# Supplementary material for: Machine Learning Models for Predicting Molecular Diffusion in Metal–Organic Frameworks Accounting for the Impact of Framework Flexibility
Source: Chem Mater. 2023 Nov 22;35(23):10156–68. doi: 10.1021/acs.chemmater.3c02321 (PMC10720339; doi:10.1021/acs.chemmater.3c02321)
Supplement: Supplementary file 2 — cm3c02321_si_002.zip [file cm3c02321_si_002.zip]

Archive with 24 entries (23 files):
- SI_zip/
- __MACOSX/._SI_zip
- SI_zip/.DS_Store
- __MACOSX/SI_zip/._.DS_Store
- SI_zip/MIBQAR.data
- __MACOSX/SI_zip/._MIBQAR.data
- SI_zip/KIYTOD.data
- __MACOSX/SI_zip/._KIYTOD.data
- SI_zip/GUPCUQ01.data
- __MACOSX/SI_zip/._GUPCUQ01.data
- SI_zip/ja903726m.data
- __MACOSX/SI_zip/._ja903726m.data
- SI_zip/XICNOO.data
- __MACOSX/SI_zip/._XICNOO.data
- SI_zip/IZEPEJ.data
- __MACOSX/SI_zip/._IZEPEJ.data
- SI_zip/VEHKIE.data
- __MACOSX/SI_zip/._VEHKIE.data
- SI_zip/DAFJOM.data
- __MACOSX/SI_zip/._DAFJOM.data
- SI_zip/TEMPAE.data
- __MACOSX/SI_zip/._TEMPAE.data
- SI_zip/YEYCUC.data
- __MACOSX/SI_zip/._YEYCUC.data
