# Supplementary material for: Machine Learning Models for Predicting Molecular Diffusion in Metal–Organic Frameworks Accounting for the Impact of Framework Flexibility
Source: Chem Mater. 2023 Nov 22;35(23):10156–68. doi: 10.1021/acs.chemmater.3c02321 (PMC10720339; doi:10.1021/acs.chemmater.3c02321)
Supplement: Supplementary file 2 — cm3c02321_si_002.zip [file cm3c02321_si_002.zip › SI_zip/MIBQAR.data]

Created on Wed Aug 25 17:12:31 2021 

         424 atoms
         512 bonds
         912 angles
         960 dihedrals
         576 impropers

           5 atom types
           5 bond types
           8 angle types
           3 dihedral types
           1 improper types
           0.000000  25.891900 xlo xhi
           0.000000  25.891900 ylo yhi
           0.000000  25.891900 zlo zhi
           0.000000   0.000000   0.000000 xy xz yz

Masses

    1    65.380000000 # Zn3f2
    2    15.999400000 # O_3_f
    3    15.999400000 # O_2
    4    12.010700000 # C_R
    5     1.007940000 # H_

Bond Coeffs

    1      122.127512        2.014866  # Zn3f2 O_3_f
    2      714.557442        1.269010  # O_2 C_R
    3      391.669513        1.458000  # C_R C_R
    4      462.655054        1.379256  # C_R C_R
    5      357.440381        1.081418  # C_R H_

Angle Coeffs

    1                      fourier      131.511072        0.343737        0.374972        0.281246 # O_3_f Zn3f2 O_2
    2                      fourier       42.532620        0.343737        0.374972        0.281246 # Zn3f2 O_3_f Zn3f2
    3              cosine/periodic       84.412329              -1               3 # Zn3f2 O_2 C_R
    4              cosine/periodic      275.428492              -1               3 # O_2 C_R C_R
    5              cosine/periodic      413.556852              -1               3 # O_2 C_R O_2
    6              cosine/periodic      204.366560              -1               3 # C_R C_R C_R
    7              cosine/periodic      222.595017              -1               3 # C_R C_R C_R
    8              cosine/periodic      114.578032              -1               3 # C_R C_R H_

Dihedral Coeffs

    1	       2.245703              -1               2 # Zn3f2 O_2 C_R O_2
    2	       0.555556              -1               2 # O_2 C_R C_R C_R
    3	       1.497136              -1               2 # C_R C_R C_R C_R

Improper Coeffs

    1        2.000000        1.000000       -1.000000        0.000000               0 # O_2 C_R C_R O_2

Pair Coeffs

    1        0.124000        2.461553 # Zn3f2 Zn3f2
    2        0.060000        3.118146 # O_3_f O_3_f
    3        0.060000        3.118146 # O_2 O_2
    4        0.105000        3.430851 # C_R C_R
    5        0.044000        2.571134 # H_ H_

Atoms

       1      444        1     0.00000    5.34890    7.59705    5.34890
       2      444        1     0.00000   20.54300   18.29485   20.54300
       3      444        1     0.00000   20.54300   18.29485    5.34890
       4      444        1     0.00000    5.34890    7.59705   20.54300
       5      444        1     0.00000   20.54300    7.59705   20.54300
       6      444        1     0.00000    5.34890   18.29485    5.34890
       7      444        1     0.00000    5.34890   18.29485   20.54300
       8      444        1     0.00000   20.54300    7.59705    5.34890
       9      444        1     0.00000    5.34890    5.34890    7.59705
      10      444        1     0.00000   20.54300   20.54300   18.29485
      11      444        1     0.00000    5.34890   20.54300   18.29485
      12      444        1     0.00000   20.54300    5.34890    7.59705
      13      444        1     0.00000   20.54300   20.54300    7.59705
      14      444        1     0.00000    5.34890    5.34890   18.29485
      15      444        1     0.00000   20.54300    5.34890   18.29485
      16      444        1     0.00000    5.34890   20.54300    7.59705
      17      444        1     0.00000    7.59705    5.34890    5.34890
      18      444        1     0.00000   18.29485   20.54300   20.54300
      19      444        1     0.00000   18.29485    5.34890   20.54300
      20      444        1     0.00000    7.59705   20.54300    5.34890
      21      444        1     0.00000    7.59705   20.54300   20.54300
      22      444        1     0.00000   18.29485    5.34890    5.34890
      23      444        1     0.00000   18.29485   20.54300    5.34890
      24      444        1     0.00000    7.59705    5.34890   20.54300
      25      444        1     0.00000    7.59705   18.29485   18.29485
      26      444        1     0.00000   18.29485    7.59705    7.59705
      27      444        1     0.00000   18.29485   18.29485    7.59705
      28      444        1     0.00000    7.59705    7.59705   18.29485
      29      444        1     0.00000    7.59705    7.59705    7.59705
      30      444        1     0.00000   18.29485   18.29485   18.29485
      31      444        1     0.00000   18.29485    7.59705   18.29485
      32      444        1     0.00000    7.59705   18.29485    7.59705
      33      444        2     0.00000    6.47297    6.47297    6.47297
      34      444        2     0.00000   19.41893   19.41893   19.41893
      35      444        2     0.00000   19.41893   19.41893    6.47297
      36      444        2     0.00000    6.47298    6.47298   19.41893
      37      444        2     0.00000   19.41893    6.47298   19.41893
      38      444        2     0.00000    6.47298   19.41893    6.47297
      39      444        2     0.00000    6.47298   19.41893   19.41893
      40      444        2     0.00000   19.41893    6.47297    6.47297
      41      444        3     0.00000    5.67887    7.26708    3.46201
      42      444        3     0.00000   20.21303   18.62482   22.42989
      43      444        3     0.00000   20.21303   18.62482    3.46201
      44      444        3     0.00000    5.67887    7.26708   22.42989
      45      444        3     0.00000   20.21303    7.26708   22.42989
      46      444        3     0.00000    5.67887   18.62482    3.46201
      47      444        3     0.00000    5.67887   18.62482   22.42989
      48      444        3     0.00000   20.21303    7.26708    3.46201
      49      444        3     0.00000    3.46201    5.67887    7.26708
      50      444        3     0.00000   22.42989   20.21303   18.62482
      51      444        3     0.00000    3.46201   20.21303   18.62482
      52      444        3     0.00000   22.42989    5.67887    7.26708
      53      444        3     0.00000   22.42989   20.21303    7.26708
      54      444        3     0.00000    3.46201    5.67887   18.62482
      55      444        3     0.00000   22.42989    5.67887   18.62482
      56      444        3     0.00000    3.46201   20.21303    7.26708
      57      444        3     0.00000    7.26708    3.46201    5.67887
      58      444        3     0.00000   18.62482   22.42989   20.21303
      59      444        3     0.00000   18.62482    3.46201   20.21303
      60      444        3     0.00000    7.26708   22.42989    5.67887
      61      444        3     0.00000    7.26708   22.42989   20.21303
      62      444        3     0.00000   18.62482    3.46201    5.67887
      63      444        3     0.00000   18.62482   22.42989    5.67887
      64      444        3     0.00000    7.26708    3.46201   20.21303
      65      444        3     0.00000    7.26708    5.67887   22.42989
      66      444        3     0.00000   18.62482   20.21303    3.46201
      67      444        3     0.00000   18.62482   20.21303   22.42989
      68      444        3     0.00000    7.26708    5.67887    3.46201
      69      444        3     0.00000    7.26708   20.21303    3.46201
      70      444        3     0.00000   18.62482    5.67887   22.42989
      71      444        3     0.00000   18.62482    5.67887    3.46201
      72      444        3     0.00000    7.26708   20.21303   22.42989
      73      444        3     0.00000    5.67887    3.46201   18.62482
      74      444        3     0.00000   20.21303   22.42989    7.26708
      75      444        3     0.00000   20.21303    3.46201    7.26708
      76      444        3     0.00000    5.67887   22.42989   18.62482
      77      444        3     0.00000   20.21303   22.42989   18.62482
      78      444        3     0.00000    5.67887    3.46201    7.26708
      79      444        3     0.00000    5.67887   22.42989    7.26708
      80      444        3     0.00000   20.21303    3.46201   18.62482
      81      444        3     0.00000    3.46201    7.26708   20.21303
      82      444        3     0.00000   22.42989   18.62482    5.67887
      83      444        3     0.00000    3.46201   18.62482    5.67887
      84      444        3     0.00000   22.42989    7.26708   20.21303
      85      444        3     0.00000   22.42989    7.26708    5.67887
      86      444        3     0.00000    3.46201   18.62482   20.21303
      87      444        3     0.00000   22.42989   18.62482   20.21303
      88      444        3     0.00000    3.46201    7.26708    5.67887
      89      444        3     0.00000    5.67887   20.21303   16.40796
      90      444        3     0.00000   20.21303    5.67887    9.48394
      91      444        3     0.00000   20.21303    5.67887   16.40796
      92      444        3     0.00000    5.67887   20.21303    9.48394
      93      444        3     0.00000   20.21303   20.21303    9.48394
      94      444        3     0.00000    5.67887    5.67887   16.40796
      95      444        3     0.00000    5.67887    5.67887    9.48394
      96      444        3     0.00000   20.21303   20.21303   16.40796
      97      444        3     0.00000    7.26708   16.40796   18.62482
      98      444        3     0.00000   18.62482    9.48394    7.26708
      99      444        3     0.00000   18.62482   16.40796    7.26708
     100      444        3     0.00000    7.26708    9.48394   18.62482
     101      444        3     0.00000    7.26708    9.48394    7.26708
     102      444        3     0.00000   18.62482   16.40796   18.62482
     103      444        3     0.00000   18.62482    9.48394   18.62482
     104      444        3     0.00000    7.26708   16.40796    7.26708
     105      444        3     0.00000    7.26708   18.62482    9.48394
     106      444        3     0.00000   18.62482    7.26708   16.40796
     107      444        3     0.00000   18.62482    7.26708    9.48394
     108      444        3     0.00000    7.26708   18.62482   16.40796
     109      444        3     0.00000    7.26708    7.26708   16.40796
     110      444        3     0.00000   18.62482   18.62482    9.48394
     111      444        3     0.00000   18.62482   18.62482   16.40796
     112      444        3     0.00000    7.26708    7.26708    9.48394
     113      444        3     0.00000    5.67887   16.40796    5.67887
     114      444        3     0.00000   20.21303    9.48394   20.21303
     115      444        3     0.00000   20.21303   16.40796   20.21303
     116      444        3     0.00000    5.67887    9.48394    5.67887
     117      444        3     0.00000   20.21303    9.48394    5.67887
     118      444        3     0.00000    5.67887   16.40796   20.21303
     119      444        3     0.00000    5.67887    9.48394   20.21303
     120      444        3     0.00000   20.21303   16.40796    5.67887
     121      444        3     0.00000   16.40796    5.67887   20.21303
     122      444        3     0.00000    9.48394   20.21303    5.67887
     123      444        3     0.00000   16.40796   20.21303    5.67887
     124      444        3     0.00000    9.48394    5.67887   20.21303
     125      444        3     0.00000    9.48394   20.21303   20.21303
     126      444        3     0.00000   16.40796    5.67887    5.67887
     127      444        3     0.00000    9.48394    5.67887    5.67887
     128      444        3     0.00000   16.40796   20.21303   20.21303
     129      444        3     0.00000   16.40796    7.26708    7.26708
     130      444        3     0.00000    9.48394   18.62482   18.62482
     131      444        3     0.00000   16.40796   18.62482   18.62482
     132      444        3     0.00000    9.48394    7.26708    7.26708
     133      444        3     0.00000    9.48394    7.26708   18.62482
     134      444        3     0.00000   16.40796   18.62482    7.26708
     135      444        3     0.00000    9.48394   18.62482    7.26708
     136      444        3     0.00000   16.40796    7.26708   18.62482
     137      444        4     0.00000    6.47297    6.47297    2.88876
     138      444        4     0.00000   19.41893   19.41893   23.00314
     139      444        4     0.00000   19.41893   19.41893    2.88876
     140      444        4     0.00000    6.47298    6.47298   23.00314
     141      444        4     0.00000   19.41893    6.47298   23.00314
     142      444        4     0.00000    6.47298   19.41893    2.88876
     143      444        4     0.00000    6.47298   19.41893   23.00314
     144      444        4     0.00000   19.41893    6.47297    2.88876
     145      444        4     0.00000    2.88876    6.47297    6.47297
     146      444        4     0.00000   23.00314   19.41893   19.41893
     147      444        4     0.00000    2.88876   19.41893   19.41893
     148      444        4     0.00000   23.00314    6.47297    6.47297
     149      444        4     0.00000   23.00314   19.41893    6.47297
     150      444        4     0.00000    2.88876    6.47298   19.41893
     151      444        4     0.00000   23.00314    6.47298   19.41893
     152      444        4     0.00000    2.88876   19.41893    6.47297
     153      444        4     0.00000    6.47297    2.88876    6.47297
     154      444        4     0.00000   19.41893   23.00314   19.41893
     155      444        4     0.00000   19.41893    2.88876   19.41893
     156      444        4     0.00000    6.47298   23.00314    6.47297
     157      444        4     0.00000    6.47298   23.00314   19.41893
     158      444        4     0.00000   19.41893    2.88876    6.47297
     159      444        4     0.00000   19.41893   23.00314    6.47297
     160      444        4     0.00000    6.47298    2.88876   19.41893
     161      444        4     0.00000    6.47298   19.41893   15.83471
     162      444        4     0.00000   19.41893    6.47298   10.05719
     163      444        4     0.00000   19.41893    6.47298   15.83471
     164      444        4     0.00000    6.47298   19.41893   10.05719
     165      444        4     0.00000   19.41893   19.41893   10.05719
     166      444        4     0.00000    6.47298    6.47298   15.83471
     167      444        4     0.00000    6.47298    6.47298   10.05719
     168      444        4     0.00000   19.41893   19.41893   15.83471
     169      444        4     0.00000    6.47298   15.83471   19.41893
     170      444        4     0.00000   19.41893   10.05719    6.47297
     171      444        4     0.00000   19.41893   15.83471    6.47297
     172      444        4     0.00000    6.47298   10.05719   19.41893
     173      444        4     0.00000    6.47298   10.05719    6.47297
     174      444        4     0.00000   19.41893   15.83471   19.41893
     175      444        4     0.00000   19.41893   10.05719   19.41893
     176      444        4     0.00000    6.47298   15.83471    6.47297
     177      444        4     0.00000   15.83471    6.47298   19.41893
     178      444        4     0.00000   10.05719   19.41893    6.47297
     179      444        4     0.00000   15.83471   19.41893    6.47297
     180      444        4     0.00000   10.05719    6.47298   19.41893
     181      444        4     0.00000   10.05719   19.41893   19.41893
     182      444        4     0.00000   15.83471    6.47297    6.47297
     183      444        4     0.00000   10.05719    6.47297    6.47297
     184      444        4     0.00000   15.83471   19.41893   19.41893
     185      444        4     0.00000    6.47297    6.47297    1.38755
     186      444        4     0.00000   19.41893   19.41893   24.50435
     187      444        4     0.00000   19.41893   19.41893    1.38755
     188      444        4     0.00000    6.47298    6.47298   24.50435
     189      444        4     0.00000   19.41893    6.47298   24.50435
     190      444        4     0.00000    6.47298   19.41893    1.38755
     191      444        4     0.00000    6.47298   19.41893   24.50435
     192      444        4     0.00000   19.41893    6.47297    1.38755
     193      444        4     0.00000    1.38755    6.47297    6.47297
     194      444        4     0.00000   24.50435   19.41893   19.41893
     195      444        4     0.00000    1.38755   19.41893   19.41893
     196      444        4     0.00000   24.50435    6.47297    6.47297
     197      444        4     0.00000   24.50435   19.41893    6.47297
     198      444        4     0.00000    1.38755    6.47298   19.41893
     199      444        4     0.00000   24.50435    6.47298   19.41893
     200      444        4     0.00000    1.38755   19.41893    6.47297
     201      444        4     0.00000    6.47297    1.38755    6.47297
     202      444        4     0.00000   19.41893   24.50435   19.41893
     203      444        4     0.00000   19.41893    1.38755   19.41893
     204      444        4     0.00000    6.47298   24.50435    6.47297
     205      444        4     0.00000    6.47298   24.50435   19.41893
     206      444        4     0.00000   19.41893    1.38755    6.47297
     207      444        4     0.00000   19.41893   24.50435    6.47297
     208      444        4     0.00000    6.47298    1.38755   19.41893
     209      444        4     0.00000    6.47298   19.41893   14.33350
     210      444        4     0.00000   19.41893    6.47298   11.55840
     211      444        4     0.00000   19.41893    6.47298   14.33350
     212      444        4     0.00000    6.47298   19.41893   11.55840
     213      444        4     0.00000   19.41893   19.41893   11.55840
     214      444        4     0.00000    6.47298    6.47298   14.33350
     215      444        4     0.00000    6.47298    6.47298   11.55840
     216      444        4     0.00000   19.41893   19.41893   14.33350
     217      444        4     0.00000    6.47298   14.33350   19.41893
     218      444        4     0.00000   19.41893   11.55840    6.47297
     219      444        4     0.00000   19.41893   14.33350    6.47297
     220      444        4     0.00000    6.47298   11.55840   19.41893
     221      444        4     0.00000    6.47298   11.55840    6.47297
     222      444        4     0.00000   19.41893   14.33350   19.41893
     223      444        4     0.00000   19.41893   11.55840   19.41893
     224      444        4     0.00000    6.47298   14.33350    6.47297
     225      444        4     0.00000   14.33350    6.47298   19.41893
     226      444        4     0.00000   11.55840   19.41893    6.47297
     227      444        4     0.00000   14.33350   19.41893    6.47297
     228      444        4     0.00000   11.55840    6.47298   19.41893
     229      444        4     0.00000   11.55840   19.41893   19.41893
     230      444        4     0.00000   14.33350    6.47297    6.47297
     231      444        4     0.00000   11.55840    6.47297    6.47297
     232      444        4     0.00000   14.33350   19.41893   19.41893
     233      444        4     0.00000    5.62476    7.32119    0.69468
     234      444        4     0.00000   20.26714   18.57071   25.19722
     235      444        4     0.00000   20.26714   18.57071    0.69468
     236      444        4     0.00000    5.62476    7.32119   25.19722
     237      444        4     0.00000   20.26714    7.32119   25.19722
     238      444        4     0.00000    5.62476   18.57071    0.69468
     239      444        4     0.00000    5.62476   18.57071   25.19722
     240      444        4     0.00000   20.26714    7.32119    0.69468
     241      444        4     0.00000    0.69468    5.62476    7.32119
     242      444        4     0.00000   25.19722   20.26714   18.57071
     243      444        4     0.00000    0.69468   20.26714   18.57071
     244      444        4     0.00000   25.19722    5.62476    7.32119
     245      444        4     0.00000   25.19722   20.26714    7.32119
     246      444        4     0.00000    0.69468    5.62476   18.57071
     247      444        4     0.00000   25.19722    5.62476   18.57071
     248      444        4     0.00000    0.69468   20.26714    7.32119
     249      444        4     0.00000    7.32119    0.69468    5.62476
     250      444        4     0.00000   18.57071   25.19722   20.26714
     251      444        4     0.00000   18.57071    0.69468   20.26714
     252      444        4     0.00000    7.32119   25.19722    5.62476
     253      444        4     0.00000    7.32119   25.19722   20.26714
     254      444        4     0.00000   18.57071    0.69468    5.62476
     255      444        4     0.00000   18.57071   25.19722    5.62476
     256      444        4     0.00000    7.32119    0.69468   20.26714
     257      444        4     0.00000    7.32119    5.62476   25.19722
     258      444        4     0.00000   18.57071   20.26714    0.69468
     259      444        4     0.00000   18.57071   20.26714   25.19722
     260      444        4     0.00000    7.32119    5.62476    0.69468
     261      444        4     0.00000    7.32119   20.26714    0.69468
     262      444        4     0.00000   18.57071    5.62476   25.19722
     263      444        4     0.00000   18.57071    5.62476    0.69468
     264      444        4     0.00000    7.32119   20.26714   25.19722
     265      444        4     0.00000    5.62476    0.69468   18.57071
     266      444        4     0.00000   20.26714   25.19722    7.32119
     267      444        4     0.00000   20.26714    0.69468    7.32119
     268      444        4     0.00000    5.62476   25.19722   18.57071
     269      444        4     0.00000   20.26714   25.19722   18.57071
     270      444        4     0.00000    5.62476    0.69468    7.32119
     271      444        4     0.00000    5.62476   25.19722    7.32119
     272      444        4     0.00000   20.26714    0.69468   18.57071
     273      444        4     0.00000    0.69468    7.32119   20.26714
     274      444        4     0.00000   25.19722   18.57071    5.62476
     275      444        4     0.00000    0.69468   18.57071    5.62476
     276      444        4     0.00000   25.19722    7.32119   20.26714
     277      444        4     0.00000   25.19722    7.32119    5.62476
     278      444        4     0.00000    0.69468   18.57071   20.26714
     279      444        4     0.00000   25.19722   18.57071   20.26714
     280      444        4     0.00000    0.69468    7.32119    5.62476
     281      444        4     0.00000    5.62476   20.26714   13.64063
     282      444        4     0.00000   20.26714    5.62476   12.25127
     283      444        4     0.00000   20.26714    5.62476   13.64063
     284      444        4     0.00000    5.62476   20.26714   12.25127
     285      444        4     0.00000   20.26714   20.26714   12.25127
     286      444        4     0.00000    5.62476    5.62476   13.64063
     287      444        4     0.00000    5.62476    5.62476   12.25127
     288      444        4     0.00000   20.26714   20.26714   13.64063
     289      444        4     0.00000    7.32119   13.64063   18.57071
     290      444        4     0.00000   18.57071   12.25127    7.32119
     291      444        4     0.00000   18.57071   13.64063    7.32119
     292      444        4     0.00000    7.32119   12.25127   18.57071
     293      444        4     0.00000    7.32119   12.25127    7.32119
     294      444        4     0.00000   18.57071   13.64063   18.57071
     295      444        4     0.00000   18.57071   12.25127   18.57071
     296      444        4     0.00000    7.32119   13.64063    7.32119
     297      444        4     0.00000    7.32119   18.57071   12.25127
     298      444        4     0.00000   18.57071    7.32119   13.64063
     299      444        4     0.00000   18.57071    7.32119   12.25127
     300      444        4     0.00000    7.32119   18.57071   13.64063
     301      444        4     0.00000    7.32119    7.32119   13.64063
     302      444        4     0.00000   18.57071   18.57071   12.25127
     303      444        4     0.00000   18.57071   18.57071   13.64063
     304      444        4     0.00000    7.32119    7.32119   12.25127
     305      444        4     0.00000    5.62476   13.64063    5.62476
     306      444        4     0.00000   20.26714   12.25127   20.26714
     307      444        4     0.00000   20.26714   13.64063   20.26714
     308      444        4     0.00000    5.62476   12.25127    5.62476
     309      444        4     0.00000   20.26714   12.25127    5.62476
     310      444        4     0.00000    5.62476   13.64063   20.26714
     311      444        4     0.00000    5.62476   12.25127   20.26714
     312      444        4     0.00000   20.26714   13.64063    5.62476
     313      444        4     0.00000   13.64063    5.62476   20.26714
     314      444        4     0.00000   12.25127   20.26714    5.62476
     315      444        4     0.00000   13.64063   20.26714    5.62476
     316      444        4     0.00000   12.25127    5.62476   20.26714
     317      444        4     0.00000   12.25127   20.26714   20.26714
     318      444        4     0.00000   13.64063    5.62476    5.62476
     319      444        4     0.00000   12.25127    5.62476    5.62476
     320      444        4     0.00000   13.64063   20.26714   20.26714
     321      444        4     0.00000   13.64063    7.32119    7.32119
     322      444        4     0.00000   12.25127   18.57071   18.57071
     323      444        4     0.00000   13.64063   18.57071   18.57071
     324      444        4     0.00000   12.25127    7.32119    7.32119
     325      444        4     0.00000   12.25127    7.32119   18.57071
     326      444        4     0.00000   13.64063   18.57071    7.32119
     327      444        4     0.00000   12.25127   18.57071    7.32119
     328      444        4     0.00000   13.64063    7.32119   18.57071
     329      444        5     0.00000    5.04374    7.90221    1.17031
     330      444        5     0.00000   20.84816   17.98969   24.72159
     331      444        5     0.00000   20.84816   17.98969    1.17031
     332      444        5     0.00000    5.04374    7.90221   24.72159
     333      444        5     0.00000   20.84816    7.90221   24.72159
     334      444        5     0.00000    5.04374   17.98969    1.17031
     335      444        5     0.00000    5.04374   17.98969   24.72159
     336      444        5     0.00000   20.84816    7.90221    1.17031
     337      444        5     0.00000    1.17031    5.04374    7.90221
     338      444        5     0.00000   24.72159   20.84816   17.98969
     339      444        5     0.00000    1.17031   20.84816   17.98969
     340      444        5     0.00000   24.72159    5.04374    7.90221
     341      444        5     0.00000   24.72159   20.84816    7.90221
     342      444        5     0.00000    1.17031    5.04374   17.98969
     343      444        5     0.00000   24.72159    5.04374   17.98969
     344      444        5     0.00000    1.17031   20.84816    7.90221
     345      444        5     0.00000    7.90221    1.17031    5.04374
     346      444        5     0.00000   17.98969   24.72159   20.84816
     347      444        5     0.00000   17.98969    1.17031   20.84816
     348      444        5     0.00000    7.90221   24.72159    5.04374
     349      444        5     0.00000    7.90221   24.72159   20.84816
     350      444        5     0.00000   17.98969    1.17031    5.04374
     351      444        5     0.00000   17.98969   24.72159    5.04374
     352      444        5     0.00000    7.90221    1.17031   20.84816
     353      444        5     0.00000    7.90221    5.04374   24.72159
     354      444        5     0.00000   17.98969   20.84816    1.17031
     355      444        5     0.00000   17.98969   20.84816   24.72159
     356      444        5     0.00000    7.90221    5.04374    1.17031
     357      444        5     0.00000    7.90221   20.84816    1.17031
     358      444        5     0.00000   17.98969    5.04374   24.72159
     359      444        5     0.00000   17.98969    5.04374    1.17031
     360      444        5     0.00000    7.90221   20.84816   24.72159
     361      444        5     0.00000    5.04374    1.17031   17.98969
     362      444        5     0.00000   20.84816   24.72159    7.90221
     363      444        5     0.00000   20.84816    1.17031    7.90221
     364      444        5     0.00000    5.04374   24.72159   17.98969
     365      444        5     0.00000   20.84816   24.72159   17.98969
     366      444        5     0.00000    5.04374    1.17031    7.90221
     367      444        5     0.00000    5.04374   24.72159    7.90221
     368      444        5     0.00000   20.84816    1.17031   17.98969
     369      444        5     0.00000    1.17031    7.90221   20.84816
     370      444        5     0.00000   24.72159   17.98969    5.04374
     371      444        5     0.00000    1.17031   17.98969    5.04374
     372      444        5     0.00000   24.72159    7.90221   20.84816
     373      444        5     0.00000   24.72159    7.90221    5.04374
     374      444        5     0.00000    1.17031   17.98969   20.84816
     375      444        5     0.00000   24.72159   17.98969   20.84816
     376      444        5     0.00000    1.17031    7.90221    5.04374
     377      444        5     0.00000    5.04374   20.84816   14.11626
     378      444        5     0.00000   20.84816    5.04374   11.77564
     379      444        5     0.00000   20.84816    5.04374   14.11626
     380      444        5     0.00000    5.04374   20.84816   11.77564
     381      444        5     0.00000   20.84816   20.84816   11.77564
     382      444        5     0.00000    5.04374    5.04374   14.11626
     383      444        5     0.00000    5.04374    5.04374   11.77564
     384      444        5     0.00000   20.84816   20.84816   14.11626
     385      444        5     0.00000    7.90221   14.11626   17.98969
     386      444        5     0.00000   17.98969   11.77564    7.90221
     387      444        5     0.00000   17.98969   14.11626    7.90221
     388      444        5     0.00000    7.90221   11.77564   17.98969
     389      444        5     0.00000    7.90221   11.77564    7.90221
     390      444        5     0.00000   17.98969   14.11626   17.98969
     391      444        5     0.00000   17.98969   11.77564   17.98969
     392      444        5     0.00000    7.90221   14.11626    7.90221
     393      444        5     0.00000    7.90221   17.98969   11.77564
     394      444        5     0.00000   17.98969    7.90221   14.11626
     395      444        5     0.00000   17.98969    7.90221   11.77564
     396      444        5     0.00000    7.90221   17.98969   14.11626
     397      444        5     0.00000    7.90221    7.90221   14.11626
     398      444        5     0.00000   17.98969   17.98969   11.77564
     399      444        5     0.00000   17.98969   17.98969   14.11626
     400      444        5     0.00000    7.90221    7.90221   11.77564
     401      444        5     0.00000    5.04374   14.11626    5.04374
     402      444        5     0.00000   20.84816   11.77564   20.84816
     403      444        5     0.00000   20.84816   14.11626   20.84816
     404      444        5     0.00000    5.04374   11.77564    5.04374
     405      444        5     0.00000   20.84816   11.77564    5.04374
     406      444        5     0.00000    5.04374   14.11626   20.84816
     407      444        5     0.00000    5.04374   11.77564   20.84816
     408      444        5     0.00000   20.84816   14.11626    5.04374
     409      444        5     0.00000   14.11626    5.04374   20.84816
     410      444        5     0.00000   11.77564   20.84816    5.04374
     411      444        5     0.00000   14.11626   20.84816    5.04374
     412      444        5     0.00000   11.77564    5.04374   20.84816
     413      444        5     0.00000   11.77564   20.84816   20.84816
     414      444        5     0.00000   14.11626    5.04374    5.04374
     415      444        5     0.00000   11.77564    5.04374    5.04374
     416      444        5     0.00000   14.11626   20.84816   20.84816
     417      444        5     0.00000   14.11626    7.90221    7.90221
     418      444        5     0.00000   11.77564   17.98969   17.98969
     419      444        5     0.00000   14.11626   17.98969   17.98969
     420      444        5     0.00000   11.77564    7.90221    7.90221
     421      444        5     0.00000   11.77564    7.90221   17.98969
     422      444        5     0.00000   14.11626   17.98969    7.90221
     423      444        5     0.00000   11.77564   17.98969    7.90221
     424      444        5     0.00000   14.11626    7.90221   17.98969

Bonds

       1        1        1       33
       2        1        1       41
       3        1        1       88
       4        1        1      116
       5        1        2       34
       6        1        2       42
       7        1        2       87
       8        1        2      115
       9        1        3       35
      10        1        3       43
      11        1        3       82
      12        1        3      120
      13        1        4       36
      14        1        4       44
      15        1        4       81
      16        1        4      119
      17        1        5       37
      18        1        5       45
      19        1        5       84
      20        1        5      114
      21        1        6       38
      22        1        6       46
      23        1        6       83
      24        1        6      113
      25        1        7       39
      26        1        7       47
      27        1        7       86
      28        1        7      118
      29        1        8       40
      30        1        8       48
      31        1        8       85
      32        1        8      117
      33        1        9       33
      34        1        9       49
      35        1        9       78
      36        1        9       95
      37        1       10       34
      38        1       10       50
      39        1       10       77
      40        1       10       96
      41        1       11       39
      42        1       11       51
      43        1       11       76
      44        1       11       89
      45        1       12       40
      46        1       12       52
      47        1       12       75
      48        1       12       90
      49        1       13       35
      50        1       13       53
      51        1       13       74
      52        1       13       93
      53        1       14       36
      54        1       14       54
      55        1       14       73
      56        1       14       94
      57        1       15       37
      58        1       15       55
      59        1       15       80
      60        1       15       91
      61        1       16       38
      62        1       16       56
      63        1       16       79
      64        1       16       92
      65        1       17       33
      66        1       17       57
      67        1       17       68
      68        1       17      127
      69        1       18       34
      70        1       18       58
      71        1       18       67
      72        1       18      128
      73        1       19       37
      74        1       19       59
      75        1       19       70
      76        1       19      121
      77        1       20       38
      78        1       20       60
      79        1       20       69
      80        1       20      122
      81        1       21       39
      82        1       21       61
      83        1       21       72
      84        1       21      125
      85        1       22       40
      86        1       22       62
      87        1       22       71
      88        1       22      126
      89        1       23       35
      90        1       23       63
      91        1       23       66
      92        1       23      123
      93        1       24       36
      94        1       24       64
      95        1       24       65
      96        1       24      124
      97        1       25       39
      98        1       25       97
      99        1       25      108
     100        1       25      130
     101        1       26       40
     102        1       26       98
     103        1       26      107
     104        1       26      129
     105        1       27       35
     106        1       27       99
     107        1       27      110
     108        1       27      134
     109        1       28       36
     110        1       28      100
     111        1       28      109
     112        1       28      133
     113        1       29       33
     114        1       29      101
     115        1       29      112
     116        1       29      132
     117        1       30       34
     118        1       30      102
     119        1       30      111
     120        1       30      131
     121        1       31       37
     122        1       31      103
     123        1       31      106
     124        1       31      136
     125        1       32       38
     126        1       32      104
     127        1       32      105
     128        1       32      135
     129        2       41      137
     130        2       42      138
     131        2       43      139
     132        2       44      140
     133        2       45      141
     134        2       46      142
     135        2       47      143
     136        2       48      144
     137        2       49      145
     138        2       50      146
     139        2       51      147
     140        2       52      148
     141        2       53      149
     142        2       54      150
     143        2       55      151
     144        2       56      152
     145        2       57      153
     146        2       58      154
     147        2       59      155
     148        2       60      156
     149        2       61      157
     150        2       62      158
     151        2       63      159
     152        2       64      160
     153        2       65      140
     154        2       66      139
     155        2       67      138
     156        2       68      137
     157        2       69      142
     158        2       70      141
     159        2       71      144
     160        2       72      143
     161        2       73      160
     162        2       74      159
     163        2       75      158
     164        2       76      157
     165        2       77      154
     166        2       78      153
     167        2       79      156
     168        2       80      155
     169        2       81      150
     170        2       82      149
     171        2       83      152
     172        2       84      151
     173        2       85      148
     174        2       86      147
     175        2       87      146
     176        2       88      145
     177        2       89      161
     178        2       90      162
     179        2       91      163
     180        2       92      164
     181        2       93      165
     182        2       94      166
     183        2       95      167
     184        2       96      168
     185        2       97      169
     186        2       98      170
     187        2       99      171
     188        2      100      172
     189        2      101      173
     190        2      102      174
     191        2      103      175
     192        2      104      176
     193        2      105      164
     194        2      106      163
     195        2      107      162
     196        2      108      161
     197        2      109      166
     198        2      110      165
     199        2      111      168
     200        2      112      167
     201        2      113      176
     202        2      114      175
     203        2      115      174
     204        2      116      173
     205        2      117      170
     206        2      118      169
     207        2      119      172
     208        2      120      171
     209        2      121      177
     210        2      122      178
     211        2      123      179
     212        2      124      180
     213        2      125      181
     214        2      126      182
     215        2      127      183
     216        2      128      184
     217        2      129      182
     218        2      130      181
     219        2      131      184
     220        2      132      183
     221        2      133      180
     222        2      134      179
     223        2      135      178
     224        2      136      177
     225        3      137      185
     226        3      138      186
     227        3      139      187
     228        3      140      188
     229        3      141      189
     230        3      142      190
     231        3      143      191
     232        3      144      192
     233        3      145      193
     234        3      146      194
     235        3      147      195
     236        3      148      196
     237        3      149      197
     238        3      150      198
     239        3      151      199
     240        3      152      200
     241        3      153      201
     242        3      154      202
     243        3      155      203
     244        3      156      204
     245        3      157      205
     246        3      158      206
     247        3      159      207
     248        3      160      208
     249        3      161      209
     250        3      162      210
     251        3      163      211
     252        3      164      212
     253        3      165      213
     254        3      166      214
     255        3      167      215
     256        3      168      216
     257        3      169      217
     258        3      170      218
     259        3      171      219
     260        3      172      220
     261        3      173      221
     262        3      174      222
     263        3      175      223
     264        3      176      224
     265        3      177      225
     266        3      178      226
     267        3      179      227
     268        3      180      228
     269        3      181      229
     270        3      182      230
     271        3      183      231
     272        3      184      232
     273        4      185      233
     274        4      185      260
     275        4      186      234
     276        4      186      259
     277        4      187      235
     278        4      187      258
     279        4      188      236
     280        4      188      257
     281        4      189      237
     282        4      189      262
     283        4      190      238
     284        4      190      261
     285        4      191      239
     286        4      191      264
     287        4      192      240
     288        4      192      263
     289        4      193      241
     290        4      193      280
     291        4      194      242
     292        4      194      279
     293        4      195      243
     294        4      195      278
     295        4      196      244
     296        4      196      277
     297        4      197      245
     298        4      197      274
     299        4      198      246
     300        4      198      273
     301        4      199      247
     302        4      199      276
     303        4      200      248
     304        4      200      275
     305        4      201      249
     306        4      201      270
     307        4      202      250
     308        4      202      269
     309        4      203      251
     310        4      203      272
     311        4      204      252
     312        4      204      271
     313        4      205      253
     314        4      205      268
     315        4      206      254
     316        4      206      267
     317        4      207      255
     318        4      207      266
     319        4      208      256
     320        4      208      265
     321        4      209      281
     322        4      209      300
     323        4      210      282
     324        4      210      299
     325        4      211      283
     326        4      211      298
     327        4      212      284
     328        4      212      297
     329        4      213      285
     330        4      213      302
     331        4      214      286
     332        4      214      301
     333        4      215      287
     334        4      215      304
     335        4      216      288
     336        4      216      303
     337        4      217      289
     338        4      217      310
     339        4      218      290
     340        4      218      309
     341        4      219      291
     342        4      219      312
     343        4      220      292
     344        4      220      311
     345        4      221      293
     346        4      221      308
     347        4      222      294
     348        4      222      307
     349        4      223      295
     350        4      223      306
     351        4      224      296
     352        4      224      305
     353        4      225      313
     354        4      225      328
     355        4      226      314
     356        4      226      327
     357        4      227      315
     358        4      227      326
     359        4      228      316
     360        4      228      325
     361        4      229      317
     362        4      229      322
     363        4      230      318
     364        4      230      321
     365        4      231      319
     366        4      231      324
     367        4      232      320
     368        4      232      323
     369        4      233      236
     370        5      233      329
     371        4      234      235
     372        5      234      330
     373        5      235      331
     374        5      236      332
     375        4      237      240
     376        5      237      333
     377        4      238      239
     378        5      238      334
     379        5      239      335
     380        5      240      336
     381        4      241      244
     382        5      241      337
     383        4      242      243
     384        5      242      338
     385        5      243      339
     386        5      244      340
     387        4      245      248
     388        5      245      341
     389        4      246      247
     390        5      246      342
     391        5      247      343
     392        5      248      344
     393        4      249      252
     394        5      249      345
     395        4      250      251
     396        5      250      346
     397        5      251      347
     398        5      252      348
     399        4      253      256
     400        5      253      349
     401        4      254      255
     402        5      254      350
     403        5      255      351
     404        5      256      352
     405        4      257      260
     406        5      257      353
     407        4      258      259
     408        5      258      354
     409        5      259      355
     410        5      260      356
     411        4      261      264
     412        5      261      357
     413        4      262      263
     414        5      262      358
     415        5      263      359
     416        5      264      360
     417        4      265      268
     418        5      265      361
     419        4      266      267
     420        5      266      362
     421        5      267      363
     422        5      268      364
     423        4      269      272
     424        5      269      365
     425        4      270      271
     426        5      270      366
     427        5      271      367
     428        5      272      368
     429        4      273      276
     430        5      273      369
     431        4      274      275
     432        5      274      370
     433        5      275      371
     434        5      276      372
     435        4      277      280
     436        5      277      373
     437        4      278      279
     438        5      278      374
     439        5      279      375
     440        5      280      376
     441        4      281      284
     442        5      281      377
     443        4      282      283
     444        5      282      378
     445        5      283      379
     446        5      284      380
     447        4      285      288
     448        5      285      381
     449        4      286      287
     450        5      286      382
     451        5      287      383
     452        5      288      384
     453        4      289      292
     454        5      289      385
     455        4      290      291
     456        5      290      386
     457        5      291      387
     458        5      292      388
     459        4      293      296
     460        5      293      389
     461        4      294      295
     462        5      294      390
     463        5      295      391
     464        5      296      392
     465        4      297      300
     466        5      297      393
     467        4      298      299
     468        5      298      394
     469        5      299      395
     470        5      300      396
     471        4      301      304
     472        5      301      397
     473        4      302      303
     474        5      302      398
     475        5      303      399
     476        5      304      400
     477        4      305      308
     478        5      305      401
     479        4      306      307
     480        5      306      402
     481        5      307      403
     482        5      308      404
     483        4      309      312
     484        5      309      405
     485        4      310      311
     486        5      310      406
     487        5      311      407
     488        5      312      408
     489        4      313      316
     490        5      313      409
     491        4      314      315
     492        5      314      410
     493        5      315      411
     494        5      316      412
     495        4      317      320
     496        5      317      413
     497        4      318      319
     498        5      318      414
     499        5      319      415
     500        5      320      416
     501        4      321      324
     502        5      321      417
     503        4      322      323
     504        5      322      418
     505        5      323      419
     506        5      324      420
     507        4      325      328
     508        5      325      421
     509        4      326      327
     510        5      326      422
     511        5      327      423
     512        5      328      424

Angles

       1        1       33        1       41
       2        1       33        1       88
       3        1       33        1      116
       4        1       41        1       88
       5        1       41        1      116
       6        1       88        1      116
       7        1       34        2       42
       8        1       34        2       87
       9        1       34        2      115
      10        1       42        2       87
      11        1       42        2      115
      12        1       87        2      115
      13        1       35        3       43
      14        1       35        3       82
      15        1       35        3      120
      16        1       43        3       82
      17        1       43        3      120
      18        1       82        3      120
      19        1       36        4       44
      20        1       36        4       81
      21        1       36        4      119
      22        1       44        4       81
      23        1       44        4      119
      24        1       81        4      119
      25        1       37        5       45
      26        1       37        5       84
      27        1       37        5      114
      28        1       45        5       84
      29        1       45        5      114
      30        1       84        5      114
      31        1       38        6       46
      32        1       38        6       83
      33        1       38        6      113
      34        1       46        6       83
      35        1       46        6      113
      36        1       83        6      113
      37        1       39        7       47
      38        1       39        7       86
      39        1       39        7      118
      40        1       47        7       86
      41        1       47        7      118
      42        1       86        7      118
      43        1       40        8       48
      44        1       40        8       85
      45        1       40        8      117
      46        1       48        8       85
      47        1       48        8      117
      48        1       85        8      117
      49        1       33        9       49
      50        1       33        9       78
      51        1       33        9       95
      52        1       49        9       78
      53        1       49        9       95
      54        1       78        9       95
      55        1       34       10       50
      56        1       34       10       77
      57        1       34       10       96
      58        1       50       10       77
      59        1       50       10       96
      60        1       77       10       96
      61        1       39       11       51
      62        1       39       11       76
      63        1       39       11       89
      64        1       51       11       76
      65        1       51       11       89
      66        1       76       11       89
      67        1       40       12       52
      68        1       40       12       75
      69        1       40       12       90
      70        1       52       12       75
      71        1       52       12       90
      72        1       75       12       90
      73        1       35       13       53
      74        1       35       13       74
      75        1       35       13       93
      76        1       53       13       74
      77        1       53       13       93
      78        1       74       13       93
      79        1       36       14       54
      80        1       36       14       73
      81        1       36       14       94
      82        1       54       14       73
      83        1       54       14       94
      84        1       73       14       94
      85        1       37       15       55
      86        1       37       15       80
      87        1       37       15       91
      88        1       55       15       80
      89        1       55       15       91
      90        1       80       15       91
      91        1       38       16       56
      92        1       38       16       79
      93        1       38       16       92
      94        1       56       16       79
      95        1       56       16       92
      96        1       79       16       92
      97        1       33       17       57
      98        1       33       17       68
      99        1       33       17      127
     100        1       57       17       68
     101        1       57       17      127
     102        1       68       17      127
     103        1       34       18       58
     104        1       34       18       67
     105        1       34       18      128
     106        1       58       18       67
     107        1       58       18      128
     108        1       67       18      128
     109        1       37       19       59
     110        1       37       19       70
     111        1       37       19      121
     112        1       59       19       70
     113        1       59       19      121
     114        1       70       19      121
     115        1       38       20       60
     116        1       38       20       69
     117        1       38       20      122
     118        1       60       20       69
     119        1       60       20      122
     120        1       69       20      122
     121        1       39       21       61
     122        1       39       21       72
     123        1       39       21      125
     124        1       61       21       72
     125        1       61       21      125
     126        1       72       21      125
     127        1       40       22       62
     128        1       40       22       71
     129        1       40       22      126
     130        1       62       22       71
     131        1       62       22      126
     132        1       71       22      126
     133        1       35       23       63
     134        1       35       23       66
     135        1       35       23      123
     136        1       63       23       66
     137        1       63       23      123
     138        1       66       23      123
     139        1       36       24       64
     140        1       36       24       65
     141        1       36       24      124
     142        1       64       24       65
     143        1       64       24      124
     144        1       65       24      124
     145        1       39       25       97
     146        1       39       25      108
     147        1       39       25      130
     148        1       97       25      108
     149        1       97       25      130
     150        1      108       25      130
     151        1       40       26       98
     152        1       40       26      107
     153        1       40       26      129
     154        1       98       26      107
     155        1       98       26      129
     156        1      107       26      129
     157        1       35       27       99
     158        1       35       27      110
     159        1       35       27      134
     160        1       99       27      110
     161        1       99       27      134
     162        1      110       27      134
     163        1       36       28      100
     164        1       36       28      109
     165        1       36       28      133
     166        1      100       28      109
     167        1      100       28      133
     168        1      109       28      133
     169        1       33       29      101
     170        1       33       29      112
     171        1       33       29      132
     172        1      101       29      112
     173        1      101       29      132
     174        1      112       29      132
     175        1       34       30      102
     176        1       34       30      111
     177        1       34       30      131
     178        1      102       30      111
     179        1      102       30      131
     180        1      111       30      131
     181        1       37       31      103
     182        1       37       31      106
     183        1       37       31      136
     184        1      103       31      106
     185        1      103       31      136
     186        1      106       31      136
     187        1       38       32      104
     188        1       38       32      105
     189        1       38       32      135
     190        1      104       32      105
     191        1      104       32      135
     192        1      105       32      135
     193        2       29       33        1
     194        2       29       33        9
     195        2       29       33       17
     196        2        1       33        9
     197        2        1       33       17
     198        2        9       33       17
     199        2       30       34        2
     200        2       30       34       10
     201        2       30       34       18
     202        2        2       34       10
     203        2        2       34       18
     204        2       10       34       18
     205        2       27       35        3
     206        2       27       35       13
     207        2       27       35       23
     208        2        3       35       13
     209        2        3       35       23
     210        2       13       35       23
     211        2       28       36        4
     212        2       28       36       14
     213        2       28       36       24
     214        2        4       36       14
     215        2        4       36       24
     216        2       14       36       24
     217        2       31       37        5
     218        2       31       37       15
     219        2       31       37       19
     220        2        5       37       15
     221        2        5       37       19
     222        2       15       37       19
     223        2       32       38        6
     224        2       32       38       16
     225        2       32       38       20
     226        2        6       38       16
     227        2        6       38       20
     228        2       16       38       20
     229        2       25       39        7
     230        2       25       39       11
     231        2       25       39       21
     232        2        7       39       11
     233        2        7       39       21
     234        2       11       39       21
     235        2       26       40        8
     236        2       26       40       12
     237        2       26       40       22
     238        2        8       40       12
     239        2        8       40       22
     240        2       12       40       22
     241        3        1       41      137
     242        3        2       42      138
     243        3        3       43      139
     244        3        4       44      140
     245        3        5       45      141
     246        3        6       46      142
     247        3        7       47      143
     248        3        8       48      144
     249        3        9       49      145
     250        3       10       50      146
     251        3       11       51      147
     252        3       12       52      148
     253        3       13       53      149
     254        3       14       54      150
     255        3       15       55      151
     256        3       16       56      152
     257        3       17       57      153
     258        3       18       58      154
     259        3       19       59      155
     260        3       20       60      156
     261        3       21       61      157
     262        3       22       62      158
     263        3       23       63      159
     264        3       24       64      160
     265        3       24       65      140
     266        3       23       66      139
     267        3       18       67      138
     268        3       17       68      137
     269        3       20       69      142
     270        3       19       70      141
     271        3       22       71      144
     272        3       21       72      143
     273        3       14       73      160
     274        3       13       74      159
     275        3       12       75      158
     276        3       11       76      157
     277        3       10       77      154
     278        3        9       78      153
     279        3       16       79      156
     280        3       15       80      155
     281        3        4       81      150
     282        3        3       82      149
     283        3        6       83      152
     284        3        5       84      151
     285        3        8       85      148
     286        3        7       86      147
     287        3        2       87      146
     288        3        1       88      145
     289        3       11       89      161
     290        3       12       90      162
     291        3       15       91      163
     292        3       16       92      164
     293        3       13       93      165
     294        3       14       94      166
     295        3        9       95      167
     296        3       10       96      168
     297        3       25       97      169
     298        3       26       98      170
     299        3       27       99      171
     300        3       28      100      172
     301        3       29      101      173
     302        3       30      102      174
     303        3       31      103      175
     304        3       32      104      176
     305        3       32      105      164
     306        3       31      106      163
     307        3       26      107      162
     308        3       25      108      161
     309        3       28      109      166
     310        3       27      110      165
     311        3       30      111      168
     312        3       29      112      167
     313        3        6      113      176
     314        3        5      114      175
     315        3        2      115      174
     316        3        1      116      173
     317        3        8      117      170
     318        3        7      118      169
     319        3        4      119      172
     320        3        3      120      171
     321        3       19      121      177
     322        3       20      122      178
     323        3       23      123      179
     324        3       24      124      180
     325        3       21      125      181
     326        3       22      126      182
     327        3       17      127      183
     328        3       18      128      184
     329        3       26      129      182
     330        3       25      130      181
     331        3       30      131      184
     332        3       29      132      183
     333        3       28      133      180
     334        3       27      134      179
     335        3       32      135      178
     336        3       31      136      177
     337        4       68      137      185
     338        5       68      137       41
     339        4      185      137       41
     340        4       67      138      186
     341        5       67      138       42
     342        4      186      138       42
     343        4       66      139      187
     344        5       66      139       43
     345        4      187      139       43
     346        4       65      140      188
     347        5       65      140       44
     348        4      188      140       44
     349        4       70      141      189
     350        5       70      141       45
     351        4      189      141       45
     352        4       69      142      190
     353        5       69      142       46
     354        4      190      142       46
     355        4       72      143      191
     356        5       72      143       47
     357        4      191      143       47
     358        4       71      144      192
     359        5       71      144       48
     360        4      192      144       48
     361        4       88      145      193
     362        5       88      145       49
     363        4      193      145       49
     364        4       87      146      194
     365        5       87      146       50
     366        4      194      146       50
     367        4       86      147      195
     368        5       86      147       51
     369        4      195      147       51
     370        4       85      148      196
     371        5       85      148       52
     372        4      196      148       52
     373        4       82      149      197
     374        5       82      149       53
     375        4      197      149       53
     376        4       81      150      198
     377        5       81      150       54
     378        4      198      150       54
     379        4       84      151      199
     380        5       84      151       55
     381        4      199      151       55
     382        4       83      152      200
     383        5       83      152       56
     384        4      200      152       56
     385        4       78      153      201
     386        5       78      153       57
     387        4      201      153       57
     388        4       77      154      202
     389        5       77      154       58
     390        4      202      154       58
     391        4       80      155      203
     392        5       80      155       59
     393        4      203      155       59
     394        4       79      156      204
     395        5       79      156       60
     396        4      204      156       60
     397        4       76      157      205
     398        5       76      157       61
     399        4      205      157       61
     400        4       75      158      206
     401        5       75      158       62
     402        4      206      158       62
     403        4       74      159      207
     404        5       74      159       63
     405        4      207      159       63
     406        4       73      160      208
     407        5       73      160       64
     408        4      208      160       64
     409        4      108      161      209
     410        5      108      161       89
     411        4      209      161       89
     412        4      107      162      210
     413        5      107      162       90
     414        4      210      162       90
     415        4      106      163      211
     416        5      106      163       91
     417        4      211      163       91
     418        4      105      164      212
     419        5      105      164       92
     420        4      212      164       92
     421        4      110      165      213
     422        5      110      165       93
     423        4      213      165       93
     424        4      109      166      214
     425        5      109      166       94
     426        4      214      166       94
     427        4      112      167      215
     428        5      112      167       95
     429        4      215      167       95
     430        4      111      168      216
     431        5      111      168       96
     432        4      216      168       96
     433        4      118      169      217
     434        5      118      169       97
     435        4      217      169       97
     436        4      117      170      218
     437        5      117      170       98
     438        4      218      170       98
     439        4      120      171      219
     440        5      120      171       99
     441        4      219      171       99
     442        4      119      172      220
     443        5      119      172      100
     444        4      220      172      100
     445        4      116      173      221
     446        5      116      173      101
     447        4      221      173      101
     448        4      115      174      222
     449        5      115      174      102
     450        4      222      174      102
     451        4      114      175      223
     452        5      114      175      103
     453        4      223      175      103
     454        4      113      176      224
     455        5      113      176      104
     456        4      224      176      104
     457        4      136      177      225
     458        5      136      177      121
     459        4      225      177      121
     460        4      135      178      226
     461        5      135      178      122
     462        4      226      178      122
     463        4      134      179      227
     464        5      134      179      123
     465        4      227      179      123
     466        4      133      180      228
     467        5      133      180      124
     468        4      228      180      124
     469        4      130      181      229
     470        5      130      181      125
     471        4      229      181      125
     472        4      129      182      230
     473        5      129      182      126
     474        4      230      182      126
     475        4      132      183      231
     476        5      132      183      127
     477        4      231      183      127
     478        4      131      184      232
     479        5      131      184      128
     480        4      232      184      128
     481        6      137      185      233
     482        6      137      185      260
     483        7      233      185      260
     484        6      138      186      234
     485        6      138      186      259
     486        7      234      186      259
     487        6      139      187      235
     488        6      139      187      258
     489        7      235      187      258
     490        6      140      188      236
     491        6      140      188      257
     492        7      236      188      257
     493        6      141      189      237
     494        6      141      189      262
     495        7      237      189      262
     496        6      142      190      238
     497        6      142      190      261
     498        7      238      190      261
     499        6      143      191      239
     500        6      143      191      264
     501        7      239      191      264
     502        6      144      192      240
     503        6      144      192      263
     504        7      240      192      263
     505        6      145      193      241
     506        6      145      193      280
     507        7      241      193      280
     508        6      146      194      242
     509        6      146      194      279
     510        7      242      194      279
     511        6      147      195      243
     512        6      147      195      278
     513        7      243      195      278
     514        6      148      196      244
     515        6      148      196      277
     516        7      244      196      277
     517        6      149      197      245
     518        6      149      197      274
     519        7      245      197      274
     520        6      150      198      246
     521        6      150      198      273
     522        7      246      198      273
     523        6      151      199      247
     524        6      151      199      276
     525        7      247      199      276
     526        6      152      200      248
     527        6      152      200      275
     528        7      248      200      275
     529        6      153      201      249
     530        6      153      201      270
     531        7      249      201      270
     532        6      154      202      250
     533        6      154      202      269
     534        7      250      202      269
     535        6      155      203      251
     536        6      155      203      272
     537        7      251      203      272
     538        6      156      204      252
     539        6      156      204      271
     540        7      252      204      271
     541        6      157      205      253
     542        6      157      205      268
     543        7      253      205      268
     544        6      158      206      254
     545        6      158      206      267
     546        7      254      206      267
     547        6      159      207      255
     548        6      159      207      266
     549        7      255      207      266
     550        6      160      208      256
     551        6      160      208      265
     552        7      256      208      265
     553        6      161      209      281
     554        6      161      209      300
     555        7      281      209      300
     556        6      162      210      282
     557        6      162      210      299
     558        7      282      210      299
     559        6      163      211      283
     560        6      163      211      298
     561        7      283      211      298
     562        6      164      212      284
     563        6      164      212      297
     564        7      284      212      297
     565        6      165      213      285
     566        6      165      213      302
     567        7      285      213      302
     568        6      166      214      286
     569        6      166      214      301
     570        7      286      214      301
     571        6      167      215      287
     572        6      167      215      304
     573        7      287      215      304
     574        6      168      216      288
     575        6      168      216      303
     576        7      288      216      303
     577        6      169      217      289
     578        6      169      217      310
     579        7      289      217      310
     580        6      170      218      290
     581        6      170      218      309
     582        7      290      218      309
     583        6      171      219      291
     584        6      171      219      312
     585        7      291      219      312
     586        6      172      220      292
     587        6      172      220      311
     588        7      292      220      311
     589        6      173      221      293
     590        6      173      221      308
     591        7      293      221      308
     592        6      174      222      294
     593        6      174      222      307
     594        7      294      222      307
     595        6      175      223      295
     596        6      175      223      306
     597        7      295      223      306
     598        6      176      224      296
     599        6      176      224      305
     600        7      296      224      305
     601        6      177      225      313
     602        6      177      225      328
     603        7      313      225      328
     604        6      178      226      314
     605        6      178      226      327
     606        7      314      226      327
     607        6      179      227      315
     608        6      179      227      326
     609        7      315      227      326
     610        6      180      228      316
     611        6      180      228      325
     612        7      316      228      325
     613        6      181      229      317
     614        6      181      229      322
     615        7      317      229      322
     616        6      182      230      318
     617        6      182      230      321
     618        7      318      230      321
     619        6      183      231      319
     620        6      183      231      324
     621        7      319      231      324
     622        6      184      232      320
     623        6      184      232      323
     624        7      320      232      323
     625        7      185      233      236
     626        8      185      233      329
     627        8      236      233      329
     628        7      186      234      235
     629        8      186      234      330
     630        8      235      234      330
     631        7      187      235      234
     632        8      187      235      331
     633        8      234      235      331
     634        7      188      236      233
     635        8      188      236      332
     636        8      233      236      332
     637        7      189      237      240
     638        8      189      237      333
     639        8      240      237      333
     640        7      190      238      239
     641        8      190      238      334
     642        8      239      238      334
     643        7      191      239      238
     644        8      191      239      335
     645        8      238      239      335
     646        7      192      240      237
     647        8      192      240      336
     648        8      237      240      336
     649        7      193      241      244
     650        8      193      241      337
     651        8      244      241      337
     652        7      194      242      243
     653        8      194      242      338
     654        8      243      242      338
     655        7      195      243      242
     656        8      195      243      339
     657        8      242      243      339
     658        7      196      244      241
     659        8      196      244      340
     660        8      241      244      340
     661        7      197      245      248
     662        8      197      245      341
     663        8      248      245      341
     664        7      198      246      247
     665        8      198      246      342
     666        8      247      246      342
     667        7      199      247      246
     668        8      199      247      343
     669        8      246      247      343
     670        7      200      248      245
     671        8      200      248      344
     672        8      245      248      344
     673        7      201      249      252
     674        8      201      249      345
     675        8      252      249      345
     676        7      202      250      251
     677        8      202      250      346
     678        8      251      250      346
     679        7      203      251      250
     680        8      203      251      347
     681        8      250      251      347
     682        7      204      252      249
     683        8      204      252      348
     684        8      249      252      348
     685        7      205      253      256
     686        8      205      253      349
     687        8      256      253      349
     688        7      206      254      255
     689        8      206      254      350
     690        8      255      254      350
     691        7      207      255      254
     692        8      207      255      351
     693        8      254      255      351
     694        7      208      256      253
     695        8      208      256      352
     696        8      253      256      352
     697        7      188      257      260
     698        8      188      257      353
     699        8      260      257      353
     700        7      187      258      259
     701        8      187      258      354
     702        8      259      258      354
     703        7      186      259      258
     704        8      186      259      355
     705        8      258      259      355
     706        7      185      260      257
     707        8      185      260      356
     708        8      257      260      356
     709        7      190      261      264
     710        8      190      261      357
     711        8      264      261      357
     712        7      189      262      263
     713        8      189      262      358
     714        8      263      262      358
     715        7      192      263      262
     716        8      192      263      359
     717        8      262      263      359
     718        7      191      264      261
     719        8      191      264      360
     720        8      261      264      360
     721        7      208      265      268
     722        8      208      265      361
     723        8      268      265      361
     724        7      207      266      267
     725        8      207      266      362
     726        8      267      266      362
     727        7      206      267      266
     728        8      206      267      363
     729        8      266      267      363
     730        7      205      268      265
     731        8      205      268      364
     732        8      265      268      364
     733        7      202      269      272
     734        8      202      269      365
     735        8      272      269      365
     736        7      201      270      271
     737        8      201      270      366
     738        8      271      270      366
     739        7      204      271      270
     740        8      204      271      367
     741        8      270      271      367
     742        7      203      272      269
     743        8      203      272      368
     744        8      269      272      368
     745        7      198      273      276
     746        8      198      273      369
     747        8      276      273      369
     748        7      197      274      275
     749        8      197      274      370
     750        8      275      274      370
     751        7      200      275      274
     752        8      200      275      371
     753        8      274      275      371
     754        7      199      276      273
     755        8      199      276      372
     756        8      273      276      372
     757        7      196      277      280
     758        8      196      277      373
     759        8      280      277      373
     760        7      195      278      279
     761        8      195      278      374
     762        8      279      278      374
     763        7      194      279      278
     764        8      194      279      375
     765        8      278      279      375
     766        7      193      280      277
     767        8      193      280      376
     768        8      277      280      376
     769        7      209      281      284
     770        8      209      281      377
     771        8      284      281      377
     772        7      210      282      283
     773        8      210      282      378
     774        8      283      282      378
     775        7      211      283      282
     776        8      211      283      379
     777        8      282      283      379
     778        7      212      284      281
     779        8      212      284      380
     780        8      281      284      380
     781        7      213      285      288
     782        8      213      285      381
     783        8      288      285      381
     784        7      214      286      287
     785        8      214      286      382
     786        8      287      286      382
     787        7      215      287      286
     788        8      215      287      383
     789        8      286      287      383
     790        7      216      288      285
     791        8      216      288      384
     792        8      285      288      384
     793        7      217      289      292
     794        8      217      289      385
     795        8      292      289      385
     796        7      218      290      291
     797        8      218      290      386
     798        8      291      290      386
     799        7      219      291      290
     800        8      219      291      387
     801        8      290      291      387
     802        7      220      292      289
     803        8      220      292      388
     804        8      289      292      388
     805        7      221      293      296
     806        8      221      293      389
     807        8      296      293      389
     808        7      222      294      295
     809        8      222      294      390
     810        8      295      294      390
     811        7      223      295      294
     812        8      223      295      391
     813        8      294      295      391
     814        7      224      296      293
     815        8      224      296      392
     816        8      293      296      392
     817        7      212      297      300
     818        8      212      297      393
     819        8      300      297      393
     820        7      211      298      299
     821        8      211      298      394
     822        8      299      298      394
     823        7      210      299      298
     824        8      210      299      395
     825        8      298      299      395
     826        7      209      300      297
     827        8      209      300      396
     828        8      297      300      396
     829        7      214      301      304
     830        8      214      301      397
     831        8      304      301      397
     832        7      213      302      303
     833        8      213      302      398
     834        8      303      302      398
     835        7      216      303      302
     836        8      216      303      399
     837        8      302      303      399
     838        7      215      304      301
     839        8      215      304      400
     840        8      301      304      400
     841        7      224      305      308
     842        8      224      305      401
     843        8      308      305      401
     844        7      223      306      307
     845        8      223      306      402
     846        8      307      306      402
     847        7      222      307      306
     848        8      222      307      403
     849        8      306      307      403
     850        7      221      308      305
     851        8      221      308      404
     852        8      305      308      404
     853        7      218      309      312
     854        8      218      309      405
     855        8      312      309      405
     856        7      217      310      311
     857        8      217      310      406
     858        8      311      310      406
     859        7      220      311      310
     860        8      220      311      407
     861        8      310      311      407
     862        7      219      312      309
     863        8      219      312      408
     864        8      309      312      408
     865        7      225      313      316
     866        8      225      313      409
     867        8      316      313      409
     868        7      226      314      315
     869        8      226      314      410
     870        8      315      314      410
     871        7      227      315      314
     872        8      227      315      411
     873        8      314      315      411
     874        7      228      316      313
     875        8      228      316      412
     876        8      313      316      412
     877        7      229      317      320
     878        8      229      317      413
     879        8      320      317      413
     880        7      230      318      319
     881        8      230      318      414
     882        8      319      318      414
     883        7      231      319      318
     884        8      231      319      415
     885        8      318      319      415
     886        7      232      320      317
     887        8      232      320      416
     888        8      317      320      416
     889        7      230      321      324
     890        8      230      321      417
     891        8      324      321      417
     892        7      229      322      323
     893        8      229      322      418
     894        8      323      322      418
     895        7      232      323      322
     896        8      232      323      419
     897        8      322      323      419
     898        7      231      324      321
     899        8      231      324      420
     900        8      321      324      420
     901        7      228      325      328
     902        8      228      325      421
     903        8      328      325      421
     904        7      227      326      327
     905        8      227      326      422
     906        8      327      326      422
     907        7      226      327      326
     908        8      226      327      423
     909        8      326      327      423
     910        7      225      328      325
     911        8      225      328      424
     912        8      325      328      424

Dihedrals

       1        1        1       41      137       68
       2        1        1       41      137      185
       3        1        2       42      138       67
       4        1        2       42      138      186
       5        1        3       43      139       66
       6        1        3       43      139      187
       7        1        4       44      140       65
       8        1        4       44      140      188
       9        1        5       45      141       70
      10        1        5       45      141      189
      11        1        6       46      142       69
      12        1        6       46      142      190
      13        1        7       47      143       72
      14        1        7       47      143      191
      15        1        8       48      144       71
      16        1        8       48      144      192
      17        1        9       49      145       88
      18        1        9       49      145      193
      19        1       10       50      146       87
      20        1       10       50      146      194
      21        1       11       51      147       86
      22        1       11       51      147      195
      23        1       12       52      148       85
      24        1       12       52      148      196
      25        1       13       53      149       82
      26        1       13       53      149      197
      27        1       14       54      150       81
      28        1       14       54      150      198
      29        1       15       55      151       84
      30        1       15       55      151      199
      31        1       16       56      152       83
      32        1       16       56      152      200
      33        1       17       57      153       78
      34        1       17       57      153      201
      35        1       18       58      154       77
      36        1       18       58      154      202
      37        1       19       59      155       80
      38        1       19       59      155      203
      39        1       20       60      156       79
      40        1       20       60      156      204
      41        1       21       61      157       76
      42        1       21       61      157      205
      43        1       22       62      158       75
      44        1       22       62      158      206
      45        1       23       63      159       74
      46        1       23       63      159      207
      47        1       24       64      160       73
      48        1       24       64      160      208
      49        1       24       65      140      188
      50        1       24       65      140       44
      51        1       23       66      139      187
      52        1       23       66      139       43
      53        1       18       67      138      186
      54        1       18       67      138       42
      55        1       17       68      137      185
      56        1       17       68      137       41
      57        1       20       69      142      190
      58        1       20       69      142       46
      59        1       19       70      141      189
      60        1       19       70      141       45
      61        1       22       71      144      192
      62        1       22       71      144       48
      63        1       21       72      143      191
      64        1       21       72      143       47
      65        1       14       73      160      208
      66        1       14       73      160       64
      67        1       13       74      159      207
      68        1       13       74      159       63
      69        1       12       75      158      206
      70        1       12       75      158       62
      71        1       11       76      157      205
      72        1       11       76      157       61
      73        1       10       77      154      202
      74        1       10       77      154       58
      75        1        9       78      153      201
      76        1        9       78      153       57
      77        1       16       79      156      204
      78        1       16       79      156       60
      79        1       15       80      155      203
      80        1       15       80      155       59
      81        1        4       81      150      198
      82        1        4       81      150       54
      83        1        3       82      149      197
      84        1        3       82      149       53
      85        1        6       83      152      200
      86        1        6       83      152       56
      87        1        5       84      151      199
      88        1        5       84      151       55
      89        1        8       85      148      196
      90        1        8       85      148       52
      91        1        7       86      147      195
      92        1        7       86      147       51
      93        1        2       87      146      194
      94        1        2       87      146       50
      95        1        1       88      145      193
      96        1        1       88      145       49
      97        1       11       89      161      108
      98        1       11       89      161      209
      99        1       12       90      162      107
     100        1       12       90      162      210
     101        1       15       91      163      106
     102        1       15       91      163      211
     103        1       16       92      164      105
     104        1       16       92      164      212
     105        1       13       93      165      110
     106        1       13       93      165      213
     107        1       14       94      166      109
     108        1       14       94      166      214
     109        1        9       95      167      112
     110        1        9       95      167      215
     111        1       10       96      168      111
     112        1       10       96      168      216
     113        1       25       97      169      118
     114        1       25       97      169      217
     115        1       26       98      170      117
     116        1       26       98      170      218
     117        1       27       99      171      120
     118        1       27       99      171      219
     119        1       28      100      172      119
     120        1       28      100      172      220
     121        1       29      101      173      116
     122        1       29      101      173      221
     123        1       30      102      174      115
     124        1       30      102      174      222
     125        1       31      103      175      114
     126        1       31      103      175      223
     127        1       32      104      176      113
     128        1       32      104      176      224
     129        1       32      105      164      212
     130        1       32      105      164       92
     131        1       31      106      163      211
     132        1       31      106      163       91
     133        1       26      107      162      210
     134        1       26      107      162       90
     135        1       25      108      161      209
     136        1       25      108      161       89
     137        1       28      109      166      214
     138        1       28      109      166       94
     139        1       27      110      165      213
     140        1       27      110      165       93
     141        1       30      111      168      216
     142        1       30      111      168       96
     143        1       29      112      167      215
     144        1       29      112      167       95
     145        1        6      113      176      224
     146        1        6      113      176      104
     147        1        5      114      175      223
     148        1        5      114      175      103
     149        1        2      115      174      222
     150        1        2      115      174      102
     151        1        1      116      173      221
     152        1        1      116      173      101
     153        1        8      117      170      218
     154        1        8      117      170       98
     155        1        7      118      169      217
     156        1        7      118      169       97
     157        1        4      119      172      220
     158        1        4      119      172      100
     159        1        3      120      171      219
     160        1        3      120      171       99
     161        1       19      121      177      136
     162        1       19      121      177      225
     163        1       20      122      178      135
     164        1       20      122      178      226
     165        1       23      123      179      134
     166        1       23      123      179      227
     167        1       24      124      180      133
     168        1       24      124      180      228
     169        1       21      125      181      130
     170        1       21      125      181      229
     171        1       22      126      182      129
     172        1       22      126      182      230
     173        1       17      127      183      132
     174        1       17      127      183      231
     175        1       18      128      184      131
     176        1       18      128      184      232
     177        1       26      129      182      230
     178        1       26      129      182      126
     179        1       25      130      181      229
     180        1       25      130      181      125
     181        1       30      131      184      232
     182        1       30      131      184      128
     183        1       29      132      183      231
     184        1       29      132      183      127
     185        1       28      133      180      228
     186        1       28      133      180      124
     187        1       27      134      179      227
     188        1       27      134      179      123
     189        1       32      135      178      226
     190        1       32      135      178      122
     191        1       31      136      177      225
     192        1       31      136      177      121
     193        2       68      137      185      233
     194        2       68      137      185      260
     195        2       41      137      185      233
     196        2       41      137      185      260
     197        2       67      138      186      234
     198        2       67      138      186      259
     199        2       42      138      186      234
     200        2       42      138      186      259
     201        2       66      139      187      235
     202        2       66      139      187      258
     203        2       43      139      187      235
     204        2       43      139      187      258
     205        2       65      140      188      236
     206        2       65      140      188      257
     207        2       44      140      188      236
     208        2       44      140      188      257
     209        2       70      141      189      237
     210        2       70      141      189      262
     211        2       45      141      189      237
     212        2       45      141      189      262
     213        2       69      142      190      238
     214        2       69      142      190      261
     215        2       46      142      190      238
     216        2       46      142      190      261
     217        2       72      143      191      239
     218        2       72      143      191      264
     219        2       47      143      191      239
     220        2       47      143      191      264
     221        2       71      144      192      240
     222        2       71      144      192      263
     223        2       48      144      192      240
     224        2       48      144      192      263
     225        2       88      145      193      241
     226        2       88      145      193      280
     227        2       49      145      193      241
     228        2       49      145      193      280
     229        2       87      146      194      242
     230        2       87      146      194      279
     231        2       50      146      194      242
     232        2       50      146      194      279
     233        2       86      147      195      243
     234        2       86      147      195      278
     235        2       51      147      195      243
     236        2       51      147      195      278
     237        2       85      148      196      244
     238        2       85      148      196      277
     239        2       52      148      196      244
     240        2       52      148      196      277
     241        2       82      149      197      245
     242        2       82      149      197      274
     243        2       53      149      197      245
     244        2       53      149      197      274
     245        2       81      150      198      246
     246        2       81      150      198      273
     247        2       54      150      198      246
     248        2       54      150      198      273
     249        2       84      151      199      247
     250        2       84      151      199      276
     251        2       55      151      199      247
     252        2       55      151      199      276
     253        2       83      152      200      248
     254        2       83      152      200      275
     255        2       56      152      200      248
     256        2       56      152      200      275
     257        2       78      153      201      249
     258        2       78      153      201      270
     259        2       57      153      201      249
     260        2       57      153      201      270
     261        2       77      154      202      250
     262        2       77      154      202      269
     263        2       58      154      202      250
     264        2       58      154      202      269
     265        2       80      155      203      251
     266        2       80      155      203      272
     267        2       59      155      203      251
     268        2       59      155      203      272
     269        2       79      156      204      252
     270        2       79      156      204      271
     271        2       60      156      204      252
     272        2       60      156      204      271
     273        2       76      157      205      253
     274        2       76      157      205      268
     275        2       61      157      205      253
     276        2       61      157      205      268
     277        2       75      158      206      254
     278        2       75      158      206      267
     279        2       62      158      206      254
     280        2       62      158      206      267
     281        2       74      159      207      255
     282        2       74      159      207      266
     283        2       63      159      207      255
     284        2       63      159      207      266
     285        2       73      160      208      256
     286        2       73      160      208      265
     287        2       64      160      208      256
     288        2       64      160      208      265
     289        2      108      161      209      281
     290        2      108      161      209      300
     291        2       89      161      209      281
     292        2       89      161      209      300
     293        2      107      162      210      282
     294        2      107      162      210      299
     295        2       90      162      210      282
     296        2       90      162      210      299
     297        2      106      163      211      283
     298        2      106      163      211      298
     299        2       91      163      211      283
     300        2       91      163      211      298
     301        2      105      164      212      284
     302        2      105      164      212      297
     303        2       92      164      212      284
     304        2       92      164      212      297
     305        2      110      165      213      285
     306        2      110      165      213      302
     307        2       93      165      213      285
     308        2       93      165      213      302
     309        2      109      166      214      286
     310        2      109      166      214      301
     311        2       94      166      214      286
     312        2       94      166      214      301
     313        2      112      167      215      287
     314        2      112      167      215      304
     315        2       95      167      215      287
     316        2       95      167      215      304
     317        2      111      168      216      288
     318        2      111      168      216      303
     319        2       96      168      216      288
     320        2       96      168      216      303
     321        2      118      169      217      289
     322        2      118      169      217      310
     323        2       97      169      217      289
     324        2       97      169      217      310
     325        2      117      170      218      290
     326        2      117      170      218      309
     327        2       98      170      218      290
     328        2       98      170      218      309
     329        2      120      171      219      291
     330        2      120      171      219      312
     331        2       99      171      219      291
     332        2       99      171      219      312
     333        2      119      172      220      292
     334        2      119      172      220      311
     335        2      100      172      220      292
     336        2      100      172      220      311
     337        2      116      173      221      293
     338        2      116      173      221      308
     339        2      101      173      221      293
     340        2      101      173      221      308
     341        2      115      174      222      294
     342        2      115      174      222      307
     343        2      102      174      222      294
     344        2      102      174      222      307
     345        2      114      175      223      295
     346        2      114      175      223      306
     347        2      103      175      223      295
     348        2      103      175      223      306
     349        2      113      176      224      296
     350        2      113      176      224      305
     351        2      104      176      224      296
     352        2      104      176      224      305
     353        2      136      177      225      313
     354        2      136      177      225      328
     355        2      121      177      225      313
     356        2      121      177      225      328
     357        2      135      178      226      314
     358        2      135      178      226      327
     359        2      122      178      226      314
     360        2      122      178      226      327
     361        2      134      179      227      315
     362        2      134      179      227      326
     363        2      123      179      227      315
     364        2      123      179      227      326
     365        2      133      180      228      316
     366        2      133      180      228      325
     367        2      124      180      228      316
     368        2      124      180      228      325
     369        2      130      181      229      317
     370        2      130      181      229      322
     371        2      125      181      229      317
     372        2      125      181      229      322
     373        2      129      182      230      318
     374        2      129      182      230      321
     375        2      126      182      230      318
     376        2      126      182      230      321
     377        2      132      183      231      319
     378        2      132      183      231      324
     379        2      127      183      231      319
     380        2      127      183      231      324
     381        2      131      184      232      320
     382        2      131      184      232      323
     383        2      128      184      232      320
     384        2      128      184      232      323
     385        3      137      185      233      236
     386        3      137      185      233      329
     387        3      260      185      233      236
     388        3      260      185      233      329
     389        3      137      185      260      257
     390        3      137      185      260      356
     391        3      233      185      260      257
     392        3      233      185      260      356
     393        3      138      186      234      235
     394        3      138      186      234      330
     395        3      259      186      234      235
     396        3      259      186      234      330
     397        3      138      186      259      258
     398        3      138      186      259      355
     399        3      234      186      259      258
     400        3      234      186      259      355
     401        3      139      187      235      234
     402        3      139      187      235      331
     403        3      258      187      235      234
     404        3      258      187      235      331
     405        3      139      187      258      259
     406        3      139      187      258      354
     407        3      235      187      258      259
     408        3      235      187      258      354
     409        3      140      188      236      233
     410        3      140      188      236      332
     411        3      257      188      236      233
     412        3      257      188      236      332
     413        3      140      188      257      260
     414        3      140      188      257      353
     415        3      236      188      257      260
     416        3      236      188      257      353
     417        3      141      189      237      240
     418        3      141      189      237      333
     419        3      262      189      237      240
     420        3      262      189      237      333
     421        3      141      189      262      263
     422        3      141      189      262      358
     423        3      237      189      262      263
     424        3      237      189      262      358
     425        3      142      190      238      239
     426        3      142      190      238      334
     427        3      261      190      238      239
     428        3      261      190      238      334
     429        3      142      190      261      264
     430        3      142      190      261      357
     431        3      238      190      261      264
     432        3      238      190      261      357
     433        3      143      191      239      238
     434        3      143      191      239      335
     435        3      264      191      239      238
     436        3      264      191      239      335
     437        3      143      191      264      261
     438        3      143      191      264      360
     439        3      239      191      264      261
     440        3      239      191      264      360
     441        3      144      192      240      237
     442        3      144      192      240      336
     443        3      263      192      240      237
     444        3      263      192      240      336
     445        3      144      192      263      262
     446        3      144      192      263      359
     447        3      240      192      263      262
     448        3      240      192      263      359
     449        3      145      193      241      244
     450        3      145      193      241      337
     451        3      280      193      241      244
     452        3      280      193      241      337
     453        3      145      193      280      277
     454        3      145      193      280      376
     455        3      241      193      280      277
     456        3      241      193      280      376
     457        3      146      194      242      243
     458        3      146      194      242      338
     459        3      279      194      242      243
     460        3      279      194      242      338
     461        3      146      194      279      278
     462        3      146      194      279      375
     463        3      242      194      279      278
     464        3      242      194      279      375
     465        3      147      195      243      242
     466        3      147      195      243      339
     467        3      278      195      243      242
     468        3      278      195      243      339
     469        3      147      195      278      279
     470        3      147      195      278      374
     471        3      243      195      278      279
     472        3      243      195      278      374
     473        3      148      196      244      241
     474        3      148      196      244      340
     475        3      277      196      244      241
     476        3      277      196      244      340
     477        3      148      196      277      280
     478        3      148      196      277      373
     479        3      244      196      277      280
     480        3      244      196      277      373
     481        3      149      197      245      248
     482        3      149      197      245      341
     483        3      274      197      245      248
     484        3      274      197      245      341
     485        3      149      197      274      275
     486        3      149      197      274      370
     487        3      245      197      274      275
     488        3      245      197      274      370
     489        3      150      198      246      247
     490        3      150      198      246      342
     491        3      273      198      246      247
     492        3      273      198      246      342
     493        3      150      198      273      276
     494        3      150      198      273      369
     495        3      246      198      273      276
     496        3      246      198      273      369
     497        3      151      199      247      246
     498        3      151      199      247      343
     499        3      276      199      247      246
     500        3      276      199      247      343
     501        3      151      199      276      273
     502        3      151      199      276      372
     503        3      247      199      276      273
     504        3      247      199      276      372
     505        3      152      200      248      245
     506        3      152      200      248      344
     507        3      275      200      248      245
     508        3      275      200      248      344
     509        3      152      200      275      274
     510        3      152      200      275      371
     511        3      248      200      275      274
     512        3      248      200      275      371
     513        3      153      201      249      252
     514        3      153      201      249      345
     515        3      270      201      249      252
     516        3      270      201      249      345
     517        3      153      201      270      271
     518        3      153      201      270      366
     519        3      249      201      270      271
     520        3      249      201      270      366
     521        3      154      202      250      251
     522        3      154      202      250      346
     523        3      269      202      250      251
     524        3      269      202      250      346
     525        3      154      202      269      272
     526        3      154      202      269      365
     527        3      250      202      269      272
     528        3      250      202      269      365
     529        3      155      203      251      250
     530        3      155      203      251      347
     531        3      272      203      251      250
     532        3      272      203      251      347
     533        3      155      203      272      269
     534        3      155      203      272      368
     535        3      251      203      272      269
     536        3      251      203      272      368
     537        3      156      204      252      249
     538        3      156      204      252      348
     539        3      271      204      252      249
     540        3      271      204      252      348
     541        3      156      204      271      270
     542        3      156      204      271      367
     543        3      252      204      271      270
     544        3      252      204      271      367
     545        3      157      205      253      256
     546        3      157      205      253      349
     547        3      268      205      253      256
     548        3      268      205      253      349
     549        3      157      205      268      265
     550        3      157      205      268      364
     551        3      253      205      268      265
     552        3      253      205      268      364
     553        3      158      206      254      255
     554        3      158      206      254      350
     555        3      267      206      254      255
     556        3      267      206      254      350
     557        3      158      206      267      266
     558        3      158      206      267      363
     559        3      254      206      267      266
     560        3      254      206      267      363
     561        3      159      207      255      254
     562        3      159      207      255      351
     563        3      266      207      255      254
     564        3      266      207      255      351
     565        3      159      207      266      267
     566        3      159      207      266      362
     567        3      255      207      266      267
     568        3      255      207      266      362
     569        3      160      208      256      253
     570        3      160      208      256      352
     571        3      265      208      256      253
     572        3      265      208      256      352
     573        3      160      208      265      268
     574        3      160      208      265      361
     575        3      256      208      265      268
     576        3      256      208      265      361
     577        3      161      209      281      284
     578        3      161      209      281      377
     579        3      300      209      281      284
     580        3      300      209      281      377
     581        3      161      209      300      297
     582        3      161      209      300      396
     583        3      281      209      300      297
     584        3      281      209      300      396
     585        3      162      210      282      283
     586        3      162      210      282      378
     587        3      299      210      282      283
     588        3      299      210      282      378
     589        3      162      210      299      298
     590        3      162      210      299      395
     591        3      282      210      299      298
     592        3      282      210      299      395
     593        3      163      211      283      282
     594        3      163      211      283      379
     595        3      298      211      283      282
     596        3      298      211      283      379
     597        3      163      211      298      299
     598        3      163      211      298      394
     599        3      283      211      298      299
     600        3      283      211      298      394
     601        3      164      212      284      281
     602        3      164      212      284      380
     603        3      297      212      284      281
     604        3      297      212      284      380
     605        3      164      212      297      300
     606        3      164      212      297      393
     607        3      284      212      297      300
     608        3      284      212      297      393
     609        3      165      213      285      288
     610        3      165      213      285      381
     611        3      302      213      285      288
     612        3      302      213      285      381
     613        3      165      213      302      303
     614        3      165      213      302      398
     615        3      285      213      302      303
     616        3      285      213      302      398
     617        3      166      214      286      287
     618        3      166      214      286      382
     619        3      301      214      286      287
     620        3      301      214      286      382
     621        3      166      214      301      304
     622        3      166      214      301      397
     623        3      286      214      301      304
     624        3      286      214      301      397
     625        3      167      215      287      286
     626        3      167      215      287      383
     627        3      304      215      287      286
     628        3      304      215      287      383
     629        3      167      215      304      301
     630        3      167      215      304      400
     631        3      287      215      304      301
     632        3      287      215      304      400
     633        3      168      216      288      285
     634        3      168      216      288      384
     635        3      303      216      288      285
     636        3      303      216      288      384
     637        3      168      216      303      302
     638        3      168      216      303      399
     639        3      288      216      303      302
     640        3      288      216      303      399
     641        3      169      217      289      292
     642        3      169      217      289      385
     643        3      310      217      289      292
     644        3      310      217      289      385
     645        3      169      217      310      311
     646        3      169      217      310      406
     647        3      289      217      310      311
     648        3      289      217      310      406
     649        3      170      218      290      291
     650        3      170      218      290      386
     651        3      309      218      290      291
     652        3      309      218      290      386
     653        3      170      218      309      312
     654        3      170      218      309      405
     655        3      290      218      309      312
     656        3      290      218      309      405
     657        3      171      219      291      290
     658        3      171      219      291      387
     659        3      312      219      291      290
     660        3      312      219      291      387
     661        3      171      219      312      309
     662        3      171      219      312      408
     663        3      291      219      312      309
     664        3      291      219      312      408
     665        3      172      220      292      289
     666        3      172      220      292      388
     667        3      311      220      292      289
     668        3      311      220      292      388
     669        3      172      220      311      310
     670        3      172      220      311      407
     671        3      292      220      311      310
     672        3      292      220      311      407
     673        3      173      221      293      296
     674        3      173      221      293      389
     675        3      308      221      293      296
     676        3      308      221      293      389
     677        3      173      221      308      305
     678        3      173      221      308      404
     679        3      293      221      308      305
     680        3      293      221      308      404
     681        3      174      222      294      295
     682        3      174      222      294      390
     683        3      307      222      294      295
     684        3      307      222      294      390
     685        3      174      222      307      306
     686        3      174      222      307      403
     687        3      294      222      307      306
     688        3      294      222      307      403
     689        3      175      223      295      294
     690        3      175      223      295      391
     691        3      306      223      295      294
     692        3      306      223      295      391
     693        3      175      223      306      307
     694        3      175      223      306      402
     695        3      295      223      306      307
     696        3      295      223      306      402
     697        3      176      224      296      293
     698        3      176      224      296      392
     699        3      305      224      296      293
     700        3      305      224      296      392
     701        3      176      224      305      308
     702        3      176      224      305      401
     703        3      296      224      305      308
     704        3      296      224      305      401
     705        3      177      225      313      316
     706        3      177      225      313      409
     707        3      328      225      313      316
     708        3      328      225      313      409
     709        3      177      225      328      325
     710        3      177      225      328      424
     711        3      313      225      328      325
     712        3      313      225      328      424
     713        3      178      226      314      315
     714        3      178      226      314      410
     715        3      327      226      314      315
     716        3      327      226      314      410
     717        3      178      226      327      326
     718        3      178      226      327      423
     719        3      314      226      327      326
     720        3      314      226      327      423
     721        3      179      227      315      314
     722        3      179      227      315      411
     723        3      326      227      315      314
     724        3      326      227      315      411
     725        3      179      227      326      327
     726        3      179      227      326      422
     727        3      315      227      326      327
     728        3      315      227      326      422
     729        3      180      228      316      313
     730        3      180      228      316      412
     731        3      325      228      316      313
     732        3      325      228      316      412
     733        3      180      228      325      328
     734        3      180      228      325      421
     735        3      316      228      325      328
     736        3      316      228      325      421
     737        3      181      229      317      320
     738        3      181      229      317      413
     739        3      322      229      317      320
     740        3      322      229      317      413
     741        3      181      229      322      323
     742        3      181      229      322      418
     743        3      317      229      322      323
     744        3      317      229      322      418
     745        3      182      230      318      319
     746        3      182      230      318      414
     747        3      321      230      318      319
     748        3      321      230      318      414
     749        3      182      230      321      324
     750        3      182      230      321      417
     751        3      318      230      321      324
     752        3      318      230      321      417
     753        3      183      231      319      318
     754        3      183      231      319      415
     755        3      324      231      319      318
     756        3      324      231      319      415
     757        3      183      231      324      321
     758        3      183      231      324      420
     759        3      319      231      324      321
     760        3      319      231      324      420
     761        3      184      232      320      317
     762        3      184      232      320      416
     763        3      323      232      320      317
     764        3      323      232      320      416
     765        3      184      232      323      322
     766        3      184      232      323      419
     767        3      320      232      323      322
     768        3      320      232      323      419
     769        3      185      233      236      188
     770        3      185      233      236      332
     771        3      329      233      236      188
     772        3      329      233      236      332
     773        3      186      234      235      187
     774        3      186      234      235      331
     775        3      330      234      235      187
     776        3      330      234      235      331
     777        3      189      237      240      192
     778        3      189      237      240      336
     779        3      333      237      240      192
     780        3      333      237      240      336
     781        3      190      238      239      191
     782        3      190      238      239      335
     783        3      334      238      239      191
     784        3      334      238      239      335
     785        3      193      241      244      196
     786        3      193      241      244      340
     787        3      337      241      244      196
     788        3      337      241      244      340
     789        3      194      242      243      195
     790        3      194      242      243      339
     791        3      338      242      243      195
     792        3      338      242      243      339
     793        3      197      245      248      200
     794        3      197      245      248      344
     795        3      341      245      248      200
     796        3      341      245      248      344
     797        3      198      246      247      199
     798        3      198      246      247      343
     799        3      342      246      247      199
     800        3      342      246      247      343
     801        3      201      249      252      204
     802        3      201      249      252      348
     803        3      345      249      252      204
     804        3      345      249      252      348
     805        3      202      250      251      203
     806        3      202      250      251      347
     807        3      346      250      251      203
     808        3      346      250      251      347
     809        3      205      253      256      208
     810        3      205      253      256      352
     811        3      349      253      256      208
     812        3      349      253      256      352
     813        3      206      254      255      207
     814        3      206      254      255      351
     815        3      350      254      255      207
     816        3      350      254      255      351
     817        3      188      257      260      185
     818        3      188      257      260      356
     819        3      353      257      260      185
     820        3      353      257      260      356
     821        3      187      258      259      186
     822        3      187      258      259      355
     823        3      354      258      259      186
     824        3      354      258      259      355
     825        3      190      261      264      191
     826        3      190      261      264      360
     827        3      357      261      264      191
     828        3      357      261      264      360
     829        3      189      262      263      192
     830        3      189      262      263      359
     831        3      358      262      263      192
     832        3      358      262      263      359
     833        3      208      265      268      205
     834        3      208      265      268      364
     835        3      361      265      268      205
     836        3      361      265      268      364
     837        3      207      266      267      206
     838        3      207      266      267      363
     839        3      362      266      267      206
     840        3      362      266      267      363
     841        3      202      269      272      203
     842        3      202      269      272      368
     843        3      365      269      272      203
     844        3      365      269      272      368
     845        3      201      270      271      204
     846        3      201      270      271      367
     847        3      366      270      271      204
     848        3      366      270      271      367
     849        3      198      273      276      199
     850        3      198      273      276      372
     851        3      369      273      276      199
     852        3      369      273      276      372
     853        3      197      274      275      200
     854        3      197      274      275      371
     855        3      370      274      275      200
     856        3      370      274      275      371
     857        3      196      277      280      193
     858        3      196      277      280      376
     859        3      373      277      280      193
     860        3      373      277      280      376
     861        3      195      278      279      194
     862        3      195      278      279      375
     863        3      374      278      279      194
     864        3      374      278      279      375
     865        3      209      281      284      212
     866        3      209      281      284      380
     867        3      377      281      284      212
     868        3      377      281      284      380
     869        3      210      282      283      211
     870        3      210      282      283      379
     871        3      378      282      283      211
     872        3      378      282      283      379
     873        3      213      285      288      216
     874        3      213      285      288      384
     875        3      381      285      288      216
     876        3      381      285      288      384
     877        3      214      286      287      215
     878        3      214      286      287      383
     879        3      382      286      287      215
     880        3      382      286      287      383
     881        3      217      289      292      220
     882        3      217      289      292      388
     883        3      385      289      292      220
     884        3      385      289      292      388
     885        3      218      290      291      219
     886        3      218      290      291      387
     887        3      386      290      291      219
     888        3      386      290      291      387
     889        3      221      293      296      224
     890        3      221      293      296      392
     891        3      389      293      296      224
     892        3      389      293      296      392
     893        3      222      294      295      223
     894        3      222      294      295      391
     895        3      390      294      295      223
     896        3      390      294      295      391
     897        3      212      297      300      209
     898        3      212      297      300      396
     899        3      393      297      300      209
     900        3      393      297      300      396
     901        3      211      298      299      210
     902        3      211      298      299      395
     903        3      394      298      299      210
     904        3      394      298      299      395
     905        3      214      301      304      215
     906        3      214      301      304      400
     907        3      397      301      304      215
     908        3      397      301      304      400
     909        3      213      302      303      216
     910        3      213      302      303      399
     911        3      398      302      303      216
     912        3      398      302      303      399
     913        3      224      305      308      221
     914        3      224      305      308      404
     915        3      401      305      308      221
     916        3      401      305      308      404
     917        3      223      306      307      222
     918        3      223      306      307      403
     919        3      402      306      307      222
     920        3      402      306      307      403
     921        3      218      309      312      219
     922        3      218      309      312      408
     923        3      405      309      312      219
     924        3      405      309      312      408
     925        3      217      310      311      220
     926        3      217      310      311      407
     927        3      406      310      311      220
     928        3      406      310      311      407
     929        3      225      313      316      228
     930        3      225      313      316      412
     931        3      409      313      316      228
     932        3      409      313      316      412
     933        3      226      314      315      227
     934        3      226      314      315      411
     935        3      410      314      315      227
     936        3      410      314      315      411
     937        3      229      317      320      232
     938        3      229      317      320      416
     939        3      413      317      320      232
     940        3      413      317      320      416
     941        3      230      318      319      231
     942        3      230      318      319      415
     943        3      414      318      319      231
     944        3      414      318      319      415
     945        3      230      321      324      231
     946        3      230      321      324      420
     947        3      417      321      324      231
     948        3      417      321      324      420
     949        3      229      322      323      232
     950        3      229      322      323      419
     951        3      418      322      323      232
     952        3      418      322      323      419
     953        3      228      325      328      225
     954        3      228      325      328      424
     955        3      421      325      328      225
     956        3      421      325      328      424
     957        3      227      326      327      226
     958        3      227      326      327      423
     959        3      422      326      327      226
     960        3      422      326      327      423

Impropers

       1        1      137       68      185       41
       2        1      137      185       68       41
       3        1      137       41       68      185
       4        1      138       67      186       42
       5        1      138      186       67       42
       6        1      138       42       67      186
       7        1      139       66      187       43
       8        1      139      187       66       43
       9        1      139       43       66      187
      10        1      140       65      188       44
      11        1      140      188       65       44
      12        1      140       44       65      188
      13        1      141       70      189       45
      14        1      141      189       70       45
      15        1      141       45       70      189
      16        1      142       69      190       46
      17        1      142      190       69       46
      18        1      142       46       69      190
      19        1      143       72      191       47
      20        1      143      191       72       47
      21        1      143       47       72      191
      22        1      144       71      192       48
      23        1      144      192       71       48
      24        1      144       48       71      192
      25        1      145       88      193       49
      26        1      145      193       88       49
      27        1      145       49       88      193
      28        1      146       87      194       50
      29        1      146      194       87       50
      30        1      146       50       87      194
      31        1      147       86      195       51
      32        1      147      195       86       51
      33        1      147       51       86      195
      34        1      148       85      196       52
      35        1      148      196       85       52
      36        1      148       52       85      196
      37        1      149       82      197       53
      38        1      149      197       82       53
      39        1      149       53       82      197
      40        1      150       81      198       54
      41        1      150      198       81       54
      42        1      150       54       81      198
      43        1      151       84      199       55
      44        1      151      199       84       55
      45        1      151       55       84      199
      46        1      152       83      200       56
      47        1      152      200       83       56
      48        1      152       56       83      200
      49        1      153       78      201       57
      50        1      153      201       78       57
      51        1      153       57       78      201
      52        1      154       77      202       58
      53        1      154      202       77       58
      54        1      154       58       77      202
      55        1      155       80      203       59
      56        1      155      203       80       59
      57        1      155       59       80      203
      58        1      156       79      204       60
      59        1      156      204       79       60
      60        1      156       60       79      204
      61        1      157       76      205       61
      62        1      157      205       76       61
      63        1      157       61       76      205
      64        1      158       75      206       62
      65        1      158      206       75       62
      66        1      158       62       75      206
      67        1      159       74      207       63
      68        1      159      207       74       63
      69        1      159       63       74      207
      70        1      160       73      208       64
      71        1      160      208       73       64
      72        1      160       64       73      208
      73        1      161      108      209       89
      74        1      161      209      108       89
      75        1      161       89      108      209
      76        1      162      107      210       90
      77        1      162      210      107       90
      78        1      162       90      107      210
      79        1      163      106      211       91
      80        1      163      211      106       91
      81        1      163       91      106      211
      82        1      164      105      212       92
      83        1      164      212      105       92
      84        1      164       92      105      212
      85        1      165      110      213       93
      86        1      165      213      110       93
      87        1      165       93      110      213
      88        1      166      109      214       94
      89        1      166      214      109       94
      90        1      166       94      109      214
      91        1      167      112      215       95
      92        1      167      215      112       95
      93        1      167       95      112      215
      94        1      168      111      216       96
      95        1      168      216      111       96
      96        1      168       96      111      216
      97        1      169      118      217       97
      98        1      169      217      118       97
      99        1      169       97      118      217
     100        1      170      117      218       98
     101        1      170      218      117       98
     102        1      170       98      117      218
     103        1      171      120      219       99
     104        1      171      219      120       99
     105        1      171       99      120      219
     106        1      172      119      220      100
     107        1      172      220      119      100
     108        1      172      100      119      220
     109        1      173      116      221      101
     110        1      173      221      116      101
     111        1      173      101      116      221
     112        1      174      115      222      102
     113        1      174      222      115      102
     114        1      174      102      115      222
     115        1      175      114      223      103
     116        1      175      223      114      103
     117        1      175      103      114      223
     118        1      176      113      224      104
     119        1      176      224      113      104
     120        1      176      104      113      224
     121        1      177      136      225      121
     122        1      177      225      136      121
     123        1      177      121      136      225
     124        1      178      135      226      122
     125        1      178      226      135      122
     126        1      178      122      135      226
     127        1      179      134      227      123
     128        1      179      227      134      123
     129        1      179      123      134      227
     130        1      180      133      228      124
     131        1      180      228      133      124
     132        1      180      124      133      228
     133        1      181      130      229      125
     134        1      181      229      130      125
     135        1      181      125      130      229
     136        1      182      129      230      126
     137        1      182      230      129      126
     138        1      182      126      129      230
     139        1      183      132      231      127
     140        1      183      231      132      127
     141        1      183      127      132      231
     142        1      184      131      232      128
     143        1      184      232      131      128
     144        1      184      128      131      232
     145        1      185      137      233      260
     146        1      185      233      137      260
     147        1      185      260      137      233
     148        1      186      138      234      259
     149        1      186      234      138      259
     150        1      186      259      138      234
     151        1      187      139      235      258
     152        1      187      235      139      258
     153        1      187      258      139      235
     154        1      188      140      236      257
     155        1      188      236      140      257
     156        1      188      257      140      236
     157        1      189      141      237      262
     158        1      189      237      141      262
     159        1      189      262      141      237
     160        1      190      142      238      261
     161        1      190      238      142      261
     162        1      190      261      142      238
     163        1      191      143      239      264
     164        1      191      239      143      264
     165        1      191      264      143      239
     166        1      192      144      240      263
     167        1      192      240      144      263
     168        1      192      263      144      240
     169        1      193      145      241      280
     170        1      193      241      145      280
     171        1      193      280      145      241
     172        1      194      146      242      279
     173        1      194      242      146      279
     174        1      194      279      146      242
     175        1      195      147      243      278
     176        1      195      243      147      278
     177        1      195      278      147      243
     178        1      196      148      244      277
     179        1      196      244      148      277
     180        1      196      277      148      244
     181        1      197      149      245      274
     182        1      197      245      149      274
     183        1      197      274      149      245
     184        1      198      150      246      273
     185        1      198      246      150      273
     186        1      198      273      150      246
     187        1      199      151      247      276
     188        1      199      247      151      276
     189        1      199      276      151      247
     190        1      200      152      248      275
     191        1      200      248      152      275
     192        1      200      275      152      248
     193        1      201      153      249      270
     194        1      201      249      153      270
     195        1      201      270      153      249
     196        1      202      154      250      269
     197        1      202      250      154      269
     198        1      202      269      154      250
     199        1      203      155      251      272
     200        1      203      251      155      272
     201        1      203      272      155      251
     202        1      204      156      252      271
     203        1      204      252      156      271
     204        1      204      271      156      252
     205        1      205      157      253      268
     206        1      205      253      157      268
     207        1      205      268      157      253
     208        1      206      158      254      267
     209        1      206      254      158      267
     210        1      206      267      158      254
     211        1      207      159      255      266
     212        1      207      255      159      266
     213        1      207      266      159      255
     214        1      208      160      256      265
     215        1      208      256      160      265
     216        1      208      265      160      256
     217        1      209      161      281      300
     218        1      209      281      161      300
     219        1      209      300      161      281
     220        1      210      162      282      299
     221        1      210      282      162      299
     222        1      210      299      162      282
     223        1      211      163      283      298
     224        1      211      283      163      298
     225        1      211      298      163      283
     226        1      212      164      284      297
     227        1      212      284      164      297
     228        1      212      297      164      284
     229        1      213      165      285      302
     230        1      213      285      165      302
     231        1      213      302      165      285
     232        1      214      166      286      301
     233        1      214      286      166      301
     234        1      214      301      166      286
     235        1      215      167      287      304
     236        1      215      287      167      304
     237        1      215      304      167      287
     238        1      216      168      288      303
     239        1      216      288      168      303
     240        1      216      303      168      288
     241        1      217      169      289      310
     242        1      217      289      169      310
     243        1      217      310      169      289
     244        1      218      170      290      309
     245        1      218      290      170      309
     246        1      218      309      170      290
     247        1      219      171      291      312
     248        1      219      291      171      312
     249        1      219      312      171      291
     250        1      220      172      292      311
     251        1      220      292      172      311
     252        1      220      311      172      292
     253        1      221      173      293      308
     254        1      221      293      173      308
     255        1      221      308      173      293
     256        1      222      174      294      307
     257        1      222      294      174      307
     258        1      222      307      174      294
     259        1      223      175      295      306
     260        1      223      295      175      306
     261        1      223      306      175      295
     262        1      224      176      296      305
     263        1      224      296      176      305
     264        1      224      305      176      296
     265        1      225      177      313      328
     266        1      225      313      177      328
     267        1      225      328      177      313
     268        1      226      178      314      327
     269        1      226      314      178      327
     270        1      226      327      178      314
     271        1      227      179      315      326
     272        1      227      315      179      326
     273        1      227      326      179      315
     274        1      228      180      316      325
     275        1      228      316      180      325
     276        1      228      325      180      316
     277        1      229      181      317      322
     278        1      229      317      181      322
     279        1      229      322      181      317
     280        1      230      182      318      321
     281        1      230      318      182      321
     282        1      230      321      182      318
     283        1      231      183      319      324
     284        1      231      319      183      324
     285        1      231      324      183      319
     286        1      232      184      320      323
     287        1      232      320      184      323
     288        1      232      323      184      320
     289        1      233      185      236      329
     290        1      233      236      185      329
     291        1      233      329      185      236
     292        1      234      186      235      330
     293        1      234      235      186      330
     294        1      234      330      186      235
     295        1      235      187      234      331
     296        1      235      234      187      331
     297        1      235      331      187      234
     298        1      236      188      233      332
     299        1      236      233      188      332
     300        1      236      332      188      233
     301        1      237      189      240      333
     302        1      237      240      189      333
     303        1      237      333      189      240
     304        1      238      190      239      334
     305        1      238      239      190      334
     306        1      238      334      190      239
     307        1      239      191      238      335
     308        1      239      238      191      335
     309        1      239      335      191      238
     310        1      240      192      237      336
     311        1      240      237      192      336
     312        1      240      336      192      237
     313        1      241      193      244      337
     314        1      241      244      193      337
     315        1      241      337      193      244
     316        1      242      194      243      338
     317        1      242      243      194      338
     318        1      242      338      194      243
     319        1      243      195      242      339
     320        1      243      242      195      339
     321        1      243      339      195      242
     322        1      244      196      241      340
     323        1      244      241      196      340
     324        1      244      340      196      241
     325        1      245      197      248      341
     326        1      245      248      197      341
     327        1      245      341      197      248
     328        1      246      198      247      342
     329        1      246      247      198      342
     330        1      246      342      198      247
     331        1      247      199      246      343
     332        1      247      246      199      343
     333        1      247      343      199      246
     334        1      248      200      245      344
     335        1      248      245      200      344
     336        1      248      344      200      245
     337        1      249      201      252      345
     338        1      249      252      201      345
     339        1      249      345      201      252
     340        1      250      202      251      346
     341        1      250      251      202      346
     342        1      250      346      202      251
     343        1      251      203      250      347
     344        1      251      250      203      347
     345        1      251      347      203      250
     346        1      252      204      249      348
     347        1      252      249      204      348
     348        1      252      348      204      249
     349        1      253      205      256      349
     350        1      253      256      205      349
     351        1      253      349      205      256
     352        1      254      206      255      350
     353        1      254      255      206      350
     354        1      254      350      206      255
     355        1      255      207      254      351
     356        1      255      254      207      351
     357        1      255      351      207      254
     358        1      256      208      253      352
     359        1      256      253      208      352
     360        1      256      352      208      253
     361        1      257      188      260      353
     362        1      257      260      188      353
     363        1      257      353      188      260
     364        1      258      187      259      354
     365        1      258      259      187      354
     366        1      258      354      187      259
     367        1      259      186      258      355
     368        1      259      258      186      355
     369        1      259      355      186      258
     370        1      260      185      257      356
     371        1      260      257      185      356
     372        1      260      356      185      257
     373        1      261      190      264      357
     374        1      261      264      190      357
     375        1      261      357      190      264
     376        1      262      189      263      358
     377        1      262      263      189      358
     378        1      262      358      189      263
     379        1      263      192      262      359
     380        1      263      262      192      359
     381        1      263      359      192      262
     382        1      264      191      261      360
     383        1      264      261      191      360
     384        1      264      360      191      261
     385        1      265      208      268      361
     386        1      265      268      208      361
     387        1      265      361      208      268
     388        1      266      207      267      362
     389        1      266      267      207      362
     390        1      266      362      207      267
     391        1      267      206      266      363
     392        1      267      266      206      363
     393        1      267      363      206      266
     394        1      268      205      265      364
     395        1      268      265      205      364
     396        1      268      364      205      265
     397        1      269      202      272      365
     398        1      269      272      202      365
     399        1      269      365      202      272
     400        1      270      201      271      366
     401        1      270      271      201      366
     402        1      270      366      201      271
     403        1      271      204      270      367
     404        1      271      270      204      367
     405        1      271      367      204      270
     406        1      272      203      269      368
     407        1      272      269      203      368
     408        1      272      368      203      269
     409        1      273      198      276      369
     410        1      273      276      198      369
     411        1      273      369      198      276
     412        1      274      197      275      370
     413        1      274      275      197      370
     414        1      274      370      197      275
     415        1      275      200      274      371
     416        1      275      274      200      371
     417        1      275      371      200      274
     418        1      276      199      273      372
     419        1      276      273      199      372
     420        1      276      372      199      273
     421        1      277      196      280      373
     422        1      277      280      196      373
     423        1      277      373      196      280
     424        1      278      195      279      374
     425        1      278      279      195      374
     426        1      278      374      195      279
     427        1      279      194      278      375
     428        1      279      278      194      375
     429        1      279      375      194      278
     430        1      280      193      277      376
     431        1      280      277      193      376
     432        1      280      376      193      277
     433        1      281      209      284      377
     434        1      281      284      209      377
     435        1      281      377      209      284
     436        1      282      210      283      378
     437        1      282      283      210      378
     438        1      282      378      210      283
     439        1      283      211      282      379
     440        1      283      282      211      379
     441        1      283      379      211      282
     442        1      284      212      281      380
     443        1      284      281      212      380
     444        1      284      380      212      281
     445        1      285      213      288      381
     446        1      285      288      213      381
     447        1      285      381      213      288
     448        1      286      214      287      382
     449        1      286      287      214      382
     450        1      286      382      214      287
     451        1      287      215      286      383
     452        1      287      286      215      383
     453        1      287      383      215      286
     454        1      288      216      285      384
     455        1      288      285      216      384
     456        1      288      384      216      285
     457        1      289      217      292      385
     458        1      289      292      217      385
     459        1      289      385      217      292
     460        1      290      218      291      386
     461        1      290      291      218      386
     462        1      290      386      218      291
     463        1      291      219      290      387
     464        1      291      290      219      387
     465        1      291      387      219      290
     466        1      292      220      289      388
     467        1      292      289      220      388
     468        1      292      388      220      289
     469        1      293      221      296      389
     470        1      293      296      221      389
     471        1      293      389      221      296
     472        1      294      222      295      390
     473        1      294      295      222      390
     474        1      294      390      222      295
     475        1      295      223      294      391
     476        1      295      294      223      391
     477        1      295      391      223      294
     478        1      296      224      293      392
     479        1      296      293      224      392
     480        1      296      392      224      293
     481        1      297      212      300      393
     482        1      297      300      212      393
     483        1      297      393      212      300
     484        1      298      211      299      394
     485        1      298      299      211      394
     486        1      298      394      211      299
     487        1      299      210      298      395
     488        1      299      298      210      395
     489        1      299      395      210      298
     490        1      300      209      297      396
     491        1      300      297      209      396
     492        1      300      396      209      297
     493        1      301      214      304      397
     494        1      301      304      214      397
     495        1      301      397      214      304
     496        1      302      213      303      398
     497        1      302      303      213      398
     498        1      302      398      213      303
     499        1      303      216      302      399
     500        1      303      302      216      399
     501        1      303      399      216      302
     502        1      304      215      301      400
     503        1      304      301      215      400
     504        1      304      400      215      301
     505        1      305      224      308      401
     506        1      305      308      224      401
     507        1      305      401      224      308
     508        1      306      223      307      402
     509        1      306      307      223      402
     510        1      306      402      223      307
     511        1      307      222      306      403
     512        1      307      306      222      403
     513        1      307      403      222      306
     514        1      308      221      305      404
     515        1      308      305      221      404
     516        1      308      404      221      305
     517        1      309      218      312      405
     518        1      309      312      218      405
     519        1      309      405      218      312
     520        1      310      217      311      406
     521        1      310      311      217      406
     522        1      310      406      217      311
     523        1      311      220      310      407
     524        1      311      310      220      407
     525        1      311      407      220      310
     526        1      312      219      309      408
     527        1      312      309      219      408
     528        1      312      408      219      309
     529        1      313      225      316      409
     530        1      313      316      225      409
     531        1      313      409      225      316
     532        1      314      226      315      410
     533        1      314      315      226      410
     534        1      314      410      226      315
     535        1      315      227      314      411
     536        1      315      314      227      411
     537        1      315      411      227      314
     538        1      316      228      313      412
     539        1      316      313      228      412
     540        1      316      412      228      313
     541        1      317      229      320      413
     542        1      317      320      229      413
     543        1      317      413      229      320
     544        1      318      230      319      414
     545        1      318      319      230      414
     546        1      318      414      230      319
     547        1      319      231      318      415
     548        1      319      318      231      415
     549        1      319      415      231      318
     550        1      320      232      317      416
     551        1      320      317      232      416
     552        1      320      416      232      317
     553        1      321      230      324      417
     554        1      321      324      230      417
     555        1      321      417      230      324
     556        1      322      229      323      418
     557        1      322      323      229      418
     558        1      322      418      229      323
     559        1      323      232      322      419
     560        1      323      322      232      419
     561        1      323      419      232      322
     562        1      324      231      321      420
     563        1      324      321      231      420
     564        1      324      420      231      321
     565        1      325      228      328      421
     566        1      325      328      228      421
     567        1      325      421      228      328
     568        1      326      227      327      422
     569        1      326      327      227      422
     570        1      326      422      227      327
     571        1      327      226      326      423
     572        1      327      326      226      423
     573        1      327      423      226      326
     574        1      328      225      325      424
     575        1      328      325      225      424
     576        1      328      424      225      325
