# Supplementary material for: Machine Learning Models for Predicting Molecular Diffusion in Metal–Organic Frameworks Accounting for the Impact of Framework Flexibility
Source: Chem Mater. 2023 Nov 22;35(23):10156–68. doi: 10.1021/acs.chemmater.3c02321 (PMC10720339; doi:10.1021/acs.chemmater.3c02321)
Supplement: Supplementary file 2 — cm3c02321_si_002.zip [file cm3c02321_si_002.zip › SI_zip/KIYTOD.data]

Created on Thu Oct 28 21:43:18 2021 

         816 atoms
        1008 bonds
        1856 angles
        2240 dihedrals
        1320 impropers

           8 atom types
          10 bond types
          18 angle types
           5 dihedral types
           1 improper types
           0.000000  28.550000 xlo xhi
           0.000000  28.550000 ylo yhi
           0.000000  27.059400 zlo zhi
           0.000000   0.000000   0.000000 xy xz yz

Masses

    1    63.546000000 # Cu4+2
    2    15.999400000 # O_2
    3    12.010700000 # C_R
    4    12.010700000 # C_2
    5    12.010700000 # C_1
    6     1.007940000 # H_
    7    58.693400000 # Ni4+2
    8    14.006700000 # N_R

Bond Coeffs

    1       70.296579        3.032715  # Cu4+2 Cu4+2
    2      221.999373        2.029549  # Cu4+2 O_2
    3      714.557442        1.269010  # O_2 C_R
    4      462.655054        1.379256  # C_R C_R
    5      357.440381        1.081418  # C_R H_
    6      389.261715        1.461000  # C_R C_2
    7      663.718927        1.345073  # C_R N_R
    8      391.669513        1.458000  # C_R C_R
    9      410.805866        1.435000  # C_R C_1
   10      328.673665        1.841585  # Ni4+2 N_R

Angle Coeffs

    1 cosine/periodic     105.916453               1               4 # Cu4+2 Cu4+2 O_2
    2 cosine/periodic     222.868952               1               4 # O_2 Cu4+2 O_2
    3 cosine/periodic     154.420358              -1               3 # Cu4+2 O_2 C_R
    4 cosine/periodic     222.595017              -1               3 # C_R C_R C_R
    5 cosine/periodic     114.578032              -1               3 # C_R C_R H_
    6 cosine/periodic     203.704287              -1               3 # C_R C_R C_2
    7 cosine/periodic     307.398705              -1               3 # C_R C_R N_R
    8 cosine/periodic     280.743239              -1               3 # C_2 C_R N_R
    9 cosine/periodic     187.283630              -1               3 # C_R C_2 C_R
   10 cosine/periodic     204.366560              -1               3 # C_R C_R C_R
   11 cosine/periodic     275.428492              -1               3 # O_2 C_R C_R
   12 cosine/periodic     413.556852              -1               3 # O_2 C_R O_2
   13 cosine/periodic     209.521192              -1               3 # C_R C_R C_1
   14 cosine/periodic     288.941848              -1               3 # N_R C_R C_1
   15 cosine/periodic     102.701466               1               1 # C_R C_1 C_R
   16 cosine/periodic     364.965660               1               4 # N_R Ni4+2 N_R
   17 cosine/periodic     177.809033              -1               3 # Ni4+2 N_R C_R
   18 cosine/periodic     240.001032              -1               3 # C_R N_R C_R

Dihedral Coeffs

    1        2.245703              -1               2 # Cu4+2 O_2 C_R O_2
    2        1.497136              -1               2 # C_R C_R C_R C_2
    3        0.555556              -1               2 # C_R C_R C_2 C_R
    4        3.368555              -1               2 # C_R C_R C_R C_R
    5        0.833333              -1               2 # C_R C_1 C_R C_R

Improper Coeffs

    1        2.000000        1.000000       -1.000000        0.000000               0 # C_R C_R C_R H_

Pair Coeffs

    1        0.005000        3.113691 # Cu4+2 Cu4+2
    2        0.060000        3.118146 # O_2 O_2
    3        0.105000        3.430851 # C_R C_R
    4        0.105000        3.430851 # C_2 C_2
    5        0.105000        3.430851 # C_1 C_1
    6        0.044000        2.571134 # H_ H_
    7        0.015000        2.524807 # Ni4+2 Ni4+2
    8        0.069000        3.260689 # N_R N_R

Atoms

       1      444        1     0.00000    1.00068    7.51950    5.78313
       2      444        1     0.00000    0.79655    5.85475    7.87185
       3      444        1     0.00000   27.54932   21.03050    5.78313
       4      444        1     0.00000   27.75345   22.69525    7.87185
       5      444        1     0.00000   21.03050    1.00068    5.78313
       6      444        1     0.00000   22.69525    0.79655    7.87185
       7      444        1     0.00000    7.51950   27.54932    5.78313
       8      444        1     0.00000    5.85475   27.75345    7.87185
       9      444        1     0.00000   13.27432   21.79450   21.27627
      10      444        1     0.00000   13.47846   20.12975   19.18755
      11      444        1     0.00000   15.27568    6.75550   21.27627
      12      444        1     0.00000   15.07155    8.42025   19.18755
      13      444        1     0.00000   21.79450   15.27568   21.27627
      14      444        1     0.00000   20.12975   15.07155   19.18755
      15      444        1     0.00000    6.75550   13.27432   21.27627
      16      444        1     0.00000    8.42025   13.47846   19.18755
      17      444        1     0.00000   27.54932   21.03050   21.27627
      18      444        1     0.00000   27.75345   22.69525   19.18755
      19      444        1     0.00000    1.00068    7.51950   21.27627
      20      444        1     0.00000    0.79655    5.85475   19.18755
      21      444        1     0.00000    7.51950   27.54932   21.27627
      22      444        1     0.00000    5.85475   27.75345   19.18755
      23      444        1     0.00000   21.03050    1.00068   21.27627
      24      444        1     0.00000   22.69525    0.79655   19.18755
      25      444        1     0.00000   15.27568    6.75550    5.78313
      26      444        1     0.00000   15.07155    8.42025    7.87185
      27      444        1     0.00000   13.27432   21.79450    5.78313
      28      444        1     0.00000   13.47846   20.12975    7.87185
      29      444        1     0.00000    6.75550   13.27432    5.78313
      30      444        1     0.00000    8.42025   13.47846    7.87185
      31      444        1     0.00000   21.79450   15.27568    5.78313
      32      444        1     0.00000   20.12975   15.07155    7.87185
      33      444        2     0.00000   27.93418    6.59790    5.23058
      34      444        2     0.00000   27.80656    5.13672    6.87850
      35      444        2     0.00000   23.86295    1.98794    6.92721
      36      444        2     0.00000   22.46885    2.09843    5.13587
      37      444        2     0.00000   20.33902    2.56665    6.62685
      38      444        2     0.00000   21.69515    2.38678    8.44794
      39      444        2     0.00000   28.51003    8.67064    6.74591
      40      444        2     0.00000   28.21597    7.30595    8.53724
      41      444        2     0.00000    0.61582   21.95209    5.23058
      42      444        2     0.00000    0.74344   23.41328    6.87850
      43      444        2     0.00000    4.68705   26.56206    6.92721
      44      444        2     0.00000    6.08115   26.45158    5.13587
      45      444        2     0.00000    8.21098   25.98335    6.62685
      46      444        2     0.00000    6.85486   26.16322    8.44794
      47      444        2     0.00000    0.03997   19.87936    6.74591
      48      444        2     0.00000    0.33404   21.24405    8.53724
      49      444        2     0.00000   21.95209   27.93418    5.23058
      50      444        2     0.00000   23.41328   27.80656    6.87850
      51      444        2     0.00000   26.56206   23.86295    6.92721
      52      444        2     0.00000   26.45158   22.46885    5.13587
      53      444        2     0.00000   25.98335   20.33902    6.62685
      54      444        2     0.00000   26.16322   21.69515    8.44794
      55      444        2     0.00000   19.87936   28.51003    6.74591
      56      444        2     0.00000   21.24405   28.21597    8.53724
      57      444        2     0.00000    6.59790    0.61582    5.23058
      58      444        2     0.00000    5.13672    0.74344    6.87850
      59      444        2     0.00000    1.98794    4.68705    6.92721
      60      444        2     0.00000    2.09843    6.08115    5.13587
      61      444        2     0.00000    2.56665    8.21098    6.62685
      62      444        2     0.00000    2.38678    6.85486    8.44794
      63      444        2     0.00000    8.67064    0.03997    6.74591
      64      444        2     0.00000    7.30595    0.33404    8.53724
      65      444        2     0.00000   14.89082   20.87290   21.82882
      66      444        2     0.00000   15.01844   19.41172   20.18090
      67      444        2     0.00000   18.96205   16.26294   20.13219
      68      444        2     0.00000   20.35615   16.37343   21.92353
      69      444        2     0.00000   22.48598   16.84164   20.43255
      70      444        2     0.00000   21.12985   16.66178   18.61146
      71      444        2     0.00000   14.31497   22.94563   20.31349
      72      444        2     0.00000   14.60904   21.58094   18.52216
      73      444        2     0.00000   13.65918    7.67710   21.82882
      74      444        2     0.00000   13.53156    9.13828   20.18090
      75      444        2     0.00000    9.58795   12.28706   20.13219
      76      444        2     0.00000    8.19385   12.17658   21.92353
      77      444        2     0.00000    6.06402   11.70836   20.43255
      78      444        2     0.00000    7.42015   11.88822   18.61146
      79      444        2     0.00000   14.23503    5.60437   20.31349
      80      444        2     0.00000   13.94097    6.96906   18.52216
      81      444        2     0.00000   20.87290   13.65918   21.82882
      82      444        2     0.00000   19.41172   13.53156   20.18090
      83      444        2     0.00000   16.26294    9.58795   20.13219
      84      444        2     0.00000   16.37343    8.19385   21.92353
      85      444        2     0.00000   16.84164    6.06402   20.43255
      86      444        2     0.00000   16.66178    7.42015   18.61146
      87      444        2     0.00000   22.94563   14.23503   20.31349
      88      444        2     0.00000   21.58094   13.94097   18.52216
      89      444        2     0.00000    7.67710   14.89082   21.82882
      90      444        2     0.00000    9.13828   15.01844   20.18090
      91      444        2     0.00000   12.28706   18.96205   20.13219
      92      444        2     0.00000   12.17658   20.35615   21.92353
      93      444        2     0.00000   11.70836   22.48598   20.43255
      94      444        2     0.00000   11.88822   21.12985   18.61146
      95      444        2     0.00000    5.60437   14.31497   20.31349
      96      444        2     0.00000    6.96906   14.60904   18.52216
      97      444        2     0.00000    0.61582   21.95209   21.82882
      98      444        2     0.00000    0.74344   23.41328   20.18090
      99      444        2     0.00000    4.68705   26.56206   20.13219
     100      444        2     0.00000    6.08115   26.45158   21.92353
     101      444        2     0.00000    8.21098   25.98335   20.43255
     102      444        2     0.00000    6.85486   26.16322   18.61146
     103      444        2     0.00000    0.03997   19.87936   20.31349
     104      444        2     0.00000    0.33404   21.24405   18.52216
     105      444        2     0.00000   27.93418    6.59791   21.82882
     106      444        2     0.00000   27.80656    5.13672   20.18090
     107      444        2     0.00000   23.86295    1.98794   20.13219
     108      444        2     0.00000   22.46885    2.09843   21.92353
     109      444        2     0.00000   20.33902    2.56665   20.43255
     110      444        2     0.00000   21.69515    2.38678   18.61146
     111      444        2     0.00000   28.51003    8.67064   20.31349
     112      444        2     0.00000   28.21597    7.30595   18.52216
     113      444        2     0.00000    6.59791    0.61582   21.82882
     114      444        2     0.00000    5.13672    0.74344   20.18090
     115      444        2     0.00000    1.98794    4.68705   20.13219
     116      444        2     0.00000    2.09843    6.08115   21.92353
     117      444        2     0.00000    2.56665    8.21098   20.43255
     118      444        2     0.00000    2.38678    6.85486   18.61146
     119      444        2     0.00000    8.67064    0.03997   20.31349
     120      444        2     0.00000    7.30595    0.33404   18.52216
     121      444        2     0.00000   21.95209   27.93418   21.82882
     122      444        2     0.00000   23.41328   27.80656   20.18090
     123      444        2     0.00000   26.56206   23.86295   20.13219
     124      444        2     0.00000   26.45158   22.46885   21.92353
     125      444        2     0.00000   25.98335   20.33902   20.43255
     126      444        2     0.00000   26.16322   21.69515   18.61146
     127      444        2     0.00000   19.87936   28.51003   20.31349
     128      444        2     0.00000   21.24405   28.21597   18.52216
     129      444        2     0.00000   13.65918    7.67709    5.23058
     130      444        2     0.00000   13.53156    9.13828    6.87850
     131      444        2     0.00000    9.58795   12.28706    6.92721
     132      444        2     0.00000    8.19385   12.17657    5.13587
     133      444        2     0.00000    6.06402   11.70836    6.62685
     134      444        2     0.00000    7.42015   11.88822    8.44794
     135      444        2     0.00000   14.23503    5.60437    6.74591
     136      444        2     0.00000   13.94097    6.96906    8.53724
     137      444        2     0.00000   14.89082   20.87290    5.23058
     138      444        2     0.00000   15.01844   19.41172    6.87850
     139      444        2     0.00000   18.96205   16.26294    6.92721
     140      444        2     0.00000   20.35615   16.37343    5.13587
     141      444        2     0.00000   22.48598   16.84164    6.62685
     142      444        2     0.00000   21.12985   16.66178    8.44794
     143      444        2     0.00000   14.31497   22.94563    6.74591
     144      444        2     0.00000   14.60904   21.58094    8.53724
     145      444        2     0.00000    7.67710   14.89082    5.23058
     146      444        2     0.00000    9.13828   15.01844    6.87850
     147      444        2     0.00000   12.28706   18.96205    6.92721
     148      444        2     0.00000   12.17658   20.35615    5.13587
     149      444        2     0.00000   11.70836   22.48598    6.62685
     150      444        2     0.00000   11.88822   21.12985    8.44794
     151      444        2     0.00000    5.60437   14.31497    6.74591
     152      444        2     0.00000    6.96906   14.60904    8.53724
     153      444        2     0.00000   20.87290   13.65918    5.23058
     154      444        2     0.00000   19.41172   13.53156    6.87850
     155      444        2     0.00000   16.26294    9.58795    6.92721
     156      444        2     0.00000   16.37343    8.19385    5.13587
     157      444        2     0.00000   16.84164    6.06402    6.62685
     158      444        2     0.00000   16.66178    7.42015    8.44794
     159      444        2     0.00000   22.94563   14.23503    6.74591
     160      444        2     0.00000   21.58094   13.94097    8.53724
     161      444        3     0.00000   22.56592    7.34021    4.17527
     162      444        3     0.00000   22.83429    7.01759    2.78982
     163      444        4     0.00000   23.74789    6.09828    2.39476
     164      444        3     0.00000   24.07336    5.84990    1.07967
     165      444        3     0.00000   25.00980    4.81924    0.65484
     166      444        3     0.00000   24.43595    5.30459    3.54478
     167      444        3     0.00000   25.60650    5.76139    4.10221
     168      444        3     0.00000   26.16607    5.11045    5.19811
     169      444        3     0.00000   25.48944    4.01413    5.73930
     170      444        3     0.00000   24.30461    3.57446    5.13317
     171      444        3     0.00000   23.79928    4.21398    4.02914
     172      444        3     0.00000   27.40800    5.62721    5.79612
     173      444        3     0.00000   23.53091    2.44959    5.82048
     174      444        3     0.00000   20.79011    4.75929    9.50597
     175      444        3     0.00000   20.11633    4.14832    8.41277
     176      444        3     0.00000   20.72730    2.92352    7.78228
     177      444        3     0.00000   25.79778   10.15238   10.13104
     178      444        3     0.00000   27.58216   11.05171    8.21794
     179      444        3     0.00000   27.27096    9.44434    8.48853
     180      444        3     0.00000   26.50868    9.18454    9.52761
     181      444        3     0.00000   28.04466    8.44224    7.84723
     182      444        3     0.00000    5.98408   21.20979    4.17527
     183      444        3     0.00000    5.71571   21.53241    2.78982
     184      444        4     0.00000    4.80211   22.45172    2.39476
     185      444        3     0.00000    4.47664   22.70011    1.07967
     186      444        3     0.00000    3.54020   23.73076    0.65484
     187      444        3     0.00000    4.11406   23.24541    3.54478
     188      444        3     0.00000    2.94351   22.78861    4.10221
     189      444        3     0.00000    2.38393   23.43955    5.19811
     190      444        3     0.00000    3.06056   24.53587    5.73930
     191      444        3     0.00000    4.24539   24.97554    5.13317
     192      444        3     0.00000    4.75072   24.33602    4.02914
     193      444        3     0.00000    1.14200   22.92280    5.79612
     194      444        3     0.00000    5.01909   26.10041    5.82048
     195      444        3     0.00000    7.75989   23.79072    9.50597
     196      444        3     0.00000    8.43367   24.40169    8.41277
     197      444        3     0.00000    7.82270   25.62648    7.78228
     198      444        3     0.00000    2.75222   18.39762   10.13104
     199      444        3     0.00000    0.96785   17.49829    8.21794
     200      444        3     0.00000    1.27904   19.10566    8.48853
     201      444        3     0.00000    2.04133   19.36547    9.52761
     202      444        3     0.00000    0.50534   20.10777    7.84723
     203      444        3     0.00000   21.20979   22.56592    4.17527
     204      444        3     0.00000   21.53241   22.83429    2.78982
     205      444        4     0.00000   22.45172   23.74789    2.39476
     206      444        3     0.00000   22.70011   24.07336    1.07967
     207      444        3     0.00000   23.73076   25.00980    0.65484
     208      444        3     0.00000   23.24541   24.43595    3.54478
     209      444        3     0.00000   22.78861   25.60650    4.10221
     210      444        3     0.00000   23.43955   26.16607    5.19811
     211      444        3     0.00000   24.53587   25.48944    5.73930
     212      444        3     0.00000   24.97554   24.30461    5.13317
     213      444        3     0.00000   24.33602   23.79928    4.02914
     214      444        3     0.00000   22.92280   27.40800    5.79612
     215      444        3     0.00000   26.10041   23.53091    5.82048
     216      444        3     0.00000   23.79072   20.79011    9.50597
     217      444        3     0.00000   24.40169   20.11633    8.41277
     218      444        3     0.00000   25.62648   20.72730    7.78228
     219      444        3     0.00000   18.39762   25.79778   10.13104
     220      444        3     0.00000   17.49829   27.58216    8.21794
     221      444        3     0.00000   19.10566   27.27096    8.48853
     222      444        3     0.00000   19.36547   26.50868    9.52761
     223      444        3     0.00000   20.10777   28.04466    7.84723
     224      444        3     0.00000    7.34021    5.98408    4.17527
     225      444        3     0.00000    7.01759    5.71571    2.78982
     226      444        4     0.00000    6.09828    4.80211    2.39476
     227      444        3     0.00000    5.84990    4.47664    1.07967
     228      444        3     0.00000    4.81924    3.54020    0.65484
     229      444        3     0.00000    5.30459    4.11406    3.54478
     230      444        3     0.00000    5.76139    2.94351    4.10221
     231      444        3     0.00000    5.11045    2.38393    5.19811
     232      444        3     0.00000    4.01413    3.06056    5.73930
     233      444        3     0.00000    3.57446    4.24538    5.13317
     234      444        3     0.00000    4.21398    4.75072    4.02914
     235      444        3     0.00000    5.62721    1.14200    5.79612
     236      444        3     0.00000    2.44959    5.01909    5.82048
     237      444        3     0.00000    4.75929    7.75989    9.50597
     238      444        3     0.00000    4.14832    8.43367    8.41277
     239      444        3     0.00000    2.92352    7.82270    7.78228
     240      444        3     0.00000   10.15238    2.75222   10.13104
     241      444        3     0.00000   11.05171    0.96785    8.21794
     242      444        3     0.00000    9.44434    1.27904    8.48853
     243      444        3     0.00000    9.18454    2.04133    9.52761
     244      444        3     0.00000    8.44224    0.50534    7.84723
     245      444        3     0.00000   20.25908   21.61520   22.88413
     246      444        3     0.00000   19.99071   21.29259   24.26958
     247      444        4     0.00000   19.07711   20.37328   24.66464
     248      444        3     0.00000   18.75164   20.12489   25.97973
     249      444        3     0.00000   17.81520   19.09424   26.40456
     250      444        3     0.00000   18.38905   19.57959   23.51462
     251      444        3     0.00000   17.21851   20.03639   22.95719
     252      444        3     0.00000   16.65892   19.38545   21.86129
     253      444        3     0.00000   17.33556   18.28913   21.32010
     254      444        3     0.00000   18.52039   17.84946   21.92623
     255      444        3     0.00000   19.02572   18.48898   23.03026
     256      444        3     0.00000   15.41700   19.90221   21.26328
     257      444        3     0.00000   19.29409   16.72459   21.23892
     258      444        3     0.00000   22.03489   19.03429   17.55343
     259      444        3     0.00000   22.70867   18.42331   18.64663
     260      444        3     0.00000   22.09770   17.19852   19.27712
     261      444        3     0.00000   17.02722   24.42738   16.92836
     262      444        3     0.00000   15.24285   25.32671   18.84146
     263      444        3     0.00000   15.55404   23.71934   18.57087
     264      444        3     0.00000   16.31632   23.45953   17.53179
     265      444        3     0.00000   14.78034   22.71723   19.21217
     266      444        3     0.00000    8.29092    6.93480   22.88413
     267      444        3     0.00000    8.55929    7.25741   24.26958
     268      444        4     0.00000    9.47289    8.17672   24.66464
     269      444        3     0.00000    9.79836    8.42511   25.97973
     270      444        3     0.00000   10.73480    9.45576   26.40456
     271      444        3     0.00000   10.16095    8.97041   23.51462
     272      444        3     0.00000   11.33150    8.51361   22.95719
     273      444        3     0.00000   11.89108    9.16455   21.86129
     274      444        3     0.00000   11.21444   10.26087   21.32010
     275      444        3     0.00000   10.02962   10.70054   21.92623
     276      444        3     0.00000    9.52428   10.06102   23.03026
     277      444        3     0.00000   13.13300    8.64780   21.26328
     278      444        3     0.00000    9.25591   11.82541   21.23892
     279      444        3     0.00000    6.51511    9.51572   17.55343
     280      444        3     0.00000    5.84133   10.12669   18.64663
     281      444        3     0.00000    6.45230   11.35148   19.27712
     282      444        3     0.00000   11.52278    4.12262   16.92836
     283      444        3     0.00000   13.30716    3.22330   18.84146
     284      444        3     0.00000   12.99596    4.83066   18.57087
     285      444        3     0.00000   12.23368    5.09047   17.53179
     286      444        3     0.00000   13.76967    5.83277   19.21217
     287      444        3     0.00000   21.61520    8.29092   22.88413
     288      444        3     0.00000   21.29259    8.55929   24.26958
     289      444        4     0.00000   20.37328    9.47289   24.66464
     290      444        3     0.00000   20.12489    9.79836   25.97973
     291      444        3     0.00000   19.09424   10.73480   26.40456
     292      444        3     0.00000   19.57959   10.16095   23.51462
     293      444        3     0.00000   20.03639   11.33150   22.95719
     294      444        3     0.00000   19.38545   11.89108   21.86129
     295      444        3     0.00000   18.28913   11.21444   21.32010
     296      444        3     0.00000   17.84946   10.02962   21.92623
     297      444        3     0.00000   18.48898    9.52428   23.03026
     298      444        3     0.00000   19.90221   13.13300   21.26328
     299      444        3     0.00000   16.72459    9.25591   21.23892
     300      444        3     0.00000   19.03429    6.51511   17.55343
     301      444        3     0.00000   18.42331    5.84133   18.64663
     302      444        3     0.00000   17.19852    6.45230   19.27712
     303      444        3     0.00000   24.42738   11.52278   16.92836
     304      444        3     0.00000   25.32671   13.30716   18.84146
     305      444        3     0.00000   23.71934   12.99596   18.57087
     306      444        3     0.00000   23.45953   12.23368   17.53179
     307      444        3     0.00000   22.71723   13.76967   19.21217
     308      444        3     0.00000    6.93480   20.25908   22.88413
     309      444        3     0.00000    7.25741   19.99071   24.26958
     310      444        4     0.00000    8.17672   19.07711   24.66464
     311      444        3     0.00000    8.42511   18.75164   25.97973
     312      444        3     0.00000    9.45576   17.81520   26.40456
     313      444        3     0.00000    8.97041   18.38905   23.51462
     314      444        3     0.00000    8.51361   17.21851   22.95719
     315      444        3     0.00000    9.16455   16.65892   21.86129
     316      444        3     0.00000   10.26087   17.33556   21.32010
     317      444        3     0.00000   10.70054   18.52039   21.92623
     318      444        3     0.00000   10.06102   19.02572   23.03026
     319      444        3     0.00000    8.64780   15.41700   21.26328
     320      444        3     0.00000   11.82541   19.29409   21.23892
     321      444        3     0.00000    9.51572   22.03489   17.55343
     322      444        3     0.00000   10.12669   22.70867   18.64663
     323      444        3     0.00000   11.35148   22.09770   19.27712
     324      444        3     0.00000    4.12262   17.02722   16.92836
     325      444        3     0.00000    3.22330   15.24285   18.84146
     326      444        3     0.00000    4.83066   15.55404   18.57087
     327      444        3     0.00000    5.09047   16.31632   17.53179
     328      444        3     0.00000    5.83277   14.78034   19.21217
     329      444        3     0.00000    5.98408   21.20979   22.88413
     330      444        3     0.00000    5.71571   21.53241   24.26958
     331      444        4     0.00000    4.80211   22.45172   24.66464
     332      444        3     0.00000    4.47664   22.70011   25.97973
     333      444        3     0.00000    3.54020   23.73076   26.40456
     334      444        3     0.00000    4.11406   23.24541   23.51462
     335      444        3     0.00000    2.94351   22.78861   22.95719
     336      444        3     0.00000    2.38393   23.43955   21.86129
     337      444        3     0.00000    3.06056   24.53587   21.32010
     338      444        3     0.00000    4.24539   24.97554   21.92623
     339      444        3     0.00000    4.75072   24.33602   23.03026
     340      444        3     0.00000    1.14200   22.92280   21.26328
     341      444        3     0.00000    5.01909   26.10041   21.23892
     342      444        3     0.00000    7.75989   23.79072   17.55343
     343      444        3     0.00000    8.43367   24.40169   18.64663
     344      444        3     0.00000    7.82270   25.62648   19.27712
     345      444        3     0.00000    2.75222   18.39762   16.92836
     346      444        3     0.00000    0.96785   17.49829   18.84146
     347      444        3     0.00000    1.27904   19.10566   18.57087
     348      444        3     0.00000    2.04133   19.36547   17.53179
     349      444        3     0.00000    0.50534   20.10777   19.21217
     350      444        3     0.00000   22.56592    7.34021   22.88413
     351      444        3     0.00000   22.83429    7.01759   24.26958
     352      444        4     0.00000   23.74789    6.09828   24.66464
     353      444        3     0.00000   24.07336    5.84990   25.97973
     354      444        3     0.00000   25.00980    4.81924   26.40456
     355      444        3     0.00000   24.43595    5.30459   23.51462
     356      444        3     0.00000   25.60650    5.76139   22.95719
     357      444        3     0.00000   26.16607    5.11045   21.86129
     358      444        3     0.00000   25.48944    4.01413   21.32010
     359      444        3     0.00000   24.30461    3.57446   21.92623
     360      444        3     0.00000   23.79928    4.21398   23.03026
     361      444        3     0.00000   27.40800    5.62721   21.26328
     362      444        3     0.00000   23.53091    2.44959   21.23892
     363      444        3     0.00000   20.79011    4.75929   17.55343
     364      444        3     0.00000   20.11633    4.14832   18.64663
     365      444        3     0.00000   20.72730    2.92352   19.27712
     366      444        3     0.00000   25.79778   10.15238   16.92836
     367      444        3     0.00000   27.58216   11.05171   18.84146
     368      444        3     0.00000   27.27096    9.44434   18.57087
     369      444        3     0.00000   26.50868    9.18454   17.53179
     370      444        3     0.00000   28.04466    8.44224   19.21217
     371      444        3     0.00000    7.34021    5.98408   22.88413
     372      444        3     0.00000    7.01759    5.71571   24.26958
     373      444        4     0.00000    6.09828    4.80211   24.66464
     374      444        3     0.00000    5.84990    4.47664   25.97973
     375      444        3     0.00000    4.81924    3.54020   26.40456
     376      444        3     0.00000    5.30459    4.11406   23.51462
     377      444        3     0.00000    5.76139    2.94351   22.95719
     378      444        3     0.00000    5.11045    2.38393   21.86129
     379      444        3     0.00000    4.01413    3.06056   21.32010
     380      444        3     0.00000    3.57446    4.24539   21.92623
     381      444        3     0.00000    4.21398    4.75072   23.03026
     382      444        3     0.00000    5.62721    1.14200   21.26328
     383      444        3     0.00000    2.44959    5.01909   21.23892
     384      444        3     0.00000    4.75929    7.75989   17.55343
     385      444        3     0.00000    4.14832    8.43367   18.64663
     386      444        3     0.00000    2.92352    7.82270   19.27712
     387      444        3     0.00000   10.15238    2.75222   16.92836
     388      444        3     0.00000   11.05171    0.96785   18.84146
     389      444        3     0.00000    9.44434    1.27904   18.57087
     390      444        3     0.00000    9.18454    2.04133   17.53179
     391      444        3     0.00000    8.44224    0.50534   19.21217
     392      444        3     0.00000   21.20979   22.56592   22.88413
     393      444        3     0.00000   21.53241   22.83429   24.26958
     394      444        4     0.00000   22.45172   23.74789   24.66464
     395      444        3     0.00000   22.70011   24.07336   25.97973
     396      444        3     0.00000   23.73076   25.00980   26.40456
     397      444        3     0.00000   23.24541   24.43595   23.51462
     398      444        3     0.00000   22.78861   25.60650   22.95719
     399      444        3     0.00000   23.43955   26.16607   21.86129
     400      444        3     0.00000   24.53587   25.48944   21.32010
     401      444        3     0.00000   24.97554   24.30461   21.92623
     402      444        3     0.00000   24.33602   23.79928   23.03026
     403      444        3     0.00000   22.92280   27.40800   21.26328
     404      444        3     0.00000   26.10041   23.53091   21.23892
     405      444        3     0.00000   23.79072   20.79011   17.55343
     406      444        3     0.00000   24.40169   20.11633   18.64663
     407      444        3     0.00000   25.62648   20.72730   19.27712
     408      444        3     0.00000   18.39762   25.79778   16.92836
     409      444        3     0.00000   17.49829   27.58216   18.84146
     410      444        3     0.00000   19.10566   27.27096   18.57087
     411      444        3     0.00000   19.36547   26.50868   17.53179
     412      444        3     0.00000   20.10777   28.04466   19.21217
     413      444        3     0.00000    8.29092    6.93480    4.17527
     414      444        3     0.00000    8.55929    7.25741    2.78982
     415      444        4     0.00000    9.47289    8.17672    2.39476
     416      444        3     0.00000    9.79836    8.42511    1.07967
     417      444        3     0.00000   10.73480    9.45576    0.65484
     418      444        3     0.00000   10.16094    8.97041    3.54478
     419      444        3     0.00000   11.33150    8.51361    4.10221
     420      444        3     0.00000   11.89107    9.16455    5.19811
     421      444        3     0.00000   11.21444   10.26087    5.73930
     422      444        3     0.00000   10.02961   10.70054    5.13317
     423      444        3     0.00000    9.52428   10.06102    4.02914
     424      444        3     0.00000   13.13300    8.64780    5.79612
     425      444        3     0.00000    9.25591   11.82541    5.82048
     426      444        3     0.00000    6.51511    9.51572    9.50597
     427      444        3     0.00000    5.84133   10.12669    8.41277
     428      444        3     0.00000    6.45230   11.35148    7.78228
     429      444        3     0.00000   11.52278    4.12262   10.13104
     430      444        3     0.00000   13.30716    3.22330    8.21794
     431      444        3     0.00000   12.99596    4.83066    8.48853
     432      444        3     0.00000   12.23367    5.09047    9.52761
     433      444        3     0.00000   13.76966    5.83277    7.84723
     434      444        3     0.00000   20.25908   21.61520    4.17527
     435      444        3     0.00000   19.99071   21.29259    2.78982
     436      444        4     0.00000   19.07711   20.37328    2.39476
     437      444        3     0.00000   18.75164   20.12489    1.07967
     438      444        3     0.00000   17.81520   19.09424    0.65484
     439      444        3     0.00000   18.38905   19.57959    3.54478
     440      444        3     0.00000   17.21851   20.03639    4.10221
     441      444        3     0.00000   16.65892   19.38545    5.19811
     442      444        3     0.00000   17.33556   18.28913    5.73930
     443      444        3     0.00000   18.52039   17.84946    5.13317
     444      444        3     0.00000   19.02572   18.48898    4.02914
     445      444        3     0.00000   15.41700   19.90221    5.79612
     446      444        3     0.00000   19.29409   16.72459    5.82048
     447      444        3     0.00000   22.03489   19.03429    9.50597
     448      444        3     0.00000   22.70867   18.42331    8.41277
     449      444        3     0.00000   22.09770   17.19852    7.78228
     450      444        3     0.00000   17.02722   24.42738   10.13104
     451      444        3     0.00000   15.24285   25.32671    8.21794
     452      444        3     0.00000   15.55404   23.71934    8.48853
     453      444        3     0.00000   16.31632   23.45953    9.52761
     454      444        3     0.00000   14.78034   22.71723    7.84723
     455      444        3     0.00000    6.93480   20.25908    4.17527
     456      444        3     0.00000    7.25741   19.99071    2.78982
     457      444        4     0.00000    8.17672   19.07711    2.39476
     458      444        3     0.00000    8.42511   18.75164    1.07967
     459      444        3     0.00000    9.45576   17.81520    0.65484
     460      444        3     0.00000    8.97041   18.38905    3.54478
     461      444        3     0.00000    8.51361   17.21851    4.10221
     462      444        3     0.00000    9.16455   16.65892    5.19811
     463      444        3     0.00000   10.26087   17.33556    5.73930
     464      444        3     0.00000   10.70054   18.52039    5.13317
     465      444        3     0.00000   10.06102   19.02572    4.02914
     466      444        3     0.00000    8.64780   15.41700    5.79612
     467      444        3     0.00000   11.82541   19.29409    5.82048
     468      444        3     0.00000    9.51572   22.03489    9.50597
     469      444        3     0.00000   10.12669   22.70867    8.41277
     470      444        3     0.00000   11.35148   22.09770    7.78228
     471      444        3     0.00000    4.12262   17.02722   10.13104
     472      444        3     0.00000    3.22330   15.24285    8.21794
     473      444        3     0.00000    4.83066   15.55404    8.48853
     474      444        3     0.00000    5.09047   16.31632    9.52761
     475      444        3     0.00000    5.83277   14.78034    7.84723
     476      444        3     0.00000   21.61520    8.29092    4.17527
     477      444        3     0.00000   21.29259    8.55929    2.78982
     478      444        4     0.00000   20.37328    9.47289    2.39476
     479      444        3     0.00000   20.12489    9.79836    1.07967
     480      444        3     0.00000   19.09424   10.73480    0.65484
     481      444        3     0.00000   19.57959   10.16094    3.54478
     482      444        3     0.00000   20.03639   11.33150    4.10221
     483      444        3     0.00000   19.38545   11.89107    5.19811
     484      444        3     0.00000   18.28913   11.21444    5.73930
     485      444        3     0.00000   17.84946   10.02961    5.13317
     486      444        3     0.00000   18.48898    9.52428    4.02914
     487      444        3     0.00000   19.90221   13.13300    5.79612
     488      444        3     0.00000   16.72459    9.25591    5.82048
     489      444        3     0.00000   19.03429    6.51511    9.50597
     490      444        3     0.00000   18.42331    5.84133    8.41277
     491      444        3     0.00000   17.19852    6.45230    7.78228
     492      444        3     0.00000   24.42738   11.52278   10.13104
     493      444        3     0.00000   25.32671   13.30716    8.21794
     494      444        3     0.00000   23.71934   12.99596    8.48853
     495      444        3     0.00000   23.45953   12.23367    9.52761
     496      444        3     0.00000   22.71723   13.76966    7.84723
     497      444        3     0.00000   19.69379    5.41879   12.87757
     498      444        3     0.00000   20.67591    6.40091   12.44732
     499      444        4     0.00000   20.98425    6.70925   11.14035
     500      444        3     0.00000   21.90356    7.62856   10.75341
     501      444        3     0.00000   22.17193    7.89693    9.39773
     502      444        3     0.00000   23.05698    8.78198    9.38149
     503      444        3     0.00000   23.31108    9.03608   10.74258
     504      444        5     0.00000   24.31889   10.04389   11.15118
     505      444        3     0.00000   24.58441   10.30940   12.57180
     506      444        3     0.00000   25.58366   11.30865   12.86945
     507      444        3     0.00000   20.21911    5.94411   10.08233
     508      444        3     0.00000   19.02572    4.75072    7.77958
     509      444        3     0.00000   25.74639   11.47139    9.70621
     510      444        3     0.00000   26.61716   12.34217    8.48042
     511      444        3     0.00000    8.85621   23.13121   12.87757
     512      444        3     0.00000    7.87409   22.14909   12.44732
     513      444        4     0.00000    7.56575   21.84075   11.14035
     514      444        3     0.00000    6.64644   20.92144   10.75341
     515      444        3     0.00000    6.37807   20.65307    9.39773
     516      444        3     0.00000    5.49302   19.76802    9.38149
     517      444        3     0.00000    5.23893   19.51393   10.74258
     518      444        5     0.00000    4.23111   18.50611   11.15118
     519      444        3     0.00000    3.96560   18.24060   12.57180
     520      444        3     0.00000    2.96635   17.24134   12.86945
     521      444        3     0.00000    8.33089   22.60589   10.08233
     522      444        3     0.00000    9.52428   23.79928    7.77958
     523      444        3     0.00000    2.80361   17.07861    9.70621
     524      444        3     0.00000    1.93284   16.20783    8.48042
     525      444        3     0.00000   23.13121   19.69379   12.87757
     526      444        3     0.00000   22.14909   20.67591   12.44732
     527      444        4     0.00000   21.84075   20.98425   11.14035
     528      444        3     0.00000   20.92144   21.90356   10.75341
     529      444        3     0.00000   20.65307   22.17193    9.39773
     530      444        3     0.00000   19.76802   23.05698    9.38149
     531      444        3     0.00000   19.51393   23.31108   10.74258
     532      444        5     0.00000   18.50611   24.31889   11.15118
     533      444        3     0.00000   18.24060   24.58441   12.57180
     534      444        3     0.00000   17.24134   25.58366   12.86945
     535      444        3     0.00000   22.60589   20.21911   10.08233
     536      444        3     0.00000   23.79928   19.02572    7.77958
     537      444        3     0.00000   17.07861   25.74639    9.70621
     538      444        3     0.00000   16.20783   26.61716    8.48042
     539      444        3     0.00000    5.41879    8.85621   12.87757
     540      444        3     0.00000    6.40091    7.87409   12.44732
     541      444        4     0.00000    6.70925    7.56575   11.14035
     542      444        3     0.00000    7.62856    6.64644   10.75341
     543      444        3     0.00000    7.89693    6.37807    9.39773
     544      444        3     0.00000    8.78198    5.49302    9.38149
     545      444        3     0.00000    9.03608    5.23893   10.74258
     546      444        5     0.00000   10.04389    4.23111   11.15118
     547      444        3     0.00000   10.30940    3.96560   12.57180
     548      444        3     0.00000   11.30865    2.96635   12.86945
     549      444        3     0.00000    5.94411    8.33089   10.08233
     550      444        3     0.00000    4.75072    9.52428    7.77958
     551      444        3     0.00000   11.47139    2.80361    9.70621
     552      444        3     0.00000   12.34217    1.93284    8.48042
     553      444        3     0.00000   23.13121   19.69379   14.18183
     554      444        3     0.00000   22.14909   20.67591   14.61208
     555      444        4     0.00000   21.84075   20.98425   15.91905
     556      444        3     0.00000   20.92144   21.90356   16.30599
     557      444        3     0.00000   20.65307   22.17193   17.66167
     558      444        3     0.00000   19.76802   23.05698   17.67791
     559      444        3     0.00000   19.51393   23.31108   16.31682
     560      444        5     0.00000   18.50611   24.31889   15.90822
     561      444        3     0.00000   18.24060   24.58441   14.48760
     562      444        3     0.00000   17.24134   25.58366   14.18995
     563      444        3     0.00000   22.60589   20.21911   16.97707
     564      444        3     0.00000   23.79928   19.02572   19.27982
     565      444        3     0.00000   17.07861   25.74639   17.35319
     566      444        3     0.00000   16.20783   26.61716   18.57898
     567      444        3     0.00000    5.41879    8.85621   14.18183
     568      444        3     0.00000    6.40091    7.87409   14.61208
     569      444        4     0.00000    6.70925    7.56575   15.91905
     570      444        3     0.00000    7.62856    6.64644   16.30599
     571      444        3     0.00000    7.89693    6.37807   17.66167
     572      444        3     0.00000    8.78198    5.49302   17.67791
     573      444        3     0.00000    9.03608    5.23893   16.31682
     574      444        5     0.00000   10.04389    4.23111   15.90822
     575      444        3     0.00000   10.30940    3.96560   14.48760
     576      444        3     0.00000   11.30865    2.96635   14.18995
     577      444        3     0.00000    5.94411    8.33089   16.97707
     578      444        3     0.00000    4.75072    9.52428   19.27982
     579      444        3     0.00000   11.47139    2.80361   17.35319
     580      444        3     0.00000   12.34217    1.93284   18.57898
     581      444        3     0.00000   19.69379    5.41879   14.18183
     582      444        3     0.00000   20.67591    6.40091   14.61208
     583      444        4     0.00000   20.98425    6.70925   15.91905
     584      444        3     0.00000   21.90356    7.62856   16.30599
     585      444        3     0.00000   22.17193    7.89693   17.66167
     586      444        3     0.00000   23.05698    8.78198   17.67791
     587      444        3     0.00000   23.31108    9.03608   16.31682
     588      444        5     0.00000   24.31889   10.04389   15.90822
     589      444        3     0.00000   24.58441   10.30940   14.48760
     590      444        3     0.00000   25.58366   11.30865   14.18995
     591      444        3     0.00000   20.21911    5.94411   16.97707
     592      444        3     0.00000   19.02572    4.75072   19.27982
     593      444        3     0.00000   25.74639   11.47139   17.35319
     594      444        3     0.00000   26.61716   12.34217   18.57898
     595      444        3     0.00000    8.85621   23.13121   14.18183
     596      444        3     0.00000    7.87409   22.14909   14.61208
     597      444        4     0.00000    7.56575   21.84075   15.91905
     598      444        3     0.00000    6.64644   20.92144   16.30599
     599      444        3     0.00000    6.37807   20.65307   17.66167
     600      444        3     0.00000    5.49302   19.76802   17.67791
     601      444        3     0.00000    5.23893   19.51393   16.31682
     602      444        5     0.00000    4.23111   18.50611   15.90822
     603      444        3     0.00000    3.96560   18.24060   14.48760
     604      444        3     0.00000    2.96635   17.24134   14.18995
     605      444        3     0.00000    8.33089   22.60589   16.97707
     606      444        3     0.00000    9.52428   23.79928   19.27982
     607      444        3     0.00000    2.80361   17.07861   17.35319
     608      444        3     0.00000    1.93284   16.20783   18.57898
     609      444        6     0.00000   22.97418    6.96335    4.92210
     610      444        6     0.00000   25.51228    4.26537    1.20956
     611      444        6     0.00000   26.02904    6.50940    3.74232
     612      444        6     0.00000   25.82347    3.58303    6.49426
     613      444        6     0.00000   23.02557    3.90278    3.61784
     614      444        6     0.00000   21.58094    4.39956    9.84150
     615      444        6     0.00000   28.42153   11.24584    7.86887
     616      444        6     0.00000   26.46014    8.31376    9.84962
     617      444        6     0.00000    5.57582   21.58666    4.92210
     618      444        6     0.00000    3.03772   24.28463    1.20956
     619      444        6     0.00000    2.52097   22.04060    3.74232
     620      444        6     0.00000    2.72653   24.96698    6.49426
     621      444        6     0.00000    5.52443   24.64721    3.61784
     622      444        6     0.00000    6.96906   24.15045    9.84150
     623      444        6     0.00000    0.12848   17.30415    7.86887
     624      444        6     0.00000    2.08986   20.23624    9.84962
     625      444        6     0.00000   21.58666   22.97418    4.92210
     626      444        6     0.00000   24.28463   25.51228    1.20956
     627      444        6     0.00000   22.04060   26.02904    3.74232
     628      444        6     0.00000   24.96698   25.82347    6.49426
     629      444        6     0.00000   24.64721   23.02557    3.61784
     630      444        6     0.00000   24.15045   21.58094    9.84150
     631      444        6     0.00000   17.30415   28.42153    7.86887
     632      444        6     0.00000   20.23624   26.46014    9.84962
     633      444        6     0.00000    6.96335    5.57582    4.92210
     634      444        6     0.00000    4.26537    3.03772    1.20956
     635      444        6     0.00000    6.50940    2.52097    3.74232
     636      444        6     0.00000    3.58303    2.72653    6.49426
     637      444        6     0.00000    3.90279    5.52442    3.61784
     638      444        6     0.00000    4.39956    6.96906    9.84150
     639      444        6     0.00000   11.24584    0.12848    7.86887
     640      444        6     0.00000    8.31376    2.08986    9.84962
     641      444        6     0.00000   19.85082   21.23834   22.13730
     642      444        6     0.00000   17.31272   18.54037   25.84984
     643      444        6     0.00000   16.79597   20.78440   23.31708
     644      444        6     0.00000   17.00153   17.85802   20.56514
     645      444        6     0.00000   19.79942   18.17779   23.44156
     646      444        6     0.00000   21.24405   18.67456   17.21790
     647      444        6     0.00000   14.40348   25.52085   19.19053
     648      444        6     0.00000   16.36486   22.58876   17.20978
     649      444        6     0.00000    8.69919    7.31166   22.13730
     650      444        6     0.00000   11.23728   10.00963   25.84984
     651      444        6     0.00000   11.75404    7.76560   23.31708
     652      444        6     0.00000   11.54848   10.69198   20.56514
     653      444        6     0.00000    8.75058   10.37222   23.44156
     654      444        6     0.00000    7.30595    9.87545   17.21790
     655      444        6     0.00000   14.14653    3.02916   19.19053
     656      444        6     0.00000   12.18514    5.96124   17.20978
     657      444        6     0.00000   21.23834    8.69919   22.13730
     658      444        6     0.00000   18.54037   11.23728   25.84984
     659      444        6     0.00000   20.78440   11.75404   23.31708
     660      444        6     0.00000   17.85802   11.54848   20.56514
     661      444        6     0.00000   18.17779    8.75058   23.44156
     662      444        6     0.00000   18.67456    7.30595   17.21790
     663      444        6     0.00000   25.52085   14.14653   19.19053
     664      444        6     0.00000   22.58876   12.18514   17.20978
     665      444        6     0.00000    7.31166   19.85082   22.13730
     666      444        6     0.00000   10.00963   17.31272   25.84984
     667      444        6     0.00000    7.76560   16.79597   23.31708
     668      444        6     0.00000   10.69198   17.00153   20.56514
     669      444        6     0.00000   10.37222   19.79942   23.44156
     670      444        6     0.00000    9.87545   21.24405   17.21790
     671      444        6     0.00000    3.02916   14.40348   19.19053
     672      444        6     0.00000    5.96124   16.36486   17.20978
     673      444        6     0.00000    5.57582   21.58666   22.13730
     674      444        6     0.00000    3.03772   24.28463   25.84984
     675      444        6     0.00000    2.52097   22.04060   23.31708
     676      444        6     0.00000    2.72653   24.96698   20.56514
     677      444        6     0.00000    5.52443   24.64721   23.44156
     678      444        6     0.00000    6.96906   24.15045   17.21790
     679      444        6     0.00000    0.12848   17.30415   19.19053
     680      444        6     0.00000    2.08986   20.23624   17.20978
     681      444        6     0.00000   22.97418    6.96335   22.13730
     682      444        6     0.00000   25.51228    4.26537   25.84984
     683      444        6     0.00000   26.02904    6.50940   23.31708
     684      444        6     0.00000   25.82347    3.58303   20.56514
     685      444        6     0.00000   23.02557    3.90279   23.44156
     686      444        6     0.00000   21.58094    4.39956   17.21790
     687      444        6     0.00000   28.42153   11.24585   19.19053
     688      444        6     0.00000   26.46014    8.31376   17.20978
     689      444        6     0.00000    6.96335    5.57582   22.13730
     690      444        6     0.00000    4.26537    3.03772   25.84984
     691      444        6     0.00000    6.50940    2.52097   23.31708
     692      444        6     0.00000    3.58303    2.72653   20.56514
     693      444        6     0.00000    3.90279    5.52443   23.44156
     694      444        6     0.00000    4.39956    6.96906   17.21790
     695      444        6     0.00000   11.24585    0.12848   19.19053
     696      444        6     0.00000    8.31376    2.08986   17.20978
     697      444        6     0.00000   21.58666   22.97418   22.13730
     698      444        6     0.00000   24.28463   25.51228   25.84984
     699      444        6     0.00000   22.04060   26.02904   23.31708
     700      444        6     0.00000   24.96698   25.82347   20.56514
     701      444        6     0.00000   24.64721   23.02557   23.44156
     702      444        6     0.00000   24.15045   21.58094   17.21790
     703      444        6     0.00000   17.30415   28.42153   19.19053
     704      444        6     0.00000   20.23624   26.46014   17.20978
     705      444        6     0.00000    8.69919    7.31166    4.92210
     706      444        6     0.00000   11.23728   10.00963    1.20956
     707      444        6     0.00000   11.75404    7.76560    3.74232
     708      444        6     0.00000   11.54848   10.69198    6.49426
     709      444        6     0.00000    8.75057   10.37222    3.61784
     710      444        6     0.00000    7.30595    9.87544    9.84150
     711      444        6     0.00000   14.14653    3.02916    7.86887
     712      444        6     0.00000   12.18514    5.96124    9.84962
     713      444        6     0.00000   19.85082   21.23834    4.92210
     714      444        6     0.00000   17.31272   18.54037    1.20956
     715      444        6     0.00000   16.79597   20.78440    3.74232
     716      444        6     0.00000   17.00153   17.85802    6.49426
     717      444        6     0.00000   19.79942   18.17779    3.61784
     718      444        6     0.00000   21.24405   18.67456    9.84150
     719      444        6     0.00000   14.40348   25.52085    7.86887
     720      444        6     0.00000   16.36486   22.58876    9.84962
     721      444        6     0.00000    7.31166   19.85082    4.92210
     722      444        6     0.00000   10.00963   17.31272    1.20956
     723      444        6     0.00000    7.76560   16.79597    3.74232
     724      444        6     0.00000   10.69198   17.00153    6.49426
     725      444        6     0.00000   10.37222   19.79942    3.61784
     726      444        6     0.00000    9.87545   21.24405    9.84150
     727      444        6     0.00000    3.02916   14.40347    7.86887
     728      444        6     0.00000    5.96124   16.36486    9.84962
     729      444        6     0.00000   21.23834    8.69919    4.92210
     730      444        6     0.00000   18.54037   11.23728    1.20956
     731      444        6     0.00000   20.78440   11.75404    3.74232
     732      444        6     0.00000   17.85802   11.54848    6.49426
     733      444        6     0.00000   18.17779    8.75057    3.61784
     734      444        6     0.00000   18.67456    7.30595    9.84150
     735      444        6     0.00000   25.52085   14.14653    7.86887
     736      444        6     0.00000   22.58876   12.18514    9.84962
     737      444        6     0.00000   19.16561    4.89062   12.32556
     738      444        6     0.00000   21.77223    7.49723    8.66171
     739      444        6     0.00000   23.45668    9.18168    8.64007
     740      444        6     0.00000   26.09470   11.81970   12.28497
     741      444        6     0.00000   18.71452    4.43952    6.96238
     742      444        6     0.00000    9.38439   23.65939   12.32556
     743      444        6     0.00000    6.77777   21.05277    8.66171
     744      444        6     0.00000    5.09332   19.36832    8.64007
     745      444        6     0.00000    2.45530   16.73030   12.28497
     746      444        6     0.00000    9.83548   24.11048    6.96238
     747      444        6     0.00000   23.65939   19.16561   12.32556
     748      444        6     0.00000   21.05277   21.77223    8.66171
     749      444        6     0.00000   19.36832   23.45668    8.64007
     750      444        6     0.00000   16.73030   26.09470   12.28497
     751      444        6     0.00000   24.11048   18.71452    6.96238
     752      444        6     0.00000    4.89062    9.38438   12.32556
     753      444        6     0.00000    7.49723    6.77777    8.66171
     754      444        6     0.00000    9.18168    5.09332    8.64007
     755      444        6     0.00000   11.81970    2.45530   12.28497
     756      444        6     0.00000    4.43953    9.83547    6.96238
     757      444        6     0.00000   23.65939   19.16561   14.73384
     758      444        6     0.00000   21.05277   21.77223   18.39769
     759      444        6     0.00000   19.36832   23.45668   18.41933
     760      444        6     0.00000   16.73030   26.09470   14.77443
     761      444        6     0.00000   24.11048   18.71452   20.09702
     762      444        6     0.00000    4.89062    9.38439   14.73384
     763      444        6     0.00000    7.49723    6.77777   18.39769
     764      444        6     0.00000    9.18168    5.09332   18.41933
     765      444        6     0.00000   11.81970    2.45530   14.77443
     766      444        6     0.00000    4.43953    9.83548   20.09702
     767      444        6     0.00000   19.16561    4.89062   14.73384
     768      444        6     0.00000   21.77223    7.49723   18.39769
     769      444        6     0.00000   23.45668    9.18168   18.41933
     770      444        6     0.00000   26.09470   11.81970   14.77443
     771      444        6     0.00000   18.71452    4.43953   20.09702
     772      444        6     0.00000    9.38439   23.65939   14.73384
     773      444        6     0.00000    6.77777   21.05277   18.39769
     774      444        6     0.00000    5.09332   19.36832   18.41933
     775      444        6     0.00000    2.45530   16.73030   14.77443
     776      444        6     0.00000    9.83548   24.11048   20.09702
     777      444        7     0.00000   22.10141    7.82641    0.00000
     778      444        7     0.00000    6.44859   20.72359    0.00000
     779      444        7     0.00000   20.72359   22.10141    0.00000
     780      444        7     0.00000    7.82641    6.44859    0.00000
     781      444        7     0.00000   22.65528    8.38028   13.52970
     782      444        7     0.00000    5.89472   20.16972   13.52970
     783      444        7     0.00000   20.16972   22.65528   13.52970
     784      444        7     0.00000    8.38028    5.89472   13.52970
     785      444        8     0.00000   21.25548    6.98048   13.52970
     786      444        8     0.00000   23.99342    9.71842   13.52970
     787      444        8     0.00000    7.29453   21.56952   13.52970
     788      444        8     0.00000    4.55658   18.83158   13.52970
     789      444        8     0.00000   21.56952   21.25548   13.52970
     790      444        8     0.00000   18.83158   23.99342   13.52970
     791      444        8     0.00000    6.98048    7.29453   13.52970
     792      444        8     0.00000    9.71842    4.55658   13.52970
     793      444        8     0.00000   22.11769    7.84269    1.94828
     794      444        8     0.00000   22.64871    8.37372   11.61389
     795      444        8     0.00000    6.43232   20.70731    1.94828
     796      444        8     0.00000    5.90129   20.17629   11.61389
     797      444        8     0.00000   20.70731   22.11769    1.94828
     798      444        8     0.00000   20.17629   22.64871   11.61389
     799      444        8     0.00000    7.84269    6.43232    1.94828
     800      444        8     0.00000    8.37372    5.90129   11.61389
     801      444        8     0.00000   20.70731   22.11769   25.11112
     802      444        8     0.00000   20.17629   22.64871   15.44551
     803      444        8     0.00000    7.84269    6.43232   25.11112
     804      444        8     0.00000    8.37372    5.90129   15.44551
     805      444        8     0.00000   22.11769    7.84269   25.11112
     806      444        8     0.00000   22.64871    8.37372   15.44551
     807      444        8     0.00000    6.43232   20.70731   25.11112
     808      444        8     0.00000    5.90129   20.17629   15.44551
     809      444        8     0.00000   23.48523    6.43517    0.00000
     810      444        8     0.00000    5.06477   22.11483    0.00000
     811      444        8     0.00000   22.11483   23.48523    0.00000
     812      444        8     0.00000    6.43517    5.06477    0.00000
     813      444        8     0.00000   19.33977   20.71017    0.00000
     814      444        8     0.00000    9.21023    7.83983    0.00000
     815      444        8     0.00000   20.71017    9.21023    0.00000
     816      444        8     0.00000    7.83983   19.33977    0.00000

Bonds

       1        1        1        2
       2        2        1       33
       3        2        1       39
       4        2        1       60
       5        2        1       61
       6        2        2       34
       7        2        2       40
       8        2        2       59
       9        2        2       62
      10        1        3        4
      11        2        3       41
      12        2        3       47
      13        2        3       52
      14        2        3       53
      15        2        4       42
      16        2        4       48
      17        2        4       51
      18        2        4       54
      19        1        5        6
      20        2        5       36
      21        2        5       37
      22        2        5       49
      23        2        5       55
      24        2        6       35
      25        2        6       38
      26        2        6       50
      27        2        6       56
      28        1        7        8
      29        2        7       44
      30        2        7       45
      31        2        7       57
      32        2        7       63
      33        2        8       43
      34        2        8       46
      35        2        8       58
      36        2        8       64
      37        1        9       10
      38        2        9       65
      39        2        9       71
      40        2        9       92
      41        2        9       93
      42        2       10       66
      43        2       10       72
      44        2       10       91
      45        2       10       94
      46        1       11       12
      47        2       11       73
      48        2       11       79
      49        2       11       84
      50        2       11       85
      51        2       12       74
      52        2       12       80
      53        2       12       83
      54        2       12       86
      55        1       13       14
      56        2       13       68
      57        2       13       69
      58        2       13       81
      59        2       13       87
      60        2       14       67
      61        2       14       70
      62        2       14       82
      63        2       14       88
      64        1       15       16
      65        2       15       76
      66        2       15       77
      67        2       15       89
      68        2       15       95
      69        2       16       75
      70        2       16       78
      71        2       16       90
      72        2       16       96
      73        1       17       18
      74        2       17       97
      75        2       17      103
      76        2       17      124
      77        2       17      125
      78        2       18       98
      79        2       18      104
      80        2       18      123
      81        2       18      126
      82        1       19       20
      83        2       19      105
      84        2       19      111
      85        2       19      116
      86        2       19      117
      87        2       20      106
      88        2       20      112
      89        2       20      115
      90        2       20      118
      91        1       21       22
      92        2       21      100
      93        2       21      101
      94        2       21      113
      95        2       21      119
      96        2       22       99
      97        2       22      102
      98        2       22      114
      99        2       22      120
     100        1       23       24
     101        2       23      108
     102        2       23      109
     103        2       23      121
     104        2       23      127
     105        2       24      107
     106        2       24      110
     107        2       24      122
     108        2       24      128
     109        1       25       26
     110        2       25      129
     111        2       25      135
     112        2       25      156
     113        2       25      157
     114        2       26      130
     115        2       26      136
     116        2       26      155
     117        2       26      158
     118        1       27       28
     119        2       27      137
     120        2       27      143
     121        2       27      148
     122        2       27      149
     123        2       28      138
     124        2       28      144
     125        2       28      147
     126        2       28      150
     127        1       29       30
     128        2       29      132
     129        2       29      133
     130        2       29      145
     131        2       29      151
     132        2       30      131
     133        2       30      134
     134        2       30      146
     135        2       30      152
     136        1       31       32
     137        2       31      140
     138        2       31      141
     139        2       31      153
     140        2       31      159
     141        2       32      139
     142        2       32      142
     143        2       32      154
     144        2       32      160
     145        3       33      172
     146        3       34      172
     147        3       35      173
     148        3       36      173
     149        3       37      176
     150        3       38      176
     151        3       39      181
     152        3       40      181
     153        3       41      193
     154        3       42      193
     155        3       43      194
     156        3       44      194
     157        3       45      197
     158        3       46      197
     159        3       47      202
     160        3       48      202
     161        3       49      214
     162        3       50      214
     163        3       51      215
     164        3       52      215
     165        3       53      218
     166        3       54      218
     167        3       55      223
     168        3       56      223
     169        3       57      235
     170        3       58      235
     171        3       59      236
     172        3       60      236
     173        3       61      239
     174        3       62      239
     175        3       63      244
     176        3       64      244
     177        3       65      256
     178        3       66      256
     179        3       67      257
     180        3       68      257
     181        3       69      260
     182        3       70      260
     183        3       71      265
     184        3       72      265
     185        3       73      277
     186        3       74      277
     187        3       75      278
     188        3       76      278
     189        3       77      281
     190        3       78      281
     191        3       79      286
     192        3       80      286
     193        3       81      298
     194        3       82      298
     195        3       83      299
     196        3       84      299
     197        3       85      302
     198        3       86      302
     199        3       87      307
     200        3       88      307
     201        3       89      319
     202        3       90      319
     203        3       91      320
     204        3       92      320
     205        3       93      323
     206        3       94      323
     207        3       95      328
     208        3       96      328
     209        3       97      340
     210        3       98      340
     211        3       99      341
     212        3      100      341
     213        3      101      344
     214        3      102      344
     215        3      103      349
     216        3      104      349
     217        3      105      361
     218        3      106      361
     219        3      107      362
     220        3      108      362
     221        3      109      365
     222        3      110      365
     223        3      111      370
     224        3      112      370
     225        3      113      382
     226        3      114      382
     227        3      115      383
     228        3      116      383
     229        3      117      386
     230        3      118      386
     231        3      119      391
     232        3      120      391
     233        3      121      403
     234        3      122      403
     235        3      123      404
     236        3      124      404
     237        3      125      407
     238        3      126      407
     239        3      127      412
     240        3      128      412
     241        3      129      424
     242        3      130      424
     243        3      131      425
     244        3      132      425
     245        3      133      428
     246        3      134      428
     247        3      135      433
     248        3      136      433
     249        3      137      445
     250        3      138      445
     251        3      139      446
     252        3      140      446
     253        3      141      449
     254        3      142      449
     255        3      143      454
     256        3      144      454
     257        3      145      466
     258        3      146      466
     259        3      147      467
     260        3      148      467
     261        3      149      470
     262        3      150      470
     263        3      151      475
     264        3      152      475
     265        3      153      487
     266        3      154      487
     267        3      155      488
     268        3      156      488
     269        3      157      491
     270        3      158      491
     271        3      159      496
     272        3      160      496
     273        4      161      162
     274        4      161      476
     275        5      161      609
     276        6      162      163
     277        7      162      793
     278        6      163      164
     279        6      163      166
     280        4      164      165
     281        7      164      809
     282        4      165      354
     283        5      165      610
     284        4      166      167
     285        4      166      171
     286        4      167      168
     287        5      167      611
     288        4      168      169
     289        8      168      172
     290        4      169      170
     291        5      169      612
     292        4      170      171
     293        8      170      173
     294        5      171      613
     295        4      174      175
     296        4      174      507
     297        5      174      614
     298        8      175      176
     299        4      175      508
     300        4      177      180
     301        4      177      509
     302        4      178      179
     303        4      178      510
     304        5      178      615
     305        4      179      180
     306        8      179      181
     307        5      180      616
     308        4      182      183
     309        4      182      455
     310        5      182      617
     311        6      183      184
     312        7      183      795
     313        6      184      185
     314        6      184      187
     315        4      185      186
     316        7      185      810
     317        4      186      333
     318        5      186      618
     319        4      187      188
     320        4      187      192
     321        4      188      189
     322        5      188      619
     323        4      189      190
     324        8      189      193
     325        4      190      191
     326        5      190      620
     327        4      191      192
     328        8      191      194
     329        5      192      621
     330        4      195      196
     331        4      195      521
     332        5      195      622
     333        8      196      197
     334        4      196      522
     335        4      198      201
     336        4      198      523
     337        4      199      200
     338        4      199      524
     339        5      199      623
     340        4      200      201
     341        8      200      202
     342        5      201      624
     343        4      203      204
     344        4      203      434
     345        5      203      625
     346        6      204      205
     347        7      204      797
     348        6      205      206
     349        6      205      208
     350        4      206      207
     351        7      206      811
     352        4      207      396
     353        5      207      626
     354        4      208      209
     355        4      208      213
     356        4      209      210
     357        5      209      627
     358        4      210      211
     359        8      210      214
     360        4      211      212
     361        5      211      628
     362        4      212      213
     363        8      212      215
     364        5      213      629
     365        4      216      217
     366        4      216      535
     367        5      216      630
     368        8      217      218
     369        4      217      536
     370        4      219      222
     371        4      219      537
     372        4      220      221
     373        4      220      538
     374        5      220      631
     375        4      221      222
     376        8      221      223
     377        5      222      632
     378        4      224      225
     379        4      224      413
     380        5      224      633
     381        6      225      226
     382        7      225      799
     383        6      226      227
     384        6      226      229
     385        4      227      228
     386        7      227      812
     387        4      228      375
     388        5      228      634
     389        4      229      230
     390        4      229      234
     391        4      230      231
     392        5      230      635
     393        4      231      232
     394        8      231      235
     395        4      232      233
     396        5      232      636
     397        4      233      234
     398        8      233      236
     399        5      234      637
     400        4      237      238
     401        4      237      549
     402        5      237      638
     403        8      238      239
     404        4      238      550
     405        4      240      243
     406        4      240      551
     407        4      241      242
     408        4      241      552
     409        5      241      639
     410        4      242      243
     411        8      242      244
     412        5      243      640
     413        4      245      246
     414        4      245      392
     415        5      245      641
     416        6      246      247
     417        7      246      801
     418        6      247      248
     419        6      247      250
     420        4      248      249
     421        7      248      813
     422        4      249      438
     423        5      249      642
     424        4      250      251
     425        4      250      255
     426        4      251      252
     427        5      251      643
     428        4      252      253
     429        8      252      256
     430        4      253      254
     431        5      253      644
     432        4      254      255
     433        8      254      257
     434        5      255      645
     435        4      258      259
     436        4      258      563
     437        5      258      646
     438        8      259      260
     439        4      259      564
     440        4      261      264
     441        4      261      565
     442        4      262      263
     443        4      262      566
     444        5      262      647
     445        4      263      264
     446        8      263      265
     447        5      264      648
     448        4      266      267
     449        4      266      371
     450        5      266      649
     451        6      267      268
     452        7      267      803
     453        6      268      269
     454        6      268      271
     455        4      269      270
     456        7      269      814
     457        4      270      417
     458        5      270      650
     459        4      271      272
     460        4      271      276
     461        4      272      273
     462        5      272      651
     463        4      273      274
     464        8      273      277
     465        4      274      275
     466        5      274      652
     467        4      275      276
     468        8      275      278
     469        5      276      653
     470        4      279      280
     471        4      279      577
     472        5      279      654
     473        8      280      281
     474        4      280      578
     475        4      282      285
     476        4      282      579
     477        4      283      284
     478        4      283      580
     479        5      283      655
     480        4      284      285
     481        8      284      286
     482        5      285      656
     483        4      287      288
     484        4      287      350
     485        5      287      657
     486        6      288      289
     487        7      288      805
     488        6      289      290
     489        6      289      292
     490        4      290      291
     491        7      290      815
     492        4      291      480
     493        5      291      658
     494        4      292      293
     495        4      292      297
     496        4      293      294
     497        5      293      659
     498        4      294      295
     499        8      294      298
     500        4      295      296
     501        5      295      660
     502        4      296      297
     503        8      296      299
     504        5      297      661
     505        4      300      301
     506        4      300      591
     507        5      300      662
     508        8      301      302
     509        4      301      592
     510        4      303      306
     511        4      303      593
     512        4      304      305
     513        4      304      594
     514        5      304      663
     515        4      305      306
     516        8      305      307
     517        5      306      664
     518        4      308      309
     519        4      308      329
     520        5      308      665
     521        6      309      310
     522        7      309      807
     523        6      310      311
     524        6      310      313
     525        4      311      312
     526        7      311      816
     527        4      312      459
     528        5      312      666
     529        4      313      314
     530        4      313      318
     531        4      314      315
     532        5      314      667
     533        4      315      316
     534        8      315      319
     535        4      316      317
     536        5      316      668
     537        4      317      318
     538        8      317      320
     539        5      318      669
     540        4      321      322
     541        4      321      605
     542        5      321      670
     543        8      322      323
     544        4      322      606
     545        4      324      327
     546        4      324      607
     547        4      325      326
     548        4      325      608
     549        5      325      671
     550        4      326      327
     551        8      326      328
     552        5      327      672
     553        4      329      330
     554        5      329      673
     555        6      330      331
     556        7      330      807
     557        6      331      332
     558        6      331      334
     559        4      332      333
     560        7      332      810
     561        5      333      674
     562        4      334      335
     563        4      334      339
     564        4      335      336
     565        5      335      675
     566        4      336      337
     567        8      336      340
     568        4      337      338
     569        5      337      676
     570        4      338      339
     571        8      338      341
     572        5      339      677
     573        4      342      343
     574        4      342      605
     575        5      342      678
     576        8      343      344
     577        4      343      606
     578        4      345      348
     579        4      345      607
     580        4      346      347
     581        4      346      608
     582        5      346      679
     583        4      347      348
     584        8      347      349
     585        5      348      680
     586        4      350      351
     587        5      350      681
     588        6      351      352
     589        7      351      805
     590        6      352      353
     591        6      352      355
     592        4      353      354
     593        7      353      809
     594        5      354      682
     595        4      355      356
     596        4      355      360
     597        4      356      357
     598        5      356      683
     599        4      357      358
     600        8      357      361
     601        4      358      359
     602        5      358      684
     603        4      359      360
     604        8      359      362
     605        5      360      685
     606        4      363      364
     607        4      363      591
     608        5      363      686
     609        8      364      365
     610        4      364      592
     611        4      366      369
     612        4      366      593
     613        4      367      368
     614        4      367      594
     615        5      367      687
     616        4      368      369
     617        8      368      370
     618        5      369      688
     619        4      371      372
     620        5      371      689
     621        6      372      373
     622        7      372      803
     623        6      373      374
     624        6      373      376
     625        4      374      375
     626        7      374      812
     627        5      375      690
     628        4      376      377
     629        4      376      381
     630        4      377      378
     631        5      377      691
     632        4      378      379
     633        8      378      382
     634        4      379      380
     635        5      379      692
     636        4      380      381
     637        8      380      383
     638        5      381      693
     639        4      384      385
     640        4      384      577
     641        5      384      694
     642        8      385      386
     643        4      385      578
     644        4      387      390
     645        4      387      579
     646        4      388      389
     647        4      388      580
     648        5      388      695
     649        4      389      390
     650        8      389      391
     651        5      390      696
     652        4      392      393
     653        5      392      697
     654        6      393      394
     655        7      393      801
     656        6      394      395
     657        6      394      397
     658        4      395      396
     659        7      395      811
     660        5      396      698
     661        4      397      398
     662        4      397      402
     663        4      398      399
     664        5      398      699
     665        4      399      400
     666        8      399      403
     667        4      400      401
     668        5      400      700
     669        4      401      402
     670        8      401      404
     671        5      402      701
     672        4      405      406
     673        4      405      563
     674        5      405      702
     675        8      406      407
     676        4      406      564
     677        4      408      411
     678        4      408      565
     679        4      409      410
     680        4      409      566
     681        5      409      703
     682        4      410      411
     683        8      410      412
     684        5      411      704
     685        4      413      414
     686        5      413      705
     687        6      414      415
     688        7      414      799
     689        6      415      416
     690        6      415      418
     691        4      416      417
     692        7      416      814
     693        5      417      706
     694        4      418      419
     695        4      418      423
     696        4      419      420
     697        5      419      707
     698        4      420      421
     699        8      420      424
     700        4      421      422
     701        5      421      708
     702        4      422      423
     703        8      422      425
     704        5      423      709
     705        4      426      427
     706        4      426      549
     707        5      426      710
     708        8      427      428
     709        4      427      550
     710        4      429      432
     711        4      429      551
     712        4      430      431
     713        4      430      552
     714        5      430      711
     715        4      431      432
     716        8      431      433
     717        5      432      712
     718        4      434      435
     719        5      434      713
     720        6      435      436
     721        7      435      797
     722        6      436      437
     723        6      436      439
     724        4      437      438
     725        7      437      813
     726        5      438      714
     727        4      439      440
     728        4      439      444
     729        4      440      441
     730        5      440      715
     731        4      441      442
     732        8      441      445
     733        4      442      443
     734        5      442      716
     735        4      443      444
     736        8      443      446
     737        5      444      717
     738        4      447      448
     739        4      447      535
     740        5      447      718
     741        8      448      449
     742        4      448      536
     743        4      450      453
     744        4      450      537
     745        4      451      452
     746        4      451      538
     747        5      451      719
     748        4      452      453
     749        8      452      454
     750        5      453      720
     751        4      455      456
     752        5      455      721
     753        6      456      457
     754        7      456      795
     755        6      457      458
     756        6      457      460
     757        4      458      459
     758        7      458      816
     759        5      459      722
     760        4      460      461
     761        4      460      465
     762        4      461      462
     763        5      461      723
     764        4      462      463
     765        8      462      466
     766        4      463      464
     767        5      463      724
     768        4      464      465
     769        8      464      467
     770        5      465      725
     771        4      468      469
     772        4      468      521
     773        5      468      726
     774        8      469      470
     775        4      469      522
     776        4      471      474
     777        4      471      523
     778        4      472      473
     779        4      472      524
     780        5      472      727
     781        4      473      474
     782        8      473      475
     783        5      474      728
     784        4      476      477
     785        5      476      729
     786        6      477      478
     787        7      477      793
     788        6      478      479
     789        6      478      481
     790        4      479      480
     791        7      479      815
     792        5      480      730
     793        4      481      482
     794        4      481      486
     795        4      482      483
     796        5      482      731
     797        4      483      484
     798        8      483      487
     799        4      484      485
     800        5      484      732
     801        4      485      486
     802        8      485      488
     803        5      486      733
     804        4      489      490
     805        4      489      507
     806        5      489      734
     807        8      490      491
     808        4      490      508
     809        4      492      495
     810        4      492      509
     811        4      493      494
     812        4      493      510
     813        5      493      735
     814        4      494      495
     815        8      494      496
     816        5      495      736
     817        4      497      498
     818        4      497      581
     819        5      497      737
     820        6      498      499
     821        7      498      785
     822        6      499      500
     823        6      499      507
     824        4      500      501
     825        7      500      794
     826        4      501      502
     827        5      501      738
     828        4      502      503
     829        5      502      739
     830        9      503      504
     831        7      503      794
     832        9      504      505
     833        4      505      506
     834        7      505      786
     835        4      506      590
     836        5      506      740
     837        5      508      741
     838        4      511      512
     839        4      511      595
     840        5      511      742
     841        6      512      513
     842        7      512      787
     843        6      513      514
     844        6      513      521
     845        4      514      515
     846        7      514      796
     847        4      515      516
     848        5      515      743
     849        4      516      517
     850        5      516      744
     851        9      517      518
     852        7      517      796
     853        9      518      519
     854        4      519      520
     855        7      519      788
     856        4      520      604
     857        5      520      745
     858        5      522      746
     859        4      525      526
     860        4      525      553
     861        5      525      747
     862        6      526      527
     863        7      526      789
     864        6      527      528
     865        6      527      535
     866        4      528      529
     867        7      528      798
     868        4      529      530
     869        5      529      748
     870        4      530      531
     871        5      530      749
     872        9      531      532
     873        7      531      798
     874        9      532      533
     875        4      533      534
     876        7      533      790
     877        4      534      562
     878        5      534      750
     879        5      536      751
     880        4      539      540
     881        4      539      567
     882        5      539      752
     883        6      540      541
     884        7      540      791
     885        6      541      542
     886        6      541      549
     887        4      542      543
     888        7      542      800
     889        4      543      544
     890        5      543      753
     891        4      544      545
     892        5      544      754
     893        9      545      546
     894        7      545      800
     895        9      546      547
     896        4      547      548
     897        7      547      792
     898        4      548      576
     899        5      548      755
     900        5      550      756
     901        4      553      554
     902        5      553      757
     903        6      554      555
     904        7      554      789
     905        6      555      556
     906        6      555      563
     907        4      556      557
     908        7      556      802
     909        4      557      558
     910        5      557      758
     911        4      558      559
     912        5      558      759
     913        9      559      560
     914        7      559      802
     915        9      560      561
     916        4      561      562
     917        7      561      790
     918        5      562      760
     919        5      564      761
     920        4      567      568
     921        5      567      762
     922        6      568      569
     923        7      568      791
     924        6      569      570
     925        6      569      577
     926        4      570      571
     927        7      570      804
     928        4      571      572
     929        5      571      763
     930        4      572      573
     931        5      572      764
     932        9      573      574
     933        7      573      804
     934        9      574      575
     935        4      575      576
     936        7      575      792
     937        5      576      765
     938        5      578      766
     939        4      581      582
     940        5      581      767
     941        6      582      583
     942        7      582      785
     943        6      583      584
     944        6      583      591
     945        4      584      585
     946        7      584      806
     947        4      585      586
     948        5      585      768
     949        4      586      587
     950        5      586      769
     951        9      587      588
     952        7      587      806
     953        9      588      589
     954        4      589      590
     955        7      589      786
     956        5      590      770
     957        5      592      771
     958        4      595      596
     959        5      595      772
     960        6      596      597
     961        7      596      787
     962        6      597      598
     963        6      597      605
     964        4      598      599
     965        7      598      808
     966        4      599      600
     967        5      599      773
     968        4      600      601
     969        5      600      774
     970        9      601      602
     971        7      601      808
     972        9      602      603
     973        4      603      604
     974        7      603      788
     975        5      604      775
     976        5      606      776
     977       10      777      793
     978       10      777      805
     979       10      777      809
     980       10      777      815
     981       10      778      795
     982       10      778      807
     983       10      778      810
     984       10      778      816
     985       10      779      797
     986       10      779      801
     987       10      779      811
     988       10      779      813
     989       10      780      799
     990       10      780      803
     991       10      780      812
     992       10      780      814
     993       10      781      785
     994       10      781      786
     995       10      781      794
     996       10      781      806
     997       10      782      787
     998       10      782      788
     999       10      782      796
    1000       10      782      808
    1001       10      783      789
    1002       10      783      790
    1003       10      783      798
    1004       10      783      802
    1005       10      784      791
    1006       10      784      792
    1007       10      784      800
    1008       10      784      804

Angles

       1        1        2        1       33
       2        1        2        1       39
       3        1        2        1       60
       4        1        2        1       61
       5        2       33        1       39
       6        2       33        1       60
       7        2       33        1       61
       8        2       39        1       60
       9        2       39        1       61
      10        2       60        1       61
      11        1        1        2       34
      12        1        1        2       40
      13        1        1        2       59
      14        1        1        2       62
      15        2       34        2       40
      16        2       34        2       59
      17        2       34        2       62
      18        2       40        2       59
      19        2       40        2       62
      20        2       59        2       62
      21        1        4        3       41
      22        1        4        3       47
      23        1        4        3       52
      24        1        4        3       53
      25        2       41        3       47
      26        2       41        3       52
      27        2       41        3       53
      28        2       47        3       52
      29        2       47        3       53
      30        2       52        3       53
      31        1        3        4       42
      32        1        3        4       48
      33        1        3        4       51
      34        1        3        4       54
      35        2       42        4       48
      36        2       42        4       51
      37        2       42        4       54
      38        2       48        4       51
      39        2       48        4       54
      40        2       51        4       54
      41        1        6        5       36
      42        1        6        5       37
      43        1        6        5       49
      44        1        6        5       55
      45        2       36        5       37
      46        2       36        5       49
      47        2       36        5       55
      48        2       37        5       49
      49        2       37        5       55
      50        2       49        5       55
      51        1        5        6       35
      52        1        5        6       38
      53        1        5        6       50
      54        1        5        6       56
      55        2       35        6       38
      56        2       35        6       50
      57        2       35        6       56
      58        2       38        6       50
      59        2       38        6       56
      60        2       50        6       56
      61        1        8        7       44
      62        1        8        7       45
      63        1        8        7       57
      64        1        8        7       63
      65        2       44        7       45
      66        2       44        7       57
      67        2       44        7       63
      68        2       45        7       57
      69        2       45        7       63
      70        2       57        7       63
      71        1        7        8       43
      72        1        7        8       46
      73        1        7        8       58
      74        1        7        8       64
      75        2       43        8       46
      76        2       43        8       58
      77        2       43        8       64
      78        2       46        8       58
      79        2       46        8       64
      80        2       58        8       64
      81        1       10        9       65
      82        1       10        9       71
      83        1       10        9       92
      84        1       10        9       93
      85        2       65        9       71
      86        2       65        9       92
      87        2       65        9       93
      88        2       71        9       92
      89        2       71        9       93
      90        2       92        9       93
      91        1        9       10       66
      92        1        9       10       72
      93        1        9       10       91
      94        1        9       10       94
      95        2       66       10       72
      96        2       66       10       91
      97        2       66       10       94
      98        2       72       10       91
      99        2       72       10       94
     100        2       91       10       94
     101        1       12       11       73
     102        1       12       11       79
     103        1       12       11       84
     104        1       12       11       85
     105        2       73       11       79
     106        2       73       11       84
     107        2       73       11       85
     108        2       79       11       84
     109        2       79       11       85
     110        2       84       11       85
     111        1       11       12       74
     112        1       11       12       80
     113        1       11       12       83
     114        1       11       12       86
     115        2       74       12       80
     116        2       74       12       83
     117        2       74       12       86
     118        2       80       12       83
     119        2       80       12       86
     120        2       83       12       86
     121        1       14       13       68
     122        1       14       13       69
     123        1       14       13       81
     124        1       14       13       87
     125        2       68       13       69
     126        2       68       13       81
     127        2       68       13       87
     128        2       69       13       81
     129        2       69       13       87
     130        2       81       13       87
     131        1       13       14       67
     132        1       13       14       70
     133        1       13       14       82
     134        1       13       14       88
     135        2       67       14       70
     136        2       67       14       82
     137        2       67       14       88
     138        2       70       14       82
     139        2       70       14       88
     140        2       82       14       88
     141        1       16       15       76
     142        1       16       15       77
     143        1       16       15       89
     144        1       16       15       95
     145        2       76       15       77
     146        2       76       15       89
     147        2       76       15       95
     148        2       77       15       89
     149        2       77       15       95
     150        2       89       15       95
     151        1       15       16       75
     152        1       15       16       78
     153        1       15       16       90
     154        1       15       16       96
     155        2       75       16       78
     156        2       75       16       90
     157        2       75       16       96
     158        2       78       16       90
     159        2       78       16       96
     160        2       90       16       96
     161        1       18       17       97
     162        1       18       17      103
     163        1       18       17      124
     164        1       18       17      125
     165        2       97       17      103
     166        2       97       17      124
     167        2       97       17      125
     168        2      103       17      124
     169        2      103       17      125
     170        2      124       17      125
     171        1       17       18       98
     172        1       17       18      104
     173        1       17       18      123
     174        1       17       18      126
     175        2       98       18      104
     176        2       98       18      123
     177        2       98       18      126
     178        2      104       18      123
     179        2      104       18      126
     180        2      123       18      126
     181        1       20       19      105
     182        1       20       19      111
     183        1       20       19      116
     184        1       20       19      117
     185        2      105       19      111
     186        2      105       19      116
     187        2      105       19      117
     188        2      111       19      116
     189        2      111       19      117
     190        2      116       19      117
     191        1       19       20      106
     192        1       19       20      112
     193        1       19       20      115
     194        1       19       20      118
     195        2      106       20      112
     196        2      106       20      115
     197        2      106       20      118
     198        2      112       20      115
     199        2      112       20      118
     200        2      115       20      118
     201        1       22       21      100
     202        1       22       21      101
     203        1       22       21      113
     204        1       22       21      119
     205        2      100       21      101
     206        2      100       21      113
     207        2      100       21      119
     208        2      101       21      113
     209        2      101       21      119
     210        2      113       21      119
     211        1       21       22       99
     212        1       21       22      102
     213        1       21       22      114
     214        1       21       22      120
     215        2       99       22      102
     216        2       99       22      114
     217        2       99       22      120
     218        2      102       22      114
     219        2      102       22      120
     220        2      114       22      120
     221        1       24       23      108
     222        1       24       23      109
     223        1       24       23      121
     224        1       24       23      127
     225        2      108       23      109
     226        2      108       23      121
     227        2      108       23      127
     228        2      109       23      121
     229        2      109       23      127
     230        2      121       23      127
     231        1       23       24      107
     232        1       23       24      110
     233        1       23       24      122
     234        1       23       24      128
     235        2      107       24      110
     236        2      107       24      122
     237        2      107       24      128
     238        2      110       24      122
     239        2      110       24      128
     240        2      122       24      128
     241        1       26       25      129
     242        1       26       25      135
     243        1       26       25      156
     244        1       26       25      157
     245        2      129       25      135
     246        2      129       25      156
     247        2      129       25      157
     248        2      135       25      156
     249        2      135       25      157
     250        2      156       25      157
     251        1       25       26      130
     252        1       25       26      136
     253        1       25       26      155
     254        1       25       26      158
     255        2      130       26      136
     256        2      130       26      155
     257        2      130       26      158
     258        2      136       26      155
     259        2      136       26      158
     260        2      155       26      158
     261        1       28       27      137
     262        1       28       27      143
     263        1       28       27      148
     264        1       28       27      149
     265        2      137       27      143
     266        2      137       27      148
     267        2      137       27      149
     268        2      143       27      148
     269        2      143       27      149
     270        2      148       27      149
     271        1       27       28      138
     272        1       27       28      144
     273        1       27       28      147
     274        1       27       28      150
     275        2      138       28      144
     276        2      138       28      147
     277        2      138       28      150
     278        2      144       28      147
     279        2      144       28      150
     280        2      147       28      150
     281        1       30       29      132
     282        1       30       29      133
     283        1       30       29      145
     284        1       30       29      151
     285        2      132       29      133
     286        2      132       29      145
     287        2      132       29      151
     288        2      133       29      145
     289        2      133       29      151
     290        2      145       29      151
     291        1       29       30      131
     292        1       29       30      134
     293        1       29       30      146
     294        1       29       30      152
     295        2      131       30      134
     296        2      131       30      146
     297        2      131       30      152
     298        2      134       30      146
     299        2      134       30      152
     300        2      146       30      152
     301        1       32       31      140
     302        1       32       31      141
     303        1       32       31      153
     304        1       32       31      159
     305        2      140       31      141
     306        2      140       31      153
     307        2      140       31      159
     308        2      141       31      153
     309        2      141       31      159
     310        2      153       31      159
     311        1       31       32      139
     312        1       31       32      142
     313        1       31       32      154
     314        1       31       32      160
     315        2      139       32      142
     316        2      139       32      154
     317        2      139       32      160
     318        2      142       32      154
     319        2      142       32      160
     320        2      154       32      160
     321        3        1       33      172
     322        3        2       34      172
     323        3        6       35      173
     324        3        5       36      173
     325        3        5       37      176
     326        3        6       38      176
     327        3        1       39      181
     328        3        2       40      181
     329        3        3       41      193
     330        3        4       42      193
     331        3        8       43      194
     332        3        7       44      194
     333        3        7       45      197
     334        3        8       46      197
     335        3        3       47      202
     336        3        4       48      202
     337        3        5       49      214
     338        3        6       50      214
     339        3        4       51      215
     340        3        3       52      215
     341        3        3       53      218
     342        3        4       54      218
     343        3        5       55      223
     344        3        6       56      223
     345        3        7       57      235
     346        3        8       58      235
     347        3        2       59      236
     348        3        1       60      236
     349        3        1       61      239
     350        3        2       62      239
     351        3        7       63      244
     352        3        8       64      244
     353        3        9       65      256
     354        3       10       66      256
     355        3       14       67      257
     356        3       13       68      257
     357        3       13       69      260
     358        3       14       70      260
     359        3        9       71      265
     360        3       10       72      265
     361        3       11       73      277
     362        3       12       74      277
     363        3       16       75      278
     364        3       15       76      278
     365        3       15       77      281
     366        3       16       78      281
     367        3       11       79      286
     368        3       12       80      286
     369        3       13       81      298
     370        3       14       82      298
     371        3       12       83      299
     372        3       11       84      299
     373        3       11       85      302
     374        3       12       86      302
     375        3       13       87      307
     376        3       14       88      307
     377        3       15       89      319
     378        3       16       90      319
     379        3       10       91      320
     380        3        9       92      320
     381        3        9       93      323
     382        3       10       94      323
     383        3       15       95      328
     384        3       16       96      328
     385        3       17       97      340
     386        3       18       98      340
     387        3       22       99      341
     388        3       21      100      341
     389        3       21      101      344
     390        3       22      102      344
     391        3       17      103      349
     392        3       18      104      349
     393        3       19      105      361
     394        3       20      106      361
     395        3       24      107      362
     396        3       23      108      362
     397        3       23      109      365
     398        3       24      110      365
     399        3       19      111      370
     400        3       20      112      370
     401        3       21      113      382
     402        3       22      114      382
     403        3       20      115      383
     404        3       19      116      383
     405        3       19      117      386
     406        3       20      118      386
     407        3       21      119      391
     408        3       22      120      391
     409        3       23      121      403
     410        3       24      122      403
     411        3       18      123      404
     412        3       17      124      404
     413        3       17      125      407
     414        3       18      126      407
     415        3       23      127      412
     416        3       24      128      412
     417        3       25      129      424
     418        3       26      130      424
     419        3       30      131      425
     420        3       29      132      425
     421        3       29      133      428
     422        3       30      134      428
     423        3       25      135      433
     424        3       26      136      433
     425        3       27      137      445
     426        3       28      138      445
     427        3       32      139      446
     428        3       31      140      446
     429        3       31      141      449
     430        3       32      142      449
     431        3       27      143      454
     432        3       28      144      454
     433        3       29      145      466
     434        3       30      146      466
     435        3       28      147      467
     436        3       27      148      467
     437        3       27      149      470
     438        3       28      150      470
     439        3       29      151      475
     440        3       30      152      475
     441        3       31      153      487
     442        3       32      154      487
     443        3       26      155      488
     444        3       25      156      488
     445        3       25      157      491
     446        3       26      158      491
     447        3       31      159      496
     448        3       32      160      496
     449        4      162      161      476
     450        5      162      161      609
     451        5      476      161      609
     452        6      161      162      163
     453        7      161      162      793
     454        8      163      162      793
     455        9      162      163      164
     456        9      162      163      166
     457        9      164      163      166
     458        6      163      164      165
     459        8      163      164      809
     460        7      165      164      809
     461        4      164      165      354
     462        5      164      165      610
     463        5      354      165      610
     464        6      163      166      167
     465        6      163      166      171
     466        4      167      166      171
     467        4      166      167      168
     468        5      166      167      611
     469        5      168      167      611
     470        4      167      168      169
     471       10      167      168      172
     472       10      169      168      172
     473        4      168      169      170
     474        5      168      169      612
     475        5      170      169      612
     476        4      169      170      171
     477       10      169      170      173
     478       10      171      170      173
     479        4      166      171      170
     480        5      166      171      613
     481        5      170      171      613
     482       11       34      172      168
     483       12       34      172       33
     484       11      168      172       33
     485       11       36      173      170
     486       12       36      173       35
     487       11      170      173       35
     488        4      175      174      507
     489        5      175      174      614
     490        5      507      174      614
     491       10      174      175      176
     492        4      174      175      508
     493       10      176      175      508
     494       11      175      176       37
     495       11      175      176       38
     496       12       37      176       38
     497        4      180      177      509
     498        4      179      178      510
     499        5      179      178      615
     500        5      510      178      615
     501       10      178      179      181
     502        4      178      179      180
     503       10      181      179      180
     504        4      177      180      179
     505        5      177      180      616
     506        5      179      180      616
     507       11      179      181       39
     508       11      179      181       40
     509       12       39      181       40
     510        4      183      182      455
     511        5      183      182      617
     512        5      455      182      617
     513        6      182      183      184
     514        7      182      183      795
     515        8      184      183      795
     516        9      183      184      185
     517        9      183      184      187
     518        9      185      184      187
     519        6      184      185      186
     520        8      184      185      810
     521        7      186      185      810
     522        4      185      186      333
     523        5      185      186      618
     524        5      333      186      618
     525        6      184      187      188
     526        6      184      187      192
     527        4      188      187      192
     528        4      187      188      189
     529        5      187      188      619
     530        5      189      188      619
     531        4      188      189      190
     532       10      188      189      193
     533       10      190      189      193
     534        4      189      190      191
     535        5      189      190      620
     536        5      191      190      620
     537        4      190      191      192
     538       10      190      191      194
     539       10      192      191      194
     540        4      187      192      191
     541        5      187      192      621
     542        5      191      192      621
     543       11       42      193      189
     544       12       42      193       41
     545       11      189      193       41
     546       11       44      194      191
     547       12       44      194       43
     548       11      191      194       43
     549        4      196      195      521
     550        5      196      195      622
     551        5      521      195      622
     552       10      195      196      197
     553        4      195      196      522
     554       10      197      196      522
     555       11      196      197       45
     556       11      196      197       46
     557       12       45      197       46
     558        4      201      198      523
     559        4      200      199      524
     560        5      200      199      623
     561        5      524      199      623
     562       10      199      200      202
     563        4      199      200      201
     564       10      202      200      201
     565        4      198      201      200
     566        5      198      201      624
     567        5      200      201      624
     568       11      200      202       47
     569       11      200      202       48
     570       12       47      202       48
     571        4      204      203      434
     572        5      204      203      625
     573        5      434      203      625
     574        6      203      204      205
     575        7      203      204      797
     576        8      205      204      797
     577        9      204      205      206
     578        9      204      205      208
     579        9      206      205      208
     580        6      205      206      207
     581        8      205      206      811
     582        7      207      206      811
     583        4      206      207      396
     584        5      206      207      626
     585        5      396      207      626
     586        6      205      208      209
     587        6      205      208      213
     588        4      209      208      213
     589        4      208      209      210
     590        5      208      209      627
     591        5      210      209      627
     592        4      209      210      211
     593       10      209      210      214
     594       10      211      210      214
     595        4      210      211      212
     596        5      210      211      628
     597        5      212      211      628
     598        4      211      212      213
     599       10      211      212      215
     600       10      213      212      215
     601        4      208      213      212
     602        5      208      213      629
     603        5      212      213      629
     604       11      210      214       49
     605       11      210      214       50
     606       12       49      214       50
     607       11      212      215       51
     608       11      212      215       52
     609       12       51      215       52
     610        4      217      216      535
     611        5      217      216      630
     612        5      535      216      630
     613       10      216      217      218
     614        4      216      217      536
     615       10      218      217      536
     616       11       54      218      217
     617       12       54      218       53
     618       11      217      218       53
     619        4      222      219      537
     620        4      221      220      538
     621        5      221      220      631
     622        5      538      220      631
     623       10      220      221      223
     624        4      220      221      222
     625       10      223      221      222
     626        4      219      222      221
     627        5      219      222      632
     628        5      221      222      632
     629       11       56      223      221
     630       12       56      223       55
     631       11      221      223       55
     632        4      225      224      413
     633        5      225      224      633
     634        5      413      224      633
     635        6      224      225      226
     636        7      224      225      799
     637        8      226      225      799
     638        9      225      226      227
     639        9      225      226      229
     640        9      227      226      229
     641        6      226      227      228
     642        8      226      227      812
     643        7      228      227      812
     644        4      227      228      375
     645        5      227      228      634
     646        5      375      228      634
     647        6      226      229      230
     648        6      226      229      234
     649        4      230      229      234
     650        4      229      230      231
     651        5      229      230      635
     652        5      231      230      635
     653        4      230      231      232
     654       10      230      231      235
     655       10      232      231      235
     656        4      231      232      233
     657        5      231      232      636
     658        5      233      232      636
     659        4      232      233      234
     660       10      232      233      236
     661       10      234      233      236
     662        4      229      234      233
     663        5      229      234      637
     664        5      233      234      637
     665       11      231      235       57
     666       11      231      235       58
     667       12       57      235       58
     668       11      233      236       59
     669       11      233      236       60
     670       12       59      236       60
     671        4      238      237      549
     672        5      238      237      638
     673        5      549      237      638
     674       10      237      238      239
     675        4      237      238      550
     676       10      239      238      550
     677       11       62      239      238
     678       12       62      239       61
     679       11      238      239       61
     680        4      243      240      551
     681        4      242      241      552
     682        5      242      241      639
     683        5      552      241      639
     684       10      241      242      244
     685        4      241      242      243
     686       10      244      242      243
     687        4      240      243      242
     688        5      240      243      640
     689        5      242      243      640
     690       11       64      244      242
     691       12       64      244       63
     692       11      242      244       63
     693        4      246      245      392
     694        5      246      245      641
     695        5      392      245      641
     696        6      245      246      247
     697        7      245      246      801
     698        8      247      246      801
     699        9      246      247      248
     700        9      246      247      250
     701        9      248      247      250
     702        6      247      248      249
     703        8      247      248      813
     704        7      249      248      813
     705        4      248      249      438
     706        5      248      249      642
     707        5      438      249      642
     708        6      247      250      251
     709        6      247      250      255
     710        4      251      250      255
     711        4      250      251      252
     712        5      250      251      643
     713        5      252      251      643
     714        4      251      252      253
     715       10      251      252      256
     716       10      253      252      256
     717        4      252      253      254
     718        5      252      253      644
     719        5      254      253      644
     720        4      253      254      255
     721       10      253      254      257
     722       10      255      254      257
     723        4      250      255      254
     724        5      250      255      645
     725        5      254      255      645
     726       11       66      256      252
     727       12       66      256       65
     728       11      252      256       65
     729       11       68      257      254
     730       12       68      257       67
     731       11      254      257       67
     732        4      259      258      563
     733        5      259      258      646
     734        5      563      258      646
     735       10      258      259      260
     736        4      258      259      564
     737       10      260      259      564
     738       11      259      260       69
     739       11      259      260       70
     740       12       69      260       70
     741        4      264      261      565
     742        4      263      262      566
     743        5      263      262      647
     744        5      566      262      647
     745       10      262      263      265
     746        4      262      263      264
     747       10      265      263      264
     748        4      261      264      263
     749        5      261      264      648
     750        5      263      264      648
     751       11      263      265       71
     752       11      263      265       72
     753       12       71      265       72
     754        4      267      266      371
     755        5      267      266      649
     756        5      371      266      649
     757        6      266      267      268
     758        7      266      267      803
     759        8      268      267      803
     760        9      267      268      269
     761        9      267      268      271
     762        9      269      268      271
     763        6      268      269      270
     764        8      268      269      814
     765        7      270      269      814
     766        4      269      270      417
     767        5      269      270      650
     768        5      417      270      650
     769        6      268      271      272
     770        6      268      271      276
     771        4      272      271      276
     772        4      271      272      273
     773        5      271      272      651
     774        5      273      272      651
     775        4      272      273      274
     776       10      272      273      277
     777       10      274      273      277
     778        4      273      274      275
     779        5      273      274      652
     780        5      275      274      652
     781        4      274      275      276
     782       10      274      275      278
     783       10      276      275      278
     784        4      271      276      275
     785        5      271      276      653
     786        5      275      276      653
     787       11       74      277      273
     788       12       74      277       73
     789       11      273      277       73
     790       11       76      278      275
     791       12       76      278       75
     792       11      275      278       75
     793        4      280      279      577
     794        5      280      279      654
     795        5      577      279      654
     796       10      279      280      281
     797        4      279      280      578
     798       10      281      280      578
     799       11      280      281       77
     800       11      280      281       78
     801       12       77      281       78
     802        4      285      282      579
     803        4      284      283      580
     804        5      284      283      655
     805        5      580      283      655
     806       10      283      284      286
     807        4      283      284      285
     808       10      286      284      285
     809        4      282      285      284
     810        5      282      285      656
     811        5      284      285      656
     812       11      284      286       79
     813       11      284      286       80
     814       12       79      286       80
     815        4      288      287      350
     816        5      288      287      657
     817        5      350      287      657
     818        6      287      288      289
     819        7      287      288      805
     820        8      289      288      805
     821        9      288      289      290
     822        9      288      289      292
     823        9      290      289      292
     824        6      289      290      291
     825        8      289      290      815
     826        7      291      290      815
     827        4      290      291      480
     828        5      290      291      658
     829        5      480      291      658
     830        6      289      292      293
     831        6      289      292      297
     832        4      293      292      297
     833        4      292      293      294
     834        5      292      293      659
     835        5      294      293      659
     836        4      293      294      295
     837       10      293      294      298
     838       10      295      294      298
     839        4      294      295      296
     840        5      294      295      660
     841        5      296      295      660
     842        4      295      296      297
     843       10      295      296      299
     844       10      297      296      299
     845        4      292      297      296
     846        5      292      297      661
     847        5      296      297      661
     848       11      294      298       81
     849       11      294      298       82
     850       12       81      298       82
     851       11      296      299       83
     852       11      296      299       84
     853       12       83      299       84
     854        4      301      300      591
     855        5      301      300      662
     856        5      591      300      662
     857       10      300      301      302
     858        4      300      301      592
     859       10      302      301      592
     860       11       86      302      301
     861       12       86      302       85
     862       11      301      302       85
     863        4      306      303      593
     864        4      305      304      594
     865        5      305      304      663
     866        5      594      304      663
     867       10      304      305      307
     868        4      304      305      306
     869       10      307      305      306
     870        4      303      306      305
     871        5      303      306      664
     872        5      305      306      664
     873       11       88      307      305
     874       12       88      307       87
     875       11      305      307       87
     876        4      309      308      329
     877        5      309      308      665
     878        5      329      308      665
     879        6      308      309      310
     880        7      308      309      807
     881        8      310      309      807
     882        9      309      310      311
     883        9      309      310      313
     884        9      311      310      313
     885        6      310      311      312
     886        8      310      311      816
     887        7      312      311      816
     888        4      311      312      459
     889        5      311      312      666
     890        5      459      312      666
     891        6      310      313      314
     892        6      310      313      318
     893        4      314      313      318
     894        4      313      314      315
     895        5      313      314      667
     896        5      315      314      667
     897        4      314      315      316
     898       10      314      315      319
     899       10      316      315      319
     900        4      315      316      317
     901        5      315      316      668
     902        5      317      316      668
     903        4      316      317      318
     904       10      316      317      320
     905       10      318      317      320
     906        4      313      318      317
     907        5      313      318      669
     908        5      317      318      669
     909       11      315      319       89
     910       11      315      319       90
     911       12       89      319       90
     912       11      317      320       91
     913       11      317      320       92
     914       12       91      320       92
     915        4      322      321      605
     916        5      322      321      670
     917        5      605      321      670
     918       10      321      322      323
     919        4      321      322      606
     920       10      323      322      606
     921       11       94      323      322
     922       12       94      323       93
     923       11      322      323       93
     924        4      327      324      607
     925        4      326      325      608
     926        5      326      325      671
     927        5      608      325      671
     928       10      325      326      328
     929        4      325      326      327
     930       10      328      326      327
     931        4      324      327      326
     932        5      324      327      672
     933        5      326      327      672
     934       11       96      328      326
     935       12       96      328       95
     936       11      326      328       95
     937        4      308      329      330
     938        5      308      329      673
     939        5      330      329      673
     940        6      329      330      331
     941        7      329      330      807
     942        8      331      330      807
     943        9      330      331      332
     944        9      330      331      334
     945        9      332      331      334
     946        6      331      332      333
     947        8      331      332      810
     948        7      333      332      810
     949        4      186      333      332
     950        5      186      333      674
     951        5      332      333      674
     952        6      331      334      335
     953        6      331      334      339
     954        4      335      334      339
     955        4      334      335      336
     956        5      334      335      675
     957        5      336      335      675
     958        4      335      336      337
     959       10      335      336      340
     960       10      337      336      340
     961        4      336      337      338
     962        5      336      337      676
     963        5      338      337      676
     964        4      337      338      339
     965       10      337      338      341
     966       10      339      338      341
     967        4      334      339      338
     968        5      334      339      677
     969        5      338      339      677
     970       11       98      340      336
     971       12       98      340       97
     972       11      336      340       97
     973       11      100      341      338
     974       12      100      341       99
     975       11      338      341       99
     976        4      343      342      605
     977        5      343      342      678
     978        5      605      342      678
     979       10      342      343      344
     980        4      342      343      606
     981       10      344      343      606
     982       11      343      344      101
     983       11      343      344      102
     984       12      101      344      102
     985        4      348      345      607
     986        4      347      346      608
     987        5      347      346      679
     988        5      608      346      679
     989       10      346      347      349
     990        4      346      347      348
     991       10      349      347      348
     992        4      345      348      347
     993        5      345      348      680
     994        5      347      348      680
     995       11      347      349      103
     996       11      347      349      104
     997       12      103      349      104
     998        4      287      350      351
     999        5      287      350      681
    1000        5      351      350      681
    1001        6      350      351      352
    1002        7      350      351      805
    1003        8      352      351      805
    1004        9      351      352      353
    1005        9      351      352      355
    1006        9      353      352      355
    1007        6      352      353      354
    1008        8      352      353      809
    1009        7      354      353      809
    1010        4      165      354      353
    1011        5      165      354      682
    1012        5      353      354      682
    1013        6      352      355      356
    1014        6      352      355      360
    1015        4      356      355      360
    1016        4      355      356      357
    1017        5      355      356      683
    1018        5      357      356      683
    1019        4      356      357      358
    1020       10      356      357      361
    1021       10      358      357      361
    1022        4      357      358      359
    1023        5      357      358      684
    1024        5      359      358      684
    1025        4      358      359      360
    1026       10      358      359      362
    1027       10      360      359      362
    1028        4      355      360      359
    1029        5      355      360      685
    1030        5      359      360      685
    1031       11      106      361      357
    1032       12      106      361      105
    1033       11      357      361      105
    1034       11      108      362      359
    1035       12      108      362      107
    1036       11      359      362      107
    1037        4      364      363      591
    1038        5      364      363      686
    1039        5      591      363      686
    1040       10      363      364      365
    1041        4      363      364      592
    1042       10      365      364      592
    1043       11      364      365      109
    1044       11      364      365      110
    1045       12      109      365      110
    1046        4      369      366      593
    1047        4      368      367      594
    1048        5      368      367      687
    1049        5      594      367      687
    1050       10      367      368      370
    1051        4      367      368      369
    1052       10      370      368      369
    1053        4      366      369      368
    1054        5      366      369      688
    1055        5      368      369      688
    1056       11      368      370      111
    1057       11      368      370      112
    1058       12      111      370      112
    1059        4      266      371      372
    1060        5      266      371      689
    1061        5      372      371      689
    1062        6      371      372      373
    1063        7      371      372      803
    1064        8      373      372      803
    1065        9      372      373      374
    1066        9      372      373      376
    1067        9      374      373      376
    1068        6      373      374      375
    1069        8      373      374      812
    1070        7      375      374      812
    1071        4      228      375      374
    1072        5      228      375      690
    1073        5      374      375      690
    1074        6      373      376      377
    1075        6      373      376      381
    1076        4      377      376      381
    1077        4      376      377      378
    1078        5      376      377      691
    1079        5      378      377      691
    1080        4      377      378      379
    1081       10      377      378      382
    1082       10      379      378      382
    1083        4      378      379      380
    1084        5      378      379      692
    1085        5      380      379      692
    1086        4      379      380      381
    1087       10      379      380      383
    1088       10      381      380      383
    1089        4      376      381      380
    1090        5      376      381      693
    1091        5      380      381      693
    1092       11      378      382      113
    1093       11      378      382      114
    1094       12      113      382      114
    1095       11      380      383      115
    1096       11      380      383      116
    1097       12      115      383      116
    1098        4      385      384      577
    1099        5      385      384      694
    1100        5      577      384      694
    1101       10      384      385      386
    1102        4      384      385      578
    1103       10      386      385      578
    1104       11      118      386      385
    1105       12      118      386      117
    1106       11      385      386      117
    1107        4      390      387      579
    1108        4      389      388      580
    1109        5      389      388      695
    1110        5      580      388      695
    1111       10      388      389      391
    1112        4      388      389      390
    1113       10      391      389      390
    1114        4      387      390      389
    1115        5      387      390      696
    1116        5      389      390      696
    1117       11      120      391      389
    1118       12      120      391      119
    1119       11      389      391      119
    1120        4      245      392      393
    1121        5      245      392      697
    1122        5      393      392      697
    1123        6      392      393      394
    1124        7      392      393      801
    1125        8      394      393      801
    1126        9      393      394      395
    1127        9      393      394      397
    1128        9      395      394      397
    1129        6      394      395      396
    1130        8      394      395      811
    1131        7      396      395      811
    1132        4      207      396      395
    1133        5      207      396      698
    1134        5      395      396      698
    1135        6      394      397      398
    1136        6      394      397      402
    1137        4      398      397      402
    1138        4      397      398      399
    1139        5      397      398      699
    1140        5      399      398      699
    1141        4      398      399      400
    1142       10      398      399      403
    1143       10      400      399      403
    1144        4      399      400      401
    1145        5      399      400      700
    1146        5      401      400      700
    1147        4      400      401      402
    1148       10      400      401      404
    1149       10      402      401      404
    1150        4      397      402      401
    1151        5      397      402      701
    1152        5      401      402      701
    1153       11      399      403      121
    1154       11      399      403      122
    1155       12      121      403      122
    1156       11      401      404      123
    1157       11      401      404      124
    1158       12      123      404      124
    1159        4      406      405      563
    1160        5      406      405      702
    1161        5      563      405      702
    1162       10      405      406      407
    1163        4      405      406      564
    1164       10      407      406      564
    1165       11      126      407      406
    1166       12      126      407      125
    1167       11      406      407      125
    1168        4      411      408      565
    1169        4      410      409      566
    1170        5      410      409      703
    1171        5      566      409      703
    1172       10      409      410      412
    1173        4      409      410      411
    1174       10      412      410      411
    1175        4      408      411      410
    1176        5      408      411      704
    1177        5      410      411      704
    1178       11      128      412      410
    1179       12      128      412      127
    1180       11      410      412      127
    1181        4      224      413      414
    1182        5      224      413      705
    1183        5      414      413      705
    1184        6      413      414      415
    1185        7      413      414      799
    1186        8      415      414      799
    1187        9      414      415      416
    1188        9      414      415      418
    1189        9      416      415      418
    1190        6      415      416      417
    1191        8      415      416      814
    1192        7      417      416      814
    1193        4      270      417      416
    1194        5      270      417      706
    1195        5      416      417      706
    1196        6      415      418      419
    1197        6      415      418      423
    1198        4      419      418      423
    1199        4      418      419      420
    1200        5      418      419      707
    1201        5      420      419      707
    1202        4      419      420      421
    1203       10      419      420      424
    1204       10      421      420      424
    1205        4      420      421      422
    1206        5      420      421      708
    1207        5      422      421      708
    1208        4      421      422      423
    1209       10      421      422      425
    1210       10      423      422      425
    1211        4      418      423      422
    1212        5      418      423      709
    1213        5      422      423      709
    1214       11      130      424      420
    1215       12      130      424      129
    1216       11      420      424      129
    1217       11      132      425      422
    1218       12      132      425      131
    1219       11      422      425      131
    1220        4      427      426      549
    1221        5      427      426      710
    1222        5      549      426      710
    1223       10      426      427      428
    1224        4      426      427      550
    1225       10      428      427      550
    1226       11      427      428      133
    1227       11      427      428      134
    1228       12      133      428      134
    1229        4      432      429      551
    1230        4      431      430      552
    1231        5      431      430      711
    1232        5      552      430      711
    1233       10      430      431      433
    1234        4      430      431      432
    1235       10      433      431      432
    1236        4      429      432      431
    1237        5      429      432      712
    1238        5      431      432      712
    1239       11      431      433      135
    1240       11      431      433      136
    1241       12      135      433      136
    1242        4      203      434      435
    1243        5      203      434      713
    1244        5      435      434      713
    1245        6      434      435      436
    1246        7      434      435      797
    1247        8      436      435      797
    1248        9      435      436      437
    1249        9      435      436      439
    1250        9      437      436      439
    1251        6      436      437      438
    1252        8      436      437      813
    1253        7      438      437      813
    1254        4      249      438      437
    1255        5      249      438      714
    1256        5      437      438      714
    1257        6      436      439      440
    1258        6      436      439      444
    1259        4      440      439      444
    1260        4      439      440      441
    1261        5      439      440      715
    1262        5      441      440      715
    1263        4      440      441      442
    1264       10      440      441      445
    1265       10      442      441      445
    1266        4      441      442      443
    1267        5      441      442      716
    1268        5      443      442      716
    1269        4      442      443      444
    1270       10      442      443      446
    1271       10      444      443      446
    1272        4      439      444      443
    1273        5      439      444      717
    1274        5      443      444      717
    1275       11      138      445      441
    1276       12      138      445      137
    1277       11      441      445      137
    1278       11      140      446      443
    1279       12      140      446      139
    1280       11      443      446      139
    1281        4      448      447      535
    1282        5      448      447      718
    1283        5      535      447      718
    1284       10      447      448      449
    1285        4      447      448      536
    1286       10      449      448      536
    1287       11      448      449      141
    1288       11      448      449      142
    1289       12      141      449      142
    1290        4      453      450      537
    1291        4      452      451      538
    1292        5      452      451      719
    1293        5      538      451      719
    1294       10      451      452      454
    1295        4      451      452      453
    1296       10      454      452      453
    1297        4      450      453      452
    1298        5      450      453      720
    1299        5      452      453      720
    1300       11      452      454      143
    1301       11      452      454      144
    1302       12      143      454      144
    1303        4      182      455      456
    1304        5      182      455      721
    1305        5      456      455      721
    1306        6      455      456      457
    1307        7      455      456      795
    1308        8      457      456      795
    1309        9      456      457      458
    1310        9      456      457      460
    1311        9      458      457      460
    1312        6      457      458      459
    1313        8      457      458      816
    1314        7      459      458      816
    1315        4      312      459      458
    1316        5      312      459      722
    1317        5      458      459      722
    1318        6      457      460      461
    1319        6      457      460      465
    1320        4      461      460      465
    1321        4      460      461      462
    1322        5      460      461      723
    1323        5      462      461      723
    1324        4      461      462      463
    1325       10      461      462      466
    1326       10      463      462      466
    1327        4      462      463      464
    1328        5      462      463      724
    1329        5      464      463      724
    1330        4      463      464      465
    1331       10      463      464      467
    1332       10      465      464      467
    1333        4      460      465      464
    1334        5      460      465      725
    1335        5      464      465      725
    1336       11      462      466      145
    1337       11      462      466      146
    1338       12      145      466      146
    1339       11      464      467      147
    1340       11      464      467      148
    1341       12      147      467      148
    1342        4      469      468      521
    1343        5      469      468      726
    1344        5      521      468      726
    1345       10      468      469      470
    1346        4      468      469      522
    1347       10      470      469      522
    1348       11      150      470      469
    1349       12      150      470      149
    1350       11      469      470      149
    1351        4      474      471      523
    1352        4      473      472      524
    1353        5      473      472      727
    1354        5      524      472      727
    1355       10      472      473      475
    1356        4      472      473      474
    1357       10      475      473      474
    1358        4      471      474      473
    1359        5      471      474      728
    1360        5      473      474      728
    1361       11      152      475      473
    1362       12      152      475      151
    1363       11      473      475      151
    1364        4      161      476      477
    1365        5      161      476      729
    1366        5      477      476      729
    1367        6      476      477      478
    1368        7      476      477      793
    1369        8      478      477      793
    1370        9      477      478      479
    1371        9      477      478      481
    1372        9      479      478      481
    1373        6      478      479      480
    1374        8      478      479      815
    1375        7      480      479      815
    1376        4      291      480      479
    1377        5      291      480      730
    1378        5      479      480      730
    1379        6      478      481      482
    1380        6      478      481      486
    1381        4      482      481      486
    1382        4      481      482      483
    1383        5      481      482      731
    1384        5      483      482      731
    1385        4      482      483      484
    1386       10      482      483      487
    1387       10      484      483      487
    1388        4      483      484      485
    1389        5      483      484      732
    1390        5      485      484      732
    1391        4      484      485      486
    1392       10      484      485      488
    1393       10      486      485      488
    1394        4      481      486      485
    1395        5      481      486      733
    1396        5      485      486      733
    1397       11      483      487      153
    1398       11      483      487      154
    1399       12      153      487      154
    1400       11      485      488      155
    1401       11      485      488      156
    1402       12      155      488      156
    1403        4      490      489      507
    1404        5      490      489      734
    1405        5      507      489      734
    1406       10      489      490      491
    1407        4      489      490      508
    1408       10      491      490      508
    1409       11      158      491      490
    1410       12      158      491      157
    1411       11      490      491      157
    1412        4      495      492      509
    1413        4      494      493      510
    1414        5      494      493      735
    1415        5      510      493      735
    1416       10      493      494      496
    1417        4      493      494      495
    1418       10      496      494      495
    1419        4      492      495      494
    1420        5      492      495      736
    1421        5      494      495      736
    1422       11      160      496      494
    1423       12      160      496      159
    1424       11      494      496      159
    1425        4      498      497      581
    1426        5      498      497      737
    1427        5      581      497      737
    1428        6      497      498      499
    1429        7      497      498      785
    1430        8      499      498      785
    1431        9      498      499      500
    1432        9      498      499      507
    1433        9      500      499      507
    1434        6      499      500      501
    1435        8      499      500      794
    1436        7      501      500      794
    1437        4      500      501      502
    1438        5      500      501      738
    1439        5      502      501      738
    1440        4      501      502      503
    1441        5      501      502      739
    1442        5      503      502      739
    1443        7      502      503      794
    1444       13      502      503      504
    1445       14      794      503      504
    1446       15      503      504      505
    1447       13      504      505      506
    1448       14      504      505      786
    1449        7      506      505      786
    1450        4      505      506      590
    1451        5      505      506      740
    1452        5      590      506      740
    1453        4      174      507      489
    1454        6      174      507      499
    1455        6      489      507      499
    1456        4      175      508      490
    1457        5      175      508      741
    1458        5      490      508      741
    1459        4      177      509      492
    1460        4      178      510      493
    1461        4      512      511      595
    1462        5      512      511      742
    1463        5      595      511      742
    1464        6      511      512      513
    1465        7      511      512      787
    1466        8      513      512      787
    1467        9      512      513      514
    1468        9      512      513      521
    1469        9      514      513      521
    1470        6      513      514      515
    1471        8      513      514      796
    1472        7      515      514      796
    1473        4      514      515      516
    1474        5      514      515      743
    1475        5      516      515      743
    1476        4      515      516      517
    1477        5      515      516      744
    1478        5      517      516      744
    1479        7      516      517      796
    1480       13      516      517      518
    1481       14      796      517      518
    1482       15      517      518      519
    1483       13      518      519      520
    1484       14      518      519      788
    1485        7      520      519      788
    1486        4      519      520      604
    1487        5      519      520      745
    1488        5      604      520      745
    1489        4      195      521      468
    1490        6      195      521      513
    1491        6      468      521      513
    1492        4      196      522      469
    1493        5      196      522      746
    1494        5      469      522      746
    1495        4      198      523      471
    1496        4      199      524      472
    1497        4      526      525      553
    1498        5      526      525      747
    1499        5      553      525      747
    1500        6      525      526      527
    1501        7      525      526      789
    1502        8      527      526      789
    1503        9      526      527      528
    1504        9      526      527      535
    1505        9      528      527      535
    1506        6      527      528      529
    1507        8      527      528      798
    1508        7      529      528      798
    1509        4      528      529      530
    1510        5      528      529      748
    1511        5      530      529      748
    1512        4      529      530      531
    1513        5      529      530      749
    1514        5      531      530      749
    1515        7      530      531      798
    1516       13      530      531      532
    1517       14      798      531      532
    1518       15      531      532      533
    1519       13      532      533      534
    1520       14      532      533      790
    1521        7      534      533      790
    1522        4      533      534      562
    1523        5      533      534      750
    1524        5      562      534      750
    1525        4      216      535      447
    1526        6      216      535      527
    1527        6      447      535      527
    1528        4      217      536      448
    1529        5      217      536      751
    1530        5      448      536      751
    1531        4      219      537      450
    1532        4      220      538      451
    1533        4      540      539      567
    1534        5      540      539      752
    1535        5      567      539      752
    1536        6      539      540      541
    1537        7      539      540      791
    1538        8      541      540      791
    1539        9      540      541      542
    1540        9      540      541      549
    1541        9      542      541      549
    1542        6      541      542      543
    1543        8      541      542      800
    1544        7      543      542      800
    1545        4      542      543      544
    1546        5      542      543      753
    1547        5      544      543      753
    1548        4      543      544      545
    1549        5      543      544      754
    1550        5      545      544      754
    1551        7      544      545      800
    1552       13      544      545      546
    1553       14      800      545      546
    1554       15      545      546      547
    1555       13      546      547      548
    1556       14      546      547      792
    1557        7      548      547      792
    1558        4      547      548      576
    1559        5      547      548      755
    1560        5      576      548      755
    1561        4      237      549      426
    1562        6      237      549      541
    1563        6      426      549      541
    1564        4      238      550      427
    1565        5      238      550      756
    1566        5      427      550      756
    1567        4      240      551      429
    1568        4      241      552      430
    1569        4      525      553      554
    1570        5      525      553      757
    1571        5      554      553      757
    1572        6      553      554      555
    1573        7      553      554      789
    1574        8      555      554      789
    1575        9      554      555      556
    1576        9      554      555      563
    1577        9      556      555      563
    1578        6      555      556      557
    1579        8      555      556      802
    1580        7      557      556      802
    1581        4      556      557      558
    1582        5      556      557      758
    1583        5      558      557      758
    1584        4      557      558      559
    1585        5      557      558      759
    1586        5      559      558      759
    1587        7      558      559      802
    1588       13      558      559      560
    1589       14      802      559      560
    1590       15      559      560      561
    1591       13      560      561      562
    1592       14      560      561      790
    1593        7      562      561      790
    1594        4      534      562      561
    1595        5      534      562      760
    1596        5      561      562      760
    1597        4      258      563      405
    1598        6      258      563      555
    1599        6      405      563      555
    1600        4      259      564      406
    1601        5      259      564      761
    1602        5      406      564      761
    1603        4      261      565      408
    1604        4      262      566      409
    1605        4      539      567      568
    1606        5      539      567      762
    1607        5      568      567      762
    1608        6      567      568      569
    1609        7      567      568      791
    1610        8      569      568      791
    1611        9      568      569      570
    1612        9      568      569      577
    1613        9      570      569      577
    1614        6      569      570      571
    1615        8      569      570      804
    1616        7      571      570      804
    1617        4      570      571      572
    1618        5      570      571      763
    1619        5      572      571      763
    1620        4      571      572      573
    1621        5      571      572      764
    1622        5      573      572      764
    1623        7      572      573      804
    1624       13      572      573      574
    1625       14      804      573      574
    1626       15      573      574      575
    1627       13      574      575      576
    1628       14      574      575      792
    1629        7      576      575      792
    1630        4      548      576      575
    1631        5      548      576      765
    1632        5      575      576      765
    1633        4      279      577      384
    1634        6      279      577      569
    1635        6      384      577      569
    1636        4      280      578      385
    1637        5      280      578      766
    1638        5      385      578      766
    1639        4      282      579      387
    1640        4      283      580      388
    1641        4      497      581      582
    1642        5      497      581      767
    1643        5      582      581      767
    1644        6      581      582      583
    1645        7      581      582      785
    1646        8      583      582      785
    1647        9      582      583      584
    1648        9      582      583      591
    1649        9      584      583      591
    1650        6      583      584      585
    1651        8      583      584      806
    1652        7      585      584      806
    1653        4      584      585      586
    1654        5      584      585      768
    1655        5      586      585      768
    1656        4      585      586      587
    1657        5      585      586      769
    1658        5      587      586      769
    1659        7      586      587      806
    1660       13      586      587      588
    1661       14      806      587      588
    1662       15      587      588      589
    1663       13      588      589      590
    1664       14      588      589      786
    1665        7      590      589      786
    1666        4      506      590      589
    1667        5      506      590      770
    1668        5      589      590      770
    1669        4      300      591      363
    1670        6      300      591      583
    1671        6      363      591      583
    1672        4      301      592      364
    1673        5      301      592      771
    1674        5      364      592      771
    1675        4      303      593      366
    1676        4      304      594      367
    1677        4      511      595      596
    1678        5      511      595      772
    1679        5      596      595      772
    1680        6      595      596      597
    1681        7      595      596      787
    1682        8      597      596      787
    1683        9      596      597      598
    1684        9      596      597      605
    1685        9      598      597      605
    1686        6      597      598      599
    1687        8      597      598      808
    1688        7      599      598      808
    1689        4      598      599      600
    1690        5      598      599      773
    1691        5      600      599      773
    1692        4      599      600      601
    1693        5      599      600      774
    1694        5      601      600      774
    1695        7      600      601      808
    1696       13      600      601      602
    1697       14      808      601      602
    1698       15      601      602      603
    1699       13      602      603      604
    1700       14      602      603      788
    1701        7      604      603      788
    1702        4      520      604      603
    1703        5      520      604      775
    1704        5      603      604      775
    1705        4      321      605      342
    1706        6      321      605      597
    1707        6      342      605      597
    1708        4      322      606      343
    1709        5      322      606      776
    1710        5      343      606      776
    1711        4      324      607      345
    1712        4      325      608      346
    1713       16      793      777      805
    1714       16      793      777      809
    1715       16      793      777      815
    1716       16      805      777      809
    1717       16      805      777      815
    1718       16      809      777      815
    1719       16      795      778      807
    1720       16      795      778      810
    1721       16      795      778      816
    1722       16      807      778      810
    1723       16      807      778      816
    1724       16      810      778      816
    1725       16      797      779      801
    1726       16      797      779      811
    1727       16      797      779      813
    1728       16      801      779      811
    1729       16      801      779      813
    1730       16      811      779      813
    1731       16      799      780      803
    1732       16      799      780      812
    1733       16      799      780      814
    1734       16      803      780      812
    1735       16      803      780      814
    1736       16      812      780      814
    1737       16      786      781      785
    1738       16      786      781      794
    1739       16      786      781      806
    1740       16      785      781      794
    1741       16      785      781      806
    1742       16      794      781      806
    1743       16      788      782      787
    1744       16      788      782      796
    1745       16      788      782      808
    1746       16      787      782      796
    1747       16      787      782      808
    1748       16      796      782      808
    1749       16      790      783      789
    1750       16      790      783      798
    1751       16      790      783      802
    1752       16      789      783      798
    1753       16      789      783      802
    1754       16      798      783      802
    1755       16      792      784      791
    1756       16      792      784      800
    1757       16      792      784      804
    1758       16      791      784      800
    1759       16      791      784      804
    1760       16      800      784      804
    1761       17      781      785      498
    1762       17      781      785      582
    1763       18      498      785      582
    1764       17      781      786      505
    1765       17      781      786      589
    1766       18      505      786      589
    1767       17      782      787      512
    1768       17      782      787      596
    1769       18      512      787      596
    1770       17      782      788      519
    1771       17      782      788      603
    1772       18      519      788      603
    1773       17      783      789      526
    1774       17      783      789      554
    1775       18      526      789      554
    1776       17      783      790      533
    1777       17      783      790      561
    1778       18      533      790      561
    1779       17      784      791      540
    1780       17      784      791      568
    1781       18      540      791      568
    1782       17      784      792      547
    1783       17      784      792      575
    1784       18      547      792      575
    1785       17      777      793      162
    1786       17      777      793      477
    1787       18      162      793      477
    1788       18      500      794      503
    1789       17      500      794      781
    1790       17      503      794      781
    1791       17      778      795      183
    1792       17      778      795      456
    1793       18      183      795      456
    1794       18      514      796      517
    1795       17      514      796      782
    1796       17      517      796      782
    1797       17      779      797      204
    1798       17      779      797      435
    1799       18      204      797      435
    1800       18      528      798      531
    1801       17      528      798      783
    1802       17      531      798      783
    1803       17      780      799      225
    1804       17      780      799      414
    1805       18      225      799      414
    1806       18      542      800      545
    1807       17      542      800      784
    1808       17      545      800      784
    1809       18      246      801      393
    1810       17      246      801      779
    1811       17      393      801      779
    1812       18      556      802      559
    1813       17      556      802      783
    1814       17      559      802      783
    1815       18      267      803      372
    1816       17      267      803      780
    1817       17      372      803      780
    1818       18      570      804      573
    1819       17      570      804      784
    1820       17      573      804      784
    1821       18      288      805      351
    1822       17      288      805      777
    1823       17      351      805      777
    1824       18      584      806      587
    1825       17      584      806      781
    1826       17      587      806      781
    1827       18      309      807      330
    1828       17      309      807      778
    1829       17      330      807      778
    1830       18      598      808      601
    1831       17      598      808      782
    1832       17      601      808      782
    1833       18      164      809      353
    1834       17      164      809      777
    1835       17      353      809      777
    1836       18      185      810      332
    1837       17      185      810      778
    1838       17      332      810      778
    1839       18      206      811      395
    1840       17      206      811      779
    1841       17      395      811      779
    1842       18      227      812      374
    1843       17      227      812      780
    1844       17      374      812      780
    1845       18      248      813      437
    1846       17      248      813      779
    1847       17      437      813      779
    1848       18      269      814      416
    1849       17      269      814      780
    1850       17      416      814      780
    1851       18      290      815      479
    1852       17      290      815      777
    1853       17      479      815      777
    1854       18      311      816      458
    1855       17      311      816      778
    1856       17      458      816      778

Dihedrals

       1        1        1       33      172       34
       2        1        1       33      172      168
       3        1        2       34      172      168
       4        1        2       34      172       33
       5        1        6       35      173       36
       6        1        6       35      173      170
       7        1        5       36      173      170
       8        1        5       36      173       35
       9        1        5       37      176      175
      10        1        5       37      176       38
      11        1        6       38      176      175
      12        1        6       38      176       37
      13        1        1       39      181      179
      14        1        1       39      181       40
      15        1        2       40      181      179
      16        1        2       40      181       39
      17        1        3       41      193       42
      18        1        3       41      193      189
      19        1        4       42      193      189
      20        1        4       42      193       41
      21        1        8       43      194       44
      22        1        8       43      194      191
      23        1        7       44      194      191
      24        1        7       44      194       43
      25        1        7       45      197      196
      26        1        7       45      197       46
      27        1        8       46      197      196
      28        1        8       46      197       45
      29        1        3       47      202      200
      30        1        3       47      202       48
      31        1        4       48      202      200
      32        1        4       48      202       47
      33        1        5       49      214      210
      34        1        5       49      214       50
      35        1        6       50      214      210
      36        1        6       50      214       49
      37        1        4       51      215      212
      38        1        4       51      215       52
      39        1        3       52      215      212
      40        1        3       52      215       51
      41        1        3       53      218       54
      42        1        3       53      218      217
      43        1        4       54      218      217
      44        1        4       54      218       53
      45        1        5       55      223       56
      46        1        5       55      223      221
      47        1        6       56      223      221
      48        1        6       56      223       55
      49        1        7       57      235      231
      50        1        7       57      235       58
      51        1        8       58      235      231
      52        1        8       58      235       57
      53        1        2       59      236      233
      54        1        2       59      236       60
      55        1        1       60      236      233
      56        1        1       60      236       59
      57        1        1       61      239       62
      58        1        1       61      239      238
      59        1        2       62      239      238
      60        1        2       62      239       61
      61        1        7       63      244       64
      62        1        7       63      244      242
      63        1        8       64      244      242
      64        1        8       64      244       63
      65        1        9       65      256       66
      66        1        9       65      256      252
      67        1       10       66      256      252
      68        1       10       66      256       65
      69        1       14       67      257       68
      70        1       14       67      257      254
      71        1       13       68      257      254
      72        1       13       68      257       67
      73        1       13       69      260      259
      74        1       13       69      260       70
      75        1       14       70      260      259
      76        1       14       70      260       69
      77        1        9       71      265      263
      78        1        9       71      265       72
      79        1       10       72      265      263
      80        1       10       72      265       71
      81        1       11       73      277       74
      82        1       11       73      277      273
      83        1       12       74      277      273
      84        1       12       74      277       73
      85        1       16       75      278       76
      86        1       16       75      278      275
      87        1       15       76      278      275
      88        1       15       76      278       75
      89        1       15       77      281      280
      90        1       15       77      281       78
      91        1       16       78      281      280
      92        1       16       78      281       77
      93        1       11       79      286      284
      94        1       11       79      286       80
      95        1       12       80      286      284
      96        1       12       80      286       79
      97        1       13       81      298      294
      98        1       13       81      298       82
      99        1       14       82      298      294
     100        1       14       82      298       81
     101        1       12       83      299      296
     102        1       12       83      299       84
     103        1       11       84      299      296
     104        1       11       84      299       83
     105        1       11       85      302       86
     106        1       11       85      302      301
     107        1       12       86      302      301
     108        1       12       86      302       85
     109        1       13       87      307       88
     110        1       13       87      307      305
     111        1       14       88      307      305
     112        1       14       88      307       87
     113        1       15       89      319      315
     114        1       15       89      319       90
     115        1       16       90      319      315
     116        1       16       90      319       89
     117        1       10       91      320      317
     118        1       10       91      320       92
     119        1        9       92      320      317
     120        1        9       92      320       91
     121        1        9       93      323       94
     122        1        9       93      323      322
     123        1       10       94      323      322
     124        1       10       94      323       93
     125        1       15       95      328       96
     126        1       15       95      328      326
     127        1       16       96      328      326
     128        1       16       96      328       95
     129        1       17       97      340       98
     130        1       17       97      340      336
     131        1       18       98      340      336
     132        1       18       98      340       97
     133        1       22       99      341      100
     134        1       22       99      341      338
     135        1       21      100      341      338
     136        1       21      100      341       99
     137        1       21      101      344      343
     138        1       21      101      344      102
     139        1       22      102      344      343
     140        1       22      102      344      101
     141        1       17      103      349      347
     142        1       17      103      349      104
     143        1       18      104      349      347
     144        1       18      104      349      103
     145        1       19      105      361      106
     146        1       19      105      361      357
     147        1       20      106      361      357
     148        1       20      106      361      105
     149        1       24      107      362      108
     150        1       24      107      362      359
     151        1       23      108      362      359
     152        1       23      108      362      107
     153        1       23      109      365      364
     154        1       23      109      365      110
     155        1       24      110      365      364
     156        1       24      110      365      109
     157        1       19      111      370      368
     158        1       19      111      370      112
     159        1       20      112      370      368
     160        1       20      112      370      111
     161        1       21      113      382      378
     162        1       21      113      382      114
     163        1       22      114      382      378
     164        1       22      114      382      113
     165        1       20      115      383      380
     166        1       20      115      383      116
     167        1       19      116      383      380
     168        1       19      116      383      115
     169        1       19      117      386      118
     170        1       19      117      386      385
     171        1       20      118      386      385
     172        1       20      118      386      117
     173        1       21      119      391      120
     174        1       21      119      391      389
     175        1       22      120      391      389
     176        1       22      120      391      119
     177        1       23      121      403      399
     178        1       23      121      403      122
     179        1       24      122      403      399
     180        1       24      122      403      121
     181        1       18      123      404      401
     182        1       18      123      404      124
     183        1       17      124      404      401
     184        1       17      124      404      123
     185        1       17      125      407      126
     186        1       17      125      407      406
     187        1       18      126      407      406
     188        1       18      126      407      125
     189        1       23      127      412      128
     190        1       23      127      412      410
     191        1       24      128      412      410
     192        1       24      128      412      127
     193        1       25      129      424      130
     194        1       25      129      424      420
     195        1       26      130      424      420
     196        1       26      130      424      129
     197        1       30      131      425      132
     198        1       30      131      425      422
     199        1       29      132      425      422
     200        1       29      132      425      131
     201        1       29      133      428      427
     202        1       29      133      428      134
     203        1       30      134      428      427
     204        1       30      134      428      133
     205        1       25      135      433      431
     206        1       25      135      433      136
     207        1       26      136      433      431
     208        1       26      136      433      135
     209        1       27      137      445      138
     210        1       27      137      445      441
     211        1       28      138      445      441
     212        1       28      138      445      137
     213        1       32      139      446      140
     214        1       32      139      446      443
     215        1       31      140      446      443
     216        1       31      140      446      139
     217        1       31      141      449      448
     218        1       31      141      449      142
     219        1       32      142      449      448
     220        1       32      142      449      141
     221        1       27      143      454      452
     222        1       27      143      454      144
     223        1       28      144      454      452
     224        1       28      144      454      143
     225        1       29      145      466      462
     226        1       29      145      466      146
     227        1       30      146      466      462
     228        1       30      146      466      145
     229        1       28      147      467      464
     230        1       28      147      467      148
     231        1       27      148      467      464
     232        1       27      148      467      147
     233        1       27      149      470      150
     234        1       27      149      470      469
     235        1       28      150      470      469
     236        1       28      150      470      149
     237        1       29      151      475      152
     238        1       29      151      475      473
     239        1       30      152      475      473
     240        1       30      152      475      151
     241        1       31      153      487      483
     242        1       31      153      487      154
     243        1       32      154      487      483
     244        1       32      154      487      153
     245        1       26      155      488      485
     246        1       26      155      488      156
     247        1       25      156      488      485
     248        1       25      156      488      155
     249        1       25      157      491      158
     250        1       25      157      491      490
     251        1       26      158      491      490
     252        1       26      158      491      157
     253        1       31      159      496      160
     254        1       31      159      496      494
     255        1       32      160      496      494
     256        1       32      160      496      159
     257        2      476      161      162      163
     258        2      476      161      162      793
     259        2      609      161      162      163
     260        2      609      161      162      793
     261        2      162      161      476      477
     262        2      162      161      476      729
     263        2      609      161      476      477
     264        2      609      161      476      729
     265        3      161      162      163      164
     266        3      161      162      163      166
     267        3      793      162      163      164
     268        3      793      162      163      166
     269        2      161      162      793      777
     270        2      161      162      793      477
     271        2      163      162      793      777
     272        2      163      162      793      477
     273        3      162      163      164      165
     274        3      162      163      164      809
     275        3      166      163      164      165
     276        3      166      163      164      809
     277        3      162      163      166      167
     278        3      162      163      166      171
     279        3      164      163      166      167
     280        3      164      163      166      171
     281        2      163      164      165      354
     282        2      163      164      165      610
     283        2      809      164      165      354
     284        2      809      164      165      610
     285        2      163      164      809      353
     286        2      163      164      809      777
     287        2      165      164      809      353
     288        2      165      164      809      777
     289        2      164      165      354      353
     290        2      164      165      354      682
     291        2      610      165      354      353
     292        2      610      165      354      682
     293        2      163      166      167      168
     294        2      163      166      167      611
     295        2      171      166      167      168
     296        2      171      166      167      611
     297        2      163      166      171      170
     298        2      163      166      171      613
     299        2      167      166      171      170
     300        2      167      166      171      613
     301        2      166      167      168      169
     302        2      166      167      168      172
     303        2      611      167      168      169
     304        2      611      167      168      172
     305        2      167      168      169      170
     306        2      167      168      169      612
     307        2      172      168      169      170
     308        2      172      168      169      612
     309        3      167      168      172       34
     310        3      167      168      172       33
     311        3      169      168      172       34
     312        3      169      168      172       33
     313        2      168      169      170      171
     314        2      168      169      170      173
     315        2      612      169      170      171
     316        2      612      169      170      173
     317        2      169      170      171      166
     318        2      169      170      171      613
     319        2      173      170      171      166
     320        2      173      170      171      613
     321        3      169      170      173       36
     322        3      169      170      173       35
     323        3      171      170      173       36
     324        3      171      170      173       35
     325        2      507      174      175      176
     326        2      507      174      175      508
     327        2      614      174      175      176
     328        2      614      174      175      508
     329        2      175      174      507      489
     330        2      175      174      507      499
     331        2      614      174      507      489
     332        2      614      174      507      499
     333        3      174      175      176       37
     334        3      174      175      176       38
     335        3      508      175      176       37
     336        3      508      175      176       38
     337        2      174      175      508      490
     338        2      174      175      508      741
     339        2      176      175      508      490
     340        2      176      175      508      741
     341        1      509      177      180      179
     342        1      509      177      180      616
     343        4      180      177      509      492
     344        2      510      178      179      181
     345        2      510      178      179      180
     346        2      615      178      179      181
     347        2      615      178      179      180
     348        1      179      178      510      493
     349        1      615      178      510      493
     350        2      178      179      180      177
     351        2      178      179      180      616
     352        2      181      179      180      177
     353        2      181      179      180      616
     354        3      178      179      181       39
     355        3      178      179      181       40
     356        3      180      179      181       39
     357        3      180      179      181       40
     358        2      455      182      183      184
     359        2      455      182      183      795
     360        2      617      182      183      184
     361        2      617      182      183      795
     362        2      183      182      455      456
     363        2      183      182      455      721
     364        2      617      182      455      456
     365        2      617      182      455      721
     366        3      182      183      184      185
     367        3      182      183      184      187
     368        3      795      183      184      185
     369        3      795      183      184      187
     370        2      182      183      795      778
     371        2      182      183      795      456
     372        2      184      183      795      778
     373        2      184      183      795      456
     374        3      183      184      185      186
     375        3      183      184      185      810
     376        3      187      184      185      186
     377        3      187      184      185      810
     378        3      183      184      187      188
     379        3      183      184      187      192
     380        3      185      184      187      188
     381        3      185      184      187      192
     382        2      184      185      186      333
     383        2      184      185      186      618
     384        2      810      185      186      333
     385        2      810      185      186      618
     386        2      184      185      810      332
     387        2      184      185      810      778
     388        2      186      185      810      332
     389        2      186      185      810      778
     390        2      185      186      333      332
     391        2      185      186      333      674
     392        2      618      186      333      332
     393        2      618      186      333      674
     394        2      184      187      188      189
     395        2      184      187      188      619
     396        2      192      187      188      189
     397        2      192      187      188      619
     398        2      184      187      192      191
     399        2      184      187      192      621
     400        2      188      187      192      191
     401        2      188      187      192      621
     402        2      187      188      189      190
     403        2      187      188      189      193
     404        2      619      188      189      190
     405        2      619      188      189      193
     406        2      188      189      190      191
     407        2      188      189      190      620
     408        2      193      189      190      191
     409        2      193      189      190      620
     410        3      188      189      193       42
     411        3      188      189      193       41
     412        3      190      189      193       42
     413        3      190      189      193       41
     414        2      189      190      191      192
     415        2      189      190      191      194
     416        2      620      190      191      192
     417        2      620      190      191      194
     418        2      190      191      192      187
     419        2      190      191      192      621
     420        2      194      191      192      187
     421        2      194      191      192      621
     422        3      190      191      194       44
     423        3      190      191      194       43
     424        3      192      191      194       44
     425        3      192      191      194       43
     426        2      521      195      196      197
     427        2      521      195      196      522
     428        2      622      195      196      197
     429        2      622      195      196      522
     430        2      196      195      521      468
     431        2      196      195      521      513
     432        2      622      195      521      468
     433        2      622      195      521      513
     434        3      195      196      197       45
     435        3      195      196      197       46
     436        3      522      196      197       45
     437        3      522      196      197       46
     438        2      195      196      522      469
     439        2      195      196      522      746
     440        2      197      196      522      469
     441        2      197      196      522      746
     442        1      523      198      201      200
     443        1      523      198      201      624
     444        4      201      198      523      471
     445        2      524      199      200      202
     446        2      524      199      200      201
     447        2      623      199      200      202
     448        2      623      199      200      201
     449        1      200      199      524      472
     450        1      623      199      524      472
     451        2      199      200      201      198
     452        2      199      200      201      624
     453        2      202      200      201      198
     454        2      202      200      201      624
     455        3      199      200      202       47
     456        3      199      200      202       48
     457        3      201      200      202       47
     458        3      201      200      202       48
     459        2      434      203      204      205
     460        2      434      203      204      797
     461        2      625      203      204      205
     462        2      625      203      204      797
     463        2      204      203      434      435
     464        2      204      203      434      713
     465        2      625      203      434      435
     466        2      625      203      434      713
     467        3      203      204      205      206
     468        3      203      204      205      208
     469        3      797      204      205      206
     470        3      797      204      205      208
     471        2      203      204      797      779
     472        2      203      204      797      435
     473        2      205      204      797      779
     474        2      205      204      797      435
     475        3      204      205      206      207
     476        3      204      205      206      811
     477        3      208      205      206      207
     478        3      208      205      206      811
     479        3      204      205      208      209
     480        3      204      205      208      213
     481        3      206      205      208      209
     482        3      206      205      208      213
     483        2      205      206      207      396
     484        2      205      206      207      626
     485        2      811      206      207      396
     486        2      811      206      207      626
     487        2      205      206      811      395
     488        2      205      206      811      779
     489        2      207      206      811      395
     490        2      207      206      811      779
     491        2      206      207      396      395
     492        2      206      207      396      698
     493        2      626      207      396      395
     494        2      626      207      396      698
     495        2      205      208      209      210
     496        2      205      208      209      627
     497        2      213      208      209      210
     498        2      213      208      209      627
     499        2      205      208      213      212
     500        2      205      208      213      629
     501        2      209      208      213      212
     502        2      209      208      213      629
     503        2      208      209      210      211
     504        2      208      209      210      214
     505        2      627      209      210      211
     506        2      627      209      210      214
     507        2      209      210      211      212
     508        2      209      210      211      628
     509        2      214      210      211      212
     510        2      214      210      211      628
     511        3      209      210      214       49
     512        3      209      210      214       50
     513        3      211      210      214       49
     514        3      211      210      214       50
     515        2      210      211      212      213
     516        2      210      211      212      215
     517        2      628      211      212      213
     518        2      628      211      212      215
     519        2      211      212      213      208
     520        2      211      212      213      629
     521        2      215      212      213      208
     522        2      215      212      213      629
     523        3      211      212      215       51
     524        3      211      212      215       52
     525        3      213      212      215       51
     526        3      213      212      215       52
     527        2      535      216      217      218
     528        2      535      216      217      536
     529        2      630      216      217      218
     530        2      630      216      217      536
     531        2      217      216      535      447
     532        2      217      216      535      527
     533        2      630      216      535      447
     534        2      630      216      535      527
     535        3      216      217      218       54
     536        3      216      217      218       53
     537        3      536      217      218       54
     538        3      536      217      218       53
     539        2      216      217      536      448
     540        2      216      217      536      751
     541        2      218      217      536      448
     542        2      218      217      536      751
     543        1      537      219      222      221
     544        1      537      219      222      632
     545        4      222      219      537      450
     546        2      538      220      221      223
     547        2      538      220      221      222
     548        2      631      220      221      223
     549        2      631      220      221      222
     550        1      221      220      538      451
     551        1      631      220      538      451
     552        2      220      221      222      219
     553        2      220      221      222      632
     554        2      223      221      222      219
     555        2      223      221      222      632
     556        3      220      221      223       56
     557        3      220      221      223       55
     558        3      222      221      223       56
     559        3      222      221      223       55
     560        2      413      224      225      226
     561        2      413      224      225      799
     562        2      633      224      225      226
     563        2      633      224      225      799
     564        2      225      224      413      414
     565        2      225      224      413      705
     566        2      633      224      413      414
     567        2      633      224      413      705
     568        3      224      225      226      227
     569        3      224      225      226      229
     570        3      799      225      226      227
     571        3      799      225      226      229
     572        2      224      225      799      780
     573        2      224      225      799      414
     574        2      226      225      799      780
     575        2      226      225      799      414
     576        3      225      226      227      228
     577        3      225      226      227      812
     578        3      229      226      227      228
     579        3      229      226      227      812
     580        3      225      226      229      230
     581        3      225      226      229      234
     582        3      227      226      229      230
     583        3      227      226      229      234
     584        2      226      227      228      375
     585        2      226      227      228      634
     586        2      812      227      228      375
     587        2      812      227      228      634
     588        2      226      227      812      374
     589        2      226      227      812      780
     590        2      228      227      812      374
     591        2      228      227      812      780
     592        2      227      228      375      374
     593        2      227      228      375      690
     594        2      634      228      375      374
     595        2      634      228      375      690
     596        2      226      229      230      231
     597        2      226      229      230      635
     598        2      234      229      230      231
     599        2      234      229      230      635
     600        2      226      229      234      233
     601        2      226      229      234      637
     602        2      230      229      234      233
     603        2      230      229      234      637
     604        2      229      230      231      232
     605        2      229      230      231      235
     606        2      635      230      231      232
     607        2      635      230      231      235
     608        2      230      231      232      233
     609        2      230      231      232      636
     610        2      235      231      232      233
     611        2      235      231      232      636
     612        3      230      231      235       57
     613        3      230      231      235       58
     614        3      232      231      235       57
     615        3      232      231      235       58
     616        2      231      232      233      234
     617        2      231      232      233      236
     618        2      636      232      233      234
     619        2      636      232      233      236
     620        2      232      233      234      229
     621        2      232      233      234      637
     622        2      236      233      234      229
     623        2      236      233      234      637
     624        3      232      233      236       59
     625        3      232      233      236       60
     626        3      234      233      236       59
     627        3      234      233      236       60
     628        2      549      237      238      239
     629        2      549      237      238      550
     630        2      638      237      238      239
     631        2      638      237      238      550
     632        2      238      237      549      426
     633        2      238      237      549      541
     634        2      638      237      549      426
     635        2      638      237      549      541
     636        3      237      238      239       62
     637        3      237      238      239       61
     638        3      550      238      239       62
     639        3      550      238      239       61
     640        2      237      238      550      427
     641        2      237      238      550      756
     642        2      239      238      550      427
     643        2      239      238      550      756
     644        1      551      240      243      242
     645        1      551      240      243      640
     646        4      243      240      551      429
     647        2      552      241      242      244
     648        2      552      241      242      243
     649        2      639      241      242      244
     650        2      639      241      242      243
     651        1      242      241      552      430
     652        1      639      241      552      430
     653        2      241      242      243      240
     654        2      241      242      243      640
     655        2      244      242      243      240
     656        2      244      242      243      640
     657        3      241      242      244       64
     658        3      241      242      244       63
     659        3      243      242      244       64
     660        3      243      242      244       63
     661        2      392      245      246      247
     662        2      392      245      246      801
     663        2      641      245      246      247
     664        2      641      245      246      801
     665        2      246      245      392      393
     666        2      246      245      392      697
     667        2      641      245      392      393
     668        2      641      245      392      697
     669        3      245      246      247      248
     670        3      245      246      247      250
     671        3      801      246      247      248
     672        3      801      246      247      250
     673        2      245      246      801      393
     674        2      245      246      801      779
     675        2      247      246      801      393
     676        2      247      246      801      779
     677        3      246      247      248      249
     678        3      246      247      248      813
     679        3      250      247      248      249
     680        3      250      247      248      813
     681        3      246      247      250      251
     682        3      246      247      250      255
     683        3      248      247      250      251
     684        3      248      247      250      255
     685        2      247      248      249      438
     686        2      247      248      249      642
     687        2      813      248      249      438
     688        2      813      248      249      642
     689        2      247      248      813      437
     690        2      247      248      813      779
     691        2      249      248      813      437
     692        2      249      248      813      779
     693        2      248      249      438      437
     694        2      248      249      438      714
     695        2      642      249      438      437
     696        2      642      249      438      714
     697        2      247      250      251      252
     698        2      247      250      251      643
     699        2      255      250      251      252
     700        2      255      250      251      643
     701        2      247      250      255      254
     702        2      247      250      255      645
     703        2      251      250      255      254
     704        2      251      250      255      645
     705        2      250      251      252      253
     706        2      250      251      252      256
     707        2      643      251      252      253
     708        2      643      251      252      256
     709        2      251      252      253      254
     710        2      251      252      253      644
     711        2      256      252      253      254
     712        2      256      252      253      644
     713        3      251      252      256       66
     714        3      251      252      256       65
     715        3      253      252      256       66
     716        3      253      252      256       65
     717        2      252      253      254      255
     718        2      252      253      254      257
     719        2      644      253      254      255
     720        2      644      253      254      257
     721        2      253      254      255      250
     722        2      253      254      255      645
     723        2      257      254      255      250
     724        2      257      254      255      645
     725        3      253      254      257       68
     726        3      253      254      257       67
     727        3      255      254      257       68
     728        3      255      254      257       67
     729        2      563      258      259      260
     730        2      563      258      259      564
     731        2      646      258      259      260
     732        2      646      258      259      564
     733        2      259      258      563      405
     734        2      259      258      563      555
     735        2      646      258      563      405
     736        2      646      258      563      555
     737        3      258      259      260       69
     738        3      258      259      260       70
     739        3      564      259      260       69
     740        3      564      259      260       70
     741        2      258      259      564      406
     742        2      258      259      564      761
     743        2      260      259      564      406
     744        2      260      259      564      761
     745        1      565      261      264      263
     746        1      565      261      264      648
     747        4      264      261      565      408
     748        2      566      262      263      265
     749        2      566      262      263      264
     750        2      647      262      263      265
     751        2      647      262      263      264
     752        1      263      262      566      409
     753        1      647      262      566      409
     754        2      262      263      264      261
     755        2      262      263      264      648
     756        2      265      263      264      261
     757        2      265      263      264      648
     758        3      262      263      265       71
     759        3      262      263      265       72
     760        3      264      263      265       71
     761        3      264      263      265       72
     762        2      371      266      267      268
     763        2      371      266      267      803
     764        2      649      266      267      268
     765        2      649      266      267      803
     766        2      267      266      371      372
     767        2      267      266      371      689
     768        2      649      266      371      372
     769        2      649      266      371      689
     770        3      266      267      268      269
     771        3      266      267      268      271
     772        3      803      267      268      269
     773        3      803      267      268      271
     774        2      266      267      803      372
     775        2      266      267      803      780
     776        2      268      267      803      372
     777        2      268      267      803      780
     778        3      267      268      269      270
     779        3      267      268      269      814
     780        3      271      268      269      270
     781        3      271      268      269      814
     782        3      267      268      271      272
     783        3      267      268      271      276
     784        3      269      268      271      272
     785        3      269      268      271      276
     786        2      268      269      270      417
     787        2      268      269      270      650
     788        2      814      269      270      417
     789        2      814      269      270      650
     790        2      268      269      814      416
     791        2      268      269      814      780
     792        2      270      269      814      416
     793        2      270      269      814      780
     794        2      269      270      417      416
     795        2      269      270      417      706
     796        2      650      270      417      416
     797        2      650      270      417      706
     798        2      268      271      272      273
     799        2      268      271      272      651
     800        2      276      271      272      273
     801        2      276      271      272      651
     802        2      268      271      276      275
     803        2      268      271      276      653
     804        2      272      271      276      275
     805        2      272      271      276      653
     806        2      271      272      273      274
     807        2      271      272      273      277
     808        2      651      272      273      274
     809        2      651      272      273      277
     810        2      272      273      274      275
     811        2      272      273      274      652
     812        2      277      273      274      275
     813        2      277      273      274      652
     814        3      272      273      277       74
     815        3      272      273      277       73
     816        3      274      273      277       74
     817        3      274      273      277       73
     818        2      273      274      275      276
     819        2      273      274      275      278
     820        2      652      274      275      276
     821        2      652      274      275      278
     822        2      274      275      276      271
     823        2      274      275      276      653
     824        2      278      275      276      271
     825        2      278      275      276      653
     826        3      274      275      278       76
     827        3      274      275      278       75
     828        3      276      275      278       76
     829        3      276      275      278       75
     830        2      577      279      280      281
     831        2      577      279      280      578
     832        2      654      279      280      281
     833        2      654      279      280      578
     834        2      280      279      577      384
     835        2      280      279      577      569
     836        2      654      279      577      384
     837        2      654      279      577      569
     838        3      279      280      281       77
     839        3      279      280      281       78
     840        3      578      280      281       77
     841        3      578      280      281       78
     842        2      279      280      578      385
     843        2      279      280      578      766
     844        2      281      280      578      385
     845        2      281      280      578      766
     846        1      579      282      285      284
     847        1      579      282      285      656
     848        4      285      282      579      387
     849        2      580      283      284      286
     850        2      580      283      284      285
     851        2      655      283      284      286
     852        2      655      283      284      285
     853        1      284      283      580      388
     854        1      655      283      580      388
     855        2      283      284      285      282
     856        2      283      284      285      656
     857        2      286      284      285      282
     858        2      286      284      285      656
     859        3      283      284      286       79
     860        3      283      284      286       80
     861        3      285      284      286       79
     862        3      285      284      286       80
     863        2      350      287      288      289
     864        2      350      287      288      805
     865        2      657      287      288      289
     866        2      657      287      288      805
     867        2      288      287      350      351
     868        2      288      287      350      681
     869        2      657      287      350      351
     870        2      657      287      350      681
     871        3      287      288      289      290
     872        3      287      288      289      292
     873        3      805      288      289      290
     874        3      805      288      289      292
     875        2      287      288      805      351
     876        2      287      288      805      777
     877        2      289      288      805      351
     878        2      289      288      805      777
     879        3      288      289      290      291
     880        3      288      289      290      815
     881        3      292      289      290      291
     882        3      292      289      290      815
     883        3      288      289      292      293
     884        3      288      289      292      297
     885        3      290      289      292      293
     886        3      290      289      292      297
     887        2      289      290      291      480
     888        2      289      290      291      658
     889        2      815      290      291      480
     890        2      815      290      291      658
     891        2      289      290      815      479
     892        2      289      290      815      777
     893        2      291      290      815      479
     894        2      291      290      815      777
     895        2      290      291      480      479
     896        2      290      291      480      730
     897        2      658      291      480      479
     898        2      658      291      480      730
     899        2      289      292      293      294
     900        2      289      292      293      659
     901        2      297      292      293      294
     902        2      297      292      293      659
     903        2      289      292      297      296
     904        2      289      292      297      661
     905        2      293      292      297      296
     906        2      293      292      297      661
     907        2      292      293      294      295
     908        2      292      293      294      298
     909        2      659      293      294      295
     910        2      659      293      294      298
     911        2      293      294      295      296
     912        2      293      294      295      660
     913        2      298      294      295      296
     914        2      298      294      295      660
     915        3      293      294      298       81
     916        3      293      294      298       82
     917        3      295      294      298       81
     918        3      295      294      298       82
     919        2      294      295      296      297
     920        2      294      295      296      299
     921        2      660      295      296      297
     922        2      660      295      296      299
     923        2      295      296      297      292
     924        2      295      296      297      661
     925        2      299      296      297      292
     926        2      299      296      297      661
     927        3      295      296      299       83
     928        3      295      296      299       84
     929        3      297      296      299       83
     930        3      297      296      299       84
     931        2      591      300      301      302
     932        2      591      300      301      592
     933        2      662      300      301      302
     934        2      662      300      301      592
     935        2      301      300      591      363
     936        2      301      300      591      583
     937        2      662      300      591      363
     938        2      662      300      591      583
     939        3      300      301      302       86
     940        3      300      301      302       85
     941        3      592      301      302       86
     942        3      592      301      302       85
     943        2      300      301      592      364
     944        2      300      301      592      771
     945        2      302      301      592      364
     946        2      302      301      592      771
     947        1      593      303      306      305
     948        1      593      303      306      664
     949        4      306      303      593      366
     950        2      594      304      305      307
     951        2      594      304      305      306
     952        2      663      304      305      307
     953        2      663      304      305      306
     954        1      305      304      594      367
     955        1      663      304      594      367
     956        2      304      305      306      303
     957        2      304      305      306      664
     958        2      307      305      306      303
     959        2      307      305      306      664
     960        3      304      305      307       88
     961        3      304      305      307       87
     962        3      306      305      307       88
     963        3      306      305      307       87
     964        2      329      308      309      310
     965        2      329      308      309      807
     966        2      665      308      309      310
     967        2      665      308      309      807
     968        2      309      308      329      330
     969        2      309      308      329      673
     970        2      665      308      329      330
     971        2      665      308      329      673
     972        3      308      309      310      311
     973        3      308      309      310      313
     974        3      807      309      310      311
     975        3      807      309      310      313
     976        2      308      309      807      330
     977        2      308      309      807      778
     978        2      310      309      807      330
     979        2      310      309      807      778
     980        3      309      310      311      312
     981        3      309      310      311      816
     982        3      313      310      311      312
     983        3      313      310      311      816
     984        3      309      310      313      314
     985        3      309      310      313      318
     986        3      311      310      313      314
     987        3      311      310      313      318
     988        2      310      311      312      459
     989        2      310      311      312      666
     990        2      816      311      312      459
     991        2      816      311      312      666
     992        2      310      311      816      458
     993        2      310      311      816      778
     994        2      312      311      816      458
     995        2      312      311      816      778
     996        2      311      312      459      458
     997        2      311      312      459      722
     998        2      666      312      459      458
     999        2      666      312      459      722
    1000        2      310      313      314      315
    1001        2      310      313      314      667
    1002        2      318      313      314      315
    1003        2      318      313      314      667
    1004        2      310      313      318      317
    1005        2      310      313      318      669
    1006        2      314      313      318      317
    1007        2      314      313      318      669
    1008        2      313      314      315      316
    1009        2      313      314      315      319
    1010        2      667      314      315      316
    1011        2      667      314      315      319
    1012        2      314      315      316      317
    1013        2      314      315      316      668
    1014        2      319      315      316      317
    1015        2      319      315      316      668
    1016        3      314      315      319       89
    1017        3      314      315      319       90
    1018        3      316      315      319       89
    1019        3      316      315      319       90
    1020        2      315      316      317      318
    1021        2      315      316      317      320
    1022        2      668      316      317      318
    1023        2      668      316      317      320
    1024        2      316      317      318      313
    1025        2      316      317      318      669
    1026        2      320      317      318      313
    1027        2      320      317      318      669
    1028        3      316      317      320       91
    1029        3      316      317      320       92
    1030        3      318      317      320       91
    1031        3      318      317      320       92
    1032        2      605      321      322      323
    1033        2      605      321      322      606
    1034        2      670      321      322      323
    1035        2      670      321      322      606
    1036        2      322      321      605      342
    1037        2      322      321      605      597
    1038        2      670      321      605      342
    1039        2      670      321      605      597
    1040        3      321      322      323       94
    1041        3      321      322      323       93
    1042        3      606      322      323       94
    1043        3      606      322      323       93
    1044        2      321      322      606      343
    1045        2      321      322      606      776
    1046        2      323      322      606      343
    1047        2      323      322      606      776
    1048        1      607      324      327      326
    1049        1      607      324      327      672
    1050        4      327      324      607      345
    1051        2      608      325      326      328
    1052        2      608      325      326      327
    1053        2      671      325      326      328
    1054        2      671      325      326      327
    1055        1      326      325      608      346
    1056        1      671      325      608      346
    1057        2      325      326      327      324
    1058        2      325      326      327      672
    1059        2      328      326      327      324
    1060        2      328      326      327      672
    1061        3      325      326      328       96
    1062        3      325      326      328       95
    1063        3      327      326      328       96
    1064        3      327      326      328       95
    1065        2      308      329      330      331
    1066        2      308      329      330      807
    1067        2      673      329      330      331
    1068        2      673      329      330      807
    1069        3      329      330      331      332
    1070        3      329      330      331      334
    1071        3      807      330      331      332
    1072        3      807      330      331      334
    1073        2      329      330      807      309
    1074        2      329      330      807      778
    1075        2      331      330      807      309
    1076        2      331      330      807      778
    1077        3      330      331      332      333
    1078        3      330      331      332      810
    1079        3      334      331      332      333
    1080        3      334      331      332      810
    1081        3      330      331      334      335
    1082        3      330      331      334      339
    1083        3      332      331      334      335
    1084        3      332      331      334      339
    1085        2      331      332      333      186
    1086        2      331      332      333      674
    1087        2      810      332      333      186
    1088        2      810      332      333      674
    1089        2      331      332      810      185
    1090        2      331      332      810      778
    1091        2      333      332      810      185
    1092        2      333      332      810      778
    1093        2      331      334      335      336
    1094        2      331      334      335      675
    1095        2      339      334      335      336
    1096        2      339      334      335      675
    1097        2      331      334      339      338
    1098        2      331      334      339      677
    1099        2      335      334      339      338
    1100        2      335      334      339      677
    1101        2      334      335      336      337
    1102        2      334      335      336      340
    1103        2      675      335      336      337
    1104        2      675      335      336      340
    1105        2      335      336      337      338
    1106        2      335      336      337      676
    1107        2      340      336      337      338
    1108        2      340      336      337      676
    1109        3      335      336      340       98
    1110        3      335      336      340       97
    1111        3      337      336      340       98
    1112        3      337      336      340       97
    1113        2      336      337      338      339
    1114        2      336      337      338      341
    1115        2      676      337      338      339
    1116        2      676      337      338      341
    1117        2      337      338      339      334
    1118        2      337      338      339      677
    1119        2      341      338      339      334
    1120        2      341      338      339      677
    1121        3      337      338      341      100
    1122        3      337      338      341       99
    1123        3      339      338      341      100
    1124        3      339      338      341       99
    1125        2      605      342      343      344
    1126        2      605      342      343      606
    1127        2      678      342      343      344
    1128        2      678      342      343      606
    1129        2      343      342      605      321
    1130        2      343      342      605      597
    1131        2      678      342      605      321
    1132        2      678      342      605      597
    1133        3      342      343      344      101
    1134        3      342      343      344      102
    1135        3      606      343      344      101
    1136        3      606      343      344      102
    1137        2      342      343      606      322
    1138        2      342      343      606      776
    1139        2      344      343      606      322
    1140        2      344      343      606      776
    1141        1      607      345      348      347
    1142        1      607      345      348      680
    1143        4      348      345      607      324
    1144        2      608      346      347      349
    1145        2      608      346      347      348
    1146        2      679      346      347      349
    1147        2      679      346      347      348
    1148        1      347      346      608      325
    1149        1      679      346      608      325
    1150        2      346      347      348      345
    1151        2      346      347      348      680
    1152        2      349      347      348      345
    1153        2      349      347      348      680
    1154        3      346      347      349      103
    1155        3      346      347      349      104
    1156        3      348      347      349      103
    1157        3      348      347      349      104
    1158        2      287      350      351      352
    1159        2      287      350      351      805
    1160        2      681      350      351      352
    1161        2      681      350      351      805
    1162        3      350      351      352      353
    1163        3      350      351      352      355
    1164        3      805      351      352      353
    1165        3      805      351      352      355
    1166        2      350      351      805      288
    1167        2      350      351      805      777
    1168        2      352      351      805      288
    1169        2      352      351      805      777
    1170        3      351      352      353      354
    1171        3      351      352      353      809
    1172        3      355      352      353      354
    1173        3      355      352      353      809
    1174        3      351      352      355      356
    1175        3      351      352      355      360
    1176        3      353      352      355      356
    1177        3      353      352      355      360
    1178        2      352      353      354      165
    1179        2      352      353      354      682
    1180        2      809      353      354      165
    1181        2      809      353      354      682
    1182        2      352      353      809      164
    1183        2      352      353      809      777
    1184        2      354      353      809      164
    1185        2      354      353      809      777
    1186        2      352      355      356      357
    1187        2      352      355      356      683
    1188        2      360      355      356      357
    1189        2      360      355      356      683
    1190        2      352      355      360      359
    1191        2      352      355      360      685
    1192        2      356      355      360      359
    1193        2      356      355      360      685
    1194        2      355      356      357      358
    1195        2      355      356      357      361
    1196        2      683      356      357      358
    1197        2      683      356      357      361
    1198        2      356      357      358      359
    1199        2      356      357      358      684
    1200        2      361      357      358      359
    1201        2      361      357      358      684
    1202        3      356      357      361      106
    1203        3      356      357      361      105
    1204        3      358      357      361      106
    1205        3      358      357      361      105
    1206        2      357      358      359      360
    1207        2      357      358      359      362
    1208        2      684      358      359      360
    1209        2      684      358      359      362
    1210        2      358      359      360      355
    1211        2      358      359      360      685
    1212        2      362      359      360      355
    1213        2      362      359      360      685
    1214        3      358      359      362      108
    1215        3      358      359      362      107
    1216        3      360      359      362      108
    1217        3      360      359      362      107
    1218        2      591      363      364      365
    1219        2      591      363      364      592
    1220        2      686      363      364      365
    1221        2      686      363      364      592
    1222        2      364      363      591      300
    1223        2      364      363      591      583
    1224        2      686      363      591      300
    1225        2      686      363      591      583
    1226        3      363      364      365      109
    1227        3      363      364      365      110
    1228        3      592      364      365      109
    1229        3      592      364      365      110
    1230        2      363      364      592      301
    1231        2      363      364      592      771
    1232        2      365      364      592      301
    1233        2      365      364      592      771
    1234        1      593      366      369      368
    1235        1      593      366      369      688
    1236        4      369      366      593      303
    1237        2      594      367      368      370
    1238        2      594      367      368      369
    1239        2      687      367      368      370
    1240        2      687      367      368      369
    1241        1      368      367      594      304
    1242        1      687      367      594      304
    1243        2      367      368      369      366
    1244        2      367      368      369      688
    1245        2      370      368      369      366
    1246        2      370      368      369      688
    1247        3      367      368      370      111
    1248        3      367      368      370      112
    1249        3      369      368      370      111
    1250        3      369      368      370      112
    1251        2      266      371      372      373
    1252        2      266      371      372      803
    1253        2      689      371      372      373
    1254        2      689      371      372      803
    1255        3      371      372      373      374
    1256        3      371      372      373      376
    1257        3      803      372      373      374
    1258        3      803      372      373      376
    1259        2      371      372      803      267
    1260        2      371      372      803      780
    1261        2      373      372      803      267
    1262        2      373      372      803      780
    1263        3      372      373      374      375
    1264        3      372      373      374      812
    1265        3      376      373      374      375
    1266        3      376      373      374      812
    1267        3      372      373      376      377
    1268        3      372      373      376      381
    1269        3      374      373      376      377
    1270        3      374      373      376      381
    1271        2      373      374      375      228
    1272        2      373      374      375      690
    1273        2      812      374      375      228
    1274        2      812      374      375      690
    1275        2      373      374      812      227
    1276        2      373      374      812      780
    1277        2      375      374      812      227
    1278        2      375      374      812      780
    1279        2      373      376      377      378
    1280        2      373      376      377      691
    1281        2      381      376      377      378
    1282        2      381      376      377      691
    1283        2      373      376      381      380
    1284        2      373      376      381      693
    1285        2      377      376      381      380
    1286        2      377      376      381      693
    1287        2      376      377      378      379
    1288        2      376      377      378      382
    1289        2      691      377      378      379
    1290        2      691      377      378      382
    1291        2      377      378      379      380
    1292        2      377      378      379      692
    1293        2      382      378      379      380
    1294        2      382      378      379      692
    1295        3      377      378      382      113
    1296        3      377      378      382      114
    1297        3      379      378      382      113
    1298        3      379      378      382      114
    1299        2      378      379      380      381
    1300        2      378      379      380      383
    1301        2      692      379      380      381
    1302        2      692      379      380      383
    1303        2      379      380      381      376
    1304        2      379      380      381      693
    1305        2      383      380      381      376
    1306        2      383      380      381      693
    1307        3      379      380      383      115
    1308        3      379      380      383      116
    1309        3      381      380      383      115
    1310        3      381      380      383      116
    1311        2      577      384      385      386
    1312        2      577      384      385      578
    1313        2      694      384      385      386
    1314        2      694      384      385      578
    1315        2      385      384      577      279
    1316        2      385      384      577      569
    1317        2      694      384      577      279
    1318        2      694      384      577      569
    1319        3      384      385      386      118
    1320        3      384      385      386      117
    1321        3      578      385      386      118
    1322        3      578      385      386      117
    1323        2      384      385      578      280
    1324        2      384      385      578      766
    1325        2      386      385      578      280
    1326        2      386      385      578      766
    1327        1      579      387      390      389
    1328        1      579      387      390      696
    1329        4      390      387      579      282
    1330        2      580      388      389      391
    1331        2      580      388      389      390
    1332        2      695      388      389      391
    1333        2      695      388      389      390
    1334        1      389      388      580      283
    1335        1      695      388      580      283
    1336        2      388      389      390      387
    1337        2      388      389      390      696
    1338        2      391      389      390      387
    1339        2      391      389      390      696
    1340        3      388      389      391      120
    1341        3      388      389      391      119
    1342        3      390      389      391      120
    1343        3      390      389      391      119
    1344        2      245      392      393      394
    1345        2      245      392      393      801
    1346        2      697      392      393      394
    1347        2      697      392      393      801
    1348        3      392      393      394      395
    1349        3      392      393      394      397
    1350        3      801      393      394      395
    1351        3      801      393      394      397
    1352        2      392      393      801      246
    1353        2      392      393      801      779
    1354        2      394      393      801      246
    1355        2      394      393      801      779
    1356        3      393      394      395      396
    1357        3      393      394      395      811
    1358        3      397      394      395      396
    1359        3      397      394      395      811
    1360        3      393      394      397      398
    1361        3      393      394      397      402
    1362        3      395      394      397      398
    1363        3      395      394      397      402
    1364        2      394      395      396      207
    1365        2      394      395      396      698
    1366        2      811      395      396      207
    1367        2      811      395      396      698
    1368        2      394      395      811      206
    1369        2      394      395      811      779
    1370        2      396      395      811      206
    1371        2      396      395      811      779
    1372        2      394      397      398      399
    1373        2      394      397      398      699
    1374        2      402      397      398      399
    1375        2      402      397      398      699
    1376        2      394      397      402      401
    1377        2      394      397      402      701
    1378        2      398      397      402      401
    1379        2      398      397      402      701
    1380        2      397      398      399      400
    1381        2      397      398      399      403
    1382        2      699      398      399      400
    1383        2      699      398      399      403
    1384        2      398      399      400      401
    1385        2      398      399      400      700
    1386        2      403      399      400      401
    1387        2      403      399      400      700
    1388        3      398      399      403      121
    1389        3      398      399      403      122
    1390        3      400      399      403      121
    1391        3      400      399      403      122
    1392        2      399      400      401      402
    1393        2      399      400      401      404
    1394        2      700      400      401      402
    1395        2      700      400      401      404
    1396        2      400      401      402      397
    1397        2      400      401      402      701
    1398        2      404      401      402      397
    1399        2      404      401      402      701
    1400        3      400      401      404      123
    1401        3      400      401      404      124
    1402        3      402      401      404      123
    1403        3      402      401      404      124
    1404        2      563      405      406      407
    1405        2      563      405      406      564
    1406        2      702      405      406      407
    1407        2      702      405      406      564
    1408        2      406      405      563      258
    1409        2      406      405      563      555
    1410        2      702      405      563      258
    1411        2      702      405      563      555
    1412        3      405      406      407      126
    1413        3      405      406      407      125
    1414        3      564      406      407      126
    1415        3      564      406      407      125
    1416        2      405      406      564      259
    1417        2      405      406      564      761
    1418        2      407      406      564      259
    1419        2      407      406      564      761
    1420        1      565      408      411      410
    1421        1      565      408      411      704
    1422        4      411      408      565      261
    1423        2      566      409      410      412
    1424        2      566      409      410      411
    1425        2      703      409      410      412
    1426        2      703      409      410      411
    1427        1      410      409      566      262
    1428        1      703      409      566      262
    1429        2      409      410      411      408
    1430        2      409      410      411      704
    1431        2      412      410      411      408
    1432        2      412      410      411      704
    1433        3      409      410      412      128
    1434        3      409      410      412      127
    1435        3      411      410      412      128
    1436        3      411      410      412      127
    1437        2      224      413      414      415
    1438        2      224      413      414      799
    1439        2      705      413      414      415
    1440        2      705      413      414      799
    1441        3      413      414      415      416
    1442        3      413      414      415      418
    1443        3      799      414      415      416
    1444        3      799      414      415      418
    1445        2      413      414      799      780
    1446        2      413      414      799      225
    1447        2      415      414      799      780
    1448        2      415      414      799      225
    1449        3      414      415      416      417
    1450        3      414      415      416      814
    1451        3      418      415      416      417
    1452        3      418      415      416      814
    1453        3      414      415      418      419
    1454        3      414      415      418      423
    1455        3      416      415      418      419
    1456        3      416      415      418      423
    1457        2      415      416      417      270
    1458        2      415      416      417      706
    1459        2      814      416      417      270
    1460        2      814      416      417      706
    1461        2      415      416      814      269
    1462        2      415      416      814      780
    1463        2      417      416      814      269
    1464        2      417      416      814      780
    1465        2      415      418      419      420
    1466        2      415      418      419      707
    1467        2      423      418      419      420
    1468        2      423      418      419      707
    1469        2      415      418      423      422
    1470        2      415      418      423      709
    1471        2      419      418      423      422
    1472        2      419      418      423      709
    1473        2      418      419      420      421
    1474        2      418      419      420      424
    1475        2      707      419      420      421
    1476        2      707      419      420      424
    1477        2      419      420      421      422
    1478        2      419      420      421      708
    1479        2      424      420      421      422
    1480        2      424      420      421      708
    1481        3      419      420      424      130
    1482        3      419      420      424      129
    1483        3      421      420      424      130
    1484        3      421      420      424      129
    1485        2      420      421      422      423
    1486        2      420      421      422      425
    1487        2      708      421      422      423
    1488        2      708      421      422      425
    1489        2      421      422      423      418
    1490        2      421      422      423      709
    1491        2      425      422      423      418
    1492        2      425      422      423      709
    1493        3      421      422      425      132
    1494        3      421      422      425      131
    1495        3      423      422      425      132
    1496        3      423      422      425      131
    1497        2      549      426      427      428
    1498        2      549      426      427      550
    1499        2      710      426      427      428
    1500        2      710      426      427      550
    1501        2      427      426      549      237
    1502        2      427      426      549      541
    1503        2      710      426      549      237
    1504        2      710      426      549      541
    1505        3      426      427      428      133
    1506        3      426      427      428      134
    1507        3      550      427      428      133
    1508        3      550      427      428      134
    1509        2      426      427      550      238
    1510        2      426      427      550      756
    1511        2      428      427      550      238
    1512        2      428      427      550      756
    1513        1      551      429      432      431
    1514        1      551      429      432      712
    1515        4      432      429      551      240
    1516        2      552      430      431      433
    1517        2      552      430      431      432
    1518        2      711      430      431      433
    1519        2      711      430      431      432
    1520        1      431      430      552      241
    1521        1      711      430      552      241
    1522        2      430      431      432      429
    1523        2      430      431      432      712
    1524        2      433      431      432      429
    1525        2      433      431      432      712
    1526        3      430      431      433      135
    1527        3      430      431      433      136
    1528        3      432      431      433      135
    1529        3      432      431      433      136
    1530        2      203      434      435      436
    1531        2      203      434      435      797
    1532        2      713      434      435      436
    1533        2      713      434      435      797
    1534        3      434      435      436      437
    1535        3      434      435      436      439
    1536        3      797      435      436      437
    1537        3      797      435      436      439
    1538        2      434      435      797      779
    1539        2      434      435      797      204
    1540        2      436      435      797      779
    1541        2      436      435      797      204
    1542        3      435      436      437      438
    1543        3      435      436      437      813
    1544        3      439      436      437      438
    1545        3      439      436      437      813
    1546        3      435      436      439      440
    1547        3      435      436      439      444
    1548        3      437      436      439      440
    1549        3      437      436      439      444
    1550        2      436      437      438      249
    1551        2      436      437      438      714
    1552        2      813      437      438      249
    1553        2      813      437      438      714
    1554        2      436      437      813      248
    1555        2      436      437      813      779
    1556        2      438      437      813      248
    1557        2      438      437      813      779
    1558        2      436      439      440      441
    1559        2      436      439      440      715
    1560        2      444      439      440      441
    1561        2      444      439      440      715
    1562        2      436      439      444      443
    1563        2      436      439      444      717
    1564        2      440      439      444      443
    1565        2      440      439      444      717
    1566        2      439      440      441      442
    1567        2      439      440      441      445
    1568        2      715      440      441      442
    1569        2      715      440      441      445
    1570        2      440      441      442      443
    1571        2      440      441      442      716
    1572        2      445      441      442      443
    1573        2      445      441      442      716
    1574        3      440      441      445      138
    1575        3      440      441      445      137
    1576        3      442      441      445      138
    1577        3      442      441      445      137
    1578        2      441      442      443      444
    1579        2      441      442      443      446
    1580        2      716      442      443      444
    1581        2      716      442      443      446
    1582        2      442      443      444      439
    1583        2      442      443      444      717
    1584        2      446      443      444      439
    1585        2      446      443      444      717
    1586        3      442      443      446      140
    1587        3      442      443      446      139
    1588        3      444      443      446      140
    1589        3      444      443      446      139
    1590        2      535      447      448      449
    1591        2      535      447      448      536
    1592        2      718      447      448      449
    1593        2      718      447      448      536
    1594        2      448      447      535      216
    1595        2      448      447      535      527
    1596        2      718      447      535      216
    1597        2      718      447      535      527
    1598        3      447      448      449      141
    1599        3      447      448      449      142
    1600        3      536      448      449      141
    1601        3      536      448      449      142
    1602        2      447      448      536      217
    1603        2      447      448      536      751
    1604        2      449      448      536      217
    1605        2      449      448      536      751
    1606        1      537      450      453      452
    1607        1      537      450      453      720
    1608        4      453      450      537      219
    1609        2      538      451      452      454
    1610        2      538      451      452      453
    1611        2      719      451      452      454
    1612        2      719      451      452      453
    1613        1      452      451      538      220
    1614        1      719      451      538      220
    1615        2      451      452      453      450
    1616        2      451      452      453      720
    1617        2      454      452      453      450
    1618        2      454      452      453      720
    1619        3      451      452      454      143
    1620        3      451      452      454      144
    1621        3      453      452      454      143
    1622        3      453      452      454      144
    1623        2      182      455      456      457
    1624        2      182      455      456      795
    1625        2      721      455      456      457
    1626        2      721      455      456      795
    1627        3      455      456      457      458
    1628        3      455      456      457      460
    1629        3      795      456      457      458
    1630        3      795      456      457      460
    1631        2      455      456      795      778
    1632        2      455      456      795      183
    1633        2      457      456      795      778
    1634        2      457      456      795      183
    1635        3      456      457      458      459
    1636        3      456      457      458      816
    1637        3      460      457      458      459
    1638        3      460      457      458      816
    1639        3      456      457      460      461
    1640        3      456      457      460      465
    1641        3      458      457      460      461
    1642        3      458      457      460      465
    1643        2      457      458      459      312
    1644        2      457      458      459      722
    1645        2      816      458      459      312
    1646        2      816      458      459      722
    1647        2      457      458      816      311
    1648        2      457      458      816      778
    1649        2      459      458      816      311
    1650        2      459      458      816      778
    1651        2      457      460      461      462
    1652        2      457      460      461      723
    1653        2      465      460      461      462
    1654        2      465      460      461      723
    1655        2      457      460      465      464
    1656        2      457      460      465      725
    1657        2      461      460      465      464
    1658        2      461      460      465      725
    1659        2      460      461      462      463
    1660        2      460      461      462      466
    1661        2      723      461      462      463
    1662        2      723      461      462      466
    1663        2      461      462      463      464
    1664        2      461      462      463      724
    1665        2      466      462      463      464
    1666        2      466      462      463      724
    1667        3      461      462      466      145
    1668        3      461      462      466      146
    1669        3      463      462      466      145
    1670        3      463      462      466      146
    1671        2      462      463      464      465
    1672        2      462      463      464      467
    1673        2      724      463      464      465
    1674        2      724      463      464      467
    1675        2      463      464      465      460
    1676        2      463      464      465      725
    1677        2      467      464      465      460
    1678        2      467      464      465      725
    1679        3      463      464      467      147
    1680        3      463      464      467      148
    1681        3      465      464      467      147
    1682        3      465      464      467      148
    1683        2      521      468      469      470
    1684        2      521      468      469      522
    1685        2      726      468      469      470
    1686        2      726      468      469      522
    1687        2      469      468      521      195
    1688        2      469      468      521      513
    1689        2      726      468      521      195
    1690        2      726      468      521      513
    1691        3      468      469      470      150
    1692        3      468      469      470      149
    1693        3      522      469      470      150
    1694        3      522      469      470      149
    1695        2      468      469      522      196
    1696        2      468      469      522      746
    1697        2      470      469      522      196
    1698        2      470      469      522      746
    1699        1      523      471      474      473
    1700        1      523      471      474      728
    1701        4      474      471      523      198
    1702        2      524      472      473      475
    1703        2      524      472      473      474
    1704        2      727      472      473      475
    1705        2      727      472      473      474
    1706        1      473      472      524      199
    1707        1      727      472      524      199
    1708        2      472      473      474      471
    1709        2      472      473      474      728
    1710        2      475      473      474      471
    1711        2      475      473      474      728
    1712        3      472      473      475      152
    1713        3      472      473      475      151
    1714        3      474      473      475      152
    1715        3      474      473      475      151
    1716        2      161      476      477      478
    1717        2      161      476      477      793
    1718        2      729      476      477      478
    1719        2      729      476      477      793
    1720        3      476      477      478      479
    1721        3      476      477      478      481
    1722        3      793      477      478      479
    1723        3      793      477      478      481
    1724        2      476      477      793      777
    1725        2      476      477      793      162
    1726        2      478      477      793      777
    1727        2      478      477      793      162
    1728        3      477      478      479      480
    1729        3      477      478      479      815
    1730        3      481      478      479      480
    1731        3      481      478      479      815
    1732        3      477      478      481      482
    1733        3      477      478      481      486
    1734        3      479      478      481      482
    1735        3      479      478      481      486
    1736        2      478      479      480      291
    1737        2      478      479      480      730
    1738        2      815      479      480      291
    1739        2      815      479      480      730
    1740        2      478      479      815      290
    1741        2      478      479      815      777
    1742        2      480      479      815      290
    1743        2      480      479      815      777
    1744        2      478      481      482      483
    1745        2      478      481      482      731
    1746        2      486      481      482      483
    1747        2      486      481      482      731
    1748        2      478      481      486      485
    1749        2      478      481      486      733
    1750        2      482      481      486      485
    1751        2      482      481      486      733
    1752        2      481      482      483      484
    1753        2      481      482      483      487
    1754        2      731      482      483      484
    1755        2      731      482      483      487
    1756        2      482      483      484      485
    1757        2      482      483      484      732
    1758        2      487      483      484      485
    1759        2      487      483      484      732
    1760        3      482      483      487      153
    1761        3      482      483      487      154
    1762        3      484      483      487      153
    1763        3      484      483      487      154
    1764        2      483      484      485      486
    1765        2      483      484      485      488
    1766        2      732      484      485      486
    1767        2      732      484      485      488
    1768        2      484      485      486      481
    1769        2      484      485      486      733
    1770        2      488      485      486      481
    1771        2      488      485      486      733
    1772        3      484      485      488      155
    1773        3      484      485      488      156
    1774        3      486      485      488      155
    1775        3      486      485      488      156
    1776        2      507      489      490      491
    1777        2      507      489      490      508
    1778        2      734      489      490      491
    1779        2      734      489      490      508
    1780        2      490      489      507      174
    1781        2      490      489      507      499
    1782        2      734      489      507      174
    1783        2      734      489      507      499
    1784        3      489      490      491      158
    1785        3      489      490      491      157
    1786        3      508      490      491      158
    1787        3      508      490      491      157
    1788        2      489      490      508      175
    1789        2      489      490      508      741
    1790        2      491      490      508      175
    1791        2      491      490      508      741
    1792        1      509      492      495      494
    1793        1      509      492      495      736
    1794        4      495      492      509      177
    1795        2      510      493      494      496
    1796        2      510      493      494      495
    1797        2      735      493      494      496
    1798        2      735      493      494      495
    1799        1      494      493      510      178
    1800        1      735      493      510      178
    1801        2      493      494      495      492
    1802        2      493      494      495      736
    1803        2      496      494      495      492
    1804        2      496      494      495      736
    1805        3      493      494      496      160
    1806        3      493      494      496      159
    1807        3      495      494      496      160
    1808        3      495      494      496      159
    1809        2      581      497      498      499
    1810        2      581      497      498      785
    1811        2      737      497      498      499
    1812        2      737      497      498      785
    1813        2      498      497      581      582
    1814        2      498      497      581      767
    1815        2      737      497      581      582
    1816        2      737      497      581      767
    1817        3      497      498      499      500
    1818        3      497      498      499      507
    1819        3      785      498      499      500
    1820        3      785      498      499      507
    1821        2      497      498      785      781
    1822        2      497      498      785      582
    1823        2      499      498      785      781
    1824        2      499      498      785      582
    1825        3      498      499      500      501
    1826        3      498      499      500      794
    1827        3      507      499      500      501
    1828        3      507      499      500      794
    1829        3      498      499      507      174
    1830        3      498      499      507      489
    1831        3      500      499      507      174
    1832        3      500      499      507      489
    1833        2      499      500      501      502
    1834        2      499      500      501      738
    1835        2      794      500      501      502
    1836        2      794      500      501      738
    1837        2      499      500      794      503
    1838        2      499      500      794      781
    1839        2      501      500      794      503
    1840        2      501      500      794      781
    1841        2      500      501      502      503
    1842        2      500      501      502      739
    1843        2      738      501      502      503
    1844        2      738      501      502      739
    1845        2      501      502      503      794
    1846        2      501      502      503      504
    1847        2      739      502      503      794
    1848        2      739      502      503      504
    1849        2      502      503      794      500
    1850        2      502      503      794      781
    1851        2      504      503      794      500
    1852        2      504      503      794      781
    1853        5      503      504      505      506
    1854        5      503      504      505      786
    1855        2      504      505      506      590
    1856        2      504      505      506      740
    1857        2      786      505      506      590
    1858        2      786      505      506      740
    1859        2      504      505      786      781
    1860        2      504      505      786      589
    1861        2      506      505      786      781
    1862        2      506      505      786      589
    1863        2      505      506      590      589
    1864        2      505      506      590      770
    1865        2      740      506      590      589
    1866        2      740      506      590      770
    1867        2      595      511      512      513
    1868        2      595      511      512      787
    1869        2      742      511      512      513
    1870        2      742      511      512      787
    1871        2      512      511      595      596
    1872        2      512      511      595      772
    1873        2      742      511      595      596
    1874        2      742      511      595      772
    1875        3      511      512      513      514
    1876        3      511      512      513      521
    1877        3      787      512      513      514
    1878        3      787      512      513      521
    1879        2      511      512      787      782
    1880        2      511      512      787      596
    1881        2      513      512      787      782
    1882        2      513      512      787      596
    1883        3      512      513      514      515
    1884        3      512      513      514      796
    1885        3      521      513      514      515
    1886        3      521      513      514      796
    1887        3      512      513      521      195
    1888        3      512      513      521      468
    1889        3      514      513      521      195
    1890        3      514      513      521      468
    1891        2      513      514      515      516
    1892        2      513      514      515      743
    1893        2      796      514      515      516
    1894        2      796      514      515      743
    1895        2      513      514      796      517
    1896        2      513      514      796      782
    1897        2      515      514      796      517
    1898        2      515      514      796      782
    1899        2      514      515      516      517
    1900        2      514      515      516      744
    1901        2      743      515      516      517
    1902        2      743      515      516      744
    1903        2      515      516      517      796
    1904        2      515      516      517      518
    1905        2      744      516      517      796
    1906        2      744      516      517      518
    1907        2      516      517      796      514
    1908        2      516      517      796      782
    1909        2      518      517      796      514
    1910        2      518      517      796      782
    1911        5      517      518      519      520
    1912        5      517      518      519      788
    1913        2      518      519      520      604
    1914        2      518      519      520      745
    1915        2      788      519      520      604
    1916        2      788      519      520      745
    1917        2      518      519      788      782
    1918        2      518      519      788      603
    1919        2      520      519      788      782
    1920        2      520      519      788      603
    1921        2      519      520      604      603
    1922        2      519      520      604      775
    1923        2      745      520      604      603
    1924        2      745      520      604      775
    1925        2      553      525      526      527
    1926        2      553      525      526      789
    1927        2      747      525      526      527
    1928        2      747      525      526      789
    1929        2      526      525      553      554
    1930        2      526      525      553      757
    1931        2      747      525      553      554
    1932        2      747      525      553      757
    1933        3      525      526      527      528
    1934        3      525      526      527      535
    1935        3      789      526      527      528
    1936        3      789      526      527      535
    1937        2      525      526      789      783
    1938        2      525      526      789      554
    1939        2      527      526      789      783
    1940        2      527      526      789      554
    1941        3      526      527      528      529
    1942        3      526      527      528      798
    1943        3      535      527      528      529
    1944        3      535      527      528      798
    1945        3      526      527      535      216
    1946        3      526      527      535      447
    1947        3      528      527      535      216
    1948        3      528      527      535      447
    1949        2      527      528      529      530
    1950        2      527      528      529      748
    1951        2      798      528      529      530
    1952        2      798      528      529      748
    1953        2      527      528      798      531
    1954        2      527      528      798      783
    1955        2      529      528      798      531
    1956        2      529      528      798      783
    1957        2      528      529      530      531
    1958        2      528      529      530      749
    1959        2      748      529      530      531
    1960        2      748      529      530      749
    1961        2      529      530      531      798
    1962        2      529      530      531      532
    1963        2      749      530      531      798
    1964        2      749      530      531      532
    1965        2      530      531      798      528
    1966        2      530      531      798      783
    1967        2      532      531      798      528
    1968        2      532      531      798      783
    1969        5      531      532      533      534
    1970        5      531      532      533      790
    1971        2      532      533      534      562
    1972        2      532      533      534      750
    1973        2      790      533      534      562
    1974        2      790      533      534      750
    1975        2      532      533      790      783
    1976        2      532      533      790      561
    1977        2      534      533      790      783
    1978        2      534      533      790      561
    1979        2      533      534      562      561
    1980        2      533      534      562      760
    1981        2      750      534      562      561
    1982        2      750      534      562      760
    1983        2      567      539      540      541
    1984        2      567      539      540      791
    1985        2      752      539      540      541
    1986        2      752      539      540      791
    1987        2      540      539      567      568
    1988        2      540      539      567      762
    1989        2      752      539      567      568
    1990        2      752      539      567      762
    1991        3      539      540      541      542
    1992        3      539      540      541      549
    1993        3      791      540      541      542
    1994        3      791      540      541      549
    1995        2      539      540      791      784
    1996        2      539      540      791      568
    1997        2      541      540      791      784
    1998        2      541      540      791      568
    1999        3      540      541      542      543
    2000        3      540      541      542      800
    2001        3      549      541      542      543
    2002        3      549      541      542      800
    2003        3      540      541      549      237
    2004        3      540      541      549      426
    2005        3      542      541      549      237
    2006        3      542      541      549      426
    2007        2      541      542      543      544
    2008        2      541      542      543      753
    2009        2      800      542      543      544
    2010        2      800      542      543      753
    2011        2      541      542      800      545
    2012        2      541      542      800      784
    2013        2      543      542      800      545
    2014        2      543      542      800      784
    2015        2      542      543      544      545
    2016        2      542      543      544      754
    2017        2      753      543      544      545
    2018        2      753      543      544      754
    2019        2      543      544      545      800
    2020        2      543      544      545      546
    2021        2      754      544      545      800
    2022        2      754      544      545      546
    2023        2      544      545      800      542
    2024        2      544      545      800      784
    2025        2      546      545      800      542
    2026        2      546      545      800      784
    2027        5      545      546      547      548
    2028        5      545      546      547      792
    2029        2      546      547      548      576
    2030        2      546      547      548      755
    2031        2      792      547      548      576
    2032        2      792      547      548      755
    2033        2      546      547      792      784
    2034        2      546      547      792      575
    2035        2      548      547      792      784
    2036        2      548      547      792      575
    2037        2      547      548      576      575
    2038        2      547      548      576      765
    2039        2      755      548      576      575
    2040        2      755      548      576      765
    2041        2      525      553      554      555
    2042        2      525      553      554      789
    2043        2      757      553      554      555
    2044        2      757      553      554      789
    2045        3      553      554      555      556
    2046        3      553      554      555      563
    2047        3      789      554      555      556
    2048        3      789      554      555      563
    2049        2      553      554      789      783
    2050        2      553      554      789      526
    2051        2      555      554      789      783
    2052        2      555      554      789      526
    2053        3      554      555      556      557
    2054        3      554      555      556      802
    2055        3      563      555      556      557
    2056        3      563      555      556      802
    2057        3      554      555      563      258
    2058        3      554      555      563      405
    2059        3      556      555      563      258
    2060        3      556      555      563      405
    2061        2      555      556      557      558
    2062        2      555      556      557      758
    2063        2      802      556      557      558
    2064        2      802      556      557      758
    2065        2      555      556      802      559
    2066        2      555      556      802      783
    2067        2      557      556      802      559
    2068        2      557      556      802      783
    2069        2      556      557      558      559
    2070        2      556      557      558      759
    2071        2      758      557      558      559
    2072        2      758      557      558      759
    2073        2      557      558      559      802
    2074        2      557      558      559      560
    2075        2      759      558      559      802
    2076        2      759      558      559      560
    2077        2      558      559      802      556
    2078        2      558      559      802      783
    2079        2      560      559      802      556
    2080        2      560      559      802      783
    2081        5      559      560      561      562
    2082        5      559      560      561      790
    2083        2      560      561      562      534
    2084        2      560      561      562      760
    2085        2      790      561      562      534
    2086        2      790      561      562      760
    2087        2      560      561      790      783
    2088        2      560      561      790      533
    2089        2      562      561      790      783
    2090        2      562      561      790      533
    2091        2      539      567      568      569
    2092        2      539      567      568      791
    2093        2      762      567      568      569
    2094        2      762      567      568      791
    2095        3      567      568      569      570
    2096        3      567      568      569      577
    2097        3      791      568      569      570
    2098        3      791      568      569      577
    2099        2      567      568      791      784
    2100        2      567      568      791      540
    2101        2      569      568      791      784
    2102        2      569      568      791      540
    2103        3      568      569      570      571
    2104        3      568      569      570      804
    2105        3      577      569      570      571
    2106        3      577      569      570      804
    2107        3      568      569      577      279
    2108        3      568      569      577      384
    2109        3      570      569      577      279
    2110        3      570      569      577      384
    2111        2      569      570      571      572
    2112        2      569      570      571      763
    2113        2      804      570      571      572
    2114        2      804      570      571      763
    2115        2      569      570      804      573
    2116        2      569      570      804      784
    2117        2      571      570      804      573
    2118        2      571      570      804      784
    2119        2      570      571      572      573
    2120        2      570      571      572      764
    2121        2      763      571      572      573
    2122        2      763      571      572      764
    2123        2      571      572      573      804
    2124        2      571      572      573      574
    2125        2      764      572      573      804
    2126        2      764      572      573      574
    2127        2      572      573      804      570
    2128        2      572      573      804      784
    2129        2      574      573      804      570
    2130        2      574      573      804      784
    2131        5      573      574      575      576
    2132        5      573      574      575      792
    2133        2      574      575      576      548
    2134        2      574      575      576      765
    2135        2      792      575      576      548
    2136        2      792      575      576      765
    2137        2      574      575      792      784
    2138        2      574      575      792      547
    2139        2      576      575      792      784
    2140        2      576      575      792      547
    2141        2      497      581      582      583
    2142        2      497      581      582      785
    2143        2      767      581      582      583
    2144        2      767      581      582      785
    2145        3      581      582      583      584
    2146        3      581      582      583      591
    2147        3      785      582      583      584
    2148        3      785      582      583      591
    2149        2      581      582      785      781
    2150        2      581      582      785      498
    2151        2      583      582      785      781
    2152        2      583      582      785      498
    2153        3      582      583      584      585
    2154        3      582      583      584      806
    2155        3      591      583      584      585
    2156        3      591      583      584      806
    2157        3      582      583      591      300
    2158        3      582      583      591      363
    2159        3      584      583      591      300
    2160        3      584      583      591      363
    2161        2      583      584      585      586
    2162        2      583      584      585      768
    2163        2      806      584      585      586
    2164        2      806      584      585      768
    2165        2      583      584      806      587
    2166        2      583      584      806      781
    2167        2      585      584      806      587
    2168        2      585      584      806      781
    2169        2      584      585      586      587
    2170        2      584      585      586      769
    2171        2      768      585      586      587
    2172        2      768      585      586      769
    2173        2      585      586      587      806
    2174        2      585      586      587      588
    2175        2      769      586      587      806
    2176        2      769      586      587      588
    2177        2      586      587      806      584
    2178        2      586      587      806      781
    2179        2      588      587      806      584
    2180        2      588      587      806      781
    2181        5      587      588      589      590
    2182        5      587      588      589      786
    2183        2      588      589      590      506
    2184        2      588      589      590      770
    2185        2      786      589      590      506
    2186        2      786      589      590      770
    2187        2      588      589      786      781
    2188        2      588      589      786      505
    2189        2      590      589      786      781
    2190        2      590      589      786      505
    2191        2      511      595      596      597
    2192        2      511      595      596      787
    2193        2      772      595      596      597
    2194        2      772      595      596      787
    2195        3      595      596      597      598
    2196        3      595      596      597      605
    2197        3      787      596      597      598
    2198        3      787      596      597      605
    2199        2      595      596      787      782
    2200        2      595      596      787      512
    2201        2      597      596      787      782
    2202        2      597      596      787      512
    2203        3      596      597      598      599
    2204        3      596      597      598      808
    2205        3      605      597      598      599
    2206        3      605      597      598      808
    2207        3      596      597      605      321
    2208        3      596      597      605      342
    2209        3      598      597      605      321
    2210        3      598      597      605      342
    2211        2      597      598      599      600
    2212        2      597      598      599      773
    2213        2      808      598      599      600
    2214        2      808      598      599      773
    2215        2      597      598      808      601
    2216        2      597      598      808      782
    2217        2      599      598      808      601
    2218        2      599      598      808      782
    2219        2      598      599      600      601
    2220        2      598      599      600      774
    2221        2      773      599      600      601
    2222        2      773      599      600      774
    2223        2      599      600      601      808
    2224        2      599      600      601      602
    2225        2      774      600      601      808
    2226        2      774      600      601      602
    2227        2      600      601      808      598
    2228        2      600      601      808      782
    2229        2      602      601      808      598
    2230        2      602      601      808      782
    2231        5      601      602      603      604
    2232        5      601      602      603      788
    2233        2      602      603      604      520
    2234        2      602      603      604      775
    2235        2      788      603      604      520
    2236        2      788      603      604      775
    2237        2      602      603      788      782
    2238        2      602      603      788      519
    2239        2      604      603      788      782
    2240        2      604      603      788      519

Impropers

       1        1      161      162      476      609
       2        1      161      476      162      609
       3        1      161      609      162      476
       4        1      162      161      163      793
       5        1      162      163      161      793
       6        1      162      793      161      163
       7        1      163      162      164      166
       8        1      163      164      162      166
       9        1      163      166      162      164
      10        1      164      163      165      809
      11        1      164      165      163      809
      12        1      164      809      163      165
      13        1      165      164      354      610
      14        1      165      354      164      610
      15        1      165      610      164      354
      16        1      166      163      167      171
      17        1      166      167      163      171
      18        1      166      171      163      167
      19        1      167      166      168      611
      20        1      167      168      166      611
      21        1      167      611      166      168
      22        1      168      167      169      172
      23        1      168      169      167      172
      24        1      168      172      167      169
      25        1      169      168      170      612
      26        1      169      170      168      612
      27        1      169      612      168      170
      28        1      170      169      171      173
      29        1      170      171      169      173
      30        1      170      173      169      171
      31        1      171      166      170      613
      32        1      171      170      166      613
      33        1      171      613      166      170
      34        1      172       34      168       33
      35        1      172      168       34       33
      36        1      172       33       34      168
      37        1      173       36      170       35
      38        1      173      170       36       35
      39        1      173       35       36      170
      40        1      174      175      507      614
      41        1      174      507      175      614
      42        1      174      614      175      507
      43        1      175      174      176      508
      44        1      175      176      174      508
      45        1      175      508      174      176
      46        1      176      175       37       38
      47        1      176       37      175       38
      48        1      176       38      175       37
      49        1      178      179      510      615
      50        1      178      510      179      615
      51        1      178      615      179      510
      52        1      179      178      181      180
      53        1      179      181      178      180
      54        1      179      180      178      181
      55        1      180      177      179      616
      56        1      180      179      177      616
      57        1      180      616      177      179
      58        1      181      179       39       40
      59        1      181       39      179       40
      60        1      181       40      179       39
      61        1      182      183      455      617
      62        1      182      455      183      617
      63        1      182      617      183      455
      64        1      183      182      184      795
      65        1      183      184      182      795
      66        1      183      795      182      184
      67        1      184      183      185      187
      68        1      184      185      183      187
      69        1      184      187      183      185
      70        1      185      184      186      810
      71        1      185      186      184      810
      72        1      185      810      184      186
      73        1      186      185      333      618
      74        1      186      333      185      618
      75        1      186      618      185      333
      76        1      187      184      188      192
      77        1      187      188      184      192
      78        1      187      192      184      188
      79        1      188      187      189      619
      80        1      188      189      187      619
      81        1      188      619      187      189
      82        1      189      188      190      193
      83        1      189      190      188      193
      84        1      189      193      188      190
      85        1      190      189      191      620
      86        1      190      191      189      620
      87        1      190      620      189      191
      88        1      191      190      192      194
      89        1      191      192      190      194
      90        1      191      194      190      192
      91        1      192      187      191      621
      92        1      192      191      187      621
      93        1      192      621      187      191
      94        1      193       42      189       41
      95        1      193      189       42       41
      96        1      193       41       42      189
      97        1      194       44      191       43
      98        1      194      191       44       43
      99        1      194       43       44      191
     100        1      195      196      521      622
     101        1      195      521      196      622
     102        1      195      622      196      521
     103        1      196      195      197      522
     104        1      196      197      195      522
     105        1      196      522      195      197
     106        1      197      196       45       46
     107        1      197       45      196       46
     108        1      197       46      196       45
     109        1      199      200      524      623
     110        1      199      524      200      623
     111        1      199      623      200      524
     112        1      200      199      202      201
     113        1      200      202      199      201
     114        1      200      201      199      202
     115        1      201      198      200      624
     116        1      201      200      198      624
     117        1      201      624      198      200
     118        1      202      200       47       48
     119        1      202       47      200       48
     120        1      202       48      200       47
     121        1      203      204      434      625
     122        1      203      434      204      625
     123        1      203      625      204      434
     124        1      204      203      205      797
     125        1      204      205      203      797
     126        1      204      797      203      205
     127        1      205      204      206      208
     128        1      205      206      204      208
     129        1      205      208      204      206
     130        1      206      205      207      811
     131        1      206      207      205      811
     132        1      206      811      205      207
     133        1      207      206      396      626
     134        1      207      396      206      626
     135        1      207      626      206      396
     136        1      208      205      209      213
     137        1      208      209      205      213
     138        1      208      213      205      209
     139        1      209      208      210      627
     140        1      209      210      208      627
     141        1      209      627      208      210
     142        1      210      209      211      214
     143        1      210      211      209      214
     144        1      210      214      209      211
     145        1      211      210      212      628
     146        1      211      212      210      628
     147        1      211      628      210      212
     148        1      212      211      213      215
     149        1      212      213      211      215
     150        1      212      215      211      213
     151        1      213      208      212      629
     152        1      213      212      208      629
     153        1      213      629      208      212
     154        1      214      210       49       50
     155        1      214       49      210       50
     156        1      214       50      210       49
     157        1      215      212       51       52
     158        1      215       51      212       52
     159        1      215       52      212       51
     160        1      216      217      535      630
     161        1      216      535      217      630
     162        1      216      630      217      535
     163        1      217      216      218      536
     164        1      217      218      216      536
     165        1      217      536      216      218
     166        1      218       54      217       53
     167        1      218      217       54       53
     168        1      218       53       54      217
     169        1      220      221      538      631
     170        1      220      538      221      631
     171        1      220      631      221      538
     172        1      221      220      223      222
     173        1      221      223      220      222
     174        1      221      222      220      223
     175        1      222      219      221      632
     176        1      222      221      219      632
     177        1      222      632      219      221
     178        1      223       56      221       55
     179        1      223      221       56       55
     180        1      223       55       56      221
     181        1      224      225      413      633
     182        1      224      413      225      633
     183        1      224      633      225      413
     184        1      225      224      226      799
     185        1      225      226      224      799
     186        1      225      799      224      226
     187        1      226      225      227      229
     188        1      226      227      225      229
     189        1      226      229      225      227
     190        1      227      226      228      812
     191        1      227      228      226      812
     192        1      227      812      226      228
     193        1      228      227      375      634
     194        1      228      375      227      634
     195        1      228      634      227      375
     196        1      229      226      230      234
     197        1      229      230      226      234
     198        1      229      234      226      230
     199        1      230      229      231      635
     200        1      230      231      229      635
     201        1      230      635      229      231
     202        1      231      230      232      235
     203        1      231      232      230      235
     204        1      231      235      230      232
     205        1      232      231      233      636
     206        1      232      233      231      636
     207        1      232      636      231      233
     208        1      233      232      234      236
     209        1      233      234      232      236
     210        1      233      236      232      234
     211        1      234      229      233      637
     212        1      234      233      229      637
     213        1      234      637      229      233
     214        1      235      231       57       58
     215        1      235       57      231       58
     216        1      235       58      231       57
     217        1      236      233       59       60
     218        1      236       59      233       60
     219        1      236       60      233       59
     220        1      237      238      549      638
     221        1      237      549      238      638
     222        1      237      638      238      549
     223        1      238      237      239      550
     224        1      238      239      237      550
     225        1      238      550      237      239
     226        1      239       62      238       61
     227        1      239      238       62       61
     228        1      239       61       62      238
     229        1      241      242      552      639
     230        1      241      552      242      639
     231        1      241      639      242      552
     232        1      242      241      244      243
     233        1      242      244      241      243
     234        1      242      243      241      244
     235        1      243      240      242      640
     236        1      243      242      240      640
     237        1      243      640      240      242
     238        1      244       64      242       63
     239        1      244      242       64       63
     240        1      244       63       64      242
     241        1      245      246      392      641
     242        1      245      392      246      641
     243        1      245      641      246      392
     244        1      246      245      247      801
     245        1      246      247      245      801
     246        1      246      801      245      247
     247        1      247      246      248      250
     248        1      247      248      246      250
     249        1      247      250      246      248
     250        1      248      247      249      813
     251        1      248      249      247      813
     252        1      248      813      247      249
     253        1      249      248      438      642
     254        1      249      438      248      642
     255        1      249      642      248      438
     256        1      250      247      251      255
     257        1      250      251      247      255
     258        1      250      255      247      251
     259        1      251      250      252      643
     260        1      251      252      250      643
     261        1      251      643      250      252
     262        1      252      251      253      256
     263        1      252      253      251      256
     264        1      252      256      251      253
     265        1      253      252      254      644
     266        1      253      254      252      644
     267        1      253      644      252      254
     268        1      254      253      255      257
     269        1      254      255      253      257
     270        1      254      257      253      255
     271        1      255      250      254      645
     272        1      255      254      250      645
     273        1      255      645      250      254
     274        1      256       66      252       65
     275        1      256      252       66       65
     276        1      256       65       66      252
     277        1      257       68      254       67
     278        1      257      254       68       67
     279        1      257       67       68      254
     280        1      258      259      563      646
     281        1      258      563      259      646
     282        1      258      646      259      563
     283        1      259      258      260      564
     284        1      259      260      258      564
     285        1      259      564      258      260
     286        1      260      259       69       70
     287        1      260       69      259       70
     288        1      260       70      259       69
     289        1      262      263      566      647
     290        1      262      566      263      647
     291        1      262      647      263      566
     292        1      263      262      265      264
     293        1      263      265      262      264
     294        1      263      264      262      265
     295        1      264      261      263      648
     296        1      264      263      261      648
     297        1      264      648      261      263
     298        1      265      263       71       72
     299        1      265       71      263       72
     300        1      265       72      263       71
     301        1      266      267      371      649
     302        1      266      371      267      649
     303        1      266      649      267      371
     304        1      267      266      268      803
     305        1      267      268      266      803
     306        1      267      803      266      268
     307        1      268      267      269      271
     308        1      268      269      267      271
     309        1      268      271      267      269
     310        1      269      268      270      814
     311        1      269      270      268      814
     312        1      269      814      268      270
     313        1      270      269      417      650
     314        1      270      417      269      650
     315        1      270      650      269      417
     316        1      271      268      272      276
     317        1      271      272      268      276
     318        1      271      276      268      272
     319        1      272      271      273      651
     320        1      272      273      271      651
     321        1      272      651      271      273
     322        1      273      272      274      277
     323        1      273      274      272      277
     324        1      273      277      272      274
     325        1      274      273      275      652
     326        1      274      275      273      652
     327        1      274      652      273      275
     328        1      275      274      276      278
     329        1      275      276      274      278
     330        1      275      278      274      276
     331        1      276      271      275      653
     332        1      276      275      271      653
     333        1      276      653      271      275
     334        1      277       74      273       73
     335        1      277      273       74       73
     336        1      277       73       74      273
     337        1      278       76      275       75
     338        1      278      275       76       75
     339        1      278       75       76      275
     340        1      279      280      577      654
     341        1      279      577      280      654
     342        1      279      654      280      577
     343        1      280      279      281      578
     344        1      280      281      279      578
     345        1      280      578      279      281
     346        1      281      280       77       78
     347        1      281       77      280       78
     348        1      281       78      280       77
     349        1      283      284      580      655
     350        1      283      580      284      655
     351        1      283      655      284      580
     352        1      284      283      286      285
     353        1      284      286      283      285
     354        1      284      285      283      286
     355        1      285      282      284      656
     356        1      285      284      282      656
     357        1      285      656      282      284
     358        1      286      284       79       80
     359        1      286       79      284       80
     360        1      286       80      284       79
     361        1      287      288      350      657
     362        1      287      350      288      657
     363        1      287      657      288      350
     364        1      288      287      289      805
     365        1      288      289      287      805
     366        1      288      805      287      289
     367        1      289      288      290      292
     368        1      289      290      288      292
     369        1      289      292      288      290
     370        1      290      289      291      815
     371        1      290      291      289      815
     372        1      290      815      289      291
     373        1      291      290      480      658
     374        1      291      480      290      658
     375        1      291      658      290      480
     376        1      292      289      293      297
     377        1      292      293      289      297
     378        1      292      297      289      293
     379        1      293      292      294      659
     380        1      293      294      292      659
     381        1      293      659      292      294
     382        1      294      293      295      298
     383        1      294      295      293      298
     384        1      294      298      293      295
     385        1      295      294      296      660
     386        1      295      296      294      660
     387        1      295      660      294      296
     388        1      296      295      297      299
     389        1      296      297      295      299
     390        1      296      299      295      297
     391        1      297      292      296      661
     392        1      297      296      292      661
     393        1      297      661      292      296
     394        1      298      294       81       82
     395        1      298       81      294       82
     396        1      298       82      294       81
     397        1      299      296       83       84
     398        1      299       83      296       84
     399        1      299       84      296       83
     400        1      300      301      591      662
     401        1      300      591      301      662
     402        1      300      662      301      591
     403        1      301      300      302      592
     404        1      301      302      300      592
     405        1      301      592      300      302
     406        1      302       86      301       85
     407        1      302      301       86       85
     408        1      302       85       86      301
     409        1      304      305      594      663
     410        1      304      594      305      663
     411        1      304      663      305      594
     412        1      305      304      307      306
     413        1      305      307      304      306
     414        1      305      306      304      307
     415        1      306      303      305      664
     416        1      306      305      303      664
     417        1      306      664      303      305
     418        1      307       88      305       87
     419        1      307      305       88       87
     420        1      307       87       88      305
     421        1      308      309      329      665
     422        1      308      329      309      665
     423        1      308      665      309      329
     424        1      309      308      310      807
     425        1      309      310      308      807
     426        1      309      807      308      310
     427        1      310      309      311      313
     428        1      310      311      309      313
     429        1      310      313      309      311
     430        1      311      310      312      816
     431        1      311      312      310      816
     432        1      311      816      310      312
     433        1      312      311      459      666
     434        1      312      459      311      666
     435        1      312      666      311      459
     436        1      313      310      314      318
     437        1      313      314      310      318
     438        1      313      318      310      314
     439        1      314      313      315      667
     440        1      314      315      313      667
     441        1      314      667      313      315
     442        1      315      314      316      319
     443        1      315      316      314      319
     444        1      315      319      314      316
     445        1      316      315      317      668
     446        1      316      317      315      668
     447        1      316      668      315      317
     448        1      317      316      318      320
     449        1      317      318      316      320
     450        1      317      320      316      318
     451        1      318      313      317      669
     452        1      318      317      313      669
     453        1      318      669      313      317
     454        1      319      315       89       90
     455        1      319       89      315       90
     456        1      319       90      315       89
     457        1      320      317       91       92
     458        1      320       91      317       92
     459        1      320       92      317       91
     460        1      321      322      605      670
     461        1      321      605      322      670
     462        1      321      670      322      605
     463        1      322      321      323      606
     464        1      322      323      321      606
     465        1      322      606      321      323
     466        1      323       94      322       93
     467        1      323      322       94       93
     468        1      323       93       94      322
     469        1      325      326      608      671
     470        1      325      608      326      671
     471        1      325      671      326      608
     472        1      326      325      328      327
     473        1      326      328      325      327
     474        1      326      327      325      328
     475        1      327      324      326      672
     476        1      327      326      324      672
     477        1      327      672      324      326
     478        1      328       96      326       95
     479        1      328      326       96       95
     480        1      328       95       96      326
     481        1      329      308      330      673
     482        1      329      330      308      673
     483        1      329      673      308      330
     484        1      330      329      331      807
     485        1      330      331      329      807
     486        1      330      807      329      331
     487        1      331      330      332      334
     488        1      331      332      330      334
     489        1      331      334      330      332
     490        1      332      331      333      810
     491        1      332      333      331      810
     492        1      332      810      331      333
     493        1      333      186      332      674
     494        1      333      332      186      674
     495        1      333      674      186      332
     496        1      334      331      335      339
     497        1      334      335      331      339
     498        1      334      339      331      335
     499        1      335      334      336      675
     500        1      335      336      334      675
     501        1      335      675      334      336
     502        1      336      335      337      340
     503        1      336      337      335      340
     504        1      336      340      335      337
     505        1      337      336      338      676
     506        1      337      338      336      676
     507        1      337      676      336      338
     508        1      338      337      339      341
     509        1      338      339      337      341
     510        1      338      341      337      339
     511        1      339      334      338      677
     512        1      339      338      334      677
     513        1      339      677      334      338
     514        1      340       98      336       97
     515        1      340      336       98       97
     516        1      340       97       98      336
     517        1      341      100      338       99
     518        1      341      338      100       99
     519        1      341       99      100      338
     520        1      342      343      605      678
     521        1      342      605      343      678
     522        1      342      678      343      605
     523        1      343      342      344      606
     524        1      343      344      342      606
     525        1      343      606      342      344
     526        1      344      343      101      102
     527        1      344      101      343      102
     528        1      344      102      343      101
     529        1      346      347      608      679
     530        1      346      608      347      679
     531        1      346      679      347      608
     532        1      347      346      349      348
     533        1      347      349      346      348
     534        1      347      348      346      349
     535        1      348      345      347      680
     536        1      348      347      345      680
     537        1      348      680      345      347
     538        1      349      347      103      104
     539        1      349      103      347      104
     540        1      349      104      347      103
     541        1      350      287      351      681
     542        1      350      351      287      681
     543        1      350      681      287      351
     544        1      351      350      352      805
     545        1      351      352      350      805
     546        1      351      805      350      352
     547        1      352      351      353      355
     548        1      352      353      351      355
     549        1      352      355      351      353
     550        1      353      352      354      809
     551        1      353      354      352      809
     552        1      353      809      352      354
     553        1      354      165      353      682
     554        1      354      353      165      682
     555        1      354      682      165      353
     556        1      355      352      356      360
     557        1      355      356      352      360
     558        1      355      360      352      356
     559        1      356      355      357      683
     560        1      356      357      355      683
     561        1      356      683      355      357
     562        1      357      356      358      361
     563        1      357      358      356      361
     564        1      357      361      356      358
     565        1      358      357      359      684
     566        1      358      359      357      684
     567        1      358      684      357      359
     568        1      359      358      360      362
     569        1      359      360      358      362
     570        1      359      362      358      360
     571        1      360      355      359      685
     572        1      360      359      355      685
     573        1      360      685      355      359
     574        1      361      106      357      105
     575        1      361      357      106      105
     576        1      361      105      106      357
     577        1      362      108      359      107
     578        1      362      359      108      107
     579        1      362      107      108      359
     580        1      363      364      591      686
     581        1      363      591      364      686
     582        1      363      686      364      591
     583        1      364      363      365      592
     584        1      364      365      363      592
     585        1      364      592      363      365
     586        1      365      364      109      110
     587        1      365      109      364      110
     588        1      365      110      364      109
     589        1      367      368      594      687
     590        1      367      594      368      687
     591        1      367      687      368      594
     592        1      368      367      370      369
     593        1      368      370      367      369
     594        1      368      369      367      370
     595        1      369      366      368      688
     596        1      369      368      366      688
     597        1      369      688      366      368
     598        1      370      368      111      112
     599        1      370      111      368      112
     600        1      370      112      368      111
     601        1      371      266      372      689
     602        1      371      372      266      689
     603        1      371      689      266      372
     604        1      372      371      373      803
     605        1      372      373      371      803
     606        1      372      803      371      373
     607        1      373      372      374      376
     608        1      373      374      372      376
     609        1      373      376      372      374
     610        1      374      373      375      812
     611        1      374      375      373      812
     612        1      374      812      373      375
     613        1      375      228      374      690
     614        1      375      374      228      690
     615        1      375      690      228      374
     616        1      376      373      377      381
     617        1      376      377      373      381
     618        1      376      381      373      377
     619        1      377      376      378      691
     620        1      377      378      376      691
     621        1      377      691      376      378
     622        1      378      377      379      382
     623        1      378      379      377      382
     624        1      378      382      377      379
     625        1      379      378      380      692
     626        1      379      380      378      692
     627        1      379      692      378      380
     628        1      380      379      381      383
     629        1      380      381      379      383
     630        1      380      383      379      381
     631        1      381      376      380      693
     632        1      381      380      376      693
     633        1      381      693      376      380
     634        1      382      378      113      114
     635        1      382      113      378      114
     636        1      382      114      378      113
     637        1      383      380      115      116
     638        1      383      115      380      116
     639        1      383      116      380      115
     640        1      384      385      577      694
     641        1      384      577      385      694
     642        1      384      694      385      577
     643        1      385      384      386      578
     644        1      385      386      384      578
     645        1      385      578      384      386
     646        1      386      118      385      117
     647        1      386      385      118      117
     648        1      386      117      118      385
     649        1      388      389      580      695
     650        1      388      580      389      695
     651        1      388      695      389      580
     652        1      389      388      391      390
     653        1      389      391      388      390
     654        1      389      390      388      391
     655        1      390      387      389      696
     656        1      390      389      387      696
     657        1      390      696      387      389
     658        1      391      120      389      119
     659        1      391      389      120      119
     660        1      391      119      120      389
     661        1      392      245      393      697
     662        1      392      393      245      697
     663        1      392      697      245      393
     664        1      393      392      394      801
     665        1      393      394      392      801
     666        1      393      801      392      394
     667        1      394      393      395      397
     668        1      394      395      393      397
     669        1      394      397      393      395
     670        1      395      394      396      811
     671        1      395      396      394      811
     672        1      395      811      394      396
     673        1      396      207      395      698
     674        1      396      395      207      698
     675        1      396      698      207      395
     676        1      397      394      398      402
     677        1      397      398      394      402
     678        1      397      402      394      398
     679        1      398      397      399      699
     680        1      398      399      397      699
     681        1      398      699      397      399
     682        1      399      398      400      403
     683        1      399      400      398      403
     684        1      399      403      398      400
     685        1      400      399      401      700
     686        1      400      401      399      700
     687        1      400      700      399      401
     688        1      401      400      402      404
     689        1      401      402      400      404
     690        1      401      404      400      402
     691        1      402      397      401      701
     692        1      402      401      397      701
     693        1      402      701      397      401
     694        1      403      399      121      122
     695        1      403      121      399      122
     696        1      403      122      399      121
     697        1      404      401      123      124
     698        1      404      123      401      124
     699        1      404      124      401      123
     700        1      405      406      563      702
     701        1      405      563      406      702
     702        1      405      702      406      563
     703        1      406      405      407      564
     704        1      406      407      405      564
     705        1      406      564      405      407
     706        1      407      126      406      125
     707        1      407      406      126      125
     708        1      407      125      126      406
     709        1      409      410      566      703
     710        1      409      566      410      703
     711        1      409      703      410      566
     712        1      410      409      412      411
     713        1      410      412      409      411
     714        1      410      411      409      412
     715        1      411      408      410      704
     716        1      411      410      408      704
     717        1      411      704      408      410
     718        1      412      128      410      127
     719        1      412      410      128      127
     720        1      412      127      128      410
     721        1      413      224      414      705
     722        1      413      414      224      705
     723        1      413      705      224      414
     724        1      414      413      415      799
     725        1      414      415      413      799
     726        1      414      799      413      415
     727        1      415      414      416      418
     728        1      415      416      414      418
     729        1      415      418      414      416
     730        1      416      415      417      814
     731        1      416      417      415      814
     732        1      416      814      415      417
     733        1      417      270      416      706
     734        1      417      416      270      706
     735        1      417      706      270      416
     736        1      418      415      419      423
     737        1      418      419      415      423
     738        1      418      423      415      419
     739        1      419      418      420      707
     740        1      419      420      418      707
     741        1      419      707      418      420
     742        1      420      419      421      424
     743        1      420      421      419      424
     744        1      420      424      419      421
     745        1      421      420      422      708
     746        1      421      422      420      708
     747        1      421      708      420      422
     748        1      422      421      423      425
     749        1      422      423      421      425
     750        1      422      425      421      423
     751        1      423      418      422      709
     752        1      423      422      418      709
     753        1      423      709      418      422
     754        1      424      130      420      129
     755        1      424      420      130      129
     756        1      424      129      130      420
     757        1      425      132      422      131
     758        1      425      422      132      131
     759        1      425      131      132      422
     760        1      426      427      549      710
     761        1      426      549      427      710
     762        1      426      710      427      549
     763        1      427      426      428      550
     764        1      427      428      426      550
     765        1      427      550      426      428
     766        1      428      427      133      134
     767        1      428      133      427      134
     768        1      428      134      427      133
     769        1      430      431      552      711
     770        1      430      552      431      711
     771        1      430      711      431      552
     772        1      431      430      433      432
     773        1      431      433      430      432
     774        1      431      432      430      433
     775        1      432      429      431      712
     776        1      432      431      429      712
     777        1      432      712      429      431
     778        1      433      431      135      136
     779        1      433      135      431      136
     780        1      433      136      431      135
     781        1      434      203      435      713
     782        1      434      435      203      713
     783        1      434      713      203      435
     784        1      435      434      436      797
     785        1      435      436      434      797
     786        1      435      797      434      436
     787        1      436      435      437      439
     788        1      436      437      435      439
     789        1      436      439      435      437
     790        1      437      436      438      813
     791        1      437      438      436      813
     792        1      437      813      436      438
     793        1      438      249      437      714
     794        1      438      437      249      714
     795        1      438      714      249      437
     796        1      439      436      440      444
     797        1      439      440      436      444
     798        1      439      444      436      440
     799        1      440      439      441      715
     800        1      440      441      439      715
     801        1      440      715      439      441
     802        1      441      440      442      445
     803        1      441      442      440      445
     804        1      441      445      440      442
     805        1      442      441      443      716
     806        1      442      443      441      716
     807        1      442      716      441      443
     808        1      443      442      444      446
     809        1      443      444      442      446
     810        1      443      446      442      444
     811        1      444      439      443      717
     812        1      444      443      439      717
     813        1      444      717      439      443
     814        1      445      138      441      137
     815        1      445      441      138      137
     816        1      445      137      138      441
     817        1      446      140      443      139
     818        1      446      443      140      139
     819        1      446      139      140      443
     820        1      447      448      535      718
     821        1      447      535      448      718
     822        1      447      718      448      535
     823        1      448      447      449      536
     824        1      448      449      447      536
     825        1      448      536      447      449
     826        1      449      448      141      142
     827        1      449      141      448      142
     828        1      449      142      448      141
     829        1      451      452      538      719
     830        1      451      538      452      719
     831        1      451      719      452      538
     832        1      452      451      454      453
     833        1      452      454      451      453
     834        1      452      453      451      454
     835        1      453      450      452      720
     836        1      453      452      450      720
     837        1      453      720      450      452
     838        1      454      452      143      144
     839        1      454      143      452      144
     840        1      454      144      452      143
     841        1      455      182      456      721
     842        1      455      456      182      721
     843        1      455      721      182      456
     844        1      456      455      457      795
     845        1      456      457      455      795
     846        1      456      795      455      457
     847        1      457      456      458      460
     848        1      457      458      456      460
     849        1      457      460      456      458
     850        1      458      457      459      816
     851        1      458      459      457      816
     852        1      458      816      457      459
     853        1      459      312      458      722
     854        1      459      458      312      722
     855        1      459      722      312      458
     856        1      460      457      461      465
     857        1      460      461      457      465
     858        1      460      465      457      461
     859        1      461      460      462      723
     860        1      461      462      460      723
     861        1      461      723      460      462
     862        1      462      461      463      466
     863        1      462      463      461      466
     864        1      462      466      461      463
     865        1      463      462      464      724
     866        1      463      464      462      724
     867        1      463      724      462      464
     868        1      464      463      465      467
     869        1      464      465      463      467
     870        1      464      467      463      465
     871        1      465      460      464      725
     872        1      465      464      460      725
     873        1      465      725      460      464
     874        1      466      462      145      146
     875        1      466      145      462      146
     876        1      466      146      462      145
     877        1      467      464      147      148
     878        1      467      147      464      148
     879        1      467      148      464      147
     880        1      468      469      521      726
     881        1      468      521      469      726
     882        1      468      726      469      521
     883        1      469      468      470      522
     884        1      469      470      468      522
     885        1      469      522      468      470
     886        1      470      150      469      149
     887        1      470      469      150      149
     888        1      470      149      150      469
     889        1      472      473      524      727
     890        1      472      524      473      727
     891        1      472      727      473      524
     892        1      473      472      475      474
     893        1      473      475      472      474
     894        1      473      474      472      475
     895        1      474      471      473      728
     896        1      474      473      471      728
     897        1      474      728      471      473
     898        1      475      152      473      151
     899        1      475      473      152      151
     900        1      475      151      152      473
     901        1      476      161      477      729
     902        1      476      477      161      729
     903        1      476      729      161      477
     904        1      477      476      478      793
     905        1      477      478      476      793
     906        1      477      793      476      478
     907        1      478      477      479      481
     908        1      478      479      477      481
     909        1      478      481      477      479
     910        1      479      478      480      815
     911        1      479      480      478      815
     912        1      479      815      478      480
     913        1      480      291      479      730
     914        1      480      479      291      730
     915        1      480      730      291      479
     916        1      481      478      482      486
     917        1      481      482      478      486
     918        1      481      486      478      482
     919        1      482      481      483      731
     920        1      482      483      481      731
     921        1      482      731      481      483
     922        1      483      482      484      487
     923        1      483      484      482      487
     924        1      483      487      482      484
     925        1      484      483      485      732
     926        1      484      485      483      732
     927        1      484      732      483      485
     928        1      485      484      486      488
     929        1      485      486      484      488
     930        1      485      488      484      486
     931        1      486      481      485      733
     932        1      486      485      481      733
     933        1      486      733      481      485
     934        1      487      483      153      154
     935        1      487      153      483      154
     936        1      487      154      483      153
     937        1      488      485      155      156
     938        1      488      155      485      156
     939        1      488      156      485      155
     940        1      489      490      507      734
     941        1      489      507      490      734
     942        1      489      734      490      507
     943        1      490      489      491      508
     944        1      490      491      489      508
     945        1      490      508      489      491
     946        1      491      158      490      157
     947        1      491      490      158      157
     948        1      491      157      158      490
     949        1      493      494      510      735
     950        1      493      510      494      735
     951        1      493      735      494      510
     952        1      494      493      496      495
     953        1      494      496      493      495
     954        1      494      495      493      496
     955        1      495      492      494      736
     956        1      495      494      492      736
     957        1      495      736      492      494
     958        1      496      160      494      159
     959        1      496      494      160      159
     960        1      496      159      160      494
     961        1      497      498      581      737
     962        1      497      581      498      737
     963        1      497      737      498      581
     964        1      498      497      499      785
     965        1      498      499      497      785
     966        1      498      785      497      499
     967        1      499      498      500      507
     968        1      499      500      498      507
     969        1      499      507      498      500
     970        1      500      499      501      794
     971        1      500      501      499      794
     972        1      500      794      499      501
     973        1      501      500      502      738
     974        1      501      502      500      738
     975        1      501      738      500      502
     976        1      502      501      503      739
     977        1      502      503      501      739
     978        1      502      739      501      503
     979        1      503      502      794      504
     980        1      503      794      502      504
     981        1      503      504      502      794
     982        1      505      504      506      786
     983        1      505      506      504      786
     984        1      505      786      504      506
     985        1      506      505      590      740
     986        1      506      590      505      740
     987        1      506      740      505      590
     988        1      507      174      489      499
     989        1      507      489      174      499
     990        1      507      499      174      489
     991        1      508      175      490      741
     992        1      508      490      175      741
     993        1      508      741      175      490
     994        1      511      512      595      742
     995        1      511      595      512      742
     996        1      511      742      512      595
     997        1      512      511      513      787
     998        1      512      513      511      787
     999        1      512      787      511      513
    1000        1      513      512      514      521
    1001        1      513      514      512      521
    1002        1      513      521      512      514
    1003        1      514      513      515      796
    1004        1      514      515      513      796
    1005        1      514      796      513      515
    1006        1      515      514      516      743
    1007        1      515      516      514      743
    1008        1      515      743      514      516
    1009        1      516      515      517      744
    1010        1      516      517      515      744
    1011        1      516      744      515      517
    1012        1      517      516      796      518
    1013        1      517      796      516      518
    1014        1      517      518      516      796
    1015        1      519      518      520      788
    1016        1      519      520      518      788
    1017        1      519      788      518      520
    1018        1      520      519      604      745
    1019        1      520      604      519      745
    1020        1      520      745      519      604
    1021        1      521      195      468      513
    1022        1      521      468      195      513
    1023        1      521      513      195      468
    1024        1      522      196      469      746
    1025        1      522      469      196      746
    1026        1      522      746      196      469
    1027        1      525      526      553      747
    1028        1      525      553      526      747
    1029        1      525      747      526      553
    1030        1      526      525      527      789
    1031        1      526      527      525      789
    1032        1      526      789      525      527
    1033        1      527      526      528      535
    1034        1      527      528      526      535
    1035        1      527      535      526      528
    1036        1      528      527      529      798
    1037        1      528      529      527      798
    1038        1      528      798      527      529
    1039        1      529      528      530      748
    1040        1      529      530      528      748
    1041        1      529      748      528      530
    1042        1      530      529      531      749
    1043        1      530      531      529      749
    1044        1      530      749      529      531
    1045        1      531      530      798      532
    1046        1      531      798      530      532
    1047        1      531      532      530      798
    1048        1      533      532      534      790
    1049        1      533      534      532      790
    1050        1      533      790      532      534
    1051        1      534      533      562      750
    1052        1      534      562      533      750
    1053        1      534      750      533      562
    1054        1      535      216      447      527
    1055        1      535      447      216      527
    1056        1      535      527      216      447
    1057        1      536      217      448      751
    1058        1      536      448      217      751
    1059        1      536      751      217      448
    1060        1      539      540      567      752
    1061        1      539      567      540      752
    1062        1      539      752      540      567
    1063        1      540      539      541      791
    1064        1      540      541      539      791
    1065        1      540      791      539      541
    1066        1      541      540      542      549
    1067        1      541      542      540      549
    1068        1      541      549      540      542
    1069        1      542      541      543      800
    1070        1      542      543      541      800
    1071        1      542      800      541      543
    1072        1      543      542      544      753
    1073        1      543      544      542      753
    1074        1      543      753      542      544
    1075        1      544      543      545      754
    1076        1      544      545      543      754
    1077        1      544      754      543      545
    1078        1      545      544      800      546
    1079        1      545      800      544      546
    1080        1      545      546      544      800
    1081        1      547      546      548      792
    1082        1      547      548      546      792
    1083        1      547      792      546      548
    1084        1      548      547      576      755
    1085        1      548      576      547      755
    1086        1      548      755      547      576
    1087        1      549      237      426      541
    1088        1      549      426      237      541
    1089        1      549      541      237      426
    1090        1      550      238      427      756
    1091        1      550      427      238      756
    1092        1      550      756      238      427
    1093        1      553      525      554      757
    1094        1      553      554      525      757
    1095        1      553      757      525      554
    1096        1      554      553      555      789
    1097        1      554      555      553      789
    1098        1      554      789      553      555
    1099        1      555      554      556      563
    1100        1      555      556      554      563
    1101        1      555      563      554      556
    1102        1      556      555      557      802
    1103        1      556      557      555      802
    1104        1      556      802      555      557
    1105        1      557      556      558      758
    1106        1      557      558      556      758
    1107        1      557      758      556      558
    1108        1      558      557      559      759
    1109        1      558      559      557      759
    1110        1      558      759      557      559
    1111        1      559      558      802      560
    1112        1      559      802      558      560
    1113        1      559      560      558      802
    1114        1      561      560      562      790
    1115        1      561      562      560      790
    1116        1      561      790      560      562
    1117        1      562      534      561      760
    1118        1      562      561      534      760
    1119        1      562      760      534      561
    1120        1      563      258      405      555
    1121        1      563      405      258      555
    1122        1      563      555      258      405
    1123        1      564      259      406      761
    1124        1      564      406      259      761
    1125        1      564      761      259      406
    1126        1      567      539      568      762
    1127        1      567      568      539      762
    1128        1      567      762      539      568
    1129        1      568      567      569      791
    1130        1      568      569      567      791
    1131        1      568      791      567      569
    1132        1      569      568      570      577
    1133        1      569      570      568      577
    1134        1      569      577      568      570
    1135        1      570      569      571      804
    1136        1      570      571      569      804
    1137        1      570      804      569      571
    1138        1      571      570      572      763
    1139        1      571      572      570      763
    1140        1      571      763      570      572
    1141        1      572      571      573      764
    1142        1      572      573      571      764
    1143        1      572      764      571      573
    1144        1      573      572      804      574
    1145        1      573      804      572      574
    1146        1      573      574      572      804
    1147        1      575      574      576      792
    1148        1      575      576      574      792
    1149        1      575      792      574      576
    1150        1      576      548      575      765
    1151        1      576      575      548      765
    1152        1      576      765      548      575
    1153        1      577      279      384      569
    1154        1      577      384      279      569
    1155        1      577      569      279      384
    1156        1      578      280      385      766
    1157        1      578      385      280      766
    1158        1      578      766      280      385
    1159        1      581      497      582      767
    1160        1      581      582      497      767
    1161        1      581      767      497      582
    1162        1      582      581      583      785
    1163        1      582      583      581      785
    1164        1      582      785      581      583
    1165        1      583      582      584      591
    1166        1      583      584      582      591
    1167        1      583      591      582      584
    1168        1      584      583      585      806
    1169        1      584      585      583      806
    1170        1      584      806      583      585
    1171        1      585      584      586      768
    1172        1      585      586      584      768
    1173        1      585      768      584      586
    1174        1      586      585      587      769
    1175        1      586      587      585      769
    1176        1      586      769      585      587
    1177        1      587      586      806      588
    1178        1      587      806      586      588
    1179        1      587      588      586      806
    1180        1      589      588      590      786
    1181        1      589      590      588      786
    1182        1      589      786      588      590
    1183        1      590      506      589      770
    1184        1      590      589      506      770
    1185        1      590      770      506      589
    1186        1      591      300      363      583
    1187        1      591      363      300      583
    1188        1      591      583      300      363
    1189        1      592      301      364      771
    1190        1      592      364      301      771
    1191        1      592      771      301      364
    1192        1      595      511      596      772
    1193        1      595      596      511      772
    1194        1      595      772      511      596
    1195        1      596      595      597      787
    1196        1      596      597      595      787
    1197        1      596      787      595      597
    1198        1      597      596      598      605
    1199        1      597      598      596      605
    1200        1      597      605      596      598
    1201        1      598      597      599      808
    1202        1      598      599      597      808
    1203        1      598      808      597      599
    1204        1      599      598      600      773
    1205        1      599      600      598      773
    1206        1      599      773      598      600
    1207        1      600      599      601      774
    1208        1      600      601      599      774
    1209        1      600      774      599      601
    1210        1      601      600      808      602
    1211        1      601      808      600      602
    1212        1      601      602      600      808
    1213        1      603      602      604      788
    1214        1      603      604      602      788
    1215        1      603      788      602      604
    1216        1      604      520      603      775
    1217        1      604      603      520      775
    1218        1      604      775      520      603
    1219        1      605      321      342      597
    1220        1      605      342      321      597
    1221        1      605      597      321      342
    1222        1      606      322      343      776
    1223        1      606      343      322      776
    1224        1      606      776      322      343
    1225        1      785      781      498      582
    1226        1      785      498      781      582
    1227        1      785      582      781      498
    1228        1      786      781      505      589
    1229        1      786      505      781      589
    1230        1      786      589      781      505
    1231        1      787      782      512      596
    1232        1      787      512      782      596
    1233        1      787      596      782      512
    1234        1      788      782      519      603
    1235        1      788      519      782      603
    1236        1      788      603      782      519
    1237        1      789      783      526      554
    1238        1      789      526      783      554
    1239        1      789      554      783      526
    1240        1      790      783      533      561
    1241        1      790      533      783      561
    1242        1      790      561      783      533
    1243        1      791      784      540      568
    1244        1      791      540      784      568
    1245        1      791      568      784      540
    1246        1      792      784      547      575
    1247        1      792      547      784      575
    1248        1      792      575      784      547
    1249        1      793      777      162      477
    1250        1      793      162      777      477
    1251        1      793      477      777      162
    1252        1      794      500      503      781
    1253        1      794      503      500      781
    1254        1      794      781      500      503
    1255        1      795      778      183      456
    1256        1      795      183      778      456
    1257        1      795      456      778      183
    1258        1      796      514      517      782
    1259        1      796      517      514      782
    1260        1      796      782      514      517
    1261        1      797      779      204      435
    1262        1      797      204      779      435
    1263        1      797      435      779      204
    1264        1      798      528      531      783
    1265        1      798      531      528      783
    1266        1      798      783      528      531
    1267        1      799      780      225      414
    1268        1      799      225      780      414
    1269        1      799      414      780      225
    1270        1      800      542      545      784
    1271        1      800      545      542      784
    1272        1      800      784      542      545
    1273        1      801      246      393      779
    1274        1      801      393      246      779
    1275        1      801      779      246      393
    1276        1      802      556      559      783
    1277        1      802      559      556      783
    1278        1      802      783      556      559
    1279        1      803      267      372      780
    1280        1      803      372      267      780
    1281        1      803      780      267      372
    1282        1      804      570      573      784
    1283        1      804      573      570      784
    1284        1      804      784      570      573
    1285        1      805      288      351      777
    1286        1      805      351      288      777
    1287        1      805      777      288      351
    1288        1      806      584      587      781
    1289        1      806      587      584      781
    1290        1      806      781      584      587
    1291        1      807      309      330      778
    1292        1      807      330      309      778
    1293        1      807      778      309      330
    1294        1      808      598      601      782
    1295        1      808      601      598      782
    1296        1      808      782      598      601
    1297        1      809      164      353      777
    1298        1      809      353      164      777
    1299        1      809      777      164      353
    1300        1      810      185      332      778
    1301        1      810      332      185      778
    1302        1      810      778      185      332
    1303        1      811      206      395      779
    1304        1      811      395      206      779
    1305        1      811      779      206      395
    1306        1      812      227      374      780
    1307        1      812      374      227      780
    1308        1      812      780      227      374
    1309        1      813      248      437      779
    1310        1      813      437      248      779
    1311        1      813      779      248      437
    1312        1      814      269      416      780
    1313        1      814      416      269      780
    1314        1      814      780      269      416
    1315        1      815      290      479      777
    1316        1      815      479      290      777
    1317        1      815      777      290      479
    1318        1      816      311      458      778
    1319        1      816      458      311      778
    1320        1      816      778      311      458
