# Supplementary material for: Machine Learning Models for Predicting Molecular Diffusion in Metal–Organic Frameworks Accounting for the Impact of Framework Flexibility
Source: Chem Mater. 2023 Nov 22;35(23):10156–68. doi: 10.1021/acs.chemmater.3c02321 (PMC10720339; doi:10.1021/acs.chemmater.3c02321)
Supplement: Supplementary file 2 — cm3c02321_si_002.zip [file cm3c02321_si_002.zip › SI_zip/GUPCUQ01.data]

LAMMPS INPUT FOR GUPCUQ01_222

        2016 atoms
        2304 bonds
        4032 angles
        2688 dihedrals
        384 impropers

           6 atom types
           6 bond types
          10 angle types
           6 dihedral types
           1 improper types
           0.000000  36.154400 xlo xhi
           0.000000  36.154400 ylo yhi
           0.000000  36.154400 zlo zhi
           0.000000   0.000000   0.000000 xy xz yz

Masses

    1   112.411000000 # Cd3+2
    2    14.006700000 # N_Rc
    3    14.006700000 # N_Ro
    4    12.010700000 # C_R
    5     1.007940000 # H_
    6    15.999400000 # O_R

Bond Coeffs

    1      137.406         2.1428  # Cd3+2 N_R
    2      608.403         1.3704  # N_R C_R
    3      530.557         1.4346  # N_R C_R
    4      843.012         1.307   # N_R O_R
    5      439.508         1.393   # C_R C_R
    6      509.576         1.0514  # C_R H_

Angle Coeffs

    1                      fourier      129.734304        0.343737        0.374972        0.281246 # N_Rc Cd3+2 N_Rc
    2              cosine/periodic       84.700349              -1               3 # Cd3+2 N_Rc C_R
    3              cosine/periodic      220.104367              -1               3 # C_R N_Rc C_R
    4              cosine/periodic      263.794324              -1               3 # C_R N_Ro O_R
    5              cosine/periodic      367.133355              -1               3 # O_R N_Ro O_R
    6              cosine/periodic      363.266029              -1               3 # N_Rc C_R N_Ro
    7              cosine/periodic      389.661141              -1               3 # N_Rc C_R N_Rc
    8              cosine/periodic      285.707008              -1               3 # N_Rc C_R C_R
    9              cosine/periodic      154.552252              -1               3 # N_Rc C_R H_
   10              cosine/periodic      114.578032              -1               3 # C_R C_R H_

Dihedral Coeffs

    1        12.03227              -1               2 # Cd3+2 N_Rc C_R C_R
    2        12.03227              -1               2 # Cd3+2 N_Rc C_R H
    3        12.03227              -1               2 # Cd3+2 N_Rc C_R N_Rc
    4        12.03227              -1               2 # Cd3+2 N_Rc C_R N_Ro
    5        12.03227              -1               2 # O_R N_Ro C_R N_Rc
    6        5.000000              -1               2 # H C_R C_R H

Improper Coeffs

    1        20.000000        1.000000       -1.000000        0.000000               0 # Cd3f2 N_R C_R C_R

Pair Coeffs

    1        0.228000        2.5373 # Cd3f2 Cd3f2
    2        0.069000        3.3154 # N_Rc N_Rc
    3        0.069000        3.3154 # N_Ro N_Ro
    4        0.105000        3.4629 # C_R C_R
    5        0.044000        2.5711 # H_ H_
    6        0.060000        3.1907 # O_R O_R

Atoms

1	1	1	0.745922	0.0	4.519299984	9.038599968	#	Cd
2	1	1	0.745922	0.0	13.55789948	9.038599968	#	Cd
3	1	1	0.745922	9.038599968	0.0	4.519299984	#	Cd
4	1	1	0.745922	9.038599968	0.0	13.55789948	#	Cd
5	1	1	0.745922	4.519299984	9.038599968	0.0	#	Cd
6	1	1	0.745922	13.55789948	9.038599968	0.0	#	Cd
7	1	1	0.745922	4.519299984	0.0	9.038599968	#	Cd
8	1	1	0.745922	13.55789948	0.0	9.038599968	#	Cd
9	1	1	0.745922	0.0	9.038599968	4.519299984	#	Cd
10	1	1	0.745922	0.0	9.038599968	13.55789948	#	Cd
11	1	1	0.745922	9.038599968	4.519299984	0.0	#	Cd
12	1	1	0.745922	9.038599968	13.55789948	0.0	#	Cd
13	1	2	-0.316226	17.69215584	5.448468208	7.03022337	#	N
14	1	2	-0.316226	0.385044336	12.62873173	7.03022337	#	N
15	1	2	-0.316226	0.385044336	5.448468208	11.04697609	#	N
16	1	2	-0.316226	17.69215584	12.62873173	11.04697609	#	N
17	1	2	-0.316226	7.03022337	17.69215584	5.448468208	#	N
18	1	2	-0.316226	7.03022337	0.385044336	12.62873173	#	N
19	1	2	-0.316226	11.04697609	0.385044336	5.448468208	#	N
20	1	2	-0.316226	11.04697609	17.69215584	12.62873173	#	N
21	1	2	-0.316226	5.448468208	7.03022337	17.69215584	#	N
22	1	2	-0.316226	12.62873173	7.03022337	0.385044336	#	N
23	1	2	-0.316226	5.448468208	11.04697609	0.385044336	#	N
24	1	2	-0.316226	12.62873173	11.04697609	17.69215584	#	N
25	1	2	-0.316226	5.448468208	17.69215584	7.03022337	#	N
26	1	2	-0.316226	12.62873173	0.385044336	7.03022337	#	N
27	1	2	-0.316226	5.448468208	0.385044336	11.04697609	#	N
28	1	2	-0.316226	12.62873173	17.69215584	11.04697609	#	N
29	1	2	-0.316226	17.69215584	7.03022337	5.448468208	#	N
30	1	2	-0.316226	0.385044336	7.03022337	12.62873173	#	N
31	1	2	-0.316226	0.385044336	11.04697609	5.448468208	#	N
32	1	2	-0.316226	17.69215584	11.04697609	12.62873173	#	N
33	1	2	-0.316226	7.03022337	5.448468208	17.69215584	#	N
34	1	2	-0.316226	7.03022337	12.62873173	0.385044336	#	N
35	1	2	-0.316226	11.04697609	5.448468208	0.385044336	#	N
36	1	2	-0.316226	11.04697609	12.62873173	17.69215584	#	N
37	1	2	-0.316226	8.65355587	14.48706818	16.06882286	#	N
38	1	2	-0.316226	9.42364502	3.59013176	16.06882286	#	N
39	1	2	-0.316226	9.42364502	14.48706818	2.008376598	#	N
40	1	2	-0.316226	8.65355587	3.59013176	2.008376598	#	N
41	1	2	-0.316226	16.06882286	8.65355587	14.48706818	#	N
42	1	2	-0.316226	16.06882286	9.42364502	3.59013176	#	N
43	1	2	-0.316226	2.008376598	9.42364502	14.48706818	#	N
44	1	2	-0.316226	2.008376598	8.65355587	3.59013176	#	N
45	1	2	-0.316226	14.48706818	16.06882286	8.65355587	#	N
46	1	2	-0.316226	3.59013176	16.06882286	9.42364502	#	N
47	1	2	-0.316226	14.48706818	2.008376598	9.42364502	#	N
48	1	2	-0.316226	3.59013176	2.008376598	8.65355587	#	N
49	1	2	-0.316226	14.48706818	8.65355587	16.06882286	#	N
50	1	2	-0.316226	3.59013176	9.42364502	16.06882286	#	N
51	1	2	-0.316226	14.48706818	9.42364502	2.008376598	#	N
52	1	2	-0.316226	3.59013176	8.65355587	2.008376598	#	N
53	1	2	-0.316226	8.65355587	16.06882286	14.48706818	#	N
54	1	2	-0.316226	9.42364502	16.06882286	3.59013176	#	N
55	1	2	-0.316226	9.42364502	2.008376598	14.48706818	#	N
56	1	2	-0.316226	8.65355587	2.008376598	3.59013176	#	N
57	1	2	-0.316226	16.06882286	14.48706818	8.65355587	#	N
58	1	2	-0.316226	16.06882286	3.59013176	9.42364502	#	N
59	1	2	-0.316226	2.008376598	14.48706818	9.42364502	#	N
60	1	2	-0.316226	2.008376598	3.59013176	8.65355587	#	N
61	1	3	0.485475	1.01232326	7.355612278	7.355612278	#	N
62	1	3	0.485475	17.06487656	10.72158718	7.355612278	#	N
63	1	3	0.485475	17.06487656	7.355612278	10.72158718	#	N
64	1	3	0.485475	1.01232326	10.72158718	10.72158718	#	N
65	1	3	0.485475	7.355612278	1.01232326	7.355612278	#	N
66	1	3	0.485475	7.355612278	17.06487656	10.72158718	#	N
67	1	3	0.485475	10.72158718	17.06487656	7.355612278	#	N
68	1	3	0.485475	10.72158718	1.01232326	10.72158718	#	N
69	1	3	0.485475	7.355612278	7.355612278	1.01232326	#	N
70	1	3	0.485475	10.72158718	7.355612278	17.06487656	#	N
71	1	3	0.485475	7.355612278	10.72158718	17.06487656	#	N
72	1	3	0.485475	10.72158718	10.72158718	1.01232326	#	N
73	1	3	0.485475	10.05092335	16.39421272	16.39421272	#	N
74	1	3	0.485475	8.026276588	1.682987571	16.39421272	#	N
75	1	3	0.485475	8.026276588	16.39421272	1.682987571	#	N
76	1	3	0.485475	10.05092335	1.682987571	1.682987571	#	N
77	1	3	0.485475	16.39421272	10.05092335	16.39421272	#	N
78	1	3	0.485475	16.39421272	8.026276588	1.682987571	#	N
79	1	3	0.485475	1.682987571	8.026276588	16.39421272	#	N
80	1	3	0.485475	1.682987571	10.05092335	1.682987571	#	N
81	1	3	0.485475	16.39421272	16.39421272	10.05092335	#	N
82	1	3	0.485475	1.682987571	16.39421272	8.026276588	#	N
83	1	3	0.485475	16.39421272	1.682987571	8.026276588	#	N
84	1	3	0.485475	1.682987571	1.682987571	10.05092335	#	N
85	1	4	0.265015	0.070501074	6.614447594	6.614447594	#	C
86	1	4	0.265015	18.00669861	11.46275139	6.614447594	#	C
87	1	4	0.265015	18.00669861	6.614447594	11.46275139	#	C
88	1	4	0.265015	0.070501074	11.46275139	11.46275139	#	C
89	1	4	0.265015	6.614447594	0.070501074	6.614447594	#	C
90	1	4	0.265015	6.614447594	18.00669861	11.46275139	#	C
91	1	4	0.265015	11.46275139	18.00669861	6.614447594	#	C
92	1	4	0.265015	11.46275139	0.070501074	11.46275139	#	C
93	1	4	0.265015	6.614447594	6.614447594	0.070501074	#	C
94	1	4	0.265015	11.46275139	6.614447594	18.00669861	#	C
95	1	4	0.265015	6.614447594	11.46275139	18.00669861	#	C
96	1	4	0.265015	11.46275139	11.46275139	0.070501074	#	C
97	1	4	0.265015	9.109101295	15.65304852	15.65304852	#	C
98	1	4	0.265015	8.96809864	2.424152374	15.65304852	#	C
99	1	4	0.265015	8.96809864	15.65304852	2.424152374	#	C
100	1	4	0.265015	9.109101295	2.424152374	2.424152374	#	C
101	1	4	0.265015	15.65304852	9.109101295	15.65304852	#	C
102	1	4	0.265015	15.65304852	8.96809864	2.424152374	#	C
103	1	4	0.265015	2.424152374	8.96809864	15.65304852	#	C
104	1	4	0.265015	2.424152374	9.109101295	2.424152374	#	C
105	1	4	0.265015	15.65304852	15.65304852	9.109101295	#	C
106	1	4	0.265015	2.424152374	15.65304852	8.96809864	#	C
107	1	4	0.265015	15.65304852	2.424152374	8.96809864	#	C
108	1	4	0.265015	2.424152374	2.424152374	9.109101295	#	C
109	1	4	0.265015	16.84252739	5.092347145	6.045015812	#	C
110	1	4	0.265015	1.234672785	12.98485279	6.045015812	#	C
111	1	4	0.265015	1.234672785	5.092347145	12.0321846	#	C
112	1	4	0.265015	16.84252739	12.98485279	12.0321846	#	C
113	1	4	0.265015	6.045015812	16.84252739	5.092347145	#	C
114	1	4	0.265015	6.045015812	1.234672785	12.98485279	#	C
115	1	4	0.265015	12.0321846	1.234672785	5.092347145	#	C
116	1	4	0.265015	12.0321846	16.84252739	12.98485279	#	C
117	1	4	0.265015	5.092347145	6.045015812	16.84252739	#	C
118	1	4	0.265015	12.98485279	6.045015812	1.234672785	#	C
119	1	4	0.265015	5.092347145	12.0321846	1.234672785	#	C
120	1	4	0.265015	12.98485279	12.0321846	16.84252739	#	C
121	1	4	0.265015	5.092347145	16.84252739	6.045015812	#	C
122	1	4	0.265015	12.98485279	1.234672785	6.045015812	#	C
123	1	4	0.265015	5.092347145	1.234672785	12.0321846	#	C
124	1	4	0.265015	12.98485279	16.84252739	12.0321846	#	C
125	1	4	0.265015	16.84252739	6.045015812	5.092347145	#	C
126	1	4	0.265015	1.234672785	6.045015812	12.98485279	#	C
127	1	4	0.265015	1.234672785	12.0321846	5.092347145	#	C
128	1	4	0.265015	16.84252739	12.0321846	12.98485279	#	C
129	1	4	0.265015	6.045015812	5.092347145	16.84252739	#	C
130	1	4	0.265015	6.045015812	12.98485279	1.234672785	#	C
131	1	4	0.265015	12.0321846	5.092347145	1.234672785	#	C
132	1	4	0.265015	12.0321846	12.98485279	16.84252739	#	C
133	1	4	0.265015	7.803926945	14.13094711	15.0836153	#	C
134	1	4	0.265015	10.27327251	3.946253061	15.0836153	#	C
135	1	4	0.265015	10.27327251	14.13094711	2.993584394	#	C
136	1	4	0.265015	7.803926945	3.946253061	2.993584394	#	C
137	1	4	0.265015	15.0836153	7.803926945	14.13094711	#	C
138	1	4	0.265015	15.0836153	10.27327251	3.946253061	#	C
139	1	4	0.265015	2.993584394	10.27327251	14.13094711	#	C
140	1	4	0.265015	2.993584394	7.803926945	3.946253061	#	C
141	1	4	0.265015	14.13094711	15.0836153	7.803926945	#	C
142	1	4	0.265015	3.946253061	15.0836153	10.27327251	#	C
143	1	4	0.265015	14.13094711	2.993584394	10.27327251	#	C
144	1	4	0.265015	3.946253061	2.993584394	7.803926945	#	C
145	1	4	0.265015	14.13094711	7.803926945	15.0836153	#	C
146	1	4	0.265015	3.946253061	10.27327251	15.0836153	#	C
147	1	4	0.265015	14.13094711	10.27327251	2.993584394	#	C
148	1	4	0.265015	3.946253061	7.803926945	2.993584394	#	C
149	1	4	0.265015	7.803926945	15.0836153	14.13094711	#	C
150	1	4	0.265015	10.27327251	15.0836153	3.946253061	#	C
151	1	4	0.265015	10.27327251	2.993584394	14.13094711	#	C
152	1	4	0.265015	7.803926945	2.993584394	3.946253061	#	C
153	1	4	0.265015	15.0836153	14.13094711	7.803926945	#	C
154	1	4	0.265015	15.0836153	3.946253061	10.27327251	#	C
155	1	4	0.265015	2.993584394	14.13094711	10.27327251	#	C
156	1	4	0.265015	2.993584394	3.946253061	7.803926945	#	C
157	1	5	-0.112113	16.33636475	4.313220024	6.025733471	#	H
158	1	5	-0.112113	1.740834355	13.76397991	6.025733471	#	H
159	1	5	-0.112113	1.740834355	4.313220024	12.05146599	#	H
160	1	5	-0.112113	16.33636475	13.76397991	12.05146599	#	H
161	1	5	-0.112113	6.025733471	16.33636475	4.313220024	#	H
162	1	5	-0.112113	6.025733471	1.740834355	13.76397991	#	H
163	1	5	-0.112113	12.05146599	1.740834355	4.313220024	#	H
164	1	5	-0.112113	12.05146599	16.33636475	13.76397991	#	H
165	1	5	-0.112113	4.313220024	6.025733471	16.33636475	#	H
166	1	5	-0.112113	13.76397991	6.025733471	1.740834355	#	H
167	1	5	-0.112113	4.313220024	12.05146599	1.740834355	#	H
168	1	5	-0.112113	13.76397991	12.05146599	16.33636475	#	H
169	1	5	-0.112113	4.313220024	16.33636475	6.025733471	#	H
170	1	5	-0.112113	13.76397991	1.740834355	6.025733471	#	H
171	1	5	-0.112113	4.313220024	1.740834355	12.05146599	#	H
172	1	5	-0.112113	13.76397991	16.33636475	12.05146599	#	H
173	1	5	-0.112113	16.33636475	6.025733471	4.313220024	#	H
174	1	5	-0.112113	1.740834355	6.025733471	13.76397991	#	H
175	1	5	-0.112113	1.740834355	12.05146599	4.313220024	#	H
176	1	5	-0.112113	16.33636475	12.05146599	13.76397991	#	H
177	1	5	-0.112113	6.025733471	4.313220024	16.33636475	#	H
178	1	5	-0.112113	6.025733471	13.76397991	1.740834355	#	H
179	1	5	-0.112113	12.05146599	4.313220024	1.740834355	#	H
180	1	5	-0.112113	12.05146599	13.76397991	16.33636475	#	H
181	1	5	-0.112113	7.297765732	13.35181999	15.06433392	#	H
182	1	5	-0.112113	10.7794342	4.725379944	15.06433392	#	H
183	1	5	-0.112113	10.7794342	13.35181999	3.012866497	#	H
184	1	5	-0.112113	7.297765732	4.725379944	3.012866497	#	H
185	1	5	-0.112113	15.06433392	7.297765732	13.35181999	#	H
186	1	5	-0.112113	15.06433392	10.7794342	4.725379944	#	H
187	1	5	-0.112113	3.012866497	10.7794342	13.35181999	#	H
188	1	5	-0.112113	3.012866497	7.297765732	4.725379944	#	H
189	1	5	-0.112113	13.35181999	15.06433392	7.297765732	#	H
190	1	5	-0.112113	4.725379944	15.06433392	10.7794342	#	H
191	1	5	-0.112113	13.35181999	3.012866497	10.7794342	#	H
192	1	5	-0.112113	4.725379944	3.012866497	7.297765732	#	H
193	1	5	-0.112113	13.35181999	7.297765732	15.06433392	#	H
194	1	5	-0.112113	4.725379944	10.7794342	15.06433392	#	H
195	1	5	-0.112113	13.35181999	10.7794342	3.012866497	#	H
196	1	5	-0.112113	4.725379944	7.297765732	3.012866497	#	H
197	1	5	-0.112113	7.297765732	15.06433392	13.35181999	#	H
198	1	5	-0.112113	10.7794342	15.06433392	4.725379944	#	H
199	1	5	-0.112113	10.7794342	3.012866497	13.35181999	#	H
200	1	5	-0.112113	7.297765732	3.012866497	4.725379944	#	H
201	1	5	-0.112113	15.06433392	13.35181999	7.297765732	#	H
202	1	5	-0.112113	15.06433392	4.725379944	10.7794342	#	H
203	1	5	-0.112113	3.012866497	13.35181999	10.7794342	#	H
204	1	5	-0.112113	3.012866497	4.725379944	7.297765732	#	H
205	1	6	-0.347669	1.397367477	8.429398537	6.887413502	#	O
206	1	6	-0.347669	16.67983246	9.647801399	6.887413502	#	O
207	1	6	-0.347669	16.67983246	8.429398537	11.18978596	#	O
208	1	6	-0.347669	1.397367477	9.647801399	11.18978596	#	O
209	1	6	-0.347669	6.887413502	1.397367477	8.429398537	#	O
210	1	6	-0.347669	6.887413502	16.67983246	9.647801399	#	O
211	1	6	-0.347669	11.18978596	16.67983246	8.429398537	#	O
212	1	6	-0.347669	11.18978596	1.397367477	9.647801399	#	O
213	1	6	-0.347669	8.429398537	6.887413502	1.397367477	#	O
214	1	6	-0.347669	9.647801399	6.887413502	16.67983246	#	O
215	1	6	-0.347669	8.429398537	11.18978596	16.67983246	#	O
216	1	6	-0.347669	9.647801399	11.18978596	1.397367477	#	O
217	1	6	-0.347669	8.429398537	1.397367477	6.887413502	#	O
218	1	6	-0.347669	9.647801399	16.67983246	6.887413502	#	O
219	1	6	-0.347669	8.429398537	16.67983246	11.18978596	#	O
220	1	6	-0.347669	9.647801399	1.397367477	11.18978596	#	O
221	1	6	-0.347669	1.397367477	6.887413502	8.429398537	#	O
222	1	6	-0.347669	16.67983246	6.887413502	9.647801399	#	O
223	1	6	-0.347669	16.67983246	11.18978596	8.429398537	#	O
224	1	6	-0.347669	1.397367477	11.18978596	9.647801399	#	O
225	1	6	-0.347669	6.887413502	8.429398537	1.397367477	#	O
226	1	6	-0.347669	6.887413502	9.647801399	16.67983246	#	O
227	1	6	-0.347669	11.18978596	8.429398537	16.67983246	#	O
228	1	6	-0.347669	11.18978596	9.647801399	1.397367477	#	O
229	1	6	-0.347669	10.43596745	17.46799851	15.92601395	#	O
230	1	6	-0.347669	7.641232014	0.609201431	15.92601395	#	O
231	1	6	-0.347669	7.641232014	17.46799851	2.151186466	#	O
232	1	6	-0.347669	10.43596745	0.609201431	2.151186466	#	O
233	1	6	-0.347669	15.92601395	10.43596745	17.46799851	#	O
234	1	6	-0.347669	15.92601395	7.641232014	0.609201431	#	O
235	1	6	-0.347669	2.151186466	7.641232014	17.46799851	#	O
236	1	6	-0.347669	2.151186466	10.43596745	0.609201431	#	O
237	1	6	-0.347669	17.46799851	15.92601395	10.43596745	#	O
238	1	6	-0.347669	0.609201431	15.92601395	7.641232014	#	O
239	1	6	-0.347669	17.46799851	2.151186466	7.641232014	#	O
240	1	6	-0.347669	0.609201431	2.151186466	10.43596745	#	O
241	1	6	-0.347669	17.46799851	10.43596745	15.92601395	#	O
242	1	6	-0.347669	0.609201431	7.641232014	15.92601395	#	O
243	1	6	-0.347669	17.46799851	7.641232014	2.151186466	#	O
244	1	6	-0.347669	0.609201431	10.43596745	2.151186466	#	O
245	1	6	-0.347669	10.43596745	15.92601395	17.46799851	#	O
246	1	6	-0.347669	7.641232014	15.92601395	0.609201431	#	O
247	1	6	-0.347669	7.641232014	2.151186466	17.46799851	#	O
248	1	6	-0.347669	10.43596745	2.151186466	0.609201431	#	O
249	1	6	-0.347669	15.92601395	17.46799851	10.43596745	#	O
250	1	6	-0.347669	15.92601395	0.609201431	7.641232014	#	O
251	1	6	-0.347669	2.151186466	17.46799851	7.641232014	#	O
252	1	6	-0.347669	2.151186466	0.609201431	10.43596745	#	O
253	1	1	0.745922	18.0771999359	4.519299984	9.038599968	#	Cd
254	1	1	0.745922	18.0771999359	13.55789948	9.038599968	#	Cd
255	1	1	0.745922	27.1157999039	0.0	4.519299984	#	Cd
256	1	1	0.745922	27.1157999039	0.0	13.55789948	#	Cd
257	1	1	0.745922	22.5964999199	9.038599968	0.0	#	Cd
258	1	1	0.745922	31.6350994159	9.038599968	0.0	#	Cd
259	1	1	0.745922	22.5964999199	0.0	9.038599968	#	Cd
260	1	1	0.745922	31.6350994159	0.0	9.038599968	#	Cd
261	1	1	0.745922	18.0771999359	9.038599968	4.519299984	#	Cd
262	1	1	0.745922	18.0771999359	9.038599968	13.55789948	#	Cd
263	1	1	0.745922	27.1157999039	4.519299984	0.0	#	Cd
264	1	1	0.745922	27.1157999039	13.55789948	0.0	#	Cd
265	1	2	-0.316226	35.7693557759	5.448468208	7.03022337	#	N
266	1	2	-0.316226	18.4622442719	12.62873173	7.03022337	#	N
267	1	2	-0.316226	18.4622442719	5.448468208	11.04697609	#	N
268	1	2	-0.316226	35.7693557759	12.62873173	11.04697609	#	N
269	1	2	-0.316226	25.1074233059	17.69215584	5.448468208	#	N
270	1	2	-0.316226	25.1074233059	0.385044336	12.62873173	#	N
271	1	2	-0.316226	29.1241760259	0.385044336	5.448468208	#	N
272	1	2	-0.316226	29.1241760259	17.69215584	12.62873173	#	N
273	1	2	-0.316226	23.525668143900003	7.03022337	17.69215584	#	N
274	1	2	-0.316226	30.705931665900003	7.03022337	0.385044336	#	N
275	1	2	-0.316226	23.525668143900003	11.04697609	0.385044336	#	N
276	1	2	-0.316226	30.705931665900003	11.04697609	17.69215584	#	N
277	1	2	-0.316226	23.525668143900003	17.69215584	7.03022337	#	N
278	1	2	-0.316226	30.705931665900003	0.385044336	7.03022337	#	N
279	1	2	-0.316226	23.525668143900003	0.385044336	11.04697609	#	N
280	1	2	-0.316226	30.705931665900003	17.69215584	11.04697609	#	N
281	1	2	-0.316226	35.7693557759	7.03022337	5.448468208	#	N
282	1	2	-0.316226	18.4622442719	7.03022337	12.62873173	#	N
283	1	2	-0.316226	18.4622442719	11.04697609	5.448468208	#	N
284	1	2	-0.316226	35.7693557759	11.04697609	12.62873173	#	N
285	1	2	-0.316226	25.1074233059	5.448468208	17.69215584	#	N
286	1	2	-0.316226	25.1074233059	12.62873173	0.385044336	#	N
287	1	2	-0.316226	29.1241760259	5.448468208	0.385044336	#	N
288	1	2	-0.316226	29.1241760259	12.62873173	17.69215584	#	N
289	1	2	-0.316226	26.730755805900003	14.48706818	16.06882286	#	N
290	1	2	-0.316226	27.5008449559	3.59013176	16.06882286	#	N
291	1	2	-0.316226	27.5008449559	14.48706818	2.008376598	#	N
292	1	2	-0.316226	26.730755805900003	3.59013176	2.008376598	#	N
293	1	2	-0.316226	34.1460227959	8.65355587	14.48706818	#	N
294	1	2	-0.316226	34.1460227959	9.42364502	3.59013176	#	N
295	1	2	-0.316226	20.085576533900003	9.42364502	14.48706818	#	N
296	1	2	-0.316226	20.085576533900003	8.65355587	3.59013176	#	N
297	1	2	-0.316226	32.5642681159	16.06882286	8.65355587	#	N
298	1	2	-0.316226	21.6673316959	16.06882286	9.42364502	#	N
299	1	2	-0.316226	32.5642681159	2.008376598	9.42364502	#	N
300	1	2	-0.316226	21.6673316959	2.008376598	8.65355587	#	N
301	1	2	-0.316226	32.5642681159	8.65355587	16.06882286	#	N
302	1	2	-0.316226	21.6673316959	9.42364502	16.06882286	#	N
303	1	2	-0.316226	32.5642681159	9.42364502	2.008376598	#	N
304	1	2	-0.316226	21.6673316959	8.65355587	2.008376598	#	N
305	1	2	-0.316226	26.730755805900003	16.06882286	14.48706818	#	N
306	1	2	-0.316226	27.5008449559	16.06882286	3.59013176	#	N
307	1	2	-0.316226	27.5008449559	2.008376598	14.48706818	#	N
308	1	2	-0.316226	26.730755805900003	2.008376598	3.59013176	#	N
309	1	2	-0.316226	34.1460227959	14.48706818	8.65355587	#	N
310	1	2	-0.316226	34.1460227959	3.59013176	9.42364502	#	N
311	1	2	-0.316226	20.085576533900003	14.48706818	9.42364502	#	N
312	1	2	-0.316226	20.085576533900003	3.59013176	8.65355587	#	N
313	1	3	0.485475	19.0895231959	7.355612278	7.355612278	#	N
314	1	3	0.485475	35.1420764959	10.72158718	7.355612278	#	N
315	1	3	0.485475	35.1420764959	7.355612278	10.72158718	#	N
316	1	3	0.485475	19.0895231959	10.72158718	10.72158718	#	N
317	1	3	0.485475	25.4328122139	1.01232326	7.355612278	#	N
318	1	3	0.485475	25.4328122139	17.06487656	10.72158718	#	N
319	1	3	0.485475	28.7987871159	17.06487656	7.355612278	#	N
320	1	3	0.485475	28.7987871159	1.01232326	10.72158718	#	N
321	1	3	0.485475	25.4328122139	7.355612278	1.01232326	#	N
322	1	3	0.485475	28.7987871159	7.355612278	17.06487656	#	N
323	1	3	0.485475	25.4328122139	10.72158718	17.06487656	#	N
324	1	3	0.485475	28.7987871159	10.72158718	1.01232326	#	N
325	1	3	0.485475	28.128123285900003	16.39421272	16.39421272	#	N
326	1	3	0.485475	26.1034765239	1.682987571	16.39421272	#	N
327	1	3	0.485475	26.1034765239	16.39421272	1.682987571	#	N
328	1	3	0.485475	28.128123285900003	1.682987571	1.682987571	#	N
329	1	3	0.485475	34.4714126559	10.05092335	16.39421272	#	N
330	1	3	0.485475	34.4714126559	8.026276588	1.682987571	#	N
331	1	3	0.485475	19.760187506900003	8.026276588	16.39421272	#	N
332	1	3	0.485475	19.760187506900003	10.05092335	1.682987571	#	N
333	1	3	0.485475	34.4714126559	16.39421272	10.05092335	#	N
334	1	3	0.485475	19.760187506900003	16.39421272	8.026276588	#	N
335	1	3	0.485475	34.4714126559	1.682987571	8.026276588	#	N
336	1	3	0.485475	19.760187506900003	1.682987571	10.05092335	#	N
337	1	4	0.265015	18.1477010099	6.614447594	6.614447594	#	C
338	1	4	0.265015	36.0838985459	11.46275139	6.614447594	#	C
339	1	4	0.265015	36.0838985459	6.614447594	11.46275139	#	C
340	1	4	0.265015	18.1477010099	11.46275139	11.46275139	#	C
341	1	4	0.265015	24.691647529900003	0.070501074	6.614447594	#	C
342	1	4	0.265015	24.691647529900003	18.00669861	11.46275139	#	C
343	1	4	0.265015	29.5399513259	18.00669861	6.614447594	#	C
344	1	4	0.265015	29.5399513259	0.070501074	11.46275139	#	C
345	1	4	0.265015	24.691647529900003	6.614447594	0.070501074	#	C
346	1	4	0.265015	29.5399513259	6.614447594	18.00669861	#	C
347	1	4	0.265015	24.691647529900003	11.46275139	18.00669861	#	C
348	1	4	0.265015	29.5399513259	11.46275139	0.070501074	#	C
349	1	4	0.265015	27.1863012309	15.65304852	15.65304852	#	C
350	1	4	0.265015	27.0452985759	2.424152374	15.65304852	#	C
351	1	4	0.265015	27.0452985759	15.65304852	2.424152374	#	C
352	1	4	0.265015	27.1863012309	2.424152374	2.424152374	#	C
353	1	4	0.265015	33.7302484559	9.109101295	15.65304852	#	C
354	1	4	0.265015	33.7302484559	8.96809864	2.424152374	#	C
355	1	4	0.265015	20.5013523099	8.96809864	15.65304852	#	C
356	1	4	0.265015	20.5013523099	9.109101295	2.424152374	#	C
357	1	4	0.265015	33.7302484559	15.65304852	9.109101295	#	C
358	1	4	0.265015	20.5013523099	15.65304852	8.96809864	#	C
359	1	4	0.265015	33.7302484559	2.424152374	8.96809864	#	C
360	1	4	0.265015	20.5013523099	2.424152374	9.109101295	#	C
361	1	4	0.265015	34.9197273259	5.092347145	6.045015812	#	C
362	1	4	0.265015	19.311872720900002	12.98485279	6.045015812	#	C
363	1	4	0.265015	19.311872720900002	5.092347145	12.0321846	#	C
364	1	4	0.265015	34.9197273259	12.98485279	12.0321846	#	C
365	1	4	0.265015	24.1222157479	16.84252739	5.092347145	#	C
366	1	4	0.265015	24.1222157479	1.234672785	12.98485279	#	C
367	1	4	0.265015	30.109384535900002	1.234672785	5.092347145	#	C
368	1	4	0.265015	30.109384535900002	16.84252739	12.98485279	#	C
369	1	4	0.265015	23.169547080900003	6.045015812	16.84252739	#	C
370	1	4	0.265015	31.062052725900003	6.045015812	1.234672785	#	C
371	1	4	0.265015	23.169547080900003	12.0321846	1.234672785	#	C
372	1	4	0.265015	31.062052725900003	12.0321846	16.84252739	#	C
373	1	4	0.265015	23.169547080900003	16.84252739	6.045015812	#	C
374	1	4	0.265015	31.062052725900003	1.234672785	6.045015812	#	C
375	1	4	0.265015	23.169547080900003	1.234672785	12.0321846	#	C
376	1	4	0.265015	31.062052725900003	16.84252739	12.0321846	#	C
377	1	4	0.265015	34.9197273259	6.045015812	5.092347145	#	C
378	1	4	0.265015	19.311872720900002	6.045015812	12.98485279	#	C
379	1	4	0.265015	19.311872720900002	12.0321846	5.092347145	#	C
380	1	4	0.265015	34.9197273259	12.0321846	12.98485279	#	C
381	1	4	0.265015	24.1222157479	5.092347145	16.84252739	#	C
382	1	4	0.265015	24.1222157479	12.98485279	1.234672785	#	C
383	1	4	0.265015	30.109384535900002	5.092347145	1.234672785	#	C
384	1	4	0.265015	30.109384535900002	12.98485279	16.84252739	#	C
385	1	4	0.265015	25.881126880900002	14.13094711	15.0836153	#	C
386	1	4	0.265015	28.350472445900003	3.946253061	15.0836153	#	C
387	1	4	0.265015	28.350472445900003	14.13094711	2.993584394	#	C
388	1	4	0.265015	25.881126880900002	3.946253061	2.993584394	#	C
389	1	4	0.265015	33.1608152359	7.803926945	14.13094711	#	C
390	1	4	0.265015	33.1608152359	10.27327251	3.946253061	#	C
391	1	4	0.265015	21.0707843299	10.27327251	14.13094711	#	C
392	1	4	0.265015	21.0707843299	7.803926945	3.946253061	#	C
393	1	4	0.265015	32.2081470459	15.0836153	7.803926945	#	C
394	1	4	0.265015	22.0234529969	15.0836153	10.27327251	#	C
395	1	4	0.265015	32.2081470459	2.993584394	10.27327251	#	C
396	1	4	0.265015	22.0234529969	2.993584394	7.803926945	#	C
397	1	4	0.265015	32.2081470459	7.803926945	15.0836153	#	C
398	1	4	0.265015	22.0234529969	10.27327251	15.0836153	#	C
399	1	4	0.265015	32.2081470459	10.27327251	2.993584394	#	C
400	1	4	0.265015	22.0234529969	7.803926945	2.993584394	#	C
401	1	4	0.265015	25.881126880900002	15.0836153	14.13094711	#	C
402	1	4	0.265015	28.350472445900003	15.0836153	3.946253061	#	C
403	1	4	0.265015	28.350472445900003	2.993584394	14.13094711	#	C
404	1	4	0.265015	25.881126880900002	2.993584394	3.946253061	#	C
405	1	4	0.265015	33.1608152359	14.13094711	7.803926945	#	C
406	1	4	0.265015	33.1608152359	3.946253061	10.27327251	#	C
407	1	4	0.265015	21.0707843299	14.13094711	10.27327251	#	C
408	1	4	0.265015	21.0707843299	3.946253061	7.803926945	#	C
409	1	5	-0.112113	34.4135646859	4.313220024	6.025733471	#	H
410	1	5	-0.112113	19.818034290900002	13.76397991	6.025733471	#	H
411	1	5	-0.112113	19.818034290900002	4.313220024	12.05146599	#	H
412	1	5	-0.112113	34.4135646859	13.76397991	12.05146599	#	H
413	1	5	-0.112113	24.1029334069	16.33636475	4.313220024	#	H
414	1	5	-0.112113	24.1029334069	1.740834355	13.76397991	#	H
415	1	5	-0.112113	30.128665925900002	1.740834355	4.313220024	#	H
416	1	5	-0.112113	30.128665925900002	16.33636475	13.76397991	#	H
417	1	5	-0.112113	22.3904199599	6.025733471	16.33636475	#	H
418	1	5	-0.112113	31.8411798459	6.025733471	1.740834355	#	H
419	1	5	-0.112113	22.3904199599	12.05146599	1.740834355	#	H
420	1	5	-0.112113	31.8411798459	12.05146599	16.33636475	#	H
421	1	5	-0.112113	22.3904199599	16.33636475	6.025733471	#	H
422	1	5	-0.112113	31.8411798459	1.740834355	6.025733471	#	H
423	1	5	-0.112113	22.3904199599	1.740834355	12.05146599	#	H
424	1	5	-0.112113	31.8411798459	16.33636475	12.05146599	#	H
425	1	5	-0.112113	34.4135646859	6.025733471	4.313220024	#	H
426	1	5	-0.112113	19.818034290900002	6.025733471	13.76397991	#	H
427	1	5	-0.112113	19.818034290900002	12.05146599	4.313220024	#	H
428	1	5	-0.112113	34.4135646859	12.05146599	13.76397991	#	H
429	1	5	-0.112113	24.1029334069	4.313220024	16.33636475	#	H
430	1	5	-0.112113	24.1029334069	13.76397991	1.740834355	#	H
431	1	5	-0.112113	30.128665925900002	4.313220024	1.740834355	#	H
432	1	5	-0.112113	30.128665925900002	13.76397991	16.33636475	#	H
433	1	5	-0.112113	25.3749656679	13.35181999	15.06433392	#	H
434	1	5	-0.112113	28.856634135900002	4.725379944	15.06433392	#	H
435	1	5	-0.112113	28.856634135900002	13.35181999	3.012866497	#	H
436	1	5	-0.112113	25.3749656679	4.725379944	3.012866497	#	H
437	1	5	-0.112113	33.1415338559	7.297765732	13.35181999	#	H
438	1	5	-0.112113	33.1415338559	10.7794342	4.725379944	#	H
439	1	5	-0.112113	21.090066432900002	10.7794342	13.35181999	#	H
440	1	5	-0.112113	21.090066432900002	7.297765732	4.725379944	#	H
441	1	5	-0.112113	31.4290199259	15.06433392	7.297765732	#	H
442	1	5	-0.112113	22.8025798799	15.06433392	10.7794342	#	H
443	1	5	-0.112113	31.4290199259	3.012866497	10.7794342	#	H
444	1	5	-0.112113	22.8025798799	3.012866497	7.297765732	#	H
445	1	5	-0.112113	31.4290199259	7.297765732	15.06433392	#	H
446	1	5	-0.112113	22.8025798799	10.7794342	15.06433392	#	H
447	1	5	-0.112113	31.4290199259	10.7794342	3.012866497	#	H
448	1	5	-0.112113	22.8025798799	7.297765732	3.012866497	#	H
449	1	5	-0.112113	25.3749656679	15.06433392	13.35181999	#	H
450	1	5	-0.112113	28.856634135900002	15.06433392	4.725379944	#	H
451	1	5	-0.112113	28.856634135900002	3.012866497	13.35181999	#	H
452	1	5	-0.112113	25.3749656679	3.012866497	4.725379944	#	H
453	1	5	-0.112113	33.1415338559	13.35181999	7.297765732	#	H
454	1	5	-0.112113	33.1415338559	4.725379944	10.7794342	#	H
455	1	5	-0.112113	21.090066432900002	13.35181999	10.7794342	#	H
456	1	5	-0.112113	21.090066432900002	4.725379944	7.297765732	#	H
457	1	6	-0.347669	19.4745674129	8.429398537	6.887413502	#	O
458	1	6	-0.347669	34.7570323959	9.647801399	6.887413502	#	O
459	1	6	-0.347669	34.7570323959	8.429398537	11.18978596	#	O
460	1	6	-0.347669	19.4745674129	9.647801399	11.18978596	#	O
461	1	6	-0.347669	24.964613437900002	1.397367477	8.429398537	#	O
462	1	6	-0.347669	24.964613437900002	16.67983246	9.647801399	#	O
463	1	6	-0.347669	29.2669858959	16.67983246	8.429398537	#	O
464	1	6	-0.347669	29.2669858959	1.397367477	9.647801399	#	O
465	1	6	-0.347669	26.506598472900002	6.887413502	1.397367477	#	O
466	1	6	-0.347669	27.7250013349	6.887413502	16.67983246	#	O
467	1	6	-0.347669	26.506598472900002	11.18978596	16.67983246	#	O
468	1	6	-0.347669	27.7250013349	11.18978596	1.397367477	#	O
469	1	6	-0.347669	26.506598472900002	1.397367477	6.887413502	#	O
470	1	6	-0.347669	27.7250013349	16.67983246	6.887413502	#	O
471	1	6	-0.347669	26.506598472900002	16.67983246	11.18978596	#	O
472	1	6	-0.347669	27.7250013349	1.397367477	11.18978596	#	O
473	1	6	-0.347669	19.4745674129	6.887413502	8.429398537	#	O
474	1	6	-0.347669	34.7570323959	6.887413502	9.647801399	#	O
475	1	6	-0.347669	34.7570323959	11.18978596	8.429398537	#	O
476	1	6	-0.347669	19.4745674129	11.18978596	9.647801399	#	O
477	1	6	-0.347669	24.964613437900002	8.429398537	1.397367477	#	O
478	1	6	-0.347669	24.964613437900002	9.647801399	16.67983246	#	O
479	1	6	-0.347669	29.2669858959	8.429398537	16.67983246	#	O
480	1	6	-0.347669	29.2669858959	9.647801399	1.397367477	#	O
481	1	6	-0.347669	28.5131673859	17.46799851	15.92601395	#	O
482	1	6	-0.347669	25.7184319499	0.609201431	15.92601395	#	O
483	1	6	-0.347669	25.7184319499	17.46799851	2.151186466	#	O
484	1	6	-0.347669	28.5131673859	0.609201431	2.151186466	#	O
485	1	6	-0.347669	34.0032138859	10.43596745	17.46799851	#	O
486	1	6	-0.347669	34.0032138859	7.641232014	0.609201431	#	O
487	1	6	-0.347669	20.2283864019	7.641232014	17.46799851	#	O
488	1	6	-0.347669	20.2283864019	10.43596745	0.609201431	#	O
489	1	6	-0.347669	35.5451984459	15.92601395	10.43596745	#	O
490	1	6	-0.347669	18.6864013669	15.92601395	7.641232014	#	O
491	1	6	-0.347669	35.5451984459	2.151186466	7.641232014	#	O
492	1	6	-0.347669	18.6864013669	2.151186466	10.43596745	#	O
493	1	6	-0.347669	35.5451984459	10.43596745	15.92601395	#	O
494	1	6	-0.347669	18.6864013669	7.641232014	15.92601395	#	O
495	1	6	-0.347669	35.5451984459	7.641232014	2.151186466	#	O
496	1	6	-0.347669	18.6864013669	10.43596745	2.151186466	#	O
497	1	6	-0.347669	28.5131673859	15.92601395	17.46799851	#	O
498	1	6	-0.347669	25.7184319499	15.92601395	0.609201431	#	O
499	1	6	-0.347669	25.7184319499	2.151186466	17.46799851	#	O
500	1	6	-0.347669	28.5131673859	2.151186466	0.609201431	#	O
501	1	6	-0.347669	34.0032138859	17.46799851	10.43596745	#	O
502	1	6	-0.347669	34.0032138859	0.609201431	7.641232014	#	O
503	1	6	-0.347669	20.2283864019	17.46799851	7.641232014	#	O
504	1	6	-0.347669	20.2283864019	0.609201431	10.43596745	#	O
505	1	1	0.745922	0.0	22.5964999199	9.038599968	#	Cd
506	1	1	0.745922	0.0	31.6350994159	9.038599968	#	Cd
507	1	1	0.745922	9.038599968	18.0771999359	4.519299984	#	Cd
508	1	1	0.745922	9.038599968	18.0771999359	13.55789948	#	Cd
509	1	1	0.745922	4.519299984	27.1157999039	0.0	#	Cd
510	1	1	0.745922	13.55789948	27.1157999039	0.0	#	Cd
511	1	1	0.745922	4.519299984	18.0771999359	9.038599968	#	Cd
512	1	1	0.745922	13.55789948	18.0771999359	9.038599968	#	Cd
513	1	1	0.745922	0.0	27.1157999039	4.519299984	#	Cd
514	1	1	0.745922	0.0	27.1157999039	13.55789948	#	Cd
515	1	1	0.745922	9.038599968	22.5964999199	0.0	#	Cd
516	1	1	0.745922	9.038599968	31.6350994159	0.0	#	Cd
517	1	2	-0.316226	17.69215584	23.525668143900003	7.03022337	#	N
518	1	2	-0.316226	0.385044336	30.705931665900003	7.03022337	#	N
519	1	2	-0.316226	0.385044336	23.525668143900003	11.04697609	#	N
520	1	2	-0.316226	17.69215584	30.705931665900003	11.04697609	#	N
521	1	2	-0.316226	7.03022337	35.7693557759	5.448468208	#	N
522	1	2	-0.316226	7.03022337	18.4622442719	12.62873173	#	N
523	1	2	-0.316226	11.04697609	18.4622442719	5.448468208	#	N
524	1	2	-0.316226	11.04697609	35.7693557759	12.62873173	#	N
525	1	2	-0.316226	5.448468208	25.1074233059	17.69215584	#	N
526	1	2	-0.316226	12.62873173	25.1074233059	0.385044336	#	N
527	1	2	-0.316226	5.448468208	29.1241760259	0.385044336	#	N
528	1	2	-0.316226	12.62873173	29.1241760259	17.69215584	#	N
529	1	2	-0.316226	5.448468208	35.7693557759	7.03022337	#	N
530	1	2	-0.316226	12.62873173	18.4622442719	7.03022337	#	N
531	1	2	-0.316226	5.448468208	18.4622442719	11.04697609	#	N
532	1	2	-0.316226	12.62873173	35.7693557759	11.04697609	#	N
533	1	2	-0.316226	17.69215584	25.1074233059	5.448468208	#	N
534	1	2	-0.316226	0.385044336	25.1074233059	12.62873173	#	N
535	1	2	-0.316226	0.385044336	29.1241760259	5.448468208	#	N
536	1	2	-0.316226	17.69215584	29.1241760259	12.62873173	#	N
537	1	2	-0.316226	7.03022337	23.525668143900003	17.69215584	#	N
538	1	2	-0.316226	7.03022337	30.705931665900003	0.385044336	#	N
539	1	2	-0.316226	11.04697609	23.525668143900003	0.385044336	#	N
540	1	2	-0.316226	11.04697609	30.705931665900003	17.69215584	#	N
541	1	2	-0.316226	8.65355587	32.5642681159	16.06882286	#	N
542	1	2	-0.316226	9.42364502	21.6673316959	16.06882286	#	N
543	1	2	-0.316226	9.42364502	32.5642681159	2.008376598	#	N
544	1	2	-0.316226	8.65355587	21.6673316959	2.008376598	#	N
545	1	2	-0.316226	16.06882286	26.730755805900003	14.48706818	#	N
546	1	2	-0.316226	16.06882286	27.5008449559	3.59013176	#	N
547	1	2	-0.316226	2.008376598	27.5008449559	14.48706818	#	N
548	1	2	-0.316226	2.008376598	26.730755805900003	3.59013176	#	N
549	1	2	-0.316226	14.48706818	34.1460227959	8.65355587	#	N
550	1	2	-0.316226	3.59013176	34.1460227959	9.42364502	#	N
551	1	2	-0.316226	14.48706818	20.085576533900003	9.42364502	#	N
552	1	2	-0.316226	3.59013176	20.085576533900003	8.65355587	#	N
553	1	2	-0.316226	14.48706818	26.730755805900003	16.06882286	#	N
554	1	2	-0.316226	3.59013176	27.5008449559	16.06882286	#	N
555	1	2	-0.316226	14.48706818	27.5008449559	2.008376598	#	N
556	1	2	-0.316226	3.59013176	26.730755805900003	2.008376598	#	N
557	1	2	-0.316226	8.65355587	34.1460227959	14.48706818	#	N
558	1	2	-0.316226	9.42364502	34.1460227959	3.59013176	#	N
559	1	2	-0.316226	9.42364502	20.085576533900003	14.48706818	#	N
560	1	2	-0.316226	8.65355587	20.085576533900003	3.59013176	#	N
561	1	2	-0.316226	16.06882286	32.5642681159	8.65355587	#	N
562	1	2	-0.316226	16.06882286	21.6673316959	9.42364502	#	N
563	1	2	-0.316226	2.008376598	32.5642681159	9.42364502	#	N
564	1	2	-0.316226	2.008376598	21.6673316959	8.65355587	#	N
565	1	3	0.485475	1.01232326	25.4328122139	7.355612278	#	N
566	1	3	0.485475	17.06487656	28.7987871159	7.355612278	#	N
567	1	3	0.485475	17.06487656	25.4328122139	10.72158718	#	N
568	1	3	0.485475	1.01232326	28.7987871159	10.72158718	#	N
569	1	3	0.485475	7.355612278	19.0895231959	7.355612278	#	N
570	1	3	0.485475	7.355612278	35.1420764959	10.72158718	#	N
571	1	3	0.485475	10.72158718	35.1420764959	7.355612278	#	N
572	1	3	0.485475	10.72158718	19.0895231959	10.72158718	#	N
573	1	3	0.485475	7.355612278	25.4328122139	1.01232326	#	N
574	1	3	0.485475	10.72158718	25.4328122139	17.06487656	#	N
575	1	3	0.485475	7.355612278	28.7987871159	17.06487656	#	N
576	1	3	0.485475	10.72158718	28.7987871159	1.01232326	#	N
577	1	3	0.485475	10.05092335	34.4714126559	16.39421272	#	N
578	1	3	0.485475	8.026276588	19.760187506900003	16.39421272	#	N
579	1	3	0.485475	8.026276588	34.4714126559	1.682987571	#	N
580	1	3	0.485475	10.05092335	19.760187506900003	1.682987571	#	N
581	1	3	0.485475	16.39421272	28.128123285900003	16.39421272	#	N
582	1	3	0.485475	16.39421272	26.1034765239	1.682987571	#	N
583	1	3	0.485475	1.682987571	26.1034765239	16.39421272	#	N
584	1	3	0.485475	1.682987571	28.128123285900003	1.682987571	#	N
585	1	3	0.485475	16.39421272	34.4714126559	10.05092335	#	N
586	1	3	0.485475	1.682987571	34.4714126559	8.026276588	#	N
587	1	3	0.485475	16.39421272	19.760187506900003	8.026276588	#	N
588	1	3	0.485475	1.682987571	19.760187506900003	10.05092335	#	N
589	1	4	0.265015	0.070501074	24.691647529900003	6.614447594	#	C
590	1	4	0.265015	18.00669861	29.5399513259	6.614447594	#	C
591	1	4	0.265015	18.00669861	24.691647529900003	11.46275139	#	C
592	1	4	0.265015	0.070501074	29.5399513259	11.46275139	#	C
593	1	4	0.265015	6.614447594	18.1477010099	6.614447594	#	C
594	1	4	0.265015	6.614447594	36.0838985459	11.46275139	#	C
595	1	4	0.265015	11.46275139	36.0838985459	6.614447594	#	C
596	1	4	0.265015	11.46275139	18.1477010099	11.46275139	#	C
597	1	4	0.265015	6.614447594	24.691647529900003	0.070501074	#	C
598	1	4	0.265015	11.46275139	24.691647529900003	18.00669861	#	C
599	1	4	0.265015	6.614447594	29.5399513259	18.00669861	#	C
600	1	4	0.265015	11.46275139	29.5399513259	0.070501074	#	C
601	1	4	0.265015	9.109101295	33.7302484559	15.65304852	#	C
602	1	4	0.265015	8.96809864	20.5013523099	15.65304852	#	C
603	1	4	0.265015	8.96809864	33.7302484559	2.424152374	#	C
604	1	4	0.265015	9.109101295	20.5013523099	2.424152374	#	C
605	1	4	0.265015	15.65304852	27.1863012309	15.65304852	#	C
606	1	4	0.265015	15.65304852	27.0452985759	2.424152374	#	C
607	1	4	0.265015	2.424152374	27.0452985759	15.65304852	#	C
608	1	4	0.265015	2.424152374	27.1863012309	2.424152374	#	C
609	1	4	0.265015	15.65304852	33.7302484559	9.109101295	#	C
610	1	4	0.265015	2.424152374	33.7302484559	8.96809864	#	C
611	1	4	0.265015	15.65304852	20.5013523099	8.96809864	#	C
612	1	4	0.265015	2.424152374	20.5013523099	9.109101295	#	C
613	1	4	0.265015	16.84252739	23.169547080900003	6.045015812	#	C
614	1	4	0.265015	1.234672785	31.062052725900003	6.045015812	#	C
615	1	4	0.265015	1.234672785	23.169547080900003	12.0321846	#	C
616	1	4	0.265015	16.84252739	31.062052725900003	12.0321846	#	C
617	1	4	0.265015	6.045015812	34.9197273259	5.092347145	#	C
618	1	4	0.265015	6.045015812	19.311872720900002	12.98485279	#	C
619	1	4	0.265015	12.0321846	19.311872720900002	5.092347145	#	C
620	1	4	0.265015	12.0321846	34.9197273259	12.98485279	#	C
621	1	4	0.265015	5.092347145	24.1222157479	16.84252739	#	C
622	1	4	0.265015	12.98485279	24.1222157479	1.234672785	#	C
623	1	4	0.265015	5.092347145	30.109384535900002	1.234672785	#	C
624	1	4	0.265015	12.98485279	30.109384535900002	16.84252739	#	C
625	1	4	0.265015	5.092347145	34.9197273259	6.045015812	#	C
626	1	4	0.265015	12.98485279	19.311872720900002	6.045015812	#	C
627	1	4	0.265015	5.092347145	19.311872720900002	12.0321846	#	C
628	1	4	0.265015	12.98485279	34.9197273259	12.0321846	#	C
629	1	4	0.265015	16.84252739	24.1222157479	5.092347145	#	C
630	1	4	0.265015	1.234672785	24.1222157479	12.98485279	#	C
631	1	4	0.265015	1.234672785	30.109384535900002	5.092347145	#	C
632	1	4	0.265015	16.84252739	30.109384535900002	12.98485279	#	C
633	1	4	0.265015	6.045015812	23.169547080900003	16.84252739	#	C
634	1	4	0.265015	6.045015812	31.062052725900003	1.234672785	#	C
635	1	4	0.265015	12.0321846	23.169547080900003	1.234672785	#	C
636	1	4	0.265015	12.0321846	31.062052725900003	16.84252739	#	C
637	1	4	0.265015	7.803926945	32.2081470459	15.0836153	#	C
638	1	4	0.265015	10.27327251	22.0234529969	15.0836153	#	C
639	1	4	0.265015	10.27327251	32.2081470459	2.993584394	#	C
640	1	4	0.265015	7.803926945	22.0234529969	2.993584394	#	C
641	1	4	0.265015	15.0836153	25.881126880900002	14.13094711	#	C
642	1	4	0.265015	15.0836153	28.350472445900003	3.946253061	#	C
643	1	4	0.265015	2.993584394	28.350472445900003	14.13094711	#	C
644	1	4	0.265015	2.993584394	25.881126880900002	3.946253061	#	C
645	1	4	0.265015	14.13094711	33.1608152359	7.803926945	#	C
646	1	4	0.265015	3.946253061	33.1608152359	10.27327251	#	C
647	1	4	0.265015	14.13094711	21.0707843299	10.27327251	#	C
648	1	4	0.265015	3.946253061	21.0707843299	7.803926945	#	C
649	1	4	0.265015	14.13094711	25.881126880900002	15.0836153	#	C
650	1	4	0.265015	3.946253061	28.350472445900003	15.0836153	#	C
651	1	4	0.265015	14.13094711	28.350472445900003	2.993584394	#	C
652	1	4	0.265015	3.946253061	25.881126880900002	2.993584394	#	C
653	1	4	0.265015	7.803926945	33.1608152359	14.13094711	#	C
654	1	4	0.265015	10.27327251	33.1608152359	3.946253061	#	C
655	1	4	0.265015	10.27327251	21.0707843299	14.13094711	#	C
656	1	4	0.265015	7.803926945	21.0707843299	3.946253061	#	C
657	1	4	0.265015	15.0836153	32.2081470459	7.803926945	#	C
658	1	4	0.265015	15.0836153	22.0234529969	10.27327251	#	C
659	1	4	0.265015	2.993584394	32.2081470459	10.27327251	#	C
660	1	4	0.265015	2.993584394	22.0234529969	7.803926945	#	C
661	1	5	-0.112113	16.33636475	22.3904199599	6.025733471	#	H
662	1	5	-0.112113	1.740834355	31.8411798459	6.025733471	#	H
663	1	5	-0.112113	1.740834355	22.3904199599	12.05146599	#	H
664	1	5	-0.112113	16.33636475	31.8411798459	12.05146599	#	H
665	1	5	-0.112113	6.025733471	34.4135646859	4.313220024	#	H
666	1	5	-0.112113	6.025733471	19.818034290900002	13.76397991	#	H
667	1	5	-0.112113	12.05146599	19.818034290900002	4.313220024	#	H
668	1	5	-0.112113	12.05146599	34.4135646859	13.76397991	#	H
669	1	5	-0.112113	4.313220024	24.1029334069	16.33636475	#	H
670	1	5	-0.112113	13.76397991	24.1029334069	1.740834355	#	H
671	1	5	-0.112113	4.313220024	30.128665925900002	1.740834355	#	H
672	1	5	-0.112113	13.76397991	30.128665925900002	16.33636475	#	H
673	1	5	-0.112113	4.313220024	34.4135646859	6.025733471	#	H
674	1	5	-0.112113	13.76397991	19.818034290900002	6.025733471	#	H
675	1	5	-0.112113	4.313220024	19.818034290900002	12.05146599	#	H
676	1	5	-0.112113	13.76397991	34.4135646859	12.05146599	#	H
677	1	5	-0.112113	16.33636475	24.1029334069	4.313220024	#	H
678	1	5	-0.112113	1.740834355	24.1029334069	13.76397991	#	H
679	1	5	-0.112113	1.740834355	30.128665925900002	4.313220024	#	H
680	1	5	-0.112113	16.33636475	30.128665925900002	13.76397991	#	H
681	1	5	-0.112113	6.025733471	22.3904199599	16.33636475	#	H
682	1	5	-0.112113	6.025733471	31.8411798459	1.740834355	#	H
683	1	5	-0.112113	12.05146599	22.3904199599	1.740834355	#	H
684	1	5	-0.112113	12.05146599	31.8411798459	16.33636475	#	H
685	1	5	-0.112113	7.297765732	31.4290199259	15.06433392	#	H
686	1	5	-0.112113	10.7794342	22.8025798799	15.06433392	#	H
687	1	5	-0.112113	10.7794342	31.4290199259	3.012866497	#	H
688	1	5	-0.112113	7.297765732	22.8025798799	3.012866497	#	H
689	1	5	-0.112113	15.06433392	25.3749656679	13.35181999	#	H
690	1	5	-0.112113	15.06433392	28.856634135900002	4.725379944	#	H
691	1	5	-0.112113	3.012866497	28.856634135900002	13.35181999	#	H
692	1	5	-0.112113	3.012866497	25.3749656679	4.725379944	#	H
693	1	5	-0.112113	13.35181999	33.1415338559	7.297765732	#	H
694	1	5	-0.112113	4.725379944	33.1415338559	10.7794342	#	H
695	1	5	-0.112113	13.35181999	21.090066432900002	10.7794342	#	H
696	1	5	-0.112113	4.725379944	21.090066432900002	7.297765732	#	H
697	1	5	-0.112113	13.35181999	25.3749656679	15.06433392	#	H
698	1	5	-0.112113	4.725379944	28.856634135900002	15.06433392	#	H
699	1	5	-0.112113	13.35181999	28.856634135900002	3.012866497	#	H
700	1	5	-0.112113	4.725379944	25.3749656679	3.012866497	#	H
701	1	5	-0.112113	7.297765732	33.1415338559	13.35181999	#	H
702	1	5	-0.112113	10.7794342	33.1415338559	4.725379944	#	H
703	1	5	-0.112113	10.7794342	21.090066432900002	13.35181999	#	H
704	1	5	-0.112113	7.297765732	21.090066432900002	4.725379944	#	H
705	1	5	-0.112113	15.06433392	31.4290199259	7.297765732	#	H
706	1	5	-0.112113	15.06433392	22.8025798799	10.7794342	#	H
707	1	5	-0.112113	3.012866497	31.4290199259	10.7794342	#	H
708	1	5	-0.112113	3.012866497	22.8025798799	7.297765732	#	H
709	1	6	-0.347669	1.397367477	26.506598472900002	6.887413502	#	O
710	1	6	-0.347669	16.67983246	27.7250013349	6.887413502	#	O
711	1	6	-0.347669	16.67983246	26.506598472900002	11.18978596	#	O
712	1	6	-0.347669	1.397367477	27.7250013349	11.18978596	#	O
713	1	6	-0.347669	6.887413502	19.4745674129	8.429398537	#	O
714	1	6	-0.347669	6.887413502	34.7570323959	9.647801399	#	O
715	1	6	-0.347669	11.18978596	34.7570323959	8.429398537	#	O
716	1	6	-0.347669	11.18978596	19.4745674129	9.647801399	#	O
717	1	6	-0.347669	8.429398537	24.964613437900002	1.397367477	#	O
718	1	6	-0.347669	9.647801399	24.964613437900002	16.67983246	#	O
719	1	6	-0.347669	8.429398537	29.2669858959	16.67983246	#	O
720	1	6	-0.347669	9.647801399	29.2669858959	1.397367477	#	O
721	1	6	-0.347669	8.429398537	19.4745674129	6.887413502	#	O
722	1	6	-0.347669	9.647801399	34.7570323959	6.887413502	#	O
723	1	6	-0.347669	8.429398537	34.7570323959	11.18978596	#	O
724	1	6	-0.347669	9.647801399	19.4745674129	11.18978596	#	O
725	1	6	-0.347669	1.397367477	24.964613437900002	8.429398537	#	O
726	1	6	-0.347669	16.67983246	24.964613437900002	9.647801399	#	O
727	1	6	-0.347669	16.67983246	29.2669858959	8.429398537	#	O
728	1	6	-0.347669	1.397367477	29.2669858959	9.647801399	#	O
729	1	6	-0.347669	6.887413502	26.506598472900002	1.397367477	#	O
730	1	6	-0.347669	6.887413502	27.7250013349	16.67983246	#	O
731	1	6	-0.347669	11.18978596	26.506598472900002	16.67983246	#	O
732	1	6	-0.347669	11.18978596	27.7250013349	1.397367477	#	O
733	1	6	-0.347669	10.43596745	35.5451984459	15.92601395	#	O
734	1	6	-0.347669	7.641232014	18.6864013669	15.92601395	#	O
735	1	6	-0.347669	7.641232014	35.5451984459	2.151186466	#	O
736	1	6	-0.347669	10.43596745	18.6864013669	2.151186466	#	O
737	1	6	-0.347669	15.92601395	28.5131673859	17.46799851	#	O
738	1	6	-0.347669	15.92601395	25.7184319499	0.609201431	#	O
739	1	6	-0.347669	2.151186466	25.7184319499	17.46799851	#	O
740	1	6	-0.347669	2.151186466	28.5131673859	0.609201431	#	O
741	1	6	-0.347669	17.46799851	34.0032138859	10.43596745	#	O
742	1	6	-0.347669	0.609201431	34.0032138859	7.641232014	#	O
743	1	6	-0.347669	17.46799851	20.2283864019	7.641232014	#	O
744	1	6	-0.347669	0.609201431	20.2283864019	10.43596745	#	O
745	1	6	-0.347669	17.46799851	28.5131673859	15.92601395	#	O
746	1	6	-0.347669	0.609201431	25.7184319499	15.92601395	#	O
747	1	6	-0.347669	17.46799851	25.7184319499	2.151186466	#	O
748	1	6	-0.347669	0.609201431	28.5131673859	2.151186466	#	O
749	1	6	-0.347669	10.43596745	34.0032138859	17.46799851	#	O
750	1	6	-0.347669	7.641232014	34.0032138859	0.609201431	#	O
751	1	6	-0.347669	7.641232014	20.2283864019	17.46799851	#	O
752	1	6	-0.347669	10.43596745	20.2283864019	0.609201431	#	O
753	1	6	-0.347669	15.92601395	35.5451984459	10.43596745	#	O
754	1	6	-0.347669	15.92601395	18.6864013669	7.641232014	#	O
755	1	6	-0.347669	2.151186466	35.5451984459	7.641232014	#	O
756	1	6	-0.347669	2.151186466	18.6864013669	10.43596745	#	O
757	1	1	0.745922	18.0771999359	22.5964999199	9.038599968	#	Cd
758	1	1	0.745922	18.0771999359	31.6350994159	9.038599968	#	Cd
759	1	1	0.745922	27.1157999039	18.0771999359	4.519299984	#	Cd
760	1	1	0.745922	27.1157999039	18.0771999359	13.55789948	#	Cd
761	1	1	0.745922	22.5964999199	27.1157999039	0.0	#	Cd
762	1	1	0.745922	31.6350994159	27.1157999039	0.0	#	Cd
763	1	1	0.745922	22.5964999199	18.0771999359	9.038599968	#	Cd
764	1	1	0.745922	31.6350994159	18.0771999359	9.038599968	#	Cd
765	1	1	0.745922	18.0771999359	27.1157999039	4.519299984	#	Cd
766	1	1	0.745922	18.0771999359	27.1157999039	13.55789948	#	Cd
767	1	1	0.745922	27.1157999039	22.5964999199	0.0	#	Cd
768	1	1	0.745922	27.1157999039	31.6350994159	0.0	#	Cd
769	1	2	-0.316226	35.7693557759	23.525668143900003	7.03022337	#	N
770	1	2	-0.316226	18.4622442719	30.705931665900003	7.03022337	#	N
771	1	2	-0.316226	18.4622442719	23.525668143900003	11.04697609	#	N
772	1	2	-0.316226	35.7693557759	30.705931665900003	11.04697609	#	N
773	1	2	-0.316226	25.1074233059	35.7693557759	5.448468208	#	N
774	1	2	-0.316226	25.1074233059	18.4622442719	12.62873173	#	N
775	1	2	-0.316226	29.1241760259	18.4622442719	5.448468208	#	N
776	1	2	-0.316226	29.1241760259	35.7693557759	12.62873173	#	N
777	1	2	-0.316226	23.525668143900003	25.1074233059	17.69215584	#	N
778	1	2	-0.316226	30.705931665900003	25.1074233059	0.385044336	#	N
779	1	2	-0.316226	23.525668143900003	29.1241760259	0.385044336	#	N
780	1	2	-0.316226	30.705931665900003	29.1241760259	17.69215584	#	N
781	1	2	-0.316226	23.525668143900003	35.7693557759	7.03022337	#	N
782	1	2	-0.316226	30.705931665900003	18.4622442719	7.03022337	#	N
783	1	2	-0.316226	23.525668143900003	18.4622442719	11.04697609	#	N
784	1	2	-0.316226	30.705931665900003	35.7693557759	11.04697609	#	N
785	1	2	-0.316226	35.7693557759	25.1074233059	5.448468208	#	N
786	1	2	-0.316226	18.4622442719	25.1074233059	12.62873173	#	N
787	1	2	-0.316226	18.4622442719	29.1241760259	5.448468208	#	N
788	1	2	-0.316226	35.7693557759	29.1241760259	12.62873173	#	N
789	1	2	-0.316226	25.1074233059	23.525668143900003	17.69215584	#	N
790	1	2	-0.316226	25.1074233059	30.705931665900003	0.385044336	#	N
791	1	2	-0.316226	29.1241760259	23.525668143900003	0.385044336	#	N
792	1	2	-0.316226	29.1241760259	30.705931665900003	17.69215584	#	N
793	1	2	-0.316226	26.730755805900003	32.5642681159	16.06882286	#	N
794	1	2	-0.316226	27.5008449559	21.6673316959	16.06882286	#	N
795	1	2	-0.316226	27.5008449559	32.5642681159	2.008376598	#	N
796	1	2	-0.316226	26.730755805900003	21.6673316959	2.008376598	#	N
797	1	2	-0.316226	34.1460227959	26.730755805900003	14.48706818	#	N
798	1	2	-0.316226	34.1460227959	27.5008449559	3.59013176	#	N
799	1	2	-0.316226	20.085576533900003	27.5008449559	14.48706818	#	N
800	1	2	-0.316226	20.085576533900003	26.730755805900003	3.59013176	#	N
801	1	2	-0.316226	32.5642681159	34.1460227959	8.65355587	#	N
802	1	2	-0.316226	21.6673316959	34.1460227959	9.42364502	#	N
803	1	2	-0.316226	32.5642681159	20.085576533900003	9.42364502	#	N
804	1	2	-0.316226	21.6673316959	20.085576533900003	8.65355587	#	N
805	1	2	-0.316226	32.5642681159	26.730755805900003	16.06882286	#	N
806	1	2	-0.316226	21.6673316959	27.5008449559	16.06882286	#	N
807	1	2	-0.316226	32.5642681159	27.5008449559	2.008376598	#	N
808	1	2	-0.316226	21.6673316959	26.730755805900003	2.008376598	#	N
809	1	2	-0.316226	26.730755805900003	34.1460227959	14.48706818	#	N
810	1	2	-0.316226	27.5008449559	34.1460227959	3.59013176	#	N
811	1	2	-0.316226	27.5008449559	20.085576533900003	14.48706818	#	N
812	1	2	-0.316226	26.730755805900003	20.085576533900003	3.59013176	#	N
813	1	2	-0.316226	34.1460227959	32.5642681159	8.65355587	#	N
814	1	2	-0.316226	34.1460227959	21.6673316959	9.42364502	#	N
815	1	2	-0.316226	20.085576533900003	32.5642681159	9.42364502	#	N
816	1	2	-0.316226	20.085576533900003	21.6673316959	8.65355587	#	N
817	1	3	0.485475	19.0895231959	25.4328122139	7.355612278	#	N
818	1	3	0.485475	35.1420764959	28.7987871159	7.355612278	#	N
819	1	3	0.485475	35.1420764959	25.4328122139	10.72158718	#	N
820	1	3	0.485475	19.0895231959	28.7987871159	10.72158718	#	N
821	1	3	0.485475	25.4328122139	19.0895231959	7.355612278	#	N
822	1	3	0.485475	25.4328122139	35.1420764959	10.72158718	#	N
823	1	3	0.485475	28.7987871159	35.1420764959	7.355612278	#	N
824	1	3	0.485475	28.7987871159	19.0895231959	10.72158718	#	N
825	1	3	0.485475	25.4328122139	25.4328122139	1.01232326	#	N
826	1	3	0.485475	28.7987871159	25.4328122139	17.06487656	#	N
827	1	3	0.485475	25.4328122139	28.7987871159	17.06487656	#	N
828	1	3	0.485475	28.7987871159	28.7987871159	1.01232326	#	N
829	1	3	0.485475	28.128123285900003	34.4714126559	16.39421272	#	N
830	1	3	0.485475	26.1034765239	19.760187506900003	16.39421272	#	N
831	1	3	0.485475	26.1034765239	34.4714126559	1.682987571	#	N
832	1	3	0.485475	28.128123285900003	19.760187506900003	1.682987571	#	N
833	1	3	0.485475	34.4714126559	28.128123285900003	16.39421272	#	N
834	1	3	0.485475	34.4714126559	26.1034765239	1.682987571	#	N
835	1	3	0.485475	19.760187506900003	26.1034765239	16.39421272	#	N
836	1	3	0.485475	19.760187506900003	28.128123285900003	1.682987571	#	N
837	1	3	0.485475	34.4714126559	34.4714126559	10.05092335	#	N
838	1	3	0.485475	19.760187506900003	34.4714126559	8.026276588	#	N
839	1	3	0.485475	34.4714126559	19.760187506900003	8.026276588	#	N
840	1	3	0.485475	19.760187506900003	19.760187506900003	10.05092335	#	N
841	1	4	0.265015	18.1477010099	24.691647529900003	6.614447594	#	C
842	1	4	0.265015	36.0838985459	29.5399513259	6.614447594	#	C
843	1	4	0.265015	36.0838985459	24.691647529900003	11.46275139	#	C
844	1	4	0.265015	18.1477010099	29.5399513259	11.46275139	#	C
845	1	4	0.265015	24.691647529900003	18.1477010099	6.614447594	#	C
846	1	4	0.265015	24.691647529900003	36.0838985459	11.46275139	#	C
847	1	4	0.265015	29.5399513259	36.0838985459	6.614447594	#	C
848	1	4	0.265015	29.5399513259	18.1477010099	11.46275139	#	C
849	1	4	0.265015	24.691647529900003	24.691647529900003	0.070501074	#	C
850	1	4	0.265015	29.5399513259	24.691647529900003	18.00669861	#	C
851	1	4	0.265015	24.691647529900003	29.5399513259	18.00669861	#	C
852	1	4	0.265015	29.5399513259	29.5399513259	0.070501074	#	C
853	1	4	0.265015	27.1863012309	33.7302484559	15.65304852	#	C
854	1	4	0.265015	27.0452985759	20.5013523099	15.65304852	#	C
855	1	4	0.265015	27.0452985759	33.7302484559	2.424152374	#	C
856	1	4	0.265015	27.1863012309	20.5013523099	2.424152374	#	C
857	1	4	0.265015	33.7302484559	27.1863012309	15.65304852	#	C
858	1	4	0.265015	33.7302484559	27.0452985759	2.424152374	#	C
859	1	4	0.265015	20.5013523099	27.0452985759	15.65304852	#	C
860	1	4	0.265015	20.5013523099	27.1863012309	2.424152374	#	C
861	1	4	0.265015	33.7302484559	33.7302484559	9.109101295	#	C
862	1	4	0.265015	20.5013523099	33.7302484559	8.96809864	#	C
863	1	4	0.265015	33.7302484559	20.5013523099	8.96809864	#	C
864	1	4	0.265015	20.5013523099	20.5013523099	9.109101295	#	C
865	1	4	0.265015	34.9197273259	23.169547080900003	6.045015812	#	C
866	1	4	0.265015	19.311872720900002	31.062052725900003	6.045015812	#	C
867	1	4	0.265015	19.311872720900002	23.169547080900003	12.0321846	#	C
868	1	4	0.265015	34.9197273259	31.062052725900003	12.0321846	#	C
869	1	4	0.265015	24.1222157479	34.9197273259	5.092347145	#	C
870	1	4	0.265015	24.1222157479	19.311872720900002	12.98485279	#	C
871	1	4	0.265015	30.109384535900002	19.311872720900002	5.092347145	#	C
872	1	4	0.265015	30.109384535900002	34.9197273259	12.98485279	#	C
873	1	4	0.265015	23.169547080900003	24.1222157479	16.84252739	#	C
874	1	4	0.265015	31.062052725900003	24.1222157479	1.234672785	#	C
875	1	4	0.265015	23.169547080900003	30.109384535900002	1.234672785	#	C
876	1	4	0.265015	31.062052725900003	30.109384535900002	16.84252739	#	C
877	1	4	0.265015	23.169547080900003	34.9197273259	6.045015812	#	C
878	1	4	0.265015	31.062052725900003	19.311872720900002	6.045015812	#	C
879	1	4	0.265015	23.169547080900003	19.311872720900002	12.0321846	#	C
880	1	4	0.265015	31.062052725900003	34.9197273259	12.0321846	#	C
881	1	4	0.265015	34.9197273259	24.1222157479	5.092347145	#	C
882	1	4	0.265015	19.311872720900002	24.1222157479	12.98485279	#	C
883	1	4	0.265015	19.311872720900002	30.109384535900002	5.092347145	#	C
884	1	4	0.265015	34.9197273259	30.109384535900002	12.98485279	#	C
885	1	4	0.265015	24.1222157479	23.169547080900003	16.84252739	#	C
886	1	4	0.265015	24.1222157479	31.062052725900003	1.234672785	#	C
887	1	4	0.265015	30.109384535900002	23.169547080900003	1.234672785	#	C
888	1	4	0.265015	30.109384535900002	31.062052725900003	16.84252739	#	C
889	1	4	0.265015	25.881126880900002	32.2081470459	15.0836153	#	C
890	1	4	0.265015	28.350472445900003	22.0234529969	15.0836153	#	C
891	1	4	0.265015	28.350472445900003	32.2081470459	2.993584394	#	C
892	1	4	0.265015	25.881126880900002	22.0234529969	2.993584394	#	C
893	1	4	0.265015	33.1608152359	25.881126880900002	14.13094711	#	C
894	1	4	0.265015	33.1608152359	28.350472445900003	3.946253061	#	C
895	1	4	0.265015	21.0707843299	28.350472445900003	14.13094711	#	C
896	1	4	0.265015	21.0707843299	25.881126880900002	3.946253061	#	C
897	1	4	0.265015	32.2081470459	33.1608152359	7.803926945	#	C
898	1	4	0.265015	22.0234529969	33.1608152359	10.27327251	#	C
899	1	4	0.265015	32.2081470459	21.0707843299	10.27327251	#	C
900	1	4	0.265015	22.0234529969	21.0707843299	7.803926945	#	C
901	1	4	0.265015	32.2081470459	25.881126880900002	15.0836153	#	C
902	1	4	0.265015	22.0234529969	28.350472445900003	15.0836153	#	C
903	1	4	0.265015	32.2081470459	28.350472445900003	2.993584394	#	C
904	1	4	0.265015	22.0234529969	25.881126880900002	2.993584394	#	C
905	1	4	0.265015	25.881126880900002	33.1608152359	14.13094711	#	C
906	1	4	0.265015	28.350472445900003	33.1608152359	3.946253061	#	C
907	1	4	0.265015	28.350472445900003	21.0707843299	14.13094711	#	C
908	1	4	0.265015	25.881126880900002	21.0707843299	3.946253061	#	C
909	1	4	0.265015	33.1608152359	32.2081470459	7.803926945	#	C
910	1	4	0.265015	33.1608152359	22.0234529969	10.27327251	#	C
911	1	4	0.265015	21.0707843299	32.2081470459	10.27327251	#	C
912	1	4	0.265015	21.0707843299	22.0234529969	7.803926945	#	C
913	1	5	-0.112113	34.4135646859	22.3904199599	6.025733471	#	H
914	1	5	-0.112113	19.818034290900002	31.8411798459	6.025733471	#	H
915	1	5	-0.112113	19.818034290900002	22.3904199599	12.05146599	#	H
916	1	5	-0.112113	34.4135646859	31.8411798459	12.05146599	#	H
917	1	5	-0.112113	24.1029334069	34.4135646859	4.313220024	#	H
918	1	5	-0.112113	24.1029334069	19.818034290900002	13.76397991	#	H
919	1	5	-0.112113	30.128665925900002	19.818034290900002	4.313220024	#	H
920	1	5	-0.112113	30.128665925900002	34.4135646859	13.76397991	#	H
921	1	5	-0.112113	22.3904199599	24.1029334069	16.33636475	#	H
922	1	5	-0.112113	31.8411798459	24.1029334069	1.740834355	#	H
923	1	5	-0.112113	22.3904199599	30.128665925900002	1.740834355	#	H
924	1	5	-0.112113	31.8411798459	30.128665925900002	16.33636475	#	H
925	1	5	-0.112113	22.3904199599	34.4135646859	6.025733471	#	H
926	1	5	-0.112113	31.8411798459	19.818034290900002	6.025733471	#	H
927	1	5	-0.112113	22.3904199599	19.818034290900002	12.05146599	#	H
928	1	5	-0.112113	31.8411798459	34.4135646859	12.05146599	#	H
929	1	5	-0.112113	34.4135646859	24.1029334069	4.313220024	#	H
930	1	5	-0.112113	19.818034290900002	24.1029334069	13.76397991	#	H
931	1	5	-0.112113	19.818034290900002	30.128665925900002	4.313220024	#	H
932	1	5	-0.112113	34.4135646859	30.128665925900002	13.76397991	#	H
933	1	5	-0.112113	24.1029334069	22.3904199599	16.33636475	#	H
934	1	5	-0.112113	24.1029334069	31.8411798459	1.740834355	#	H
935	1	5	-0.112113	30.128665925900002	22.3904199599	1.740834355	#	H
936	1	5	-0.112113	30.128665925900002	31.8411798459	16.33636475	#	H
937	1	5	-0.112113	25.3749656679	31.4290199259	15.06433392	#	H
938	1	5	-0.112113	28.856634135900002	22.8025798799	15.06433392	#	H
939	1	5	-0.112113	28.856634135900002	31.4290199259	3.012866497	#	H
940	1	5	-0.112113	25.3749656679	22.8025798799	3.012866497	#	H
941	1	5	-0.112113	33.1415338559	25.3749656679	13.35181999	#	H
942	1	5	-0.112113	33.1415338559	28.856634135900002	4.725379944	#	H
943	1	5	-0.112113	21.090066432900002	28.856634135900002	13.35181999	#	H
944	1	5	-0.112113	21.090066432900002	25.3749656679	4.725379944	#	H
945	1	5	-0.112113	31.4290199259	33.1415338559	7.297765732	#	H
946	1	5	-0.112113	22.8025798799	33.1415338559	10.7794342	#	H
947	1	5	-0.112113	31.4290199259	21.090066432900002	10.7794342	#	H
948	1	5	-0.112113	22.8025798799	21.090066432900002	7.297765732	#	H
949	1	5	-0.112113	31.4290199259	25.3749656679	15.06433392	#	H
950	1	5	-0.112113	22.8025798799	28.856634135900002	15.06433392	#	H
951	1	5	-0.112113	31.4290199259	28.856634135900002	3.012866497	#	H
952	1	5	-0.112113	22.8025798799	25.3749656679	3.012866497	#	H
953	1	5	-0.112113	25.3749656679	33.1415338559	13.35181999	#	H
954	1	5	-0.112113	28.856634135900002	33.1415338559	4.725379944	#	H
955	1	5	-0.112113	28.856634135900002	21.090066432900002	13.35181999	#	H
956	1	5	-0.112113	25.3749656679	21.090066432900002	4.725379944	#	H
957	1	5	-0.112113	33.1415338559	31.4290199259	7.297765732	#	H
958	1	5	-0.112113	33.1415338559	22.8025798799	10.7794342	#	H
959	1	5	-0.112113	21.090066432900002	31.4290199259	10.7794342	#	H
960	1	5	-0.112113	21.090066432900002	22.8025798799	7.297765732	#	H
961	1	6	-0.347669	19.4745674129	26.506598472900002	6.887413502	#	O
962	1	6	-0.347669	34.7570323959	27.7250013349	6.887413502	#	O
963	1	6	-0.347669	34.7570323959	26.506598472900002	11.18978596	#	O
964	1	6	-0.347669	19.4745674129	27.7250013349	11.18978596	#	O
965	1	6	-0.347669	24.964613437900002	19.4745674129	8.429398537	#	O
966	1	6	-0.347669	24.964613437900002	34.7570323959	9.647801399	#	O
967	1	6	-0.347669	29.2669858959	34.7570323959	8.429398537	#	O
968	1	6	-0.347669	29.2669858959	19.4745674129	9.647801399	#	O
969	1	6	-0.347669	26.506598472900002	24.964613437900002	1.397367477	#	O
970	1	6	-0.347669	27.7250013349	24.964613437900002	16.67983246	#	O
971	1	6	-0.347669	26.506598472900002	29.2669858959	16.67983246	#	O
972	1	6	-0.347669	27.7250013349	29.2669858959	1.397367477	#	O
973	1	6	-0.347669	26.506598472900002	19.4745674129	6.887413502	#	O
974	1	6	-0.347669	27.7250013349	34.7570323959	6.887413502	#	O
975	1	6	-0.347669	26.506598472900002	34.7570323959	11.18978596	#	O
976	1	6	-0.347669	27.7250013349	19.4745674129	11.18978596	#	O
977	1	6	-0.347669	19.4745674129	24.964613437900002	8.429398537	#	O
978	1	6	-0.347669	34.7570323959	24.964613437900002	9.647801399	#	O
979	1	6	-0.347669	34.7570323959	29.2669858959	8.429398537	#	O
980	1	6	-0.347669	19.4745674129	29.2669858959	9.647801399	#	O
981	1	6	-0.347669	24.964613437900002	26.506598472900002	1.397367477	#	O
982	1	6	-0.347669	24.964613437900002	27.7250013349	16.67983246	#	O
983	1	6	-0.347669	29.2669858959	26.506598472900002	16.67983246	#	O
984	1	6	-0.347669	29.2669858959	27.7250013349	1.397367477	#	O
985	1	6	-0.347669	28.5131673859	35.5451984459	15.92601395	#	O
986	1	6	-0.347669	25.7184319499	18.6864013669	15.92601395	#	O
987	1	6	-0.347669	25.7184319499	35.5451984459	2.151186466	#	O
988	1	6	-0.347669	28.5131673859	18.6864013669	2.151186466	#	O
989	1	6	-0.347669	34.0032138859	28.5131673859	17.46799851	#	O
990	1	6	-0.347669	34.0032138859	25.7184319499	0.609201431	#	O
991	1	6	-0.347669	20.2283864019	25.7184319499	17.46799851	#	O
992	1	6	-0.347669	20.2283864019	28.5131673859	0.609201431	#	O
993	1	6	-0.347669	35.5451984459	34.0032138859	10.43596745	#	O
994	1	6	-0.347669	18.6864013669	34.0032138859	7.641232014	#	O
995	1	6	-0.347669	35.5451984459	20.2283864019	7.641232014	#	O
996	1	6	-0.347669	18.6864013669	20.2283864019	10.43596745	#	O
997	1	6	-0.347669	35.5451984459	28.5131673859	15.92601395	#	O
998	1	6	-0.347669	18.6864013669	25.7184319499	15.92601395	#	O
999	1	6	-0.347669	35.5451984459	25.7184319499	2.151186466	#	O
1000	1	6	-0.347669	18.6864013669	28.5131673859	2.151186466	#	O
1001	1	6	-0.347669	28.5131673859	34.0032138859	17.46799851	#	O
1002	1	6	-0.347669	25.7184319499	34.0032138859	0.609201431	#	O
1003	1	6	-0.347669	25.7184319499	20.2283864019	17.46799851	#	O
1004	1	6	-0.347669	28.5131673859	20.2283864019	0.609201431	#	O
1005	1	6	-0.347669	34.0032138859	35.5451984459	10.43596745	#	O
1006	1	6	-0.347669	34.0032138859	18.6864013669	7.641232014	#	O
1007	1	6	-0.347669	20.2283864019	35.5451984459	7.641232014	#	O
1008	1	6	-0.347669	20.2283864019	18.6864013669	10.43596745	#	O
1009	1	1	0.745922	0.0	4.519299984	27.1157999039	#	Cd
1010	1	1	0.745922	0.0	13.55789948	27.1157999039	#	Cd
1011	1	1	0.745922	9.038599968	0.0	22.5964999199	#	Cd
1012	1	1	0.745922	9.038599968	0.0	31.6350994159	#	Cd
1013	1	1	0.745922	4.519299984	9.038599968	18.0771999359	#	Cd
1014	1	1	0.745922	13.55789948	9.038599968	18.0771999359	#	Cd
1015	1	1	0.745922	4.519299984	0.0	27.1157999039	#	Cd
1016	1	1	0.745922	13.55789948	0.0	27.1157999039	#	Cd
1017	1	1	0.745922	0.0	9.038599968	22.5964999199	#	Cd
1018	1	1	0.745922	0.0	9.038599968	31.6350994159	#	Cd
1019	1	1	0.745922	9.038599968	4.519299984	18.0771999359	#	Cd
1020	1	1	0.745922	9.038599968	13.55789948	18.0771999359	#	Cd
1021	1	2	-0.316226	17.69215584	5.448468208	25.1074233059	#	N
1022	1	2	-0.316226	0.385044336	12.62873173	25.1074233059	#	N
1023	1	2	-0.316226	0.385044336	5.448468208	29.1241760259	#	N
1024	1	2	-0.316226	17.69215584	12.62873173	29.1241760259	#	N
1025	1	2	-0.316226	7.03022337	17.69215584	23.525668143900003	#	N
1026	1	2	-0.316226	7.03022337	0.385044336	30.705931665900003	#	N
1027	1	2	-0.316226	11.04697609	0.385044336	23.525668143900003	#	N
1028	1	2	-0.316226	11.04697609	17.69215584	30.705931665900003	#	N
1029	1	2	-0.316226	5.448468208	7.03022337	35.7693557759	#	N
1030	1	2	-0.316226	12.62873173	7.03022337	18.4622442719	#	N
1031	1	2	-0.316226	5.448468208	11.04697609	18.4622442719	#	N
1032	1	2	-0.316226	12.62873173	11.04697609	35.7693557759	#	N
1033	1	2	-0.316226	5.448468208	17.69215584	25.1074233059	#	N
1034	1	2	-0.316226	12.62873173	0.385044336	25.1074233059	#	N
1035	1	2	-0.316226	5.448468208	0.385044336	29.1241760259	#	N
1036	1	2	-0.316226	12.62873173	17.69215584	29.1241760259	#	N
1037	1	2	-0.316226	17.69215584	7.03022337	23.525668143900003	#	N
1038	1	2	-0.316226	0.385044336	7.03022337	30.705931665900003	#	N
1039	1	2	-0.316226	0.385044336	11.04697609	23.525668143900003	#	N
1040	1	2	-0.316226	17.69215584	11.04697609	30.705931665900003	#	N
1041	1	2	-0.316226	7.03022337	5.448468208	35.7693557759	#	N
1042	1	2	-0.316226	7.03022337	12.62873173	18.4622442719	#	N
1043	1	2	-0.316226	11.04697609	5.448468208	18.4622442719	#	N
1044	1	2	-0.316226	11.04697609	12.62873173	35.7693557759	#	N
1045	1	2	-0.316226	8.65355587	14.48706818	34.1460227959	#	N
1046	1	2	-0.316226	9.42364502	3.59013176	34.1460227959	#	N
1047	1	2	-0.316226	9.42364502	14.48706818	20.085576533900003	#	N
1048	1	2	-0.316226	8.65355587	3.59013176	20.085576533900003	#	N
1049	1	2	-0.316226	16.06882286	8.65355587	32.5642681159	#	N
1050	1	2	-0.316226	16.06882286	9.42364502	21.6673316959	#	N
1051	1	2	-0.316226	2.008376598	9.42364502	32.5642681159	#	N
1052	1	2	-0.316226	2.008376598	8.65355587	21.6673316959	#	N
1053	1	2	-0.316226	14.48706818	16.06882286	26.730755805900003	#	N
1054	1	2	-0.316226	3.59013176	16.06882286	27.5008449559	#	N
1055	1	2	-0.316226	14.48706818	2.008376598	27.5008449559	#	N
1056	1	2	-0.316226	3.59013176	2.008376598	26.730755805900003	#	N
1057	1	2	-0.316226	14.48706818	8.65355587	34.1460227959	#	N
1058	1	2	-0.316226	3.59013176	9.42364502	34.1460227959	#	N
1059	1	2	-0.316226	14.48706818	9.42364502	20.085576533900003	#	N
1060	1	2	-0.316226	3.59013176	8.65355587	20.085576533900003	#	N
1061	1	2	-0.316226	8.65355587	16.06882286	32.5642681159	#	N
1062	1	2	-0.316226	9.42364502	16.06882286	21.6673316959	#	N
1063	1	2	-0.316226	9.42364502	2.008376598	32.5642681159	#	N
1064	1	2	-0.316226	8.65355587	2.008376598	21.6673316959	#	N
1065	1	2	-0.316226	16.06882286	14.48706818	26.730755805900003	#	N
1066	1	2	-0.316226	16.06882286	3.59013176	27.5008449559	#	N
1067	1	2	-0.316226	2.008376598	14.48706818	27.5008449559	#	N
1068	1	2	-0.316226	2.008376598	3.59013176	26.730755805900003	#	N
1069	1	3	0.485475	1.01232326	7.355612278	25.4328122139	#	N
1070	1	3	0.485475	17.06487656	10.72158718	25.4328122139	#	N
1071	1	3	0.485475	17.06487656	7.355612278	28.7987871159	#	N
1072	1	3	0.485475	1.01232326	10.72158718	28.7987871159	#	N
1073	1	3	0.485475	7.355612278	1.01232326	25.4328122139	#	N
1074	1	3	0.485475	7.355612278	17.06487656	28.7987871159	#	N
1075	1	3	0.485475	10.72158718	17.06487656	25.4328122139	#	N
1076	1	3	0.485475	10.72158718	1.01232326	28.7987871159	#	N
1077	1	3	0.485475	7.355612278	7.355612278	19.0895231959	#	N
1078	1	3	0.485475	10.72158718	7.355612278	35.1420764959	#	N
1079	1	3	0.485475	7.355612278	10.72158718	35.1420764959	#	N
1080	1	3	0.485475	10.72158718	10.72158718	19.0895231959	#	N
1081	1	3	0.485475	10.05092335	16.39421272	34.4714126559	#	N
1082	1	3	0.485475	8.026276588	1.682987571	34.4714126559	#	N
1083	1	3	0.485475	8.026276588	16.39421272	19.760187506900003	#	N
1084	1	3	0.485475	10.05092335	1.682987571	19.760187506900003	#	N
1085	1	3	0.485475	16.39421272	10.05092335	34.4714126559	#	N
1086	1	3	0.485475	16.39421272	8.026276588	19.760187506900003	#	N
1087	1	3	0.485475	1.682987571	8.026276588	34.4714126559	#	N
1088	1	3	0.485475	1.682987571	10.05092335	19.760187506900003	#	N
1089	1	3	0.485475	16.39421272	16.39421272	28.128123285900003	#	N
1090	1	3	0.485475	1.682987571	16.39421272	26.1034765239	#	N
1091	1	3	0.485475	16.39421272	1.682987571	26.1034765239	#	N
1092	1	3	0.485475	1.682987571	1.682987571	28.128123285900003	#	N
1093	1	4	0.265015	0.070501074	6.614447594	24.691647529900003	#	C
1094	1	4	0.265015	18.00669861	11.46275139	24.691647529900003	#	C
1095	1	4	0.265015	18.00669861	6.614447594	29.5399513259	#	C
1096	1	4	0.265015	0.070501074	11.46275139	29.5399513259	#	C
1097	1	4	0.265015	6.614447594	0.070501074	24.691647529900003	#	C
1098	1	4	0.265015	6.614447594	18.00669861	29.5399513259	#	C
1099	1	4	0.265015	11.46275139	18.00669861	24.691647529900003	#	C
1100	1	4	0.265015	11.46275139	0.070501074	29.5399513259	#	C
1101	1	4	0.265015	6.614447594	6.614447594	18.1477010099	#	C
1102	1	4	0.265015	11.46275139	6.614447594	36.0838985459	#	C
1103	1	4	0.265015	6.614447594	11.46275139	36.0838985459	#	C
1104	1	4	0.265015	11.46275139	11.46275139	18.1477010099	#	C
1105	1	4	0.265015	9.109101295	15.65304852	33.7302484559	#	C
1106	1	4	0.265015	8.96809864	2.424152374	33.7302484559	#	C
1107	1	4	0.265015	8.96809864	15.65304852	20.5013523099	#	C
1108	1	4	0.265015	9.109101295	2.424152374	20.5013523099	#	C
1109	1	4	0.265015	15.65304852	9.109101295	33.7302484559	#	C
1110	1	4	0.265015	15.65304852	8.96809864	20.5013523099	#	C
1111	1	4	0.265015	2.424152374	8.96809864	33.7302484559	#	C
1112	1	4	0.265015	2.424152374	9.109101295	20.5013523099	#	C
1113	1	4	0.265015	15.65304852	15.65304852	27.1863012309	#	C
1114	1	4	0.265015	2.424152374	15.65304852	27.0452985759	#	C
1115	1	4	0.265015	15.65304852	2.424152374	27.0452985759	#	C
1116	1	4	0.265015	2.424152374	2.424152374	27.1863012309	#	C
1117	1	4	0.265015	16.84252739	5.092347145	24.1222157479	#	C
1118	1	4	0.265015	1.234672785	12.98485279	24.1222157479	#	C
1119	1	4	0.265015	1.234672785	5.092347145	30.109384535900002	#	C
1120	1	4	0.265015	16.84252739	12.98485279	30.109384535900002	#	C
1121	1	4	0.265015	6.045015812	16.84252739	23.169547080900003	#	C
1122	1	4	0.265015	6.045015812	1.234672785	31.062052725900003	#	C
1123	1	4	0.265015	12.0321846	1.234672785	23.169547080900003	#	C
1124	1	4	0.265015	12.0321846	16.84252739	31.062052725900003	#	C
1125	1	4	0.265015	5.092347145	6.045015812	34.9197273259	#	C
1126	1	4	0.265015	12.98485279	6.045015812	19.311872720900002	#	C
1127	1	4	0.265015	5.092347145	12.0321846	19.311872720900002	#	C
1128	1	4	0.265015	12.98485279	12.0321846	34.9197273259	#	C
1129	1	4	0.265015	5.092347145	16.84252739	24.1222157479	#	C
1130	1	4	0.265015	12.98485279	1.234672785	24.1222157479	#	C
1131	1	4	0.265015	5.092347145	1.234672785	30.109384535900002	#	C
1132	1	4	0.265015	12.98485279	16.84252739	30.109384535900002	#	C
1133	1	4	0.265015	16.84252739	6.045015812	23.169547080900003	#	C
1134	1	4	0.265015	1.234672785	6.045015812	31.062052725900003	#	C
1135	1	4	0.265015	1.234672785	12.0321846	23.169547080900003	#	C
1136	1	4	0.265015	16.84252739	12.0321846	31.062052725900003	#	C
1137	1	4	0.265015	6.045015812	5.092347145	34.9197273259	#	C
1138	1	4	0.265015	6.045015812	12.98485279	19.311872720900002	#	C
1139	1	4	0.265015	12.0321846	5.092347145	19.311872720900002	#	C
1140	1	4	0.265015	12.0321846	12.98485279	34.9197273259	#	C
1141	1	4	0.265015	7.803926945	14.13094711	33.1608152359	#	C
1142	1	4	0.265015	10.27327251	3.946253061	33.1608152359	#	C
1143	1	4	0.265015	10.27327251	14.13094711	21.0707843299	#	C
1144	1	4	0.265015	7.803926945	3.946253061	21.0707843299	#	C
1145	1	4	0.265015	15.0836153	7.803926945	32.2081470459	#	C
1146	1	4	0.265015	15.0836153	10.27327251	22.0234529969	#	C
1147	1	4	0.265015	2.993584394	10.27327251	32.2081470459	#	C
1148	1	4	0.265015	2.993584394	7.803926945	22.0234529969	#	C
1149	1	4	0.265015	14.13094711	15.0836153	25.881126880900002	#	C
1150	1	4	0.265015	3.946253061	15.0836153	28.350472445900003	#	C
1151	1	4	0.265015	14.13094711	2.993584394	28.350472445900003	#	C
1152	1	4	0.265015	3.946253061	2.993584394	25.881126880900002	#	C
1153	1	4	0.265015	14.13094711	7.803926945	33.1608152359	#	C
1154	1	4	0.265015	3.946253061	10.27327251	33.1608152359	#	C
1155	1	4	0.265015	14.13094711	10.27327251	21.0707843299	#	C
1156	1	4	0.265015	3.946253061	7.803926945	21.0707843299	#	C
1157	1	4	0.265015	7.803926945	15.0836153	32.2081470459	#	C
1158	1	4	0.265015	10.27327251	15.0836153	22.0234529969	#	C
1159	1	4	0.265015	10.27327251	2.993584394	32.2081470459	#	C
1160	1	4	0.265015	7.803926945	2.993584394	22.0234529969	#	C
1161	1	4	0.265015	15.0836153	14.13094711	25.881126880900002	#	C
1162	1	4	0.265015	15.0836153	3.946253061	28.350472445900003	#	C
1163	1	4	0.265015	2.993584394	14.13094711	28.350472445900003	#	C
1164	1	4	0.265015	2.993584394	3.946253061	25.881126880900002	#	C
1165	1	5	-0.112113	16.33636475	4.313220024	24.1029334069	#	H
1166	1	5	-0.112113	1.740834355	13.76397991	24.1029334069	#	H
1167	1	5	-0.112113	1.740834355	4.313220024	30.128665925900002	#	H
1168	1	5	-0.112113	16.33636475	13.76397991	30.128665925900002	#	H
1169	1	5	-0.112113	6.025733471	16.33636475	22.3904199599	#	H
1170	1	5	-0.112113	6.025733471	1.740834355	31.8411798459	#	H
1171	1	5	-0.112113	12.05146599	1.740834355	22.3904199599	#	H
1172	1	5	-0.112113	12.05146599	16.33636475	31.8411798459	#	H
1173	1	5	-0.112113	4.313220024	6.025733471	34.4135646859	#	H
1174	1	5	-0.112113	13.76397991	6.025733471	19.818034290900002	#	H
1175	1	5	-0.112113	4.313220024	12.05146599	19.818034290900002	#	H
1176	1	5	-0.112113	13.76397991	12.05146599	34.4135646859	#	H
1177	1	5	-0.112113	4.313220024	16.33636475	24.1029334069	#	H
1178	1	5	-0.112113	13.76397991	1.740834355	24.1029334069	#	H
1179	1	5	-0.112113	4.313220024	1.740834355	30.128665925900002	#	H
1180	1	5	-0.112113	13.76397991	16.33636475	30.128665925900002	#	H
1181	1	5	-0.112113	16.33636475	6.025733471	22.3904199599	#	H
1182	1	5	-0.112113	1.740834355	6.025733471	31.8411798459	#	H
1183	1	5	-0.112113	1.740834355	12.05146599	22.3904199599	#	H
1184	1	5	-0.112113	16.33636475	12.05146599	31.8411798459	#	H
1185	1	5	-0.112113	6.025733471	4.313220024	34.4135646859	#	H
1186	1	5	-0.112113	6.025733471	13.76397991	19.818034290900002	#	H
1187	1	5	-0.112113	12.05146599	4.313220024	19.818034290900002	#	H
1188	1	5	-0.112113	12.05146599	13.76397991	34.4135646859	#	H
1189	1	5	-0.112113	7.297765732	13.35181999	33.1415338559	#	H
1190	1	5	-0.112113	10.7794342	4.725379944	33.1415338559	#	H
1191	1	5	-0.112113	10.7794342	13.35181999	21.090066432900002	#	H
1192	1	5	-0.112113	7.297765732	4.725379944	21.090066432900002	#	H
1193	1	5	-0.112113	15.06433392	7.297765732	31.4290199259	#	H
1194	1	5	-0.112113	15.06433392	10.7794342	22.8025798799	#	H
1195	1	5	-0.112113	3.012866497	10.7794342	31.4290199259	#	H
1196	1	5	-0.112113	3.012866497	7.297765732	22.8025798799	#	H
1197	1	5	-0.112113	13.35181999	15.06433392	25.3749656679	#	H
1198	1	5	-0.112113	4.725379944	15.06433392	28.856634135900002	#	H
1199	1	5	-0.112113	13.35181999	3.012866497	28.856634135900002	#	H
1200	1	5	-0.112113	4.725379944	3.012866497	25.3749656679	#	H
1201	1	5	-0.112113	13.35181999	7.297765732	33.1415338559	#	H
1202	1	5	-0.112113	4.725379944	10.7794342	33.1415338559	#	H
1203	1	5	-0.112113	13.35181999	10.7794342	21.090066432900002	#	H
1204	1	5	-0.112113	4.725379944	7.297765732	21.090066432900002	#	H
1205	1	5	-0.112113	7.297765732	15.06433392	31.4290199259	#	H
1206	1	5	-0.112113	10.7794342	15.06433392	22.8025798799	#	H
1207	1	5	-0.112113	10.7794342	3.012866497	31.4290199259	#	H
1208	1	5	-0.112113	7.297765732	3.012866497	22.8025798799	#	H
1209	1	5	-0.112113	15.06433392	13.35181999	25.3749656679	#	H
1210	1	5	-0.112113	15.06433392	4.725379944	28.856634135900002	#	H
1211	1	5	-0.112113	3.012866497	13.35181999	28.856634135900002	#	H
1212	1	5	-0.112113	3.012866497	4.725379944	25.3749656679	#	H
1213	1	6	-0.347669	1.397367477	8.429398537	24.964613437900002	#	O
1214	1	6	-0.347669	16.67983246	9.647801399	24.964613437900002	#	O
1215	1	6	-0.347669	16.67983246	8.429398537	29.2669858959	#	O
1216	1	6	-0.347669	1.397367477	9.647801399	29.2669858959	#	O
1217	1	6	-0.347669	6.887413502	1.397367477	26.506598472900002	#	O
1218	1	6	-0.347669	6.887413502	16.67983246	27.7250013349	#	O
1219	1	6	-0.347669	11.18978596	16.67983246	26.506598472900002	#	O
1220	1	6	-0.347669	11.18978596	1.397367477	27.7250013349	#	O
1221	1	6	-0.347669	8.429398537	6.887413502	19.4745674129	#	O
1222	1	6	-0.347669	9.647801399	6.887413502	34.7570323959	#	O
1223	1	6	-0.347669	8.429398537	11.18978596	34.7570323959	#	O
1224	1	6	-0.347669	9.647801399	11.18978596	19.4745674129	#	O
1225	1	6	-0.347669	8.429398537	1.397367477	24.964613437900002	#	O
1226	1	6	-0.347669	9.647801399	16.67983246	24.964613437900002	#	O
1227	1	6	-0.347669	8.429398537	16.67983246	29.2669858959	#	O
1228	1	6	-0.347669	9.647801399	1.397367477	29.2669858959	#	O
1229	1	6	-0.347669	1.397367477	6.887413502	26.506598472900002	#	O
1230	1	6	-0.347669	16.67983246	6.887413502	27.7250013349	#	O
1231	1	6	-0.347669	16.67983246	11.18978596	26.506598472900002	#	O
1232	1	6	-0.347669	1.397367477	11.18978596	27.7250013349	#	O
1233	1	6	-0.347669	6.887413502	8.429398537	19.4745674129	#	O
1234	1	6	-0.347669	6.887413502	9.647801399	34.7570323959	#	O
1235	1	6	-0.347669	11.18978596	8.429398537	34.7570323959	#	O
1236	1	6	-0.347669	11.18978596	9.647801399	19.4745674129	#	O
1237	1	6	-0.347669	10.43596745	17.46799851	34.0032138859	#	O
1238	1	6	-0.347669	7.641232014	0.609201431	34.0032138859	#	O
1239	1	6	-0.347669	7.641232014	17.46799851	20.2283864019	#	O
1240	1	6	-0.347669	10.43596745	0.609201431	20.2283864019	#	O
1241	1	6	-0.347669	15.92601395	10.43596745	35.5451984459	#	O
1242	1	6	-0.347669	15.92601395	7.641232014	18.6864013669	#	O
1243	1	6	-0.347669	2.151186466	7.641232014	35.5451984459	#	O
1244	1	6	-0.347669	2.151186466	10.43596745	18.6864013669	#	O
1245	1	6	-0.347669	17.46799851	15.92601395	28.5131673859	#	O
1246	1	6	-0.347669	0.609201431	15.92601395	25.7184319499	#	O
1247	1	6	-0.347669	17.46799851	2.151186466	25.7184319499	#	O
1248	1	6	-0.347669	0.609201431	2.151186466	28.5131673859	#	O
1249	1	6	-0.347669	17.46799851	10.43596745	34.0032138859	#	O
1250	1	6	-0.347669	0.609201431	7.641232014	34.0032138859	#	O
1251	1	6	-0.347669	17.46799851	7.641232014	20.2283864019	#	O
1252	1	6	-0.347669	0.609201431	10.43596745	20.2283864019	#	O
1253	1	6	-0.347669	10.43596745	15.92601395	35.5451984459	#	O
1254	1	6	-0.347669	7.641232014	15.92601395	18.6864013669	#	O
1255	1	6	-0.347669	7.641232014	2.151186466	35.5451984459	#	O
1256	1	6	-0.347669	10.43596745	2.151186466	18.6864013669	#	O
1257	1	6	-0.347669	15.92601395	17.46799851	28.5131673859	#	O
1258	1	6	-0.347669	15.92601395	0.609201431	25.7184319499	#	O
1259	1	6	-0.347669	2.151186466	17.46799851	25.7184319499	#	O
1260	1	6	-0.347669	2.151186466	0.609201431	28.5131673859	#	O
1261	1	1	0.745922	18.0771999359	4.519299984	27.1157999039	#	Cd
1262	1	1	0.745922	18.0771999359	13.55789948	27.1157999039	#	Cd
1263	1	1	0.745922	27.1157999039	0.0	22.5964999199	#	Cd
1264	1	1	0.745922	27.1157999039	0.0	31.6350994159	#	Cd
1265	1	1	0.745922	22.5964999199	9.038599968	18.0771999359	#	Cd
1266	1	1	0.745922	31.6350994159	9.038599968	18.0771999359	#	Cd
1267	1	1	0.745922	22.5964999199	0.0	27.1157999039	#	Cd
1268	1	1	0.745922	31.6350994159	0.0	27.1157999039	#	Cd
1269	1	1	0.745922	18.0771999359	9.038599968	22.5964999199	#	Cd
1270	1	1	0.745922	18.0771999359	9.038599968	31.6350994159	#	Cd
1271	1	1	0.745922	27.1157999039	4.519299984	18.0771999359	#	Cd
1272	1	1	0.745922	27.1157999039	13.55789948	18.0771999359	#	Cd
1273	1	2	-0.316226	35.7693557759	5.448468208	25.1074233059	#	N
1274	1	2	-0.316226	18.4622442719	12.62873173	25.1074233059	#	N
1275	1	2	-0.316226	18.4622442719	5.448468208	29.1241760259	#	N
1276	1	2	-0.316226	35.7693557759	12.62873173	29.1241760259	#	N
1277	1	2	-0.316226	25.1074233059	17.69215584	23.525668143900003	#	N
1278	1	2	-0.316226	25.1074233059	0.385044336	30.705931665900003	#	N
1279	1	2	-0.316226	29.1241760259	0.385044336	23.525668143900003	#	N
1280	1	2	-0.316226	29.1241760259	17.69215584	30.705931665900003	#	N
1281	1	2	-0.316226	23.525668143900003	7.03022337	35.7693557759	#	N
1282	1	2	-0.316226	30.705931665900003	7.03022337	18.4622442719	#	N
1283	1	2	-0.316226	23.525668143900003	11.04697609	18.4622442719	#	N
1284	1	2	-0.316226	30.705931665900003	11.04697609	35.7693557759	#	N
1285	1	2	-0.316226	23.525668143900003	17.69215584	25.1074233059	#	N
1286	1	2	-0.316226	30.705931665900003	0.385044336	25.1074233059	#	N
1287	1	2	-0.316226	23.525668143900003	0.385044336	29.1241760259	#	N
1288	1	2	-0.316226	30.705931665900003	17.69215584	29.1241760259	#	N
1289	1	2	-0.316226	35.7693557759	7.03022337	23.525668143900003	#	N
1290	1	2	-0.316226	18.4622442719	7.03022337	30.705931665900003	#	N
1291	1	2	-0.316226	18.4622442719	11.04697609	23.525668143900003	#	N
1292	1	2	-0.316226	35.7693557759	11.04697609	30.705931665900003	#	N
1293	1	2	-0.316226	25.1074233059	5.448468208	35.7693557759	#	N
1294	1	2	-0.316226	25.1074233059	12.62873173	18.4622442719	#	N
1295	1	2	-0.316226	29.1241760259	5.448468208	18.4622442719	#	N
1296	1	2	-0.316226	29.1241760259	12.62873173	35.7693557759	#	N
1297	1	2	-0.316226	26.730755805900003	14.48706818	34.1460227959	#	N
1298	1	2	-0.316226	27.5008449559	3.59013176	34.1460227959	#	N
1299	1	2	-0.316226	27.5008449559	14.48706818	20.085576533900003	#	N
1300	1	2	-0.316226	26.730755805900003	3.59013176	20.085576533900003	#	N
1301	1	2	-0.316226	34.1460227959	8.65355587	32.5642681159	#	N
1302	1	2	-0.316226	34.1460227959	9.42364502	21.6673316959	#	N
1303	1	2	-0.316226	20.085576533900003	9.42364502	32.5642681159	#	N
1304	1	2	-0.316226	20.085576533900003	8.65355587	21.6673316959	#	N
1305	1	2	-0.316226	32.5642681159	16.06882286	26.730755805900003	#	N
1306	1	2	-0.316226	21.6673316959	16.06882286	27.5008449559	#	N
1307	1	2	-0.316226	32.5642681159	2.008376598	27.5008449559	#	N
1308	1	2	-0.316226	21.6673316959	2.008376598	26.730755805900003	#	N
1309	1	2	-0.316226	32.5642681159	8.65355587	34.1460227959	#	N
1310	1	2	-0.316226	21.6673316959	9.42364502	34.1460227959	#	N
1311	1	2	-0.316226	32.5642681159	9.42364502	20.085576533900003	#	N
1312	1	2	-0.316226	21.6673316959	8.65355587	20.085576533900003	#	N
1313	1	2	-0.316226	26.730755805900003	16.06882286	32.5642681159	#	N
1314	1	2	-0.316226	27.5008449559	16.06882286	21.6673316959	#	N
1315	1	2	-0.316226	27.5008449559	2.008376598	32.5642681159	#	N
1316	1	2	-0.316226	26.730755805900003	2.008376598	21.6673316959	#	N
1317	1	2	-0.316226	34.1460227959	14.48706818	26.730755805900003	#	N
1318	1	2	-0.316226	34.1460227959	3.59013176	27.5008449559	#	N
1319	1	2	-0.316226	20.085576533900003	14.48706818	27.5008449559	#	N
1320	1	2	-0.316226	20.085576533900003	3.59013176	26.730755805900003	#	N
1321	1	3	0.485475	19.0895231959	7.355612278	25.4328122139	#	N
1322	1	3	0.485475	35.1420764959	10.72158718	25.4328122139	#	N
1323	1	3	0.485475	35.1420764959	7.355612278	28.7987871159	#	N
1324	1	3	0.485475	19.0895231959	10.72158718	28.7987871159	#	N
1325	1	3	0.485475	25.4328122139	1.01232326	25.4328122139	#	N
1326	1	3	0.485475	25.4328122139	17.06487656	28.7987871159	#	N
1327	1	3	0.485475	28.7987871159	17.06487656	25.4328122139	#	N
1328	1	3	0.485475	28.7987871159	1.01232326	28.7987871159	#	N
1329	1	3	0.485475	25.4328122139	7.355612278	19.0895231959	#	N
1330	1	3	0.485475	28.7987871159	7.355612278	35.1420764959	#	N
1331	1	3	0.485475	25.4328122139	10.72158718	35.1420764959	#	N
1332	1	3	0.485475	28.7987871159	10.72158718	19.0895231959	#	N
1333	1	3	0.485475	28.128123285900003	16.39421272	34.4714126559	#	N
1334	1	3	0.485475	26.1034765239	1.682987571	34.4714126559	#	N
1335	1	3	0.485475	26.1034765239	16.39421272	19.760187506900003	#	N
1336	1	3	0.485475	28.128123285900003	1.682987571	19.760187506900003	#	N
1337	1	3	0.485475	34.4714126559	10.05092335	34.4714126559	#	N
1338	1	3	0.485475	34.4714126559	8.026276588	19.760187506900003	#	N
1339	1	3	0.485475	19.760187506900003	8.026276588	34.4714126559	#	N
1340	1	3	0.485475	19.760187506900003	10.05092335	19.760187506900003	#	N
1341	1	3	0.485475	34.4714126559	16.39421272	28.128123285900003	#	N
1342	1	3	0.485475	19.760187506900003	16.39421272	26.1034765239	#	N
1343	1	3	0.485475	34.4714126559	1.682987571	26.1034765239	#	N
1344	1	3	0.485475	19.760187506900003	1.682987571	28.128123285900003	#	N
1345	1	4	0.265015	18.1477010099	6.614447594	24.691647529900003	#	C
1346	1	4	0.265015	36.0838985459	11.46275139	24.691647529900003	#	C
1347	1	4	0.265015	36.0838985459	6.614447594	29.5399513259	#	C
1348	1	4	0.265015	18.1477010099	11.46275139	29.5399513259	#	C
1349	1	4	0.265015	24.691647529900003	0.070501074	24.691647529900003	#	C
1350	1	4	0.265015	24.691647529900003	18.00669861	29.5399513259	#	C
1351	1	4	0.265015	29.5399513259	18.00669861	24.691647529900003	#	C
1352	1	4	0.265015	29.5399513259	0.070501074	29.5399513259	#	C
1353	1	4	0.265015	24.691647529900003	6.614447594	18.1477010099	#	C
1354	1	4	0.265015	29.5399513259	6.614447594	36.0838985459	#	C
1355	1	4	0.265015	24.691647529900003	11.46275139	36.0838985459	#	C
1356	1	4	0.265015	29.5399513259	11.46275139	18.1477010099	#	C
1357	1	4	0.265015	27.1863012309	15.65304852	33.7302484559	#	C
1358	1	4	0.265015	27.0452985759	2.424152374	33.7302484559	#	C
1359	1	4	0.265015	27.0452985759	15.65304852	20.5013523099	#	C
1360	1	4	0.265015	27.1863012309	2.424152374	20.5013523099	#	C
1361	1	4	0.265015	33.7302484559	9.109101295	33.7302484559	#	C
1362	1	4	0.265015	33.7302484559	8.96809864	20.5013523099	#	C
1363	1	4	0.265015	20.5013523099	8.96809864	33.7302484559	#	C
1364	1	4	0.265015	20.5013523099	9.109101295	20.5013523099	#	C
1365	1	4	0.265015	33.7302484559	15.65304852	27.1863012309	#	C
1366	1	4	0.265015	20.5013523099	15.65304852	27.0452985759	#	C
1367	1	4	0.265015	33.7302484559	2.424152374	27.0452985759	#	C
1368	1	4	0.265015	20.5013523099	2.424152374	27.1863012309	#	C
1369	1	4	0.265015	34.9197273259	5.092347145	24.1222157479	#	C
1370	1	4	0.265015	19.311872720900002	12.98485279	24.1222157479	#	C
1371	1	4	0.265015	19.311872720900002	5.092347145	30.109384535900002	#	C
1372	1	4	0.265015	34.9197273259	12.98485279	30.109384535900002	#	C
1373	1	4	0.265015	24.1222157479	16.84252739	23.169547080900003	#	C
1374	1	4	0.265015	24.1222157479	1.234672785	31.062052725900003	#	C
1375	1	4	0.265015	30.109384535900002	1.234672785	23.169547080900003	#	C
1376	1	4	0.265015	30.109384535900002	16.84252739	31.062052725900003	#	C
1377	1	4	0.265015	23.169547080900003	6.045015812	34.9197273259	#	C
1378	1	4	0.265015	31.062052725900003	6.045015812	19.311872720900002	#	C
1379	1	4	0.265015	23.169547080900003	12.0321846	19.311872720900002	#	C
1380	1	4	0.265015	31.062052725900003	12.0321846	34.9197273259	#	C
1381	1	4	0.265015	23.169547080900003	16.84252739	24.1222157479	#	C
1382	1	4	0.265015	31.062052725900003	1.234672785	24.1222157479	#	C
1383	1	4	0.265015	23.169547080900003	1.234672785	30.109384535900002	#	C
1384	1	4	0.265015	31.062052725900003	16.84252739	30.109384535900002	#	C
1385	1	4	0.265015	34.9197273259	6.045015812	23.169547080900003	#	C
1386	1	4	0.265015	19.311872720900002	6.045015812	31.062052725900003	#	C
1387	1	4	0.265015	19.311872720900002	12.0321846	23.169547080900003	#	C
1388	1	4	0.265015	34.9197273259	12.0321846	31.062052725900003	#	C
1389	1	4	0.265015	24.1222157479	5.092347145	34.9197273259	#	C
1390	1	4	0.265015	24.1222157479	12.98485279	19.311872720900002	#	C
1391	1	4	0.265015	30.109384535900002	5.092347145	19.311872720900002	#	C
1392	1	4	0.265015	30.109384535900002	12.98485279	34.9197273259	#	C
1393	1	4	0.265015	25.881126880900002	14.13094711	33.1608152359	#	C
1394	1	4	0.265015	28.350472445900003	3.946253061	33.1608152359	#	C
1395	1	4	0.265015	28.350472445900003	14.13094711	21.0707843299	#	C
1396	1	4	0.265015	25.881126880900002	3.946253061	21.0707843299	#	C
1397	1	4	0.265015	33.1608152359	7.803926945	32.2081470459	#	C
1398	1	4	0.265015	33.1608152359	10.27327251	22.0234529969	#	C
1399	1	4	0.265015	21.0707843299	10.27327251	32.2081470459	#	C
1400	1	4	0.265015	21.0707843299	7.803926945	22.0234529969	#	C
1401	1	4	0.265015	32.2081470459	15.0836153	25.881126880900002	#	C
1402	1	4	0.265015	22.0234529969	15.0836153	28.350472445900003	#	C
1403	1	4	0.265015	32.2081470459	2.993584394	28.350472445900003	#	C
1404	1	4	0.265015	22.0234529969	2.993584394	25.881126880900002	#	C
1405	1	4	0.265015	32.2081470459	7.803926945	33.1608152359	#	C
1406	1	4	0.265015	22.0234529969	10.27327251	33.1608152359	#	C
1407	1	4	0.265015	32.2081470459	10.27327251	21.0707843299	#	C
1408	1	4	0.265015	22.0234529969	7.803926945	21.0707843299	#	C
1409	1	4	0.265015	25.881126880900002	15.0836153	32.2081470459	#	C
1410	1	4	0.265015	28.350472445900003	15.0836153	22.0234529969	#	C
1411	1	4	0.265015	28.350472445900003	2.993584394	32.2081470459	#	C
1412	1	4	0.265015	25.881126880900002	2.993584394	22.0234529969	#	C
1413	1	4	0.265015	33.1608152359	14.13094711	25.881126880900002	#	C
1414	1	4	0.265015	33.1608152359	3.946253061	28.350472445900003	#	C
1415	1	4	0.265015	21.0707843299	14.13094711	28.350472445900003	#	C
1416	1	4	0.265015	21.0707843299	3.946253061	25.881126880900002	#	C
1417	1	5	-0.112113	34.4135646859	4.313220024	24.1029334069	#	H
1418	1	5	-0.112113	19.818034290900002	13.76397991	24.1029334069	#	H
1419	1	5	-0.112113	19.818034290900002	4.313220024	30.128665925900002	#	H
1420	1	5	-0.112113	34.4135646859	13.76397991	30.128665925900002	#	H
1421	1	5	-0.112113	24.1029334069	16.33636475	22.3904199599	#	H
1422	1	5	-0.112113	24.1029334069	1.740834355	31.8411798459	#	H
1423	1	5	-0.112113	30.128665925900002	1.740834355	22.3904199599	#	H
1424	1	5	-0.112113	30.128665925900002	16.33636475	31.8411798459	#	H
1425	1	5	-0.112113	22.3904199599	6.025733471	34.4135646859	#	H
1426	1	5	-0.112113	31.8411798459	6.025733471	19.818034290900002	#	H
1427	1	5	-0.112113	22.3904199599	12.05146599	19.818034290900002	#	H
1428	1	5	-0.112113	31.8411798459	12.05146599	34.4135646859	#	H
1429	1	5	-0.112113	22.3904199599	16.33636475	24.1029334069	#	H
1430	1	5	-0.112113	31.8411798459	1.740834355	24.1029334069	#	H
1431	1	5	-0.112113	22.3904199599	1.740834355	30.128665925900002	#	H
1432	1	5	-0.112113	31.8411798459	16.33636475	30.128665925900002	#	H
1433	1	5	-0.112113	34.4135646859	6.025733471	22.3904199599	#	H
1434	1	5	-0.112113	19.818034290900002	6.025733471	31.8411798459	#	H
1435	1	5	-0.112113	19.818034290900002	12.05146599	22.3904199599	#	H
1436	1	5	-0.112113	34.4135646859	12.05146599	31.8411798459	#	H
1437	1	5	-0.112113	24.1029334069	4.313220024	34.4135646859	#	H
1438	1	5	-0.112113	24.1029334069	13.76397991	19.818034290900002	#	H
1439	1	5	-0.112113	30.128665925900002	4.313220024	19.818034290900002	#	H
1440	1	5	-0.112113	30.128665925900002	13.76397991	34.4135646859	#	H
1441	1	5	-0.112113	25.3749656679	13.35181999	33.1415338559	#	H
1442	1	5	-0.112113	28.856634135900002	4.725379944	33.1415338559	#	H
1443	1	5	-0.112113	28.856634135900002	13.35181999	21.090066432900002	#	H
1444	1	5	-0.112113	25.3749656679	4.725379944	21.090066432900002	#	H
1445	1	5	-0.112113	33.1415338559	7.297765732	31.4290199259	#	H
1446	1	5	-0.112113	33.1415338559	10.7794342	22.8025798799	#	H
1447	1	5	-0.112113	21.090066432900002	10.7794342	31.4290199259	#	H
1448	1	5	-0.112113	21.090066432900002	7.297765732	22.8025798799	#	H
1449	1	5	-0.112113	31.4290199259	15.06433392	25.3749656679	#	H
1450	1	5	-0.112113	22.8025798799	15.06433392	28.856634135900002	#	H
1451	1	5	-0.112113	31.4290199259	3.012866497	28.856634135900002	#	H
1452	1	5	-0.112113	22.8025798799	3.012866497	25.3749656679	#	H
1453	1	5	-0.112113	31.4290199259	7.297765732	33.1415338559	#	H
1454	1	5	-0.112113	22.8025798799	10.7794342	33.1415338559	#	H
1455	1	5	-0.112113	31.4290199259	10.7794342	21.090066432900002	#	H
1456	1	5	-0.112113	22.8025798799	7.297765732	21.090066432900002	#	H
1457	1	5	-0.112113	25.3749656679	15.06433392	31.4290199259	#	H
1458	1	5	-0.112113	28.856634135900002	15.06433392	22.8025798799	#	H
1459	1	5	-0.112113	28.856634135900002	3.012866497	31.4290199259	#	H
1460	1	5	-0.112113	25.3749656679	3.012866497	22.8025798799	#	H
1461	1	5	-0.112113	33.1415338559	13.35181999	25.3749656679	#	H
1462	1	5	-0.112113	33.1415338559	4.725379944	28.856634135900002	#	H
1463	1	5	-0.112113	21.090066432900002	13.35181999	28.856634135900002	#	H
1464	1	5	-0.112113	21.090066432900002	4.725379944	25.3749656679	#	H
1465	1	6	-0.347669	19.4745674129	8.429398537	24.964613437900002	#	O
1466	1	6	-0.347669	34.7570323959	9.647801399	24.964613437900002	#	O
1467	1	6	-0.347669	34.7570323959	8.429398537	29.2669858959	#	O
1468	1	6	-0.347669	19.4745674129	9.647801399	29.2669858959	#	O
1469	1	6	-0.347669	24.964613437900002	1.397367477	26.506598472900002	#	O
1470	1	6	-0.347669	24.964613437900002	16.67983246	27.7250013349	#	O
1471	1	6	-0.347669	29.2669858959	16.67983246	26.506598472900002	#	O
1472	1	6	-0.347669	29.2669858959	1.397367477	27.7250013349	#	O
1473	1	6	-0.347669	26.506598472900002	6.887413502	19.4745674129	#	O
1474	1	6	-0.347669	27.7250013349	6.887413502	34.7570323959	#	O
1475	1	6	-0.347669	26.506598472900002	11.18978596	34.7570323959	#	O
1476	1	6	-0.347669	27.7250013349	11.18978596	19.4745674129	#	O
1477	1	6	-0.347669	26.506598472900002	1.397367477	24.964613437900002	#	O
1478	1	6	-0.347669	27.7250013349	16.67983246	24.964613437900002	#	O
1479	1	6	-0.347669	26.506598472900002	16.67983246	29.2669858959	#	O
1480	1	6	-0.347669	27.7250013349	1.397367477	29.2669858959	#	O
1481	1	6	-0.347669	19.4745674129	6.887413502	26.506598472900002	#	O
1482	1	6	-0.347669	34.7570323959	6.887413502	27.7250013349	#	O
1483	1	6	-0.347669	34.7570323959	11.18978596	26.506598472900002	#	O
1484	1	6	-0.347669	19.4745674129	11.18978596	27.7250013349	#	O
1485	1	6	-0.347669	24.964613437900002	8.429398537	19.4745674129	#	O
1486	1	6	-0.347669	24.964613437900002	9.647801399	34.7570323959	#	O
1487	1	6	-0.347669	29.2669858959	8.429398537	34.7570323959	#	O
1488	1	6	-0.347669	29.2669858959	9.647801399	19.4745674129	#	O
1489	1	6	-0.347669	28.5131673859	17.46799851	34.0032138859	#	O
1490	1	6	-0.347669	25.7184319499	0.609201431	34.0032138859	#	O
1491	1	6	-0.347669	25.7184319499	17.46799851	20.2283864019	#	O
1492	1	6	-0.347669	28.5131673859	0.609201431	20.2283864019	#	O
1493	1	6	-0.347669	34.0032138859	10.43596745	35.5451984459	#	O
1494	1	6	-0.347669	34.0032138859	7.641232014	18.6864013669	#	O
1495	1	6	-0.347669	20.2283864019	7.641232014	35.5451984459	#	O
1496	1	6	-0.347669	20.2283864019	10.43596745	18.6864013669	#	O
1497	1	6	-0.347669	35.5451984459	15.92601395	28.5131673859	#	O
1498	1	6	-0.347669	18.6864013669	15.92601395	25.7184319499	#	O
1499	1	6	-0.347669	35.5451984459	2.151186466	25.7184319499	#	O
1500	1	6	-0.347669	18.6864013669	2.151186466	28.5131673859	#	O
1501	1	6	-0.347669	35.5451984459	10.43596745	34.0032138859	#	O
1502	1	6	-0.347669	18.6864013669	7.641232014	34.0032138859	#	O
1503	1	6	-0.347669	35.5451984459	7.641232014	20.2283864019	#	O
1504	1	6	-0.347669	18.6864013669	10.43596745	20.2283864019	#	O
1505	1	6	-0.347669	28.5131673859	15.92601395	35.5451984459	#	O
1506	1	6	-0.347669	25.7184319499	15.92601395	18.6864013669	#	O
1507	1	6	-0.347669	25.7184319499	2.151186466	35.5451984459	#	O
1508	1	6	-0.347669	28.5131673859	2.151186466	18.6864013669	#	O
1509	1	6	-0.347669	34.0032138859	17.46799851	28.5131673859	#	O
1510	1	6	-0.347669	34.0032138859	0.609201431	25.7184319499	#	O
1511	1	6	-0.347669	20.2283864019	17.46799851	25.7184319499	#	O
1512	1	6	-0.347669	20.2283864019	0.609201431	28.5131673859	#	O
1513	1	1	0.745922	0.0	22.5964999199	27.1157999039	#	Cd
1514	1	1	0.745922	0.0	31.6350994159	27.1157999039	#	Cd
1515	1	1	0.745922	9.038599968	18.0771999359	22.5964999199	#	Cd
1516	1	1	0.745922	9.038599968	18.0771999359	31.6350994159	#	Cd
1517	1	1	0.745922	4.519299984	27.1157999039	18.0771999359	#	Cd
1518	1	1	0.745922	13.55789948	27.1157999039	18.0771999359	#	Cd
1519	1	1	0.745922	4.519299984	18.0771999359	27.1157999039	#	Cd
1520	1	1	0.745922	13.55789948	18.0771999359	27.1157999039	#	Cd
1521	1	1	0.745922	0.0	27.1157999039	22.5964999199	#	Cd
1522	1	1	0.745922	0.0	27.1157999039	31.6350994159	#	Cd
1523	1	1	0.745922	9.038599968	22.5964999199	18.0771999359	#	Cd
1524	1	1	0.745922	9.038599968	31.6350994159	18.0771999359	#	Cd
1525	1	2	-0.316226	17.69215584	23.525668143900003	25.1074233059	#	N
1526	1	2	-0.316226	0.385044336	30.705931665900003	25.1074233059	#	N
1527	1	2	-0.316226	0.385044336	23.525668143900003	29.1241760259	#	N
1528	1	2	-0.316226	17.69215584	30.705931665900003	29.1241760259	#	N
1529	1	2	-0.316226	7.03022337	35.7693557759	23.525668143900003	#	N
1530	1	2	-0.316226	7.03022337	18.4622442719	30.705931665900003	#	N
1531	1	2	-0.316226	11.04697609	18.4622442719	23.525668143900003	#	N
1532	1	2	-0.316226	11.04697609	35.7693557759	30.705931665900003	#	N
1533	1	2	-0.316226	5.448468208	25.1074233059	35.7693557759	#	N
1534	1	2	-0.316226	12.62873173	25.1074233059	18.4622442719	#	N
1535	1	2	-0.316226	5.448468208	29.1241760259	18.4622442719	#	N
1536	1	2	-0.316226	12.62873173	29.1241760259	35.7693557759	#	N
1537	1	2	-0.316226	5.448468208	35.7693557759	25.1074233059	#	N
1538	1	2	-0.316226	12.62873173	18.4622442719	25.1074233059	#	N
1539	1	2	-0.316226	5.448468208	18.4622442719	29.1241760259	#	N
1540	1	2	-0.316226	12.62873173	35.7693557759	29.1241760259	#	N
1541	1	2	-0.316226	17.69215584	25.1074233059	23.525668143900003	#	N
1542	1	2	-0.316226	0.385044336	25.1074233059	30.705931665900003	#	N
1543	1	2	-0.316226	0.385044336	29.1241760259	23.525668143900003	#	N
1544	1	2	-0.316226	17.69215584	29.1241760259	30.705931665900003	#	N
1545	1	2	-0.316226	7.03022337	23.525668143900003	35.7693557759	#	N
1546	1	2	-0.316226	7.03022337	30.705931665900003	18.4622442719	#	N
1547	1	2	-0.316226	11.04697609	23.525668143900003	18.4622442719	#	N
1548	1	2	-0.316226	11.04697609	30.705931665900003	35.7693557759	#	N
1549	1	2	-0.316226	8.65355587	32.5642681159	34.1460227959	#	N
1550	1	2	-0.316226	9.42364502	21.6673316959	34.1460227959	#	N
1551	1	2	-0.316226	9.42364502	32.5642681159	20.085576533900003	#	N
1552	1	2	-0.316226	8.65355587	21.6673316959	20.085576533900003	#	N
1553	1	2	-0.316226	16.06882286	26.730755805900003	32.5642681159	#	N
1554	1	2	-0.316226	16.06882286	27.5008449559	21.6673316959	#	N
1555	1	2	-0.316226	2.008376598	27.5008449559	32.5642681159	#	N
1556	1	2	-0.316226	2.008376598	26.730755805900003	21.6673316959	#	N
1557	1	2	-0.316226	14.48706818	34.1460227959	26.730755805900003	#	N
1558	1	2	-0.316226	3.59013176	34.1460227959	27.5008449559	#	N
1559	1	2	-0.316226	14.48706818	20.085576533900003	27.5008449559	#	N
1560	1	2	-0.316226	3.59013176	20.085576533900003	26.730755805900003	#	N
1561	1	2	-0.316226	14.48706818	26.730755805900003	34.1460227959	#	N
1562	1	2	-0.316226	3.59013176	27.5008449559	34.1460227959	#	N
1563	1	2	-0.316226	14.48706818	27.5008449559	20.085576533900003	#	N
1564	1	2	-0.316226	3.59013176	26.730755805900003	20.085576533900003	#	N
1565	1	2	-0.316226	8.65355587	34.1460227959	32.5642681159	#	N
1566	1	2	-0.316226	9.42364502	34.1460227959	21.6673316959	#	N
1567	1	2	-0.316226	9.42364502	20.085576533900003	32.5642681159	#	N
1568	1	2	-0.316226	8.65355587	20.085576533900003	21.6673316959	#	N
1569	1	2	-0.316226	16.06882286	32.5642681159	26.730755805900003	#	N
1570	1	2	-0.316226	16.06882286	21.6673316959	27.5008449559	#	N
1571	1	2	-0.316226	2.008376598	32.5642681159	27.5008449559	#	N
1572	1	2	-0.316226	2.008376598	21.6673316959	26.730755805900003	#	N
1573	1	3	0.485475	1.01232326	25.4328122139	25.4328122139	#	N
1574	1	3	0.485475	17.06487656	28.7987871159	25.4328122139	#	N
1575	1	3	0.485475	17.06487656	25.4328122139	28.7987871159	#	N
1576	1	3	0.485475	1.01232326	28.7987871159	28.7987871159	#	N
1577	1	3	0.485475	7.355612278	19.0895231959	25.4328122139	#	N
1578	1	3	0.485475	7.355612278	35.1420764959	28.7987871159	#	N
1579	1	3	0.485475	10.72158718	35.1420764959	25.4328122139	#	N
1580	1	3	0.485475	10.72158718	19.0895231959	28.7987871159	#	N
1581	1	3	0.485475	7.355612278	25.4328122139	19.0895231959	#	N
1582	1	3	0.485475	10.72158718	25.4328122139	35.1420764959	#	N
1583	1	3	0.485475	7.355612278	28.7987871159	35.1420764959	#	N
1584	1	3	0.485475	10.72158718	28.7987871159	19.0895231959	#	N
1585	1	3	0.485475	10.05092335	34.4714126559	34.4714126559	#	N
1586	1	3	0.485475	8.026276588	19.760187506900003	34.4714126559	#	N
1587	1	3	0.485475	8.026276588	34.4714126559	19.760187506900003	#	N
1588	1	3	0.485475	10.05092335	19.760187506900003	19.760187506900003	#	N
1589	1	3	0.485475	16.39421272	28.128123285900003	34.4714126559	#	N
1590	1	3	0.485475	16.39421272	26.1034765239	19.760187506900003	#	N
1591	1	3	0.485475	1.682987571	26.1034765239	34.4714126559	#	N
1592	1	3	0.485475	1.682987571	28.128123285900003	19.760187506900003	#	N
1593	1	3	0.485475	16.39421272	34.4714126559	28.128123285900003	#	N
1594	1	3	0.485475	1.682987571	34.4714126559	26.1034765239	#	N
1595	1	3	0.485475	16.39421272	19.760187506900003	26.1034765239	#	N
1596	1	3	0.485475	1.682987571	19.760187506900003	28.128123285900003	#	N
1597	1	4	0.265015	0.070501074	24.691647529900003	24.691647529900003	#	C
1598	1	4	0.265015	18.00669861	29.5399513259	24.691647529900003	#	C
1599	1	4	0.265015	18.00669861	24.691647529900003	29.5399513259	#	C
1600	1	4	0.265015	0.070501074	29.5399513259	29.5399513259	#	C
1601	1	4	0.265015	6.614447594	18.1477010099	24.691647529900003	#	C
1602	1	4	0.265015	6.614447594	36.0838985459	29.5399513259	#	C
1603	1	4	0.265015	11.46275139	36.0838985459	24.691647529900003	#	C
1604	1	4	0.265015	11.46275139	18.1477010099	29.5399513259	#	C
1605	1	4	0.265015	6.614447594	24.691647529900003	18.1477010099	#	C
1606	1	4	0.265015	11.46275139	24.691647529900003	36.0838985459	#	C
1607	1	4	0.265015	6.614447594	29.5399513259	36.0838985459	#	C
1608	1	4	0.265015	11.46275139	29.5399513259	18.1477010099	#	C
1609	1	4	0.265015	9.109101295	33.7302484559	33.7302484559	#	C
1610	1	4	0.265015	8.96809864	20.5013523099	33.7302484559	#	C
1611	1	4	0.265015	8.96809864	33.7302484559	20.5013523099	#	C
1612	1	4	0.265015	9.109101295	20.5013523099	20.5013523099	#	C
1613	1	4	0.265015	15.65304852	27.1863012309	33.7302484559	#	C
1614	1	4	0.265015	15.65304852	27.0452985759	20.5013523099	#	C
1615	1	4	0.265015	2.424152374	27.0452985759	33.7302484559	#	C
1616	1	4	0.265015	2.424152374	27.1863012309	20.5013523099	#	C
1617	1	4	0.265015	15.65304852	33.7302484559	27.1863012309	#	C
1618	1	4	0.265015	2.424152374	33.7302484559	27.0452985759	#	C
1619	1	4	0.265015	15.65304852	20.5013523099	27.0452985759	#	C
1620	1	4	0.265015	2.424152374	20.5013523099	27.1863012309	#	C
1621	1	4	0.265015	16.84252739	23.169547080900003	24.1222157479	#	C
1622	1	4	0.265015	1.234672785	31.062052725900003	24.1222157479	#	C
1623	1	4	0.265015	1.234672785	23.169547080900003	30.109384535900002	#	C
1624	1	4	0.265015	16.84252739	31.062052725900003	30.109384535900002	#	C
1625	1	4	0.265015	6.045015812	34.9197273259	23.169547080900003	#	C
1626	1	4	0.265015	6.045015812	19.311872720900002	31.062052725900003	#	C
1627	1	4	0.265015	12.0321846	19.311872720900002	23.169547080900003	#	C
1628	1	4	0.265015	12.0321846	34.9197273259	31.062052725900003	#	C
1629	1	4	0.265015	5.092347145	24.1222157479	34.9197273259	#	C
1630	1	4	0.265015	12.98485279	24.1222157479	19.311872720900002	#	C
1631	1	4	0.265015	5.092347145	30.109384535900002	19.311872720900002	#	C
1632	1	4	0.265015	12.98485279	30.109384535900002	34.9197273259	#	C
1633	1	4	0.265015	5.092347145	34.9197273259	24.1222157479	#	C
1634	1	4	0.265015	12.98485279	19.311872720900002	24.1222157479	#	C
1635	1	4	0.265015	5.092347145	19.311872720900002	30.109384535900002	#	C
1636	1	4	0.265015	12.98485279	34.9197273259	30.109384535900002	#	C
1637	1	4	0.265015	16.84252739	24.1222157479	23.169547080900003	#	C
1638	1	4	0.265015	1.234672785	24.1222157479	31.062052725900003	#	C
1639	1	4	0.265015	1.234672785	30.109384535900002	23.169547080900003	#	C
1640	1	4	0.265015	16.84252739	30.109384535900002	31.062052725900003	#	C
1641	1	4	0.265015	6.045015812	23.169547080900003	34.9197273259	#	C
1642	1	4	0.265015	6.045015812	31.062052725900003	19.311872720900002	#	C
1643	1	4	0.265015	12.0321846	23.169547080900003	19.311872720900002	#	C
1644	1	4	0.265015	12.0321846	31.062052725900003	34.9197273259	#	C
1645	1	4	0.265015	7.803926945	32.2081470459	33.1608152359	#	C
1646	1	4	0.265015	10.27327251	22.0234529969	33.1608152359	#	C
1647	1	4	0.265015	10.27327251	32.2081470459	21.0707843299	#	C
1648	1	4	0.265015	7.803926945	22.0234529969	21.0707843299	#	C
1649	1	4	0.265015	15.0836153	25.881126880900002	32.2081470459	#	C
1650	1	4	0.265015	15.0836153	28.350472445900003	22.0234529969	#	C
1651	1	4	0.265015	2.993584394	28.350472445900003	32.2081470459	#	C
1652	1	4	0.265015	2.993584394	25.881126880900002	22.0234529969	#	C
1653	1	4	0.265015	14.13094711	33.1608152359	25.881126880900002	#	C
1654	1	4	0.265015	3.946253061	33.1608152359	28.350472445900003	#	C
1655	1	4	0.265015	14.13094711	21.0707843299	28.350472445900003	#	C
1656	1	4	0.265015	3.946253061	21.0707843299	25.881126880900002	#	C
1657	1	4	0.265015	14.13094711	25.881126880900002	33.1608152359	#	C
1658	1	4	0.265015	3.946253061	28.350472445900003	33.1608152359	#	C
1659	1	4	0.265015	14.13094711	28.350472445900003	21.0707843299	#	C
1660	1	4	0.265015	3.946253061	25.881126880900002	21.0707843299	#	C
1661	1	4	0.265015	7.803926945	33.1608152359	32.2081470459	#	C
1662	1	4	0.265015	10.27327251	33.1608152359	22.0234529969	#	C
1663	1	4	0.265015	10.27327251	21.0707843299	32.2081470459	#	C
1664	1	4	0.265015	7.803926945	21.0707843299	22.0234529969	#	C
1665	1	4	0.265015	15.0836153	32.2081470459	25.881126880900002	#	C
1666	1	4	0.265015	15.0836153	22.0234529969	28.350472445900003	#	C
1667	1	4	0.265015	2.993584394	32.2081470459	28.350472445900003	#	C
1668	1	4	0.265015	2.993584394	22.0234529969	25.881126880900002	#	C
1669	1	5	-0.112113	16.33636475	22.3904199599	24.1029334069	#	H
1670	1	5	-0.112113	1.740834355	31.8411798459	24.1029334069	#	H
1671	1	5	-0.112113	1.740834355	22.3904199599	30.128665925900002	#	H
1672	1	5	-0.112113	16.33636475	31.8411798459	30.128665925900002	#	H
1673	1	5	-0.112113	6.025733471	34.4135646859	22.3904199599	#	H
1674	1	5	-0.112113	6.025733471	19.818034290900002	31.8411798459	#	H
1675	1	5	-0.112113	12.05146599	19.818034290900002	22.3904199599	#	H
1676	1	5	-0.112113	12.05146599	34.4135646859	31.8411798459	#	H
1677	1	5	-0.112113	4.313220024	24.1029334069	34.4135646859	#	H
1678	1	5	-0.112113	13.76397991	24.1029334069	19.818034290900002	#	H
1679	1	5	-0.112113	4.313220024	30.128665925900002	19.818034290900002	#	H
1680	1	5	-0.112113	13.76397991	30.128665925900002	34.4135646859	#	H
1681	1	5	-0.112113	4.313220024	34.4135646859	24.1029334069	#	H
1682	1	5	-0.112113	13.76397991	19.818034290900002	24.1029334069	#	H
1683	1	5	-0.112113	4.313220024	19.818034290900002	30.128665925900002	#	H
1684	1	5	-0.112113	13.76397991	34.4135646859	30.128665925900002	#	H
1685	1	5	-0.112113	16.33636475	24.1029334069	22.3904199599	#	H
1686	1	5	-0.112113	1.740834355	24.1029334069	31.8411798459	#	H
1687	1	5	-0.112113	1.740834355	30.128665925900002	22.3904199599	#	H
1688	1	5	-0.112113	16.33636475	30.128665925900002	31.8411798459	#	H
1689	1	5	-0.112113	6.025733471	22.3904199599	34.4135646859	#	H
1690	1	5	-0.112113	6.025733471	31.8411798459	19.818034290900002	#	H
1691	1	5	-0.112113	12.05146599	22.3904199599	19.818034290900002	#	H
1692	1	5	-0.112113	12.05146599	31.8411798459	34.4135646859	#	H
1693	1	5	-0.112113	7.297765732	31.4290199259	33.1415338559	#	H
1694	1	5	-0.112113	10.7794342	22.8025798799	33.1415338559	#	H
1695	1	5	-0.112113	10.7794342	31.4290199259	21.090066432900002	#	H
1696	1	5	-0.112113	7.297765732	22.8025798799	21.090066432900002	#	H
1697	1	5	-0.112113	15.06433392	25.3749656679	31.4290199259	#	H
1698	1	5	-0.112113	15.06433392	28.856634135900002	22.8025798799	#	H
1699	1	5	-0.112113	3.012866497	28.856634135900002	31.4290199259	#	H
1700	1	5	-0.112113	3.012866497	25.3749656679	22.8025798799	#	H
1701	1	5	-0.112113	13.35181999	33.1415338559	25.3749656679	#	H
1702	1	5	-0.112113	4.725379944	33.1415338559	28.856634135900002	#	H
1703	1	5	-0.112113	13.35181999	21.090066432900002	28.856634135900002	#	H
1704	1	5	-0.112113	4.725379944	21.090066432900002	25.3749656679	#	H
1705	1	5	-0.112113	13.35181999	25.3749656679	33.1415338559	#	H
1706	1	5	-0.112113	4.725379944	28.856634135900002	33.1415338559	#	H
1707	1	5	-0.112113	13.35181999	28.856634135900002	21.090066432900002	#	H
1708	1	5	-0.112113	4.725379944	25.3749656679	21.090066432900002	#	H
1709	1	5	-0.112113	7.297765732	33.1415338559	31.4290199259	#	H
1710	1	5	-0.112113	10.7794342	33.1415338559	22.8025798799	#	H
1711	1	5	-0.112113	10.7794342	21.090066432900002	31.4290199259	#	H
1712	1	5	-0.112113	7.297765732	21.090066432900002	22.8025798799	#	H
1713	1	5	-0.112113	15.06433392	31.4290199259	25.3749656679	#	H
1714	1	5	-0.112113	15.06433392	22.8025798799	28.856634135900002	#	H
1715	1	5	-0.112113	3.012866497	31.4290199259	28.856634135900002	#	H
1716	1	5	-0.112113	3.012866497	22.8025798799	25.3749656679	#	H
1717	1	6	-0.347669	1.397367477	26.506598472900002	24.964613437900002	#	O
1718	1	6	-0.347669	16.67983246	27.7250013349	24.964613437900002	#	O
1719	1	6	-0.347669	16.67983246	26.506598472900002	29.2669858959	#	O
1720	1	6	-0.347669	1.397367477	27.7250013349	29.2669858959	#	O
1721	1	6	-0.347669	6.887413502	19.4745674129	26.506598472900002	#	O
1722	1	6	-0.347669	6.887413502	34.7570323959	27.7250013349	#	O
1723	1	6	-0.347669	11.18978596	34.7570323959	26.506598472900002	#	O
1724	1	6	-0.347669	11.18978596	19.4745674129	27.7250013349	#	O
1725	1	6	-0.347669	8.429398537	24.964613437900002	19.4745674129	#	O
1726	1	6	-0.347669	9.647801399	24.964613437900002	34.7570323959	#	O
1727	1	6	-0.347669	8.429398537	29.2669858959	34.7570323959	#	O
1728	1	6	-0.347669	9.647801399	29.2669858959	19.4745674129	#	O
1729	1	6	-0.347669	8.429398537	19.4745674129	24.964613437900002	#	O
1730	1	6	-0.347669	9.647801399	34.7570323959	24.964613437900002	#	O
1731	1	6	-0.347669	8.429398537	34.7570323959	29.2669858959	#	O
1732	1	6	-0.347669	9.647801399	19.4745674129	29.2669858959	#	O
1733	1	6	-0.347669	1.397367477	24.964613437900002	26.506598472900002	#	O
1734	1	6	-0.347669	16.67983246	24.964613437900002	27.7250013349	#	O
1735	1	6	-0.347669	16.67983246	29.2669858959	26.506598472900002	#	O
1736	1	6	-0.347669	1.397367477	29.2669858959	27.7250013349	#	O
1737	1	6	-0.347669	6.887413502	26.506598472900002	19.4745674129	#	O
1738	1	6	-0.347669	6.887413502	27.7250013349	34.7570323959	#	O
1739	1	6	-0.347669	11.18978596	26.506598472900002	34.7570323959	#	O
1740	1	6	-0.347669	11.18978596	27.7250013349	19.4745674129	#	O
1741	1	6	-0.347669	10.43596745	35.5451984459	34.0032138859	#	O
1742	1	6	-0.347669	7.641232014	18.6864013669	34.0032138859	#	O
1743	1	6	-0.347669	7.641232014	35.5451984459	20.2283864019	#	O
1744	1	6	-0.347669	10.43596745	18.6864013669	20.2283864019	#	O
1745	1	6	-0.347669	15.92601395	28.5131673859	35.5451984459	#	O
1746	1	6	-0.347669	15.92601395	25.7184319499	18.6864013669	#	O
1747	1	6	-0.347669	2.151186466	25.7184319499	35.5451984459	#	O
1748	1	6	-0.347669	2.151186466	28.5131673859	18.6864013669	#	O
1749	1	6	-0.347669	17.46799851	34.0032138859	28.5131673859	#	O
1750	1	6	-0.347669	0.609201431	34.0032138859	25.7184319499	#	O
1751	1	6	-0.347669	17.46799851	20.2283864019	25.7184319499	#	O
1752	1	6	-0.347669	0.609201431	20.2283864019	28.5131673859	#	O
1753	1	6	-0.347669	17.46799851	28.5131673859	34.0032138859	#	O
1754	1	6	-0.347669	0.609201431	25.7184319499	34.0032138859	#	O
1755	1	6	-0.347669	17.46799851	25.7184319499	20.2283864019	#	O
1756	1	6	-0.347669	0.609201431	28.5131673859	20.2283864019	#	O
1757	1	6	-0.347669	10.43596745	34.0032138859	35.5451984459	#	O
1758	1	6	-0.347669	7.641232014	34.0032138859	18.6864013669	#	O
1759	1	6	-0.347669	7.641232014	20.2283864019	35.5451984459	#	O
1760	1	6	-0.347669	10.43596745	20.2283864019	18.6864013669	#	O
1761	1	6	-0.347669	15.92601395	35.5451984459	28.5131673859	#	O
1762	1	6	-0.347669	15.92601395	18.6864013669	25.7184319499	#	O
1763	1	6	-0.347669	2.151186466	35.5451984459	25.7184319499	#	O
1764	1	6	-0.347669	2.151186466	18.6864013669	28.5131673859	#	O
1765	1	1	0.745922	18.0771999359	22.5964999199	27.1157999039	#	Cd
1766	1	1	0.745922	18.0771999359	31.6350994159	27.1157999039	#	Cd
1767	1	1	0.745922	27.1157999039	18.0771999359	22.5964999199	#	Cd
1768	1	1	0.745922	27.1157999039	18.0771999359	31.6350994159	#	Cd
1769	1	1	0.745922	22.5964999199	27.1157999039	18.0771999359	#	Cd
1770	1	1	0.745922	31.6350994159	27.1157999039	18.0771999359	#	Cd
1771	1	1	0.745922	22.5964999199	18.0771999359	27.1157999039	#	Cd
1772	1	1	0.745922	31.6350994159	18.0771999359	27.1157999039	#	Cd
1773	1	1	0.745922	18.0771999359	27.1157999039	22.5964999199	#	Cd
1774	1	1	0.745922	18.0771999359	27.1157999039	31.6350994159	#	Cd
1775	1	1	0.745922	27.1157999039	22.5964999199	18.0771999359	#	Cd
1776	1	1	0.745922	27.1157999039	31.6350994159	18.0771999359	#	Cd
1777	1	2	-0.316226	35.7693557759	23.525668143900003	25.1074233059	#	N
1778	1	2	-0.316226	18.4622442719	30.705931665900003	25.1074233059	#	N
1779	1	2	-0.316226	18.4622442719	23.525668143900003	29.1241760259	#	N
1780	1	2	-0.316226	35.7693557759	30.705931665900003	29.1241760259	#	N
1781	1	2	-0.316226	25.1074233059	35.7693557759	23.525668143900003	#	N
1782	1	2	-0.316226	25.1074233059	18.4622442719	30.705931665900003	#	N
1783	1	2	-0.316226	29.1241760259	18.4622442719	23.525668143900003	#	N
1784	1	2	-0.316226	29.1241760259	35.7693557759	30.705931665900003	#	N
1785	1	2	-0.316226	23.525668143900003	25.1074233059	35.7693557759	#	N
1786	1	2	-0.316226	30.705931665900003	25.1074233059	18.4622442719	#	N
1787	1	2	-0.316226	23.525668143900003	29.1241760259	18.4622442719	#	N
1788	1	2	-0.316226	30.705931665900003	29.1241760259	35.7693557759	#	N
1789	1	2	-0.316226	23.525668143900003	35.7693557759	25.1074233059	#	N
1790	1	2	-0.316226	30.705931665900003	18.4622442719	25.1074233059	#	N
1791	1	2	-0.316226	23.525668143900003	18.4622442719	29.1241760259	#	N
1792	1	2	-0.316226	30.705931665900003	35.7693557759	29.1241760259	#	N
1793	1	2	-0.316226	35.7693557759	25.1074233059	23.525668143900003	#	N
1794	1	2	-0.316226	18.4622442719	25.1074233059	30.705931665900003	#	N
1795	1	2	-0.316226	18.4622442719	29.1241760259	23.525668143900003	#	N
1796	1	2	-0.316226	35.7693557759	29.1241760259	30.705931665900003	#	N
1797	1	2	-0.316226	25.1074233059	23.525668143900003	35.7693557759	#	N
1798	1	2	-0.316226	25.1074233059	30.705931665900003	18.4622442719	#	N
1799	1	2	-0.316226	29.1241760259	23.525668143900003	18.4622442719	#	N
1800	1	2	-0.316226	29.1241760259	30.705931665900003	35.7693557759	#	N
1801	1	2	-0.316226	26.730755805900003	32.5642681159	34.1460227959	#	N
1802	1	2	-0.316226	27.5008449559	21.6673316959	34.1460227959	#	N
1803	1	2	-0.316226	27.5008449559	32.5642681159	20.085576533900003	#	N
1804	1	2	-0.316226	26.730755805900003	21.6673316959	20.085576533900003	#	N
1805	1	2	-0.316226	34.1460227959	26.730755805900003	32.5642681159	#	N
1806	1	2	-0.316226	34.1460227959	27.5008449559	21.6673316959	#	N
1807	1	2	-0.316226	20.085576533900003	27.5008449559	32.5642681159	#	N
1808	1	2	-0.316226	20.085576533900003	26.730755805900003	21.6673316959	#	N
1809	1	2	-0.316226	32.5642681159	34.1460227959	26.730755805900003	#	N
1810	1	2	-0.316226	21.6673316959	34.1460227959	27.5008449559	#	N
1811	1	2	-0.316226	32.5642681159	20.085576533900003	27.5008449559	#	N
1812	1	2	-0.316226	21.6673316959	20.085576533900003	26.730755805900003	#	N
1813	1	2	-0.316226	32.5642681159	26.730755805900003	34.1460227959	#	N
1814	1	2	-0.316226	21.6673316959	27.5008449559	34.1460227959	#	N
1815	1	2	-0.316226	32.5642681159	27.5008449559	20.085576533900003	#	N
1816	1	2	-0.316226	21.6673316959	26.730755805900003	20.085576533900003	#	N
1817	1	2	-0.316226	26.730755805900003	34.1460227959	32.5642681159	#	N
1818	1	2	-0.316226	27.5008449559	34.1460227959	21.6673316959	#	N
1819	1	2	-0.316226	27.5008449559	20.085576533900003	32.5642681159	#	N
1820	1	2	-0.316226	26.730755805900003	20.085576533900003	21.6673316959	#	N
1821	1	2	-0.316226	34.1460227959	32.5642681159	26.730755805900003	#	N
1822	1	2	-0.316226	34.1460227959	21.6673316959	27.5008449559	#	N
1823	1	2	-0.316226	20.085576533900003	32.5642681159	27.5008449559	#	N
1824	1	2	-0.316226	20.085576533900003	21.6673316959	26.730755805900003	#	N
1825	1	3	0.485475	19.0895231959	25.4328122139	25.4328122139	#	N
1826	1	3	0.485475	35.1420764959	28.7987871159	25.4328122139	#	N
1827	1	3	0.485475	35.1420764959	25.4328122139	28.7987871159	#	N
1828	1	3	0.485475	19.0895231959	28.7987871159	28.7987871159	#	N
1829	1	3	0.485475	25.4328122139	19.0895231959	25.4328122139	#	N
1830	1	3	0.485475	25.4328122139	35.1420764959	28.7987871159	#	N
1831	1	3	0.485475	28.7987871159	35.1420764959	25.4328122139	#	N
1832	1	3	0.485475	28.7987871159	19.0895231959	28.7987871159	#	N
1833	1	3	0.485475	25.4328122139	25.4328122139	19.0895231959	#	N
1834	1	3	0.485475	28.7987871159	25.4328122139	35.1420764959	#	N
1835	1	3	0.485475	25.4328122139	28.7987871159	35.1420764959	#	N
1836	1	3	0.485475	28.7987871159	28.7987871159	19.0895231959	#	N
1837	1	3	0.485475	28.128123285900003	34.4714126559	34.4714126559	#	N
1838	1	3	0.485475	26.1034765239	19.760187506900003	34.4714126559	#	N
1839	1	3	0.485475	26.1034765239	34.4714126559	19.760187506900003	#	N
1840	1	3	0.485475	28.128123285900003	19.760187506900003	19.760187506900003	#	N
1841	1	3	0.485475	34.4714126559	28.128123285900003	34.4714126559	#	N
1842	1	3	0.485475	34.4714126559	26.1034765239	19.760187506900003	#	N
1843	1	3	0.485475	19.760187506900003	26.1034765239	34.4714126559	#	N
1844	1	3	0.485475	19.760187506900003	28.128123285900003	19.760187506900003	#	N
1845	1	3	0.485475	34.4714126559	34.4714126559	28.128123285900003	#	N
1846	1	3	0.485475	19.760187506900003	34.4714126559	26.1034765239	#	N
1847	1	3	0.485475	34.4714126559	19.760187506900003	26.1034765239	#	N
1848	1	3	0.485475	19.760187506900003	19.760187506900003	28.128123285900003	#	N
1849	1	4	0.265015	18.1477010099	24.691647529900003	24.691647529900003	#	C
1850	1	4	0.265015	36.0838985459	29.5399513259	24.691647529900003	#	C
1851	1	4	0.265015	36.0838985459	24.691647529900003	29.5399513259	#	C
1852	1	4	0.265015	18.1477010099	29.5399513259	29.5399513259	#	C
1853	1	4	0.265015	24.691647529900003	18.1477010099	24.691647529900003	#	C
1854	1	4	0.265015	24.691647529900003	36.0838985459	29.5399513259	#	C
1855	1	4	0.265015	29.5399513259	36.0838985459	24.691647529900003	#	C
1856	1	4	0.265015	29.5399513259	18.1477010099	29.5399513259	#	C
1857	1	4	0.265015	24.691647529900003	24.691647529900003	18.1477010099	#	C
1858	1	4	0.265015	29.5399513259	24.691647529900003	36.0838985459	#	C
1859	1	4	0.265015	24.691647529900003	29.5399513259	36.0838985459	#	C
1860	1	4	0.265015	29.5399513259	29.5399513259	18.1477010099	#	C
1861	1	4	0.265015	27.1863012309	33.7302484559	33.7302484559	#	C
1862	1	4	0.265015	27.0452985759	20.5013523099	33.7302484559	#	C
1863	1	4	0.265015	27.0452985759	33.7302484559	20.5013523099	#	C
1864	1	4	0.265015	27.1863012309	20.5013523099	20.5013523099	#	C
1865	1	4	0.265015	33.7302484559	27.1863012309	33.7302484559	#	C
1866	1	4	0.265015	33.7302484559	27.0452985759	20.5013523099	#	C
1867	1	4	0.265015	20.5013523099	27.0452985759	33.7302484559	#	C
1868	1	4	0.265015	20.5013523099	27.1863012309	20.5013523099	#	C
1869	1	4	0.265015	33.7302484559	33.7302484559	27.1863012309	#	C
1870	1	4	0.265015	20.5013523099	33.7302484559	27.0452985759	#	C
1871	1	4	0.265015	33.7302484559	20.5013523099	27.0452985759	#	C
1872	1	4	0.265015	20.5013523099	20.5013523099	27.1863012309	#	C
1873	1	4	0.265015	34.9197273259	23.169547080900003	24.1222157479	#	C
1874	1	4	0.265015	19.311872720900002	31.062052725900003	24.1222157479	#	C
1875	1	4	0.265015	19.311872720900002	23.169547080900003	30.109384535900002	#	C
1876	1	4	0.265015	34.9197273259	31.062052725900003	30.109384535900002	#	C
1877	1	4	0.265015	24.1222157479	34.9197273259	23.169547080900003	#	C
1878	1	4	0.265015	24.1222157479	19.311872720900002	31.062052725900003	#	C
1879	1	4	0.265015	30.109384535900002	19.311872720900002	23.169547080900003	#	C
1880	1	4	0.265015	30.109384535900002	34.9197273259	31.062052725900003	#	C
1881	1	4	0.265015	23.169547080900003	24.1222157479	34.9197273259	#	C
1882	1	4	0.265015	31.062052725900003	24.1222157479	19.311872720900002	#	C
1883	1	4	0.265015	23.169547080900003	30.109384535900002	19.311872720900002	#	C
1884	1	4	0.265015	31.062052725900003	30.109384535900002	34.9197273259	#	C
1885	1	4	0.265015	23.169547080900003	34.9197273259	24.1222157479	#	C
1886	1	4	0.265015	31.062052725900003	19.311872720900002	24.1222157479	#	C
1887	1	4	0.265015	23.169547080900003	19.311872720900002	30.109384535900002	#	C
1888	1	4	0.265015	31.062052725900003	34.9197273259	30.109384535900002	#	C
1889	1	4	0.265015	34.9197273259	24.1222157479	23.169547080900003	#	C
1890	1	4	0.265015	19.311872720900002	24.1222157479	31.062052725900003	#	C
1891	1	4	0.265015	19.311872720900002	30.109384535900002	23.169547080900003	#	C
1892	1	4	0.265015	34.9197273259	30.109384535900002	31.062052725900003	#	C
1893	1	4	0.265015	24.1222157479	23.169547080900003	34.9197273259	#	C
1894	1	4	0.265015	24.1222157479	31.062052725900003	19.311872720900002	#	C
1895	1	4	0.265015	30.109384535900002	23.169547080900003	19.311872720900002	#	C
1896	1	4	0.265015	30.109384535900002	31.062052725900003	34.9197273259	#	C
1897	1	4	0.265015	25.881126880900002	32.2081470459	33.1608152359	#	C
1898	1	4	0.265015	28.350472445900003	22.0234529969	33.1608152359	#	C
1899	1	4	0.265015	28.350472445900003	32.2081470459	21.0707843299	#	C
1900	1	4	0.265015	25.881126880900002	22.0234529969	21.0707843299	#	C
1901	1	4	0.265015	33.1608152359	25.881126880900002	32.2081470459	#	C
1902	1	4	0.265015	33.1608152359	28.350472445900003	22.0234529969	#	C
1903	1	4	0.265015	21.0707843299	28.350472445900003	32.2081470459	#	C
1904	1	4	0.265015	21.0707843299	25.881126880900002	22.0234529969	#	C
1905	1	4	0.265015	32.2081470459	33.1608152359	25.881126880900002	#	C
1906	1	4	0.265015	22.0234529969	33.1608152359	28.350472445900003	#	C
1907	1	4	0.265015	32.2081470459	21.0707843299	28.350472445900003	#	C
1908	1	4	0.265015	22.0234529969	21.0707843299	25.881126880900002	#	C
1909	1	4	0.265015	32.2081470459	25.881126880900002	33.1608152359	#	C
1910	1	4	0.265015	22.0234529969	28.350472445900003	33.1608152359	#	C
1911	1	4	0.265015	32.2081470459	28.350472445900003	21.0707843299	#	C
1912	1	4	0.265015	22.0234529969	25.881126880900002	21.0707843299	#	C
1913	1	4	0.265015	25.881126880900002	33.1608152359	32.2081470459	#	C
1914	1	4	0.265015	28.350472445900003	33.1608152359	22.0234529969	#	C
1915	1	4	0.265015	28.350472445900003	21.0707843299	32.2081470459	#	C
1916	1	4	0.265015	25.881126880900002	21.0707843299	22.0234529969	#	C
1917	1	4	0.265015	33.1608152359	32.2081470459	25.881126880900002	#	C
1918	1	4	0.265015	33.1608152359	22.0234529969	28.350472445900003	#	C
1919	1	4	0.265015	21.0707843299	32.2081470459	28.350472445900003	#	C
1920	1	4	0.265015	21.0707843299	22.0234529969	25.881126880900002	#	C
1921	1	5	-0.112113	34.4135646859	22.3904199599	24.1029334069	#	H
1922	1	5	-0.112113	19.818034290900002	31.8411798459	24.1029334069	#	H
1923	1	5	-0.112113	19.818034290900002	22.3904199599	30.128665925900002	#	H
1924	1	5	-0.112113	34.4135646859	31.8411798459	30.128665925900002	#	H
1925	1	5	-0.112113	24.1029334069	34.4135646859	22.3904199599	#	H
1926	1	5	-0.112113	24.1029334069	19.818034290900002	31.8411798459	#	H
1927	1	5	-0.112113	30.128665925900002	19.818034290900002	22.3904199599	#	H
1928	1	5	-0.112113	30.128665925900002	34.4135646859	31.8411798459	#	H
1929	1	5	-0.112113	22.3904199599	24.1029334069	34.4135646859	#	H
1930	1	5	-0.112113	31.8411798459	24.1029334069	19.818034290900002	#	H
1931	1	5	-0.112113	22.3904199599	30.128665925900002	19.818034290900002	#	H
1932	1	5	-0.112113	31.8411798459	30.128665925900002	34.4135646859	#	H
1933	1	5	-0.112113	22.3904199599	34.4135646859	24.1029334069	#	H
1934	1	5	-0.112113	31.8411798459	19.818034290900002	24.1029334069	#	H
1935	1	5	-0.112113	22.3904199599	19.818034290900002	30.128665925900002	#	H
1936	1	5	-0.112113	31.8411798459	34.4135646859	30.128665925900002	#	H
1937	1	5	-0.112113	34.4135646859	24.1029334069	22.3904199599	#	H
1938	1	5	-0.112113	19.818034290900002	24.1029334069	31.8411798459	#	H
1939	1	5	-0.112113	19.818034290900002	30.128665925900002	22.3904199599	#	H
1940	1	5	-0.112113	34.4135646859	30.128665925900002	31.8411798459	#	H
1941	1	5	-0.112113	24.1029334069	22.3904199599	34.4135646859	#	H
1942	1	5	-0.112113	24.1029334069	31.8411798459	19.818034290900002	#	H
1943	1	5	-0.112113	30.128665925900002	22.3904199599	19.818034290900002	#	H
1944	1	5	-0.112113	30.128665925900002	31.8411798459	34.4135646859	#	H
1945	1	5	-0.112113	25.3749656679	31.4290199259	33.1415338559	#	H
1946	1	5	-0.112113	28.856634135900002	22.8025798799	33.1415338559	#	H
1947	1	5	-0.112113	28.856634135900002	31.4290199259	21.090066432900002	#	H
1948	1	5	-0.112113	25.3749656679	22.8025798799	21.090066432900002	#	H
1949	1	5	-0.112113	33.1415338559	25.3749656679	31.4290199259	#	H
1950	1	5	-0.112113	33.1415338559	28.856634135900002	22.8025798799	#	H
1951	1	5	-0.112113	21.090066432900002	28.856634135900002	31.4290199259	#	H
1952	1	5	-0.112113	21.090066432900002	25.3749656679	22.8025798799	#	H
1953	1	5	-0.112113	31.4290199259	33.1415338559	25.3749656679	#	H
1954	1	5	-0.112113	22.8025798799	33.1415338559	28.856634135900002	#	H
1955	1	5	-0.112113	31.4290199259	21.090066432900002	28.856634135900002	#	H
1956	1	5	-0.112113	22.8025798799	21.090066432900002	25.3749656679	#	H
1957	1	5	-0.112113	31.4290199259	25.3749656679	33.1415338559	#	H
1958	1	5	-0.112113	22.8025798799	28.856634135900002	33.1415338559	#	H
1959	1	5	-0.112113	31.4290199259	28.856634135900002	21.090066432900002	#	H
1960	1	5	-0.112113	22.8025798799	25.3749656679	21.090066432900002	#	H
1961	1	5	-0.112113	25.3749656679	33.1415338559	31.4290199259	#	H
1962	1	5	-0.112113	28.856634135900002	33.1415338559	22.8025798799	#	H
1963	1	5	-0.112113	28.856634135900002	21.090066432900002	31.4290199259	#	H
1964	1	5	-0.112113	25.3749656679	21.090066432900002	22.8025798799	#	H
1965	1	5	-0.112113	33.1415338559	31.4290199259	25.3749656679	#	H
1966	1	5	-0.112113	33.1415338559	22.8025798799	28.856634135900002	#	H
1967	1	5	-0.112113	21.090066432900002	31.4290199259	28.856634135900002	#	H
1968	1	5	-0.112113	21.090066432900002	22.8025798799	25.3749656679	#	H
1969	1	6	-0.347669	19.4745674129	26.506598472900002	24.964613437900002	#	O
1970	1	6	-0.347669	34.7570323959	27.7250013349	24.964613437900002	#	O
1971	1	6	-0.347669	34.7570323959	26.506598472900002	29.2669858959	#	O
1972	1	6	-0.347669	19.4745674129	27.7250013349	29.2669858959	#	O
1973	1	6	-0.347669	24.964613437900002	19.4745674129	26.506598472900002	#	O
1974	1	6	-0.347669	24.964613437900002	34.7570323959	27.7250013349	#	O
1975	1	6	-0.347669	29.2669858959	34.7570323959	26.506598472900002	#	O
1976	1	6	-0.347669	29.2669858959	19.4745674129	27.7250013349	#	O
1977	1	6	-0.347669	26.506598472900002	24.964613437900002	19.4745674129	#	O
1978	1	6	-0.347669	27.7250013349	24.964613437900002	34.7570323959	#	O
1979	1	6	-0.347669	26.506598472900002	29.2669858959	34.7570323959	#	O
1980	1	6	-0.347669	27.7250013349	29.2669858959	19.4745674129	#	O
1981	1	6	-0.347669	26.506598472900002	19.4745674129	24.964613437900002	#	O
1982	1	6	-0.347669	27.7250013349	34.7570323959	24.964613437900002	#	O
1983	1	6	-0.347669	26.506598472900002	34.7570323959	29.2669858959	#	O
1984	1	6	-0.347669	27.7250013349	19.4745674129	29.2669858959	#	O
1985	1	6	-0.347669	19.4745674129	24.964613437900002	26.506598472900002	#	O
1986	1	6	-0.347669	34.7570323959	24.964613437900002	27.7250013349	#	O
1987	1	6	-0.347669	34.7570323959	29.2669858959	26.506598472900002	#	O
1988	1	6	-0.347669	19.4745674129	29.2669858959	27.7250013349	#	O
1989	1	6	-0.347669	24.964613437900002	26.506598472900002	19.4745674129	#	O
1990	1	6	-0.347669	24.964613437900002	27.7250013349	34.7570323959	#	O
1991	1	6	-0.347669	29.2669858959	26.506598472900002	34.7570323959	#	O
1992	1	6	-0.347669	29.2669858959	27.7250013349	19.4745674129	#	O
1993	1	6	-0.347669	28.5131673859	35.5451984459	34.0032138859	#	O
1994	1	6	-0.347669	25.7184319499	18.6864013669	34.0032138859	#	O
1995	1	6	-0.347669	25.7184319499	35.5451984459	20.2283864019	#	O
1996	1	6	-0.347669	28.5131673859	18.6864013669	20.2283864019	#	O
1997	1	6	-0.347669	34.0032138859	28.5131673859	35.5451984459	#	O
1998	1	6	-0.347669	34.0032138859	25.7184319499	18.6864013669	#	O
1999	1	6	-0.347669	20.2283864019	25.7184319499	35.5451984459	#	O
2000	1	6	-0.347669	20.2283864019	28.5131673859	18.6864013669	#	O
2001	1	6	-0.347669	35.5451984459	34.0032138859	28.5131673859	#	O
2002	1	6	-0.347669	18.6864013669	34.0032138859	25.7184319499	#	O
2003	1	6	-0.347669	35.5451984459	20.2283864019	25.7184319499	#	O
2004	1	6	-0.347669	18.6864013669	20.2283864019	28.5131673859	#	O
2005	1	6	-0.347669	35.5451984459	28.5131673859	34.0032138859	#	O
2006	1	6	-0.347669	18.6864013669	25.7184319499	34.0032138859	#	O
2007	1	6	-0.347669	35.5451984459	25.7184319499	20.2283864019	#	O
2008	1	6	-0.347669	18.6864013669	28.5131673859	20.2283864019	#	O
2009	1	6	-0.347669	28.5131673859	34.0032138859	35.5451984459	#	O
2010	1	6	-0.347669	25.7184319499	34.0032138859	18.6864013669	#	O
2011	1	6	-0.347669	25.7184319499	20.2283864019	35.5451984459	#	O
2012	1	6	-0.347669	28.5131673859	20.2283864019	18.6864013669	#	O
2013	1	6	-0.347669	34.0032138859	35.5451984459	28.5131673859	#	O
2014	1	6	-0.347669	34.0032138859	18.6864013669	25.7184319499	#	O
2015	1	6	-0.347669	20.2283864019	35.5451984459	25.7184319499	#	O
2016	1	6	-0.347669	20.2283864019	18.6864013669	28.5131673859	#	O

Bonds

1	2	13	337
2	2	13	109
3	1	253	13	#	#	#
4	2	14	338
5	2	14	110
6	1	2	14	#	#	#
7	2	15	339
8	2	15	111
9	1	1	15	#	#	#
10	2	16	340
11	2	16	112
12	1	254	16	#	#	#
13	2	17	593
14	2	17	113
15	1	507	17	#	#	#
16	2	18	114
17	2	18	594
18	1	4	18	#	#	#
19	2	19	595
20	2	19	115
21	1	3	19	#	#	#
22	2	20	596
23	2	20	116
24	1	508	20	#	#	#
25	2	21	1101
26	2	21	117
27	1	1013	21	#	#	#
28	2	22	1102
29	2	22	118
30	1	6	22	#	#	#
31	2	23	1103
32	2	23	119
33	1	5	23	#	#	#
34	2	24	120
35	2	24	1104
36	1	1014	24	#	#	#
37	2	25	593
38	2	25	121
39	1	511	25	#	#	#
40	2	26	595
41	2	26	122
42	1	8	26	#	#	#
43	2	27	123
44	2	27	594
45	1	7	27	#	#	#
46	2	28	596
47	2	28	124
48	1	512	28	#	#	#
49	2	29	337
50	2	29	125
51	1	261	29	#	#	#
52	2	30	339
53	2	30	126
54	1	10	30	#	#	#
55	2	31	338
56	2	31	127
57	1	9	31	#	#	#
58	2	32	128
59	2	32	340
60	1	262	32	#	#	#
61	2	33	1101
62	2	33	129
63	1	1019	33	#	#	#
64	2	34	1103
65	2	34	130
66	1	12	34	#	#	#
67	2	35	131
68	2	35	1102
69	1	11	35	#	#	#
70	2	36	132
71	2	36	1104
72	1	1020	36	#	#	#
73	2	37	97
74	2	37	133
75	1	1020	37	#	#
76	2	38	98
77	2	38	134
78	1	1019	38	#	#
79	2	39	135
80	2	39	99
81	1	12	39	#	#
82	2	40	100
83	2	40	136
84	1	11	40	#	#
85	2	41	101
86	2	41	137
87	1	262	41	#	#
88	2	42	102
89	2	42	138
90	1	261	42	#	#
91	2	43	139
92	2	43	103
93	1	10	43	#	#
94	2	44	140
95	2	44	104
96	1	9	44	#	#
97	2	45	105
98	2	45	141
99	1	512	45	#	#
100	2	46	142
101	2	46	106
102	1	511	46	#	#
103	2	47	107
104	2	47	143
105	1	8	47	#	#
106	2	48	108
107	2	48	144
108	1	7	48	#	#
109	2	49	101
110	2	49	145
111	1	1014	49	#	#
112	2	50	146
113	2	50	103
114	1	1013	50	#	#
115	2	51	102
116	2	51	147
117	1	6	51	#	#
118	2	52	104
119	2	52	148
120	1	5	52	#	#
121	2	53	97
122	2	53	149
123	1	508	53	#	#
124	2	54	150
125	2	54	99
126	1	507	54	#	#
127	2	55	151
128	2	55	98
129	1	4	55	#	#
130	2	56	152
131	2	56	100
132	1	3	56	#	#
133	2	57	105
134	2	57	153
135	1	254	57	#	#
136	2	58	154
137	2	58	107
138	1	253	58	#	#
139	2	59	106
140	2	59	155
141	1	2	59	#	#
142	2	60	156
143	2	60	108
144	1	1	60	#	#
145	4	61	221
146	4	61	205
147	3	85	61
148	4	62	223
149	4	62	206
150	3	86	62
151	4	63	207
152	4	63	222
153	3	87	63
154	4	64	208
155	4	64	224
156	3	88	64
157	4	65	217
158	4	65	209
159	3	89	65
160	4	66	219
161	4	66	210
162	3	90	66
163	4	67	218
164	4	67	211
165	3	91	67
166	4	68	212
167	4	68	220
168	3	92	68
169	4	69	225
170	4	69	213
171	3	93	69
172	4	70	214
173	4	70	227
174	3	94	70
175	4	71	215
176	4	71	226
177	3	95	71
178	4	72	228
179	4	72	216
180	3	96	72
181	4	73	245
182	4	73	229
183	3	97	73
184	4	74	247
185	4	74	230
186	3	98	74
187	4	75	246
188	4	75	231
189	3	99	75
190	4	76	232
191	4	76	248
192	3	100	76
193	4	77	233
194	4	77	241
195	3	101	77
196	4	78	243
197	4	78	234
198	3	102	78
199	4	79	235
200	4	79	242
201	3	103	79
202	4	80	244
203	4	80	236
204	3	104	80
205	4	81	237
206	4	81	249
207	3	105	81
208	4	82	251
209	4	82	238
210	3	106	82
211	4	83	239
212	4	83	250
213	3	107	83
214	4	84	252
215	4	84	240
216	3	108	84
217	2	265	85
218	2	265	361
219	1	1	265	#
220	2	266	86
221	2	266	362
222	1	254	266	#
223	2	267	363
224	2	267	87
225	1	253	267	#
226	2	268	88
227	2	268	364
228	1	2	268	#
229	2	269	845
230	2	269	365
231	1	759	269	#	#	#
232	2	270	846
233	2	270	366
234	1	256	270	#	#	#
235	2	271	847
236	2	271	367
237	1	255	271	#	#	#
238	2	272	848
239	2	272	368
240	1	760	272	#	#	#
241	2	273	369
242	2	273	1353
243	1	1265	273	#	#	#
244	2	274	370
245	2	274	1354
246	1	258	274	#	#	#
247	2	275	1355
248	2	275	371
249	1	257	275	#	#	#
250	2	276	1356
251	2	276	372
252	1	1266	276	#	#	#
253	2	277	845
254	2	277	373
255	1	763	277	#	#	#
256	2	278	847
257	2	278	374
258	1	260	278	#	#	#
259	2	279	375
260	2	279	846
261	1	259	279	#	#	#
262	2	280	848
263	2	280	376
264	1	764	280	#	#	#
265	2	281	85
266	2	281	377
267	1	9	281	#
268	2	282	87
269	2	282	378
270	1	262	282	#
271	2	283	86
272	2	283	379
273	1	261	283	#
274	2	284	88
275	2	284	380
276	1	10	284	#
277	2	285	1353
278	2	285	381
279	1	1271	285	#	#	#
280	2	286	382
281	2	286	1355
282	1	264	286	#	#	#
283	2	287	383
284	2	287	1354
285	1	263	287	#	#	#
286	2	288	1356
287	2	288	384
288	1	1272	288	#	#	#
289	2	289	349
290	2	289	385
291	1	1272	289	#	#
292	2	290	350
293	2	290	386
294	1	1271	290	#	#
295	2	291	387
296	2	291	351
297	1	264	291	#	#
298	2	292	352
299	2	292	388
300	1	263	292	#	#
301	2	293	353
302	2	293	389
303	1	10	293
304	2	294	354
305	2	294	390
306	1	9	294
307	2	295	391
308	2	295	355
309	1	262	295
310	2	296	392
311	2	296	356
312	1	261	296
313	2	297	357
314	2	297	393
315	1	764	297	#	#
316	2	298	394
317	2	298	358
318	1	763	298	#	#
319	2	299	359
320	2	299	395
321	1	260	299	#	#
322	2	300	360
323	2	300	396
324	1	259	300	#	#
325	2	301	397
326	2	301	353
327	1	1266	301	#	#
328	2	302	398
329	2	302	355
330	1	1265	302	#	#
331	2	303	354
332	2	303	399
333	1	258	303	#	#
334	2	304	356
335	2	304	400
336	1	257	304	#	#
337	2	305	401
338	2	305	349
339	1	760	305	#	#
340	2	306	351
341	2	306	402
342	1	759	306	#	#
343	2	307	350
344	2	307	403
345	1	256	307	#	#
346	2	308	352
347	2	308	404
348	1	255	308	#	#
349	2	309	357
350	2	309	405
351	1	2	309
352	2	310	359
353	2	310	406
354	1	1	310
355	2	311	358
356	2	311	407
357	1	254	311
358	2	312	360
359	2	312	408
360	1	253	312
361	4	313	457
362	4	313	473
363	3	337	313
364	4	314	458
365	4	314	475
366	3	338	314
367	4	315	474
368	4	315	459
369	3	339	315
370	4	316	460
371	4	316	476
372	3	340	316
373	4	317	469
374	4	317	461
375	3	341	317
376	4	318	462
377	4	318	471
378	3	342	318
379	4	319	470
380	4	319	463
381	3	343	319
382	4	320	464
383	4	320	472
384	3	344	320
385	4	321	477
386	4	321	465
387	3	345	321
388	4	322	479
389	4	322	466
390	3	346	322
391	4	323	478
392	4	323	467
393	3	347	323
394	4	324	468
395	4	324	480
396	3	348	324
397	4	325	497
398	4	325	481
399	3	349	325
400	4	326	482
401	4	326	499
402	3	350	326
403	4	327	498
404	4	327	483
405	3	351	327
406	4	328	484
407	4	328	500
408	3	352	328
409	4	329	485
410	4	329	493
411	3	353	329
412	4	330	495
413	4	330	486
414	3	354	330
415	4	331	487
416	4	331	494
417	3	355	331
418	4	332	488
419	4	332	496
420	3	356	332
421	4	333	489
422	4	333	501
423	3	357	333
424	4	334	503
425	4	334	490
426	3	358	334
427	4	335	491
428	4	335	502
429	3	359	335
430	4	336	492
431	4	336	504
432	3	360	336
433	2	517	841
434	2	517	613
435	1	757	517	#	#	#
436	2	518	842
437	2	518	614
438	1	506	518	#	#	#
439	2	519	843
440	2	519	615
441	1	505	519	#	#	#
442	2	520	616
443	2	520	844
444	1	758	520	#	#	#
445	2	521	89
446	2	521	617
447	1	3	521	#
448	2	522	90
449	2	522	618
450	1	508	522	#
451	2	523	91
452	2	523	619
453	1	507	523	#
454	2	524	620
455	2	524	92
456	1	4	524	#
457	2	525	1605
458	2	525	621
459	1	1517	525	#	#	#
460	2	526	1606
461	2	526	622
462	1	510	526	#	#	#
463	2	527	1607
464	2	527	623
465	1	509	527	#	#	#
466	2	528	1608
467	2	528	624
468	1	1518	528	#	#	#
469	2	529	625
470	2	529	89
471	1	7	529	#
472	2	530	91
473	2	530	626
474	1	512	530	#
475	2	531	90
476	2	531	627
477	1	511	531	#
478	2	532	92
479	2	532	628
480	1	8	532	#
481	2	533	629
482	2	533	841
483	1	765	533	#	#	#
484	2	534	843
485	2	534	630
486	1	514	534	#	#	#
487	2	535	842
488	2	535	631
489	1	513	535	#	#	#
490	2	536	844
491	2	536	632
492	1	766	536	#	#	#
493	2	537	1605
494	2	537	633
495	1	1523	537	#	#	#
496	2	538	634
497	2	538	1607
498	1	516	538	#	#	#
499	2	539	635
500	2	539	1606
501	1	515	539	#	#	#
502	2	540	1608
503	2	540	636
504	1	1524	540	#	#	#
505	2	541	601
506	2	541	637
507	1	1524	541	#	#
508	2	542	638
509	2	542	602
510	1	1523	542	#	#
511	2	543	603
512	2	543	639
513	1	516	543	#	#
514	2	544	604
515	2	544	640
516	1	515	544	#	#
517	2	545	641
518	2	545	605
519	1	766	545	#	#
520	2	546	606
521	2	546	642
522	1	765	546	#	#
523	2	547	607
524	2	547	643
525	1	514	547	#	#
526	2	548	608
527	2	548	644
528	1	513	548	#	#
529	2	549	645
530	2	549	609
531	1	8	549
532	2	550	610
533	2	550	646
534	1	7	550
535	2	551	647
536	2	551	611
537	1	512	551
538	2	552	648
539	2	552	612
540	1	511	552
541	2	553	605
542	2	553	649
543	1	1518	553	#	#
544	2	554	650
545	2	554	607
546	1	1517	554	#	#
547	2	555	606
548	2	555	651
549	1	510	555	#	#
550	2	556	608
551	2	556	652
552	1	509	556	#	#
553	2	557	601
554	2	557	653
555	1	4	557
556	2	558	603
557	2	558	654
558	1	3	558
559	2	559	602
560	2	559	655
561	1	508	559
562	2	560	604
563	2	560	656
564	1	507	560
565	2	561	609
566	2	561	657
567	1	758	561	#	#
568	2	562	611
569	2	562	658
570	1	757	562	#	#
571	2	563	610
572	2	563	659
573	1	506	563	#	#
574	2	564	612
575	2	564	660
576	1	505	564	#	#
577	4	565	725
578	4	565	709
579	3	589	565
580	4	566	727
581	4	566	710
582	3	590	566
583	4	567	711
584	4	567	726
585	3	591	567
586	4	568	728
587	4	568	712
588	3	592	568
589	4	569	713
590	4	569	721
591	3	593	569
592	4	570	714
593	4	570	723
594	3	594	570
595	4	571	722
596	4	571	715
597	3	595	571
598	4	572	716
599	4	572	724
600	3	596	572
601	4	573	717
602	4	573	729
603	3	597	573
604	4	574	718
605	4	574	731
606	3	598	574
607	4	575	730
608	4	575	719
609	3	599	575
610	4	576	720
611	4	576	732
612	3	600	576
613	4	577	749
614	4	577	733
615	3	601	577
616	4	578	751
617	4	578	734
618	3	602	578
619	4	579	735
620	4	579	750
621	3	603	579
622	4	580	736
623	4	580	752
624	3	604	580
625	4	581	737
626	4	581	745
627	3	605	581
628	4	582	747
629	4	582	738
630	3	606	582
631	4	583	746
632	4	583	739
633	3	607	583
634	4	584	748
635	4	584	740
636	3	608	584
637	4	585	753
638	4	585	741
639	3	609	585
640	4	586	755
641	4	586	742
642	3	610	586
643	4	587	743
644	4	587	754
645	3	611	587
646	4	588	756
647	4	588	744
648	3	612	588
649	2	769	865
650	2	769	589
651	1	505	769	#
652	2	770	590
653	2	770	866
654	1	758	770	#
655	2	771	591
656	2	771	867
657	1	757	771	#
658	2	772	868
659	2	772	592
660	1	506	772	#
661	2	773	869
662	2	773	341
663	1	255	773	#
664	2	774	342
665	2	774	870
666	1	760	774	#
667	2	775	343
668	2	775	871
669	1	759	775	#
670	2	776	872
671	2	776	344
672	1	256	776	#
673	2	777	873
674	2	777	1857
675	1	1769	777	#	#	#
676	2	778	1858
677	2	778	874
678	1	762	778	#	#	#
679	2	779	1859
680	2	779	875
681	1	761	779	#	#	#
682	2	780	1860
683	2	780	876
684	1	1770	780	#	#	#
685	2	781	877
686	2	781	341
687	1	259	781	#
688	2	782	878
689	2	782	343
690	1	764	782	#
691	2	783	342
692	2	783	879
693	1	763	783	#
694	2	784	880
695	2	784	344
696	1	260	784	#
697	2	785	881
698	2	785	589
699	1	513	785	#
700	2	786	882
701	2	786	591
702	1	766	786	#
703	2	787	590
704	2	787	883
705	1	765	787	#
706	2	788	592
707	2	788	884
708	1	514	788	#
709	2	789	1857
710	2	789	885
711	1	1775	789	#	#	#
712	2	790	1859
713	2	790	886
714	1	768	790	#	#	#
715	2	791	887
716	2	791	1858
717	1	767	791	#	#	#
718	2	792	1860
719	2	792	888
720	1	1776	792	#	#	#
721	2	793	889
722	2	793	853
723	1	1776	793	#	#
724	2	794	854
725	2	794	890
726	1	1775	794	#	#
727	2	795	855
728	2	795	891
729	1	768	795	#	#
730	2	796	856
731	2	796	892
732	1	767	796	#	#
733	2	797	857
734	2	797	893
735	1	514	797
736	2	798	894
737	2	798	858
738	1	513	798
739	2	799	859
740	2	799	895
741	1	766	799
742	2	800	860
743	2	800	896
744	1	765	800
745	2	801	897
746	2	801	861
747	1	260	801
748	2	802	898
749	2	802	862
750	1	259	802
751	2	803	863
752	2	803	899
753	1	764	803
754	2	804	864
755	2	804	900
756	1	763	804
757	2	805	901
758	2	805	857
759	1	1770	805	#	#
760	2	806	859
761	2	806	902
762	1	1769	806	#	#
763	2	807	858
764	2	807	903
765	1	762	807	#	#
766	2	808	904
767	2	808	860
768	1	761	808	#	#
769	2	809	905
770	2	809	853
771	1	256	809
772	2	810	906
773	2	810	855
774	1	255	810
775	2	811	854
776	2	811	907
777	1	760	811
778	2	812	908
779	2	812	856
780	1	759	812
781	2	813	861
782	2	813	909
783	1	506	813
784	2	814	910
785	2	814	863
786	1	505	814
787	2	815	862
788	2	815	911
789	1	758	815
790	2	816	864
791	2	816	912
792	1	757	816
793	4	817	961
794	4	817	977
795	3	841	817
796	4	818	962
797	4	818	979
798	3	842	818
799	4	819	978
800	4	819	963
801	3	843	819
802	4	820	964
803	4	820	980
804	3	844	820
805	4	821	965
806	4	821	973
807	3	845	821
808	4	822	975
809	4	822	966
810	3	846	822
811	4	823	974
812	4	823	967
813	3	847	823
814	4	824	968
815	4	824	976
816	3	848	824
817	4	825	981
818	4	825	969
819	3	849	825
820	4	826	983
821	4	826	970
822	3	850	826
823	4	827	971
824	4	827	982
825	3	851	827
826	4	828	972
827	4	828	984
828	3	852	828
829	4	829	985
830	4	829	1001
831	3	853	829
832	4	830	1003
833	4	830	986
834	3	854	830
835	4	831	987
836	4	831	1002
837	3	855	831
838	4	832	1004
839	4	832	988
840	3	856	832
841	4	833	997
842	4	833	989
843	3	857	833
844	4	834	999
845	4	834	990
846	3	858	834
847	4	835	991
848	4	835	998
849	3	859	835
850	4	836	992
851	4	836	1000
852	3	860	836
853	4	837	993
854	4	837	1005
855	3	861	837
856	4	838	1007
857	4	838	994
858	3	862	838
859	4	839	1006
860	4	839	995
861	3	863	839
862	4	840	1008
863	4	840	996
864	3	864	840
865	2	1021	1117
866	2	1021	1345
867	1	1261	1021	#	#	#
868	2	1022	1118
869	2	1022	1346
870	1	1010	1022	#	#	#
871	2	1023	1119
872	2	1023	1347
873	1	1009	1023	#	#	#
874	2	1024	1348
875	2	1024	1120
876	1	1262	1024	#	#	#
877	2	1025	1121
878	2	1025	1601
879	1	1515	1025	#	#	#
880	2	1026	1602
881	2	1026	1122
882	1	1012	1026	#	#	#
883	2	1027	1123
884	2	1027	1603
885	1	1011	1027	#	#	#
886	2	1028	1124
887	2	1028	1604
888	1	1516	1028	#	#	#
889	2	1029	1125
890	2	1029	93
891	1	5	1029	#
892	2	1030	1126
893	2	1030	94
894	1	1014	1030	#
895	2	1031	95
896	2	1031	1127
897	1	1013	1031	#
898	2	1032	96
899	2	1032	1128
900	1	6	1032	#
901	2	1033	1601
902	2	1033	1129
903	1	1519	1033	#	#	#
904	2	1034	1603
905	2	1034	1130
906	1	1016	1034	#	#	#
907	2	1035	1602
908	2	1035	1131
909	1	1015	1035	#	#	#
910	2	1036	1604
911	2	1036	1132
912	1	1520	1036	#	#	#
913	2	1037	1345
914	2	1037	1133
915	1	1269	1037	#	#	#
916	2	1038	1134
917	2	1038	1347
918	1	1018	1038	#	#	#
919	2	1039	1346
920	2	1039	1135
921	1	1017	1039	#	#	#
922	2	1040	1136
923	2	1040	1348
924	1	1270	1040	#	#	#
925	2	1041	93
926	2	1041	1137
927	1	11	1041	#
928	2	1042	1138
929	2	1042	95
930	1	1020	1042	#
931	2	1043	1139
932	2	1043	94
933	1	1019	1043	#
934	2	1044	96
935	2	1044	1140
936	1	12	1044	#
937	2	1045	1105
938	2	1045	1141
939	1	12	1045
940	2	1046	1142
941	2	1046	1106
942	1	11	1046
943	2	1047	1107
944	2	1047	1143
945	1	1020	1047
946	2	1048	1108
947	2	1048	1144
948	1	1019	1048
949	2	1049	1145
950	2	1049	1109
951	1	1270	1049	#	#
952	2	1050	1110
953	2	1050	1146
954	1	1269	1050	#	#
955	2	1051	1147
956	2	1051	1111
957	1	1018	1051	#	#
958	2	1052	1112
959	2	1052	1148
960	1	1017	1052	#	#
961	2	1053	1113
962	2	1053	1149
963	1	1520	1053	#	#
964	2	1054	1114
965	2	1054	1150
966	1	1519	1054	#	#
967	2	1055	1151
968	2	1055	1115
969	1	1016	1055	#	#
970	2	1056	1116
971	2	1056	1152
972	1	1015	1056	#	#
973	2	1057	1109
974	2	1057	1153
975	1	6	1057
976	2	1058	1154
977	2	1058	1111
978	1	5	1058
979	2	1059	1155
980	2	1059	1110
981	1	1014	1059
982	2	1060	1112
983	2	1060	1156
984	1	1013	1060
985	2	1061	1105
986	2	1061	1157
987	1	1516	1061	#	#
988	2	1062	1158
989	2	1062	1107
990	1	1515	1062	#	#
991	2	1063	1159
992	2	1063	1106
993	1	1012	1063	#	#
994	2	1064	1108
995	2	1064	1160
996	1	1011	1064	#	#
997	2	1065	1113
998	2	1065	1161
999	1	1262	1065	#	#
1000	2	1066	1162
1001	2	1066	1115
1002	1	1261	1066	#	#
1003	2	1067	1163
1004	2	1067	1114
1005	1	1010	1067	#	#
1006	2	1068	1116
1007	2	1068	1164
1008	1	1009	1068	#	#
1009	4	1069	1229
1010	4	1069	1213
1011	3	1093	1069
1012	4	1070	1214
1013	4	1070	1231
1014	3	1094	1070
1015	4	1071	1215
1016	4	1071	1230
1017	3	1095	1071
1018	4	1072	1216
1019	4	1072	1232
1020	3	1096	1072
1021	4	1073	1217
1022	4	1073	1225
1023	3	1097	1073
1024	4	1074	1218
1025	4	1074	1227
1026	3	1098	1074
1027	4	1075	1219
1028	4	1075	1226
1029	3	1099	1075
1030	4	1076	1228
1031	4	1076	1220
1032	3	1100	1076
1033	4	1077	1233
1034	4	1077	1221
1035	3	1101	1077
1036	4	1078	1235
1037	4	1078	1222
1038	3	1102	1078
1039	4	1079	1234
1040	4	1079	1223
1041	3	1103	1079
1042	4	1080	1224
1043	4	1080	1236
1044	3	1104	1080
1045	4	1081	1237
1046	4	1081	1253
1047	3	1105	1081
1048	4	1082	1255
1049	4	1082	1238
1050	3	1106	1082
1051	4	1083	1239
1052	4	1083	1254
1053	3	1107	1083
1054	4	1084	1240
1055	4	1084	1256
1056	3	1108	1084
1057	4	1085	1241
1058	4	1085	1249
1059	3	1109	1085
1060	4	1086	1242
1061	4	1086	1251
1062	3	1110	1086
1063	4	1087	1243
1064	4	1087	1250
1065	3	1111	1087
1066	4	1088	1252
1067	4	1088	1244
1068	3	1112	1088
1069	4	1089	1257
1070	4	1089	1245
1071	3	1113	1089
1072	4	1090	1259
1073	4	1090	1246
1074	3	1114	1090
1075	4	1091	1247
1076	4	1091	1258
1077	3	1115	1091
1078	4	1092	1260
1079	4	1092	1248
1080	3	1116	1092
1081	2	1273	1093
1082	2	1273	1369
1083	1	1009	1273	#
1084	2	1274	1370
1085	2	1274	1094
1086	1	1262	1274	#
1087	2	1275	1095
1088	2	1275	1371
1089	1	1261	1275	#
1090	2	1276	1372
1091	2	1276	1096
1092	1	1010	1276	#
1093	2	1277	1373
1094	2	1277	1853
1095	1	1767	1277	#	#	#
1096	2	1278	1854
1097	2	1278	1374
1098	1	1264	1278	#	#	#
1099	2	1279	1855
1100	2	1279	1375
1101	1	1263	1279	#	#	#
1102	2	1280	1376
1103	2	1280	1856
1104	1	1768	1280	#	#	#
1105	2	1281	1377
1106	2	1281	345
1107	1	257	1281	#
1108	2	1282	346
1109	2	1282	1378
1110	1	1266	1282	#
1111	2	1283	347
1112	2	1283	1379
1113	1	1265	1283	#
1114	2	1284	1380
1115	2	1284	348
1116	1	258	1284	#
1117	2	1285	1853
1118	2	1285	1381
1119	1	1771	1285	#	#	#
1120	2	1286	1855
1121	2	1286	1382
1122	1	1268	1286	#	#	#
1123	2	1287	1854
1124	2	1287	1383
1125	1	1267	1287	#	#	#
1126	2	1288	1856
1127	2	1288	1384
1128	1	1772	1288	#	#	#
1129	2	1289	1385
1130	2	1289	1093
1131	1	1017	1289	#
1132	2	1290	1386
1133	2	1290	1095
1134	1	1270	1290	#
1135	2	1291	1094
1136	2	1291	1387
1137	1	1269	1291	#
1138	2	1292	1096
1139	2	1292	1388
1140	1	1018	1292	#
1141	2	1293	345
1142	2	1293	1389
1143	1	263	1293	#
1144	2	1294	347
1145	2	1294	1390
1146	1	1272	1294	#
1147	2	1295	346
1148	2	1295	1391
1149	1	1271	1295	#
1150	2	1296	348
1151	2	1296	1392
1152	1	264	1296	#
1153	2	1297	1357
1154	2	1297	1393
1155	1	264	1297
1156	2	1298	1358
1157	2	1298	1394
1158	1	263	1298
1159	2	1299	1359
1160	2	1299	1395
1161	1	1272	1299
1162	2	1300	1396
1163	2	1300	1360
1164	1	1271	1300
1165	2	1301	1361
1166	2	1301	1397
1167	1	1018	1301
1168	2	1302	1362
1169	2	1302	1398
1170	1	1017	1302
1171	2	1303	1363
1172	2	1303	1399
1173	1	1270	1303
1174	2	1304	1364
1175	2	1304	1400
1176	1	1269	1304
1177	2	1305	1365
1178	2	1305	1401
1179	1	1772	1305	#	#
1180	2	1306	1366
1181	2	1306	1402
1182	1	1771	1306	#	#
1183	2	1307	1403
1184	2	1307	1367
1185	1	1268	1307	#	#
1186	2	1308	1368
1187	2	1308	1404
1188	1	1267	1308	#	#
1189	2	1309	1361
1190	2	1309	1405
1191	1	258	1309
1192	2	1310	1363
1193	2	1310	1406
1194	1	257	1310
1195	2	1311	1362
1196	2	1311	1407
1197	1	1266	1311
1198	2	1312	1364
1199	2	1312	1408
1200	1	1265	1312
1201	2	1313	1409
1202	2	1313	1357
1203	1	1768	1313	#	#
1204	2	1314	1410
1205	2	1314	1359
1206	1	1767	1314	#	#
1207	2	1315	1358
1208	2	1315	1411
1209	1	1264	1315	#	#
1210	2	1316	1412
1211	2	1316	1360
1212	1	1263	1316	#	#
1213	2	1317	1413
1214	2	1317	1365
1215	1	1010	1317
1216	2	1318	1367
1217	2	1318	1414
1218	1	1009	1318
1219	2	1319	1366
1220	2	1319	1415
1221	1	1262	1319
1222	2	1320	1416
1223	2	1320	1368
1224	1	1261	1320
1225	4	1321	1465
1226	4	1321	1481
1227	3	1345	1321
1228	4	1322	1483
1229	4	1322	1466
1230	3	1346	1322
1231	4	1323	1482
1232	4	1323	1467
1233	3	1347	1323
1234	4	1324	1468
1235	4	1324	1484
1236	3	1348	1324
1237	4	1325	1469
1238	4	1325	1477
1239	3	1349	1325
1240	4	1326	1470
1241	4	1326	1479
1242	3	1350	1326
1243	4	1327	1478
1244	4	1327	1471
1245	3	1351	1327
1246	4	1328	1472
1247	4	1328	1480
1248	3	1352	1328
1249	4	1329	1473
1250	4	1329	1485
1251	3	1353	1329
1252	4	1330	1474
1253	4	1330	1487
1254	3	1354	1330
1255	4	1331	1486
1256	4	1331	1475
1257	3	1355	1331
1258	4	1332	1488
1259	4	1332	1476
1260	3	1356	1332
1261	4	1333	1489
1262	4	1333	1505
1263	3	1357	1333
1264	4	1334	1490
1265	4	1334	1507
1266	3	1358	1334
1267	4	1335	1491
1268	4	1335	1506
1269	3	1359	1335
1270	4	1336	1508
1271	4	1336	1492
1272	3	1360	1336
1273	4	1337	1493
1274	4	1337	1501
1275	3	1361	1337
1276	4	1338	1494
1277	4	1338	1503
1278	3	1362	1338
1279	4	1339	1495
1280	4	1339	1502
1281	3	1363	1339
1282	4	1340	1496
1283	4	1340	1504
1284	3	1364	1340
1285	4	1341	1509
1286	4	1341	1497
1287	3	1365	1341
1288	4	1342	1511
1289	4	1342	1498
1290	3	1366	1342
1291	4	1343	1510
1292	4	1343	1499
1293	3	1367	1343
1294	4	1344	1500
1295	4	1344	1512
1296	3	1368	1344
1297	2	1525	1849
1298	2	1525	1621
1299	1	1765	1525	#	#	#
1300	2	1526	1850
1301	2	1526	1622
1302	1	1514	1526	#	#	#
1303	2	1527	1623
1304	2	1527	1851
1305	1	1513	1527	#	#	#
1306	2	1528	1624
1307	2	1528	1852
1308	1	1766	1528	#	#	#
1309	2	1529	1625
1310	2	1529	1097
1311	1	1011	1529	#
1312	2	1530	1626
1313	2	1530	1098
1314	1	1516	1530	#
1315	2	1531	1627
1316	2	1531	1099
1317	1	1515	1531	#
1318	2	1532	1100
1319	2	1532	1628
1320	1	1012	1532	#
1321	2	1533	597
1322	2	1533	1629
1323	1	509	1533	#
1324	2	1534	1630
1325	2	1534	598
1326	1	1518	1534	#
1327	2	1535	599
1328	2	1535	1631
1329	1	1517	1535	#
1330	2	1536	600
1331	2	1536	1632
1332	1	510	1536	#
1333	2	1537	1633
1334	2	1537	1097
1335	1	1015	1537	#
1336	2	1538	1099
1337	2	1538	1634
1338	1	1520	1538	#
1339	2	1539	1098
1340	2	1539	1635
1341	1	1519	1539	#
1342	2	1540	1636
1343	2	1540	1100
1344	1	1016	1540	#
1345	2	1541	1849
1346	2	1541	1637
1347	1	1773	1541	#	#	#
1348	2	1542	1851
1349	2	1542	1638
1350	1	1522	1542	#	#	#
1351	2	1543	1850
1352	2	1543	1639
1353	1	1521	1543	#	#	#
1354	2	1544	1640
1355	2	1544	1852
1356	1	1774	1544	#	#	#
1357	2	1545	1641
1358	2	1545	597
1359	1	515	1545	#
1360	2	1546	1642
1361	2	1546	599
1362	1	1524	1546	#
1363	2	1547	598
1364	2	1547	1643
1365	1	1523	1547	#
1366	2	1548	600
1367	2	1548	1644
1368	1	516	1548	#
1369	2	1549	1609
1370	2	1549	1645
1371	1	516	1549
1372	2	1550	1610
1373	2	1550	1646
1374	1	515	1550
1375	2	1551	1647
1376	2	1551	1611
1377	1	1524	1551
1378	2	1552	1648
1379	2	1552	1612
1380	1	1523	1552
1381	2	1553	1649
1382	2	1553	1613
1383	1	1774	1553	#	#
1384	2	1554	1614
1385	2	1554	1650
1386	1	1773	1554	#	#
1387	2	1555	1651
1388	2	1555	1615
1389	1	1522	1555	#	#
1390	2	1556	1616
1391	2	1556	1652
1392	1	1521	1556	#	#
1393	2	1557	1617
1394	2	1557	1653
1395	1	1016	1557
1396	2	1558	1618
1397	2	1558	1654
1398	1	1015	1558
1399	2	1559	1619
1400	2	1559	1655
1401	1	1520	1559
1402	2	1560	1620
1403	2	1560	1656
1404	1	1519	1560
1405	2	1561	1613
1406	2	1561	1657
1407	1	510	1561
1408	2	1562	1658
1409	2	1562	1615
1410	1	509	1562
1411	2	1563	1614
1412	2	1563	1659
1413	1	1518	1563
1414	2	1564	1616
1415	2	1564	1660
1416	1	1517	1564
1417	2	1565	1609
1418	2	1565	1661
1419	1	1012	1565
1420	2	1566	1662
1421	2	1566	1611
1422	1	1011	1566
1423	2	1567	1610
1424	2	1567	1663
1425	1	1516	1567
1426	2	1568	1612
1427	2	1568	1664
1428	1	1515	1568
1429	2	1569	1617
1430	2	1569	1665
1431	1	1766	1569	#	#
1432	2	1570	1666
1433	2	1570	1619
1434	1	1765	1570	#	#
1435	2	1571	1618
1436	2	1571	1667
1437	1	1514	1571	#	#
1438	2	1572	1620
1439	2	1572	1668
1440	1	1513	1572	#	#
1441	4	1573	1733
1442	4	1573	1717
1443	3	1597	1573
1444	4	1574	1735
1445	4	1574	1718
1446	3	1598	1574
1447	4	1575	1734
1448	4	1575	1719
1449	3	1599	1575
1450	4	1576	1736
1451	4	1576	1720
1452	3	1600	1576
1453	4	1577	1729
1454	4	1577	1721
1455	3	1601	1577
1456	4	1578	1722
1457	4	1578	1731
1458	3	1602	1578
1459	4	1579	1730
1460	4	1579	1723
1461	3	1603	1579
1462	4	1580	1732
1463	4	1580	1724
1464	3	1604	1580
1465	4	1581	1725
1466	4	1581	1737
1467	3	1605	1581
1468	4	1582	1739
1469	4	1582	1726
1470	3	1606	1582
1471	4	1583	1738
1472	4	1583	1727
1473	3	1607	1583
1474	4	1584	1728
1475	4	1584	1740
1476	3	1608	1584
1477	4	1585	1757
1478	4	1585	1741
1479	3	1609	1585
1480	4	1586	1742
1481	4	1586	1759
1482	3	1610	1586
1483	4	1587	1758
1484	4	1587	1743
1485	3	1611	1587
1486	4	1588	1744
1487	4	1588	1760
1488	3	1612	1588
1489	4	1589	1753
1490	4	1589	1745
1491	3	1613	1589
1492	4	1590	1746
1493	4	1590	1755
1494	3	1614	1590
1495	4	1591	1747
1496	4	1591	1754
1497	3	1615	1591
1498	4	1592	1748
1499	4	1592	1756
1500	3	1616	1592
1501	4	1593	1749
1502	4	1593	1761
1503	3	1617	1593
1504	4	1594	1763
1505	4	1594	1750
1506	3	1618	1594
1507	4	1595	1762
1508	4	1595	1751
1509	3	1619	1595
1510	4	1596	1752
1511	4	1596	1764
1512	3	1620	1596
1513	2	1777	1597
1514	2	1777	1873
1515	1	1513	1777	#
1516	2	1778	1598
1517	2	1778	1874
1518	1	1766	1778	#
1519	2	1779	1599
1520	2	1779	1875
1521	1	1765	1779	#
1522	2	1780	1600
1523	2	1780	1876
1524	1	1514	1780	#
1525	2	1781	1349
1526	2	1781	1877
1527	1	1263	1781	#
1528	2	1782	1878
1529	2	1782	1350
1530	1	1768	1782	#
1531	2	1783	1879
1532	2	1783	1351
1533	1	1767	1783	#
1534	2	1784	1352
1535	2	1784	1880
1536	1	1264	1784	#
1537	2	1785	849
1538	2	1785	1881
1539	1	761	1785	#
1540	2	1786	850
1541	2	1786	1882
1542	1	1770	1786	#
1543	2	1787	1883
1544	2	1787	851
1545	1	1769	1787	#
1546	2	1788	852
1547	2	1788	1884
1548	1	762	1788	#
1549	2	1789	1885
1550	2	1789	1349
1551	1	1267	1789	#
1552	2	1790	1351
1553	2	1790	1886
1554	1	1772	1790	#
1555	2	1791	1350
1556	2	1791	1887
1557	1	1771	1791	#
1558	2	1792	1352
1559	2	1792	1888
1560	1	1268	1792	#
1561	2	1793	1889
1562	2	1793	1597
1563	1	1521	1793	#
1564	2	1794	1599
1565	2	1794	1890
1566	1	1774	1794	#
1567	2	1795	1891
1568	2	1795	1598
1569	1	1773	1795	#
1570	2	1796	1600
1571	2	1796	1892
1572	1	1522	1796	#
1573	2	1797	1893
1574	2	1797	849
1575	1	767	1797	#
1576	2	1798	851
1577	2	1798	1894
1578	1	1776	1798	#
1579	2	1799	850
1580	2	1799	1895
1581	1	1775	1799	#
1582	2	1800	1896
1583	2	1800	852
1584	1	768	1800	#
1585	2	1801	1897
1586	2	1801	1861
1587	1	768	1801
1588	2	1802	1862
1589	2	1802	1898
1590	1	767	1802
1591	2	1803	1899
1592	2	1803	1863
1593	1	1776	1803
1594	2	1804	1864
1595	2	1804	1900
1596	1	1775	1804
1597	2	1805	1901
1598	2	1805	1865
1599	1	1522	1805
1600	2	1806	1866
1601	2	1806	1902
1602	1	1521	1806
1603	2	1807	1867
1604	2	1807	1903
1605	1	1774	1807
1606	2	1808	1904
1607	2	1808	1868
1608	1	1773	1808
1609	2	1809	1869
1610	2	1809	1905
1611	1	1268	1809
1612	2	1810	1870
1613	2	1810	1906
1614	1	1267	1810
1615	2	1811	1871
1616	2	1811	1907
1617	1	1772	1811
1618	2	1812	1872
1619	2	1812	1908
1620	1	1771	1812
1621	2	1813	1909
1622	2	1813	1865
1623	1	762	1813
1624	2	1814	1867
1625	2	1814	1910
1626	1	761	1814
1627	2	1815	1866
1628	2	1815	1911
1629	1	1770	1815
1630	2	1816	1868
1631	2	1816	1912
1632	1	1769	1816
1633	2	1817	1913
1634	2	1817	1861
1635	1	1264	1817
1636	2	1818	1863
1637	2	1818	1914
1638	1	1263	1818
1639	2	1819	1862
1640	2	1819	1915
1641	1	1768	1819
1642	2	1820	1864
1643	2	1820	1916
1644	1	1767	1820
1645	2	1821	1917
1646	2	1821	1869
1647	1	1514	1821
1648	2	1822	1918
1649	2	1822	1871
1650	1	1513	1822
1651	2	1823	1870
1652	2	1823	1919
1653	1	1766	1823
1654	2	1824	1872
1655	2	1824	1920
1656	1	1765	1824
1657	4	1825	1985
1658	4	1825	1969
1659	3	1849	1825
1660	4	1826	1970
1661	4	1826	1987
1662	3	1850	1826
1663	4	1827	1986
1664	4	1827	1971
1665	3	1851	1827
1666	4	1828	1972
1667	4	1828	1988
1668	3	1852	1828
1669	4	1829	1981
1670	4	1829	1973
1671	3	1853	1829
1672	4	1830	1974
1673	4	1830	1983
1674	3	1854	1830
1675	4	1831	1982
1676	4	1831	1975
1677	3	1855	1831
1678	4	1832	1976
1679	4	1832	1984
1680	3	1856	1832
1681	4	1833	1977
1682	4	1833	1989
1683	3	1857	1833
1684	4	1834	1991
1685	4	1834	1978
1686	3	1858	1834
1687	4	1835	1990
1688	4	1835	1979
1689	3	1859	1835
1690	4	1836	1980
1691	4	1836	1992
1692	3	1860	1836
1693	4	1837	2009
1694	4	1837	1993
1695	3	1861	1837
1696	4	1838	2011
1697	4	1838	1994
1698	3	1862	1838
1699	4	1839	1995
1700	4	1839	2010
1701	3	1863	1839
1702	4	1840	2012
1703	4	1840	1996
1704	3	1864	1840
1705	4	1841	1997
1706	4	1841	2005
1707	3	1865	1841
1708	4	1842	1998
1709	4	1842	2007
1710	3	1866	1842
1711	4	1843	1999
1712	4	1843	2006
1713	3	1867	1843
1714	4	1844	2000
1715	4	1844	2008
1716	3	1868	1844
1717	4	1845	2001
1718	4	1845	2013
1719	3	1869	1845
1720	4	1846	2015
1721	4	1846	2002
1722	3	1870	1846
1723	4	1847	2014
1724	4	1847	2003
1725	3	1871	1847
1726	4	1848	2016
1727	4	1848	2004
1728	3	1872	1848
1729	6	109	157
1730	5	109	125
1731	6	110	158
1732	5	110	127
1733	6	111	159
1734	5	111	126
1735	6	112	160
1736	5	112	128
1737	6	113	161
1738	5	113	121
1739	6	114	162
1740	5	114	123
1741	6	115	163
1742	5	115	122
1743	6	116	164
1744	5	116	124
1745	6	117	165
1746	5	117	129
1747	6	118	166
1748	5	118	131
1749	6	119	167
1750	5	119	130
1751	6	120	168
1752	5	120	132
1753	6	121	169
1754	6	122	170
1755	6	123	171
1756	6	124	172
1757	6	125	173
1758	6	126	174
1759	6	127	175
1760	6	128	176
1761	6	129	177
1762	6	130	178
1763	6	131	179
1764	6	132	180
1765	6	133	181
1766	5	133	149
1767	6	134	182
1768	5	134	151
1769	6	135	183
1770	5	135	150
1771	6	136	184
1772	5	136	152
1773	6	137	185
1774	5	137	145
1775	6	138	186
1776	5	138	147
1777	6	139	187
1778	5	139	146
1779	6	140	188
1780	5	140	148
1781	6	141	189
1782	5	141	153
1783	6	142	190
1784	5	142	155
1785	6	143	191
1786	5	143	154
1787	6	144	192
1788	5	144	156
1789	6	145	193
1790	6	146	194
1791	6	147	195
1792	6	148	196
1793	6	149	197
1794	6	150	198
1795	6	151	199
1796	6	152	200
1797	6	153	201
1798	6	154	202
1799	6	155	203
1800	6	156	204
1801	6	361	409
1802	5	361	377
1803	6	362	410
1804	5	362	379
1805	6	363	411
1806	5	363	378
1807	6	364	412
1808	5	364	380
1809	6	365	413
1810	5	365	373
1811	6	366	414
1812	5	366	375
1813	6	367	415
1814	5	367	374
1815	6	368	416
1816	5	368	376
1817	6	369	417
1818	5	369	381
1819	6	370	418
1820	5	370	383
1821	6	371	419
1822	5	371	382
1823	6	372	420
1824	5	372	384
1825	6	373	421
1826	6	374	422
1827	6	375	423
1828	6	376	424
1829	6	377	425
1830	6	378	426
1831	6	379	427
1832	6	380	428
1833	6	381	429
1834	6	382	430
1835	6	383	431
1836	6	384	432
1837	6	385	433
1838	5	385	401
1839	6	386	434
1840	5	386	403
1841	6	387	435
1842	5	387	402
1843	6	388	436
1844	5	388	404
1845	6	389	437
1846	5	389	397
1847	6	390	438
1848	5	390	399
1849	6	391	439
1850	5	391	398
1851	6	392	440
1852	5	392	400
1853	6	393	441
1854	5	393	405
1855	6	394	442
1856	5	394	407
1857	6	395	443
1858	5	395	406
1859	6	396	444
1860	5	396	408
1861	6	397	445
1862	6	398	446
1863	6	399	447
1864	6	400	448
1865	6	401	449
1866	6	402	450
1867	6	403	451
1868	6	404	452
1869	6	405	453
1870	6	406	454
1871	6	407	455
1872	6	408	456
1873	6	613	661
1874	5	613	629
1875	6	614	662
1876	5	614	631
1877	6	615	663
1878	5	615	630
1879	6	616	664
1880	5	616	632
1881	6	617	665
1882	5	617	625
1883	6	618	666
1884	5	618	627
1885	6	619	667
1886	5	619	626
1887	6	620	668
1888	5	620	628
1889	6	621	669
1890	5	621	633
1891	6	622	670
1892	5	622	635
1893	6	623	671
1894	5	623	634
1895	6	624	672
1896	5	624	636
1897	6	625	673
1898	6	626	674
1899	6	627	675
1900	6	628	676
1901	6	629	677
1902	6	630	678
1903	6	631	679
1904	6	632	680
1905	6	633	681
1906	6	634	682
1907	6	635	683
1908	6	636	684
1909	6	637	685
1910	5	637	653
1911	6	638	686
1912	5	638	655
1913	6	639	687
1914	5	639	654
1915	6	640	688
1916	5	640	656
1917	6	641	689
1918	5	641	649
1919	6	642	690
1920	5	642	651
1921	6	643	691
1922	5	643	650
1923	6	644	692
1924	5	644	652
1925	6	645	693
1926	5	645	657
1927	6	646	694
1928	5	646	659
1929	6	647	695
1930	5	647	658
1931	6	648	696
1932	5	648	660
1933	6	649	697
1934	6	650	698
1935	6	651	699
1936	6	652	700
1937	6	653	701
1938	6	654	702
1939	6	655	703
1940	6	656	704
1941	6	657	705
1942	6	658	706
1943	6	659	707
1944	6	660	708
1945	6	865	913
1946	5	865	881
1947	6	866	914
1948	5	866	883
1949	6	867	915
1950	5	867	882
1951	6	868	916
1952	5	868	884
1953	6	869	917
1954	5	869	877
1955	6	870	918
1956	5	870	879
1957	6	871	919
1958	5	871	878
1959	6	872	920
1960	5	872	880
1961	6	873	921
1962	5	873	885
1963	6	874	922
1964	5	874	887
1965	6	875	923
1966	5	875	886
1967	6	876	924
1968	5	876	888
1969	6	877	925
1970	6	878	926
1971	6	879	927
1972	6	880	928
1973	6	881	929
1974	6	882	930
1975	6	883	931
1976	6	884	932
1977	6	885	933
1978	6	886	934
1979	6	887	935
1980	6	888	936
1981	6	889	937
1982	5	889	905
1983	6	890	938
1984	5	890	907
1985	6	891	939
1986	5	891	906
1987	6	892	940
1988	5	892	908
1989	6	893	941
1990	5	893	901
1991	6	894	942
1992	5	894	903
1993	6	895	943
1994	5	895	902
1995	6	896	944
1996	5	896	904
1997	6	897	945
1998	5	897	909
1999	6	898	946
2000	5	898	911
2001	6	899	947
2002	5	899	910
2003	6	900	948
2004	5	900	912
2005	6	901	949
2006	6	902	950
2007	6	903	951
2008	6	904	952
2009	6	905	953
2010	6	906	954
2011	6	907	955
2012	6	908	956
2013	6	909	957
2014	6	910	958
2015	6	911	959
2016	6	912	960
2017	6	1117	1165
2018	5	1117	1133
2019	6	1118	1166
2020	5	1118	1135
2021	6	1119	1167
2022	5	1119	1134
2023	6	1120	1168
2024	5	1120	1136
2025	6	1121	1169
2026	5	1121	1129
2027	6	1122	1170
2028	5	1122	1131
2029	6	1123	1171
2030	5	1123	1130
2031	6	1124	1172
2032	5	1124	1132
2033	6	1125	1173
2034	5	1125	1137
2035	6	1126	1174
2036	5	1126	1139
2037	6	1127	1175
2038	5	1127	1138
2039	6	1128	1176
2040	5	1128	1140
2041	6	1129	1177
2042	6	1130	1178
2043	6	1131	1179
2044	6	1132	1180
2045	6	1133	1181
2046	6	1134	1182
2047	6	1135	1183
2048	6	1136	1184
2049	6	1137	1185
2050	6	1138	1186
2051	6	1139	1187
2052	6	1140	1188
2053	6	1141	1189
2054	5	1141	1157
2055	6	1142	1190
2056	5	1142	1159
2057	6	1143	1191
2058	5	1143	1158
2059	6	1144	1192
2060	5	1144	1160
2061	6	1145	1193
2062	5	1145	1153
2063	6	1146	1194
2064	5	1146	1155
2065	6	1147	1195
2066	5	1147	1154
2067	6	1148	1196
2068	5	1148	1156
2069	6	1149	1197
2070	5	1149	1161
2071	6	1150	1198
2072	5	1150	1163
2073	6	1151	1199
2074	5	1151	1162
2075	6	1152	1200
2076	5	1152	1164
2077	6	1153	1201
2078	6	1154	1202
2079	6	1155	1203
2080	6	1156	1204
2081	6	1157	1205
2082	6	1158	1206
2083	6	1159	1207
2084	6	1160	1208
2085	6	1161	1209
2086	6	1162	1210
2087	6	1163	1211
2088	6	1164	1212
2089	6	1369	1417
2090	5	1369	1385
2091	6	1370	1418
2092	5	1370	1387
2093	6	1371	1419
2094	5	1371	1386
2095	6	1372	1420
2096	5	1372	1388
2097	6	1373	1421
2098	5	1373	1381
2099	6	1374	1422
2100	5	1374	1383
2101	6	1375	1423
2102	5	1375	1382
2103	6	1376	1424
2104	5	1376	1384
2105	6	1377	1425
2106	5	1377	1389
2107	6	1378	1426
2108	5	1378	1391
2109	6	1379	1427
2110	5	1379	1390
2111	6	1380	1428
2112	5	1380	1392
2113	6	1381	1429
2114	6	1382	1430
2115	6	1383	1431
2116	6	1384	1432
2117	6	1385	1433
2118	6	1386	1434
2119	6	1387	1435
2120	6	1388	1436
2121	6	1389	1437
2122	6	1390	1438
2123	6	1391	1439
2124	6	1392	1440
2125	6	1393	1441
2126	5	1393	1409
2127	6	1394	1442
2128	5	1394	1411
2129	6	1395	1443
2130	5	1395	1410
2131	6	1396	1444
2132	5	1396	1412
2133	6	1397	1445
2134	5	1397	1405
2135	6	1398	1446
2136	5	1398	1407
2137	6	1399	1447
2138	5	1399	1406
2139	6	1400	1448
2140	5	1400	1408
2141	6	1401	1449
2142	5	1401	1413
2143	6	1402	1450
2144	5	1402	1415
2145	6	1403	1451
2146	5	1403	1414
2147	6	1404	1452
2148	5	1404	1416
2149	6	1405	1453
2150	6	1406	1454
2151	6	1407	1455
2152	6	1408	1456
2153	6	1409	1457
2154	6	1410	1458
2155	6	1411	1459
2156	6	1412	1460
2157	6	1413	1461
2158	6	1414	1462
2159	6	1415	1463
2160	6	1416	1464
2161	6	1621	1669
2162	5	1621	1637
2163	6	1622	1670
2164	5	1622	1639
2165	6	1623	1671
2166	5	1623	1638
2167	6	1624	1672
2168	5	1624	1640
2169	6	1625	1673
2170	5	1625	1633
2171	6	1626	1674
2172	5	1626	1635
2173	6	1627	1675
2174	5	1627	1634
2175	6	1628	1676
2176	5	1628	1636
2177	6	1629	1677
2178	5	1629	1641
2179	6	1630	1678
2180	5	1630	1643
2181	6	1631	1679
2182	5	1631	1642
2183	6	1632	1680
2184	5	1632	1644
2185	6	1633	1681
2186	6	1634	1682
2187	6	1635	1683
2188	6	1636	1684
2189	6	1637	1685
2190	6	1638	1686
2191	6	1639	1687
2192	6	1640	1688
2193	6	1641	1689
2194	6	1642	1690
2195	6	1643	1691
2196	6	1644	1692
2197	6	1645	1693
2198	5	1645	1661
2199	6	1646	1694
2200	5	1646	1663
2201	6	1647	1695
2202	5	1647	1662
2203	6	1648	1696
2204	5	1648	1664
2205	6	1649	1697
2206	5	1649	1657
2207	6	1650	1698
2208	5	1650	1659
2209	6	1651	1699
2210	5	1651	1658
2211	6	1652	1700
2212	5	1652	1660
2213	6	1653	1701
2214	5	1653	1665
2215	6	1654	1702
2216	5	1654	1667
2217	6	1655	1703
2218	5	1655	1666
2219	6	1656	1704
2220	5	1656	1668
2221	6	1657	1705
2222	6	1658	1706
2223	6	1659	1707
2224	6	1660	1708
2225	6	1661	1709
2226	6	1662	1710
2227	6	1663	1711
2228	6	1664	1712
2229	6	1665	1713
2230	6	1666	1714
2231	6	1667	1715
2232	6	1668	1716
2233	6	1873	1921
2234	5	1873	1889
2235	6	1874	1922
2236	5	1874	1891
2237	6	1875	1923
2238	5	1875	1890
2239	6	1876	1924
2240	5	1876	1892
2241	6	1877	1925
2242	5	1877	1885
2243	6	1878	1926
2244	5	1878	1887
2245	6	1879	1927
2246	5	1879	1886
2247	6	1880	1928
2248	5	1880	1888
2249	6	1881	1929
2250	5	1881	1893
2251	6	1882	1930
2252	5	1882	1895
2253	6	1883	1931
2254	5	1883	1894
2255	6	1884	1932
2256	5	1884	1896
2257	6	1885	1933
2258	6	1886	1934
2259	6	1887	1935
2260	6	1888	1936
2261	6	1889	1937
2262	6	1890	1938
2263	6	1891	1939
2264	6	1892	1940
2265	6	1893	1941
2266	6	1894	1942
2267	6	1895	1943
2268	6	1896	1944
2269	6	1897	1945
2270	5	1897	1913
2271	6	1898	1946
2272	5	1898	1915
2273	6	1899	1947
2274	5	1899	1914
2275	6	1900	1948
2276	5	1900	1916
2277	6	1901	1949
2278	5	1901	1909
2279	6	1902	1950
2280	5	1902	1911
2281	6	1903	1951
2282	5	1903	1910
2283	6	1904	1952
2284	5	1904	1912
2285	6	1905	1953
2286	5	1905	1917
2287	6	1906	1954
2288	5	1906	1919
2289	6	1907	1955
2290	5	1907	1918
2291	6	1908	1956
2292	5	1908	1920
2293	6	1909	1957
2294	6	1910	1958
2295	6	1911	1959
2296	6	1912	1960
2297	6	1913	1961
2298	6	1914	1962
2299	6	1915	1963
2300	6	1916	1964
2301	6	1917	1965
2302	6	1918	1966
2303	6	1919	1967
2304	6	1920	1968

Angles

1	2	253	13	337
2	2	253	13	109
3	3	337	13	109
4	2	2	14	338
5	2	2	14	110
6	3	338	14	110
7	2	1	15	339
8	2	1	15	111
9	3	339	15	111
10	2	254	16	340
11	2	254	16	112
12	3	340	16	112
13	2	507	17	593
14	2	507	17	113
15	3	593	17	113
16	2	4	18	114
17	2	4	18	594
18	3	114	18	594
19	2	3	19	595
20	2	3	19	115
21	3	595	19	115
22	2	508	20	596
23	2	508	20	116
24	3	596	20	116
25	2	1013	21	1101
26	2	1013	21	117
27	3	1101	21	117
28	2	6	22	1102
29	2	6	22	118
30	3	1102	22	118
31	2	5	23	1103
32	2	5	23	119
33	3	1103	23	119
34	2	1014	24	120
35	2	1014	24	1104
36	3	120	24	1104
37	2	511	25	593
38	2	511	25	121
39	3	593	25	121
40	2	8	26	595
41	2	8	26	122
42	3	595	26	122
43	2	7	27	123
44	2	7	27	594
45	3	123	27	594
46	2	512	28	596
47	2	512	28	124
48	3	596	28	124
49	2	261	29	337
50	2	261	29	125
51	3	337	29	125
52	2	10	30	339
53	2	10	30	126
54	3	339	30	126
55	2	9	31	338
56	2	9	31	127
57	3	338	31	127
58	2	262	32	128
59	2	262	32	340
60	3	128	32	340
61	2	1019	33	1101
62	2	1019	33	129
63	3	1101	33	129
64	2	12	34	1103
65	2	12	34	130
66	3	1103	34	130
67	2	11	35	131
68	2	11	35	1102
69	3	131	35	1102
70	2	1020	36	132
71	2	1020	36	1104
72	3	132	36	1104
73	2	1020	37	97
74	2	1020	37	133
75	3	97	37	133
76	2	1019	38	98
77	2	1019	38	134
78	3	98	38	134
79	2	12	39	135
80	2	12	39	99
81	3	135	39	99
82	2	11	40	100
83	2	11	40	136
84	3	100	40	136
85	2	262	41	101
86	2	262	41	137
87	3	101	41	137
88	2	261	42	102
89	2	261	42	138
90	3	102	42	138
91	2	10	43	139
92	2	10	43	103
93	3	139	43	103
94	2	9	44	140
95	2	9	44	104
96	3	140	44	104
97	2	512	45	105
98	2	512	45	141
99	3	105	45	141
100	2	511	46	142
101	2	511	46	106
102	3	142	46	106
103	2	8	47	107
104	2	8	47	143
105	3	107	47	143
106	2	7	48	108
107	2	7	48	144
108	3	108	48	144
109	2	1014	49	101
110	2	1014	49	145
111	3	101	49	145
112	2	1013	50	146
113	2	1013	50	103
114	3	146	50	103
115	2	6	51	102
116	2	6	51	147
117	3	102	51	147
118	2	5	52	104
119	2	5	52	148
120	3	104	52	148
121	2	508	53	97
122	2	508	53	149
123	3	97	53	149
124	2	507	54	150
125	2	507	54	99
126	3	150	54	99
127	2	4	55	151
128	2	4	55	98
129	3	151	55	98
130	2	3	56	152
131	2	3	56	100
132	3	152	56	100
133	2	254	57	105
134	2	254	57	153
135	3	105	57	153
136	2	253	58	154
137	2	253	58	107
138	3	154	58	107
139	2	2	59	106
140	2	2	59	155
141	3	106	59	155
142	2	1	60	156
143	2	1	60	108
144	3	156	60	108
145	4	85	61	221
146	4	85	61	205
147	5	221	61	205
148	4	86	62	223
149	4	86	62	206
150	5	223	62	206
151	4	87	63	207
152	4	87	63	222
153	5	207	63	222
154	4	88	64	208
155	4	88	64	224
156	5	208	64	224
157	4	89	65	217
158	4	89	65	209
159	5	217	65	209
160	4	90	66	219
161	4	90	66	210
162	5	219	66	210
163	4	91	67	218
164	4	91	67	211
165	5	218	67	211
166	4	92	68	212
167	4	92	68	220
168	5	212	68	220
169	4	93	69	225
170	4	93	69	213
171	5	225	69	213
172	4	94	70	214
173	4	94	70	227
174	5	214	70	227
175	4	95	71	215
176	4	95	71	226
177	5	215	71	226
178	4	96	72	228
179	4	96	72	216
180	5	228	72	216
181	4	97	73	245
182	4	97	73	229
183	5	245	73	229
184	4	98	74	247
185	4	98	74	230
186	5	247	74	230
187	4	99	75	246
188	4	99	75	231
189	5	246	75	231
190	4	100	76	232
191	4	100	76	248
192	5	232	76	248
193	4	101	77	233
194	4	101	77	241
195	5	233	77	241
196	4	102	78	243
197	4	102	78	234
198	5	243	78	234
199	4	103	79	235
200	4	103	79	242
201	5	235	79	242
202	4	104	80	244
203	4	104	80	236
204	5	244	80	236
205	4	105	81	237
206	4	105	81	249
207	5	237	81	249
208	4	106	82	251
209	4	106	82	238
210	5	251	82	238
211	4	107	83	239
212	4	107	83	250
213	5	239	83	250
214	4	108	84	252
215	4	108	84	240
216	5	252	84	240
217	2	1	265	85
218	2	1	265	361
219	3	85	265	361
220	2	254	266	86
221	2	254	266	362
222	3	86	266	362
223	2	253	267	363
224	2	253	267	87
225	3	363	267	87
226	2	2	268	88
227	2	2	268	364
228	3	88	268	364
229	2	759	269	845
230	2	759	269	365
231	3	845	269	365
232	2	256	270	846
233	2	256	270	366
234	3	846	270	366
235	2	255	271	847
236	2	255	271	367
237	3	847	271	367
238	2	760	272	848
239	2	760	272	368
240	3	848	272	368
241	2	1265	273	369
242	2	1265	273	1353
243	3	369	273	1353
244	2	258	274	370
245	2	258	274	1354
246	3	370	274	1354
247	2	257	275	1355
248	2	257	275	371
249	3	1355	275	371
250	2	1266	276	1356
251	2	1266	276	372
252	3	1356	276	372
253	2	763	277	845
254	2	763	277	373
255	3	845	277	373
256	2	260	278	847
257	2	260	278	374
258	3	847	278	374
259	2	259	279	375
260	2	259	279	846
261	3	375	279	846
262	2	764	280	848
263	2	764	280	376
264	3	848	280	376
265	2	9	281	85
266	2	9	281	377
267	3	85	281	377
268	2	262	282	87
269	2	262	282	378
270	3	87	282	378
271	2	261	283	86
272	2	261	283	379
273	3	86	283	379
274	2	10	284	88
275	2	10	284	380
276	3	88	284	380
277	2	1271	285	1353
278	2	1271	285	381
279	3	1353	285	381
280	2	264	286	382
281	2	264	286	1355
282	3	382	286	1355
283	2	263	287	383
284	2	263	287	1354
285	3	383	287	1354
286	2	1272	288	1356
287	2	1272	288	384
288	3	1356	288	384
289	2	1272	289	349
290	2	1272	289	385
291	3	349	289	385
292	2	1271	290	350
293	2	1271	290	386
294	3	350	290	386
295	2	264	291	387
296	2	264	291	351
297	3	387	291	351
298	2	263	292	352
299	2	263	292	388
300	3	352	292	388
301	2	10	293	353
302	2	10	293	389
303	3	353	293	389
304	2	9	294	354
305	2	9	294	390
306	3	354	294	390
307	2	262	295	391
308	2	262	295	355
309	3	391	295	355
310	2	261	296	392
311	2	261	296	356
312	3	392	296	356
313	2	764	297	357
314	2	764	297	393
315	3	357	297	393
316	2	763	298	394
317	2	763	298	358
318	3	394	298	358
319	2	260	299	359
320	2	260	299	395
321	3	359	299	395
322	2	259	300	360
323	2	259	300	396
324	3	360	300	396
325	2	1266	301	397
326	2	1266	301	353
327	3	397	301	353
328	2	1265	302	398
329	2	1265	302	355
330	3	398	302	355
331	2	258	303	354
332	2	258	303	399
333	3	354	303	399
334	2	257	304	356
335	2	257	304	400
336	3	356	304	400
337	2	760	305	401
338	2	760	305	349
339	3	401	305	349
340	2	759	306	351
341	2	759	306	402
342	3	351	306	402
343	2	256	307	350
344	2	256	307	403
345	3	350	307	403
346	2	255	308	352
347	2	255	308	404
348	3	352	308	404
349	2	2	309	357
350	2	2	309	405
351	3	357	309	405
352	2	1	310	359
353	2	1	310	406
354	3	359	310	406
355	2	254	311	358
356	2	254	311	407
357	3	358	311	407
358	2	253	312	360
359	2	253	312	408
360	3	360	312	408
361	4	337	313	457
362	4	337	313	473
363	5	457	313	473
364	4	338	314	458
365	4	338	314	475
366	5	458	314	475
367	4	339	315	474
368	4	339	315	459
369	5	474	315	459
370	4	340	316	460
371	4	340	316	476
372	5	460	316	476
373	4	341	317	469
374	4	341	317	461
375	5	469	317	461
376	4	342	318	462
377	4	342	318	471
378	5	462	318	471
379	4	343	319	470
380	4	343	319	463
381	5	470	319	463
382	4	344	320	464
383	4	344	320	472
384	5	464	320	472
385	4	345	321	477
386	4	345	321	465
387	5	477	321	465
388	4	346	322	479
389	4	346	322	466
390	5	479	322	466
391	4	347	323	478
392	4	347	323	467
393	5	478	323	467
394	4	348	324	468
395	4	348	324	480
396	5	468	324	480
397	4	349	325	497
398	4	349	325	481
399	5	497	325	481
400	4	350	326	482
401	4	350	326	499
402	5	482	326	499
403	4	351	327	498
404	4	351	327	483
405	5	498	327	483
406	4	352	328	484
407	4	352	328	500
408	5	484	328	500
409	4	353	329	485
410	4	353	329	493
411	5	485	329	493
412	4	354	330	495
413	4	354	330	486
414	5	495	330	486
415	4	355	331	487
416	4	355	331	494
417	5	487	331	494
418	4	356	332	488
419	4	356	332	496
420	5	488	332	496
421	4	357	333	489
422	4	357	333	501
423	5	489	333	501
424	4	358	334	503
425	4	358	334	490
426	5	503	334	490
427	4	359	335	491
428	4	359	335	502
429	5	491	335	502
430	4	360	336	492
431	4	360	336	504
432	5	492	336	504
433	2	757	517	841
434	2	757	517	613
435	3	841	517	613
436	2	506	518	842
437	2	506	518	614
438	3	842	518	614
439	2	505	519	843
440	2	505	519	615
441	3	843	519	615
442	2	758	520	616
443	2	758	520	844
444	3	616	520	844
445	2	3	521	89
446	2	3	521	617
447	3	89	521	617
448	2	508	522	90
449	2	508	522	618
450	3	90	522	618
451	2	507	523	91
452	2	507	523	619
453	3	91	523	619
454	2	4	524	620
455	2	4	524	92
456	3	620	524	92
457	2	1517	525	1605
458	2	1517	525	621
459	3	1605	525	621
460	2	510	526	1606
461	2	510	526	622
462	3	1606	526	622
463	2	509	527	1607
464	2	509	527	623
465	3	1607	527	623
466	2	1518	528	1608
467	2	1518	528	624
468	3	1608	528	624
469	2	7	529	625
470	2	7	529	89
471	3	625	529	89
472	2	512	530	91
473	2	512	530	626
474	3	91	530	626
475	2	511	531	90
476	2	511	531	627
477	3	90	531	627
478	2	8	532	92
479	2	8	532	628
480	3	92	532	628
481	2	765	533	629
482	2	765	533	841
483	3	629	533	841
484	2	514	534	843
485	2	514	534	630
486	3	843	534	630
487	2	513	535	842
488	2	513	535	631
489	3	842	535	631
490	2	766	536	844
491	2	766	536	632
492	3	844	536	632
493	2	1523	537	1605
494	2	1523	537	633
495	3	1605	537	633
496	2	516	538	634
497	2	516	538	1607
498	3	634	538	1607
499	2	515	539	635
500	2	515	539	1606
501	3	635	539	1606
502	2	1524	540	1608
503	2	1524	540	636
504	3	1608	540	636
505	2	1524	541	601
506	2	1524	541	637
507	3	601	541	637
508	2	1523	542	638
509	2	1523	542	602
510	3	638	542	602
511	2	516	543	603
512	2	516	543	639
513	3	603	543	639
514	2	515	544	604
515	2	515	544	640
516	3	604	544	640
517	2	766	545	641
518	2	766	545	605
519	3	641	545	605
520	2	765	546	606
521	2	765	546	642
522	3	606	546	642
523	2	514	547	607
524	2	514	547	643
525	3	607	547	643
526	2	513	548	608
527	2	513	548	644
528	3	608	548	644
529	2	8	549	645
530	2	8	549	609
531	3	645	549	609
532	2	7	550	610
533	2	7	550	646
534	3	610	550	646
535	2	512	551	647
536	2	512	551	611
537	3	647	551	611
538	2	511	552	648
539	2	511	552	612
540	3	648	552	612
541	2	1518	553	605
542	2	1518	553	649
543	3	605	553	649
544	2	1517	554	650
545	2	1517	554	607
546	3	650	554	607
547	2	510	555	606
548	2	510	555	651
549	3	606	555	651
550	2	509	556	608
551	2	509	556	652
552	3	608	556	652
553	2	4	557	601
554	2	4	557	653
555	3	601	557	653
556	2	3	558	603
557	2	3	558	654
558	3	603	558	654
559	2	508	559	602
560	2	508	559	655
561	3	602	559	655
562	2	507	560	604
563	2	507	560	656
564	3	604	560	656
565	2	758	561	609
566	2	758	561	657
567	3	609	561	657
568	2	757	562	611
569	2	757	562	658
570	3	611	562	658
571	2	506	563	610
572	2	506	563	659
573	3	610	563	659
574	2	505	564	612
575	2	505	564	660
576	3	612	564	660
577	4	589	565	725
578	4	589	565	709
579	5	725	565	709
580	4	590	566	727
581	4	590	566	710
582	5	727	566	710
583	4	591	567	711
584	4	591	567	726
585	5	711	567	726
586	4	592	568	728
587	4	592	568	712
588	5	728	568	712
589	4	593	569	713
590	4	593	569	721
591	5	713	569	721
592	4	594	570	714
593	4	594	570	723
594	5	714	570	723
595	4	595	571	722
596	4	595	571	715
597	5	722	571	715
598	4	596	572	716
599	4	596	572	724
600	5	716	572	724
601	4	597	573	717
602	4	597	573	729
603	5	717	573	729
604	4	598	574	718
605	4	598	574	731
606	5	718	574	731
607	4	599	575	730
608	4	599	575	719
609	5	730	575	719
610	4	600	576	720
611	4	600	576	732
612	5	720	576	732
613	4	601	577	749
614	4	601	577	733
615	5	749	577	733
616	4	602	578	751
617	4	602	578	734
618	5	751	578	734
619	4	603	579	735
620	4	603	579	750
621	5	735	579	750
622	4	604	580	736
623	4	604	580	752
624	5	736	580	752
625	4	605	581	737
626	4	605	581	745
627	5	737	581	745
628	4	606	582	747
629	4	606	582	738
630	5	747	582	738
631	4	607	583	746
632	4	607	583	739
633	5	746	583	739
634	4	608	584	748
635	4	608	584	740
636	5	748	584	740
637	4	609	585	753
638	4	609	585	741
639	5	753	585	741
640	4	610	586	755
641	4	610	586	742
642	5	755	586	742
643	4	611	587	743
644	4	611	587	754
645	5	743	587	754
646	4	612	588	756
647	4	612	588	744
648	5	756	588	744
649	2	505	769	865
650	2	505	769	589
651	3	865	769	589
652	2	758	770	590
653	2	758	770	866
654	3	590	770	866
655	2	757	771	591
656	2	757	771	867
657	3	591	771	867
658	2	506	772	868
659	2	506	772	592
660	3	868	772	592
661	2	255	773	869
662	2	255	773	341
663	3	869	773	341
664	2	760	774	342
665	2	760	774	870
666	3	342	774	870
667	2	759	775	343
668	2	759	775	871
669	3	343	775	871
670	2	256	776	872
671	2	256	776	344
672	3	872	776	344
673	2	1769	777	873
674	2	1769	777	1857
675	3	873	777	1857
676	2	762	778	1858
677	2	762	778	874
678	3	1858	778	874
679	2	761	779	1859
680	2	761	779	875
681	3	1859	779	875
682	2	1770	780	1860
683	2	1770	780	876
684	3	1860	780	876
685	2	259	781	877
686	2	259	781	341
687	3	877	781	341
688	2	764	782	878
689	2	764	782	343
690	3	878	782	343
691	2	763	783	342
692	2	763	783	879
693	3	342	783	879
694	2	260	784	880
695	2	260	784	344
696	3	880	784	344
697	2	513	785	881
698	2	513	785	589
699	3	881	785	589
700	2	766	786	882
701	2	766	786	591
702	3	882	786	591
703	2	765	787	590
704	2	765	787	883
705	3	590	787	883
706	2	514	788	592
707	2	514	788	884
708	3	592	788	884
709	2	1775	789	1857
710	2	1775	789	885
711	3	1857	789	885
712	2	768	790	1859
713	2	768	790	886
714	3	1859	790	886
715	2	767	791	887
716	2	767	791	1858
717	3	887	791	1858
718	2	1776	792	1860
719	2	1776	792	888
720	3	1860	792	888
721	2	1776	793	889
722	2	1776	793	853
723	3	889	793	853
724	2	1775	794	854
725	2	1775	794	890
726	3	854	794	890
727	2	768	795	855
728	2	768	795	891
729	3	855	795	891
730	2	767	796	856
731	2	767	796	892
732	3	856	796	892
733	2	514	797	857
734	2	514	797	893
735	3	857	797	893
736	2	513	798	894
737	2	513	798	858
738	3	894	798	858
739	2	766	799	859
740	2	766	799	895
741	3	859	799	895
742	2	765	800	860
743	2	765	800	896
744	3	860	800	896
745	2	260	801	897
746	2	260	801	861
747	3	897	801	861
748	2	259	802	898
749	2	259	802	862
750	3	898	802	862
751	2	764	803	863
752	2	764	803	899
753	3	863	803	899
754	2	763	804	864
755	2	763	804	900
756	3	864	804	900
757	2	1770	805	901
758	2	1770	805	857
759	3	901	805	857
760	2	1769	806	859
761	2	1769	806	902
762	3	859	806	902
763	2	762	807	858
764	2	762	807	903
765	3	858	807	903
766	2	761	808	904
767	2	761	808	860
768	3	904	808	860
769	2	256	809	905
770	2	256	809	853
771	3	905	809	853
772	2	255	810	906
773	2	255	810	855
774	3	906	810	855
775	2	760	811	854
776	2	760	811	907
777	3	854	811	907
778	2	759	812	908
779	2	759	812	856
780	3	908	812	856
781	2	506	813	861
782	2	506	813	909
783	3	861	813	909
784	2	505	814	910
785	2	505	814	863
786	3	910	814	863
787	2	758	815	862
788	2	758	815	911
789	3	862	815	911
790	2	757	816	864
791	2	757	816	912
792	3	864	816	912
793	4	841	817	961
794	4	841	817	977
795	5	961	817	977
796	4	842	818	962
797	4	842	818	979
798	5	962	818	979
799	4	843	819	978
800	4	843	819	963
801	5	978	819	963
802	4	844	820	964
803	4	844	820	980
804	5	964	820	980
805	4	845	821	965
806	4	845	821	973
807	5	965	821	973
808	4	846	822	975
809	4	846	822	966
810	5	975	822	966
811	4	847	823	974
812	4	847	823	967
813	5	974	823	967
814	4	848	824	968
815	4	848	824	976
816	5	968	824	976
817	4	849	825	981
818	4	849	825	969
819	5	981	825	969
820	4	850	826	983
821	4	850	826	970
822	5	983	826	970
823	4	851	827	971
824	4	851	827	982
825	5	971	827	982
826	4	852	828	972
827	4	852	828	984
828	5	972	828	984
829	4	853	829	985
830	4	853	829	1001
831	5	985	829	1001
832	4	854	830	1003
833	4	854	830	986
834	5	1003	830	986
835	4	855	831	987
836	4	855	831	1002
837	5	987	831	1002
838	4	856	832	1004
839	4	856	832	988
840	5	1004	832	988
841	4	857	833	997
842	4	857	833	989
843	5	997	833	989
844	4	858	834	999
845	4	858	834	990
846	5	999	834	990
847	4	859	835	991
848	4	859	835	998
849	5	991	835	998
850	4	860	836	992
851	4	860	836	1000
852	5	992	836	1000
853	4	861	837	993
854	4	861	837	1005
855	5	993	837	1005
856	4	862	838	1007
857	4	862	838	994
858	5	1007	838	994
859	4	863	839	1006
860	4	863	839	995
861	5	1006	839	995
862	4	864	840	1008
863	4	864	840	996
864	5	1008	840	996
865	2	1261	1021	1117
866	2	1261	1021	1345
867	3	1117	1021	1345
868	2	1010	1022	1118
869	2	1010	1022	1346
870	3	1118	1022	1346
871	2	1009	1023	1119
872	2	1009	1023	1347
873	3	1119	1023	1347
874	2	1262	1024	1348
875	2	1262	1024	1120
876	3	1348	1024	1120
877	2	1515	1025	1121
878	2	1515	1025	1601
879	3	1121	1025	1601
880	2	1012	1026	1602
881	2	1012	1026	1122
882	3	1602	1026	1122
883	2	1011	1027	1123
884	2	1011	1027	1603
885	3	1123	1027	1603
886	2	1516	1028	1124
887	2	1516	1028	1604
888	3	1124	1028	1604
889	2	5	1029	1125
890	2	5	1029	93
891	3	1125	1029	93
892	2	1014	1030	1126
893	2	1014	1030	94
894	3	1126	1030	94
895	2	1013	1031	95
896	2	1013	1031	1127
897	3	95	1031	1127
898	2	6	1032	96
899	2	6	1032	1128
900	3	96	1032	1128
901	2	1519	1033	1601
902	2	1519	1033	1129
903	3	1601	1033	1129
904	2	1016	1034	1603
905	2	1016	1034	1130
906	3	1603	1034	1130
907	2	1015	1035	1602
908	2	1015	1035	1131
909	3	1602	1035	1131
910	2	1520	1036	1604
911	2	1520	1036	1132
912	3	1604	1036	1132
913	2	1269	1037	1345
914	2	1269	1037	1133
915	3	1345	1037	1133
916	2	1018	1038	1134
917	2	1018	1038	1347
918	3	1134	1038	1347
919	2	1017	1039	1346
920	2	1017	1039	1135
921	3	1346	1039	1135
922	2	1270	1040	1136
923	2	1270	1040	1348
924	3	1136	1040	1348
925	2	11	1041	93
926	2	11	1041	1137
927	3	93	1041	1137
928	2	1020	1042	1138
929	2	1020	1042	95
930	3	1138	1042	95
931	2	1019	1043	1139
932	2	1019	1043	94
933	3	1139	1043	94
934	2	12	1044	96
935	2	12	1044	1140
936	3	96	1044	1140
937	2	12	1045	1105
938	2	12	1045	1141
939	3	1105	1045	1141
940	2	11	1046	1142
941	2	11	1046	1106
942	3	1142	1046	1106
943	2	1020	1047	1107
944	2	1020	1047	1143
945	3	1107	1047	1143
946	2	1019	1048	1108
947	2	1019	1048	1144
948	3	1108	1048	1144
949	2	1270	1049	1145
950	2	1270	1049	1109
951	3	1145	1049	1109
952	2	1269	1050	1110
953	2	1269	1050	1146
954	3	1110	1050	1146
955	2	1018	1051	1147
956	2	1018	1051	1111
957	3	1147	1051	1111
958	2	1017	1052	1112
959	2	1017	1052	1148
960	3	1112	1052	1148
961	2	1520	1053	1113
962	2	1520	1053	1149
963	3	1113	1053	1149
964	2	1519	1054	1114
965	2	1519	1054	1150
966	3	1114	1054	1150
967	2	1016	1055	1151
968	2	1016	1055	1115
969	3	1151	1055	1115
970	2	1015	1056	1116
971	2	1015	1056	1152
972	3	1116	1056	1152
973	2	6	1057	1109
974	2	6	1057	1153
975	3	1109	1057	1153
976	2	5	1058	1154
977	2	5	1058	1111
978	3	1154	1058	1111
979	2	1014	1059	1155
980	2	1014	1059	1110
981	3	1155	1059	1110
982	2	1013	1060	1112
983	2	1013	1060	1156
984	3	1112	1060	1156
985	2	1516	1061	1105
986	2	1516	1061	1157
987	3	1105	1061	1157
988	2	1515	1062	1158
989	2	1515	1062	1107
990	3	1158	1062	1107
991	2	1012	1063	1159
992	2	1012	1063	1106
993	3	1159	1063	1106
994	2	1011	1064	1108
995	2	1011	1064	1160
996	3	1108	1064	1160
997	2	1262	1065	1113
998	2	1262	1065	1161
999	3	1113	1065	1161
1000	2	1261	1066	1162
1001	2	1261	1066	1115
1002	3	1162	1066	1115
1003	2	1010	1067	1163
1004	2	1010	1067	1114
1005	3	1163	1067	1114
1006	2	1009	1068	1116
1007	2	1009	1068	1164
1008	3	1116	1068	1164
1009	4	1093	1069	1229
1010	4	1093	1069	1213
1011	5	1229	1069	1213
1012	4	1094	1070	1214
1013	4	1094	1070	1231
1014	5	1214	1070	1231
1015	4	1095	1071	1215
1016	4	1095	1071	1230
1017	5	1215	1071	1230
1018	4	1096	1072	1216
1019	4	1096	1072	1232
1020	5	1216	1072	1232
1021	4	1097	1073	1217
1022	4	1097	1073	1225
1023	5	1217	1073	1225
1024	4	1098	1074	1218
1025	4	1098	1074	1227
1026	5	1218	1074	1227
1027	4	1099	1075	1219
1028	4	1099	1075	1226
1029	5	1219	1075	1226
1030	4	1100	1076	1228
1031	4	1100	1076	1220
1032	5	1228	1076	1220
1033	4	1101	1077	1233
1034	4	1101	1077	1221
1035	5	1233	1077	1221
1036	4	1102	1078	1235
1037	4	1102	1078	1222
1038	5	1235	1078	1222
1039	4	1103	1079	1234
1040	4	1103	1079	1223
1041	5	1234	1079	1223
1042	4	1104	1080	1224
1043	4	1104	1080	1236
1044	5	1224	1080	1236
1045	4	1105	1081	1237
1046	4	1105	1081	1253
1047	5	1237	1081	1253
1048	4	1106	1082	1255
1049	4	1106	1082	1238
1050	5	1255	1082	1238
1051	4	1107	1083	1239
1052	4	1107	1083	1254
1053	5	1239	1083	1254
1054	4	1108	1084	1240
1055	4	1108	1084	1256
1056	5	1240	1084	1256
1057	4	1109	1085	1241
1058	4	1109	1085	1249
1059	5	1241	1085	1249
1060	4	1110	1086	1242
1061	4	1110	1086	1251
1062	5	1242	1086	1251
1063	4	1111	1087	1243
1064	4	1111	1087	1250
1065	5	1243	1087	1250
1066	4	1112	1088	1252
1067	4	1112	1088	1244
1068	5	1252	1088	1244
1069	4	1113	1089	1257
1070	4	1113	1089	1245
1071	5	1257	1089	1245
1072	4	1114	1090	1259
1073	4	1114	1090	1246
1074	5	1259	1090	1246
1075	4	1115	1091	1247
1076	4	1115	1091	1258
1077	5	1247	1091	1258
1078	4	1116	1092	1260
1079	4	1116	1092	1248
1080	5	1260	1092	1248
1081	2	1009	1273	1093
1082	2	1009	1273	1369
1083	3	1093	1273	1369
1084	2	1262	1274	1370
1085	2	1262	1274	1094
1086	3	1370	1274	1094
1087	2	1261	1275	1095
1088	2	1261	1275	1371
1089	3	1095	1275	1371
1090	2	1010	1276	1372
1091	2	1010	1276	1096
1092	3	1372	1276	1096
1093	2	1767	1277	1373
1094	2	1767	1277	1853
1095	3	1373	1277	1853
1096	2	1264	1278	1854
1097	2	1264	1278	1374
1098	3	1854	1278	1374
1099	2	1263	1279	1855
1100	2	1263	1279	1375
1101	3	1855	1279	1375
1102	2	1768	1280	1376
1103	2	1768	1280	1856
1104	3	1376	1280	1856
1105	2	257	1281	1377
1106	2	257	1281	345
1107	3	1377	1281	345
1108	2	1266	1282	346
1109	2	1266	1282	1378
1110	3	346	1282	1378
1111	2	1265	1283	347
1112	2	1265	1283	1379
1113	3	347	1283	1379
1114	2	258	1284	1380
1115	2	258	1284	348
1116	3	1380	1284	348
1117	2	1771	1285	1853
1118	2	1771	1285	1381
1119	3	1853	1285	1381
1120	2	1268	1286	1855
1121	2	1268	1286	1382
1122	3	1855	1286	1382
1123	2	1267	1287	1854
1124	2	1267	1287	1383
1125	3	1854	1287	1383
1126	2	1772	1288	1856
1127	2	1772	1288	1384
1128	3	1856	1288	1384
1129	2	1017	1289	1385
1130	2	1017	1289	1093
1131	3	1385	1289	1093
1132	2	1270	1290	1386
1133	2	1270	1290	1095
1134	3	1386	1290	1095
1135	2	1269	1291	1094
1136	2	1269	1291	1387
1137	3	1094	1291	1387
1138	2	1018	1292	1096
1139	2	1018	1292	1388
1140	3	1096	1292	1388
1141	2	263	1293	345
1142	2	263	1293	1389
1143	3	345	1293	1389
1144	2	1272	1294	347
1145	2	1272	1294	1390
1146	3	347	1294	1390
1147	2	1271	1295	346
1148	2	1271	1295	1391
1149	3	346	1295	1391
1150	2	264	1296	348
1151	2	264	1296	1392
1152	3	348	1296	1392
1153	2	264	1297	1357
1154	2	264	1297	1393
1155	3	1357	1297	1393
1156	2	263	1298	1358
1157	2	263	1298	1394
1158	3	1358	1298	1394
1159	2	1272	1299	1359
1160	2	1272	1299	1395
1161	3	1359	1299	1395
1162	2	1271	1300	1396
1163	2	1271	1300	1360
1164	3	1396	1300	1360
1165	2	1018	1301	1361
1166	2	1018	1301	1397
1167	3	1361	1301	1397
1168	2	1017	1302	1362
1169	2	1017	1302	1398
1170	3	1362	1302	1398
1171	2	1270	1303	1363
1172	2	1270	1303	1399
1173	3	1363	1303	1399
1174	2	1269	1304	1364
1175	2	1269	1304	1400
1176	3	1364	1304	1400
1177	2	1772	1305	1365
1178	2	1772	1305	1401
1179	3	1365	1305	1401
1180	2	1771	1306	1366
1181	2	1771	1306	1402
1182	3	1366	1306	1402
1183	2	1268	1307	1403
1184	2	1268	1307	1367
1185	3	1403	1307	1367
1186	2	1267	1308	1368
1187	2	1267	1308	1404
1188	3	1368	1308	1404
1189	2	258	1309	1361
1190	2	258	1309	1405
1191	3	1361	1309	1405
1192	2	257	1310	1363
1193	2	257	1310	1406
1194	3	1363	1310	1406
1195	2	1266	1311	1362
1196	2	1266	1311	1407
1197	3	1362	1311	1407
1198	2	1265	1312	1364
1199	2	1265	1312	1408
1200	3	1364	1312	1408
1201	2	1768	1313	1409
1202	2	1768	1313	1357
1203	3	1409	1313	1357
1204	2	1767	1314	1410
1205	2	1767	1314	1359
1206	3	1410	1314	1359
1207	2	1264	1315	1358
1208	2	1264	1315	1411
1209	3	1358	1315	1411
1210	2	1263	1316	1412
1211	2	1263	1316	1360
1212	3	1412	1316	1360
1213	2	1010	1317	1413
1214	2	1010	1317	1365
1215	3	1413	1317	1365
1216	2	1009	1318	1367
1217	2	1009	1318	1414
1218	3	1367	1318	1414
1219	2	1262	1319	1366
1220	2	1262	1319	1415
1221	3	1366	1319	1415
1222	2	1261	1320	1416
1223	2	1261	1320	1368
1224	3	1416	1320	1368
1225	4	1345	1321	1465
1226	4	1345	1321	1481
1227	5	1465	1321	1481
1228	4	1346	1322	1483
1229	4	1346	1322	1466
1230	5	1483	1322	1466
1231	4	1347	1323	1482
1232	4	1347	1323	1467
1233	5	1482	1323	1467
1234	4	1348	1324	1468
1235	4	1348	1324	1484
1236	5	1468	1324	1484
1237	4	1349	1325	1469
1238	4	1349	1325	1477
1239	5	1469	1325	1477
1240	4	1350	1326	1470
1241	4	1350	1326	1479
1242	5	1470	1326	1479
1243	4	1351	1327	1478
1244	4	1351	1327	1471
1245	5	1478	1327	1471
1246	4	1352	1328	1472
1247	4	1352	1328	1480
1248	5	1472	1328	1480
1249	4	1353	1329	1473
1250	4	1353	1329	1485
1251	5	1473	1329	1485
1252	4	1354	1330	1474
1253	4	1354	1330	1487
1254	5	1474	1330	1487
1255	4	1355	1331	1486
1256	4	1355	1331	1475
1257	5	1486	1331	1475
1258	4	1356	1332	1488
1259	4	1356	1332	1476
1260	5	1488	1332	1476
1261	4	1357	1333	1489
1262	4	1357	1333	1505
1263	5	1489	1333	1505
1264	4	1358	1334	1490
1265	4	1358	1334	1507
1266	5	1490	1334	1507
1267	4	1359	1335	1491
1268	4	1359	1335	1506
1269	5	1491	1335	1506
1270	4	1360	1336	1508
1271	4	1360	1336	1492
1272	5	1508	1336	1492
1273	4	1361	1337	1493
1274	4	1361	1337	1501
1275	5	1493	1337	1501
1276	4	1362	1338	1494
1277	4	1362	1338	1503
1278	5	1494	1338	1503
1279	4	1363	1339	1495
1280	4	1363	1339	1502
1281	5	1495	1339	1502
1282	4	1364	1340	1496
1283	4	1364	1340	1504
1284	5	1496	1340	1504
1285	4	1365	1341	1509
1286	4	1365	1341	1497
1287	5	1509	1341	1497
1288	4	1366	1342	1511
1289	4	1366	1342	1498
1290	5	1511	1342	1498
1291	4	1367	1343	1510
1292	4	1367	1343	1499
1293	5	1510	1343	1499
1294	4	1368	1344	1500
1295	4	1368	1344	1512
1296	5	1500	1344	1512
1297	2	1765	1525	1849
1298	2	1765	1525	1621
1299	3	1849	1525	1621
1300	2	1514	1526	1850
1301	2	1514	1526	1622
1302	3	1850	1526	1622
1303	2	1513	1527	1623
1304	2	1513	1527	1851
1305	3	1623	1527	1851
1306	2	1766	1528	1624
1307	2	1766	1528	1852
1308	3	1624	1528	1852
1309	2	1011	1529	1625
1310	2	1011	1529	1097
1311	3	1625	1529	1097
1312	2	1516	1530	1626
1313	2	1516	1530	1098
1314	3	1626	1530	1098
1315	2	1515	1531	1627
1316	2	1515	1531	1099
1317	3	1627	1531	1099
1318	2	1012	1532	1100
1319	2	1012	1532	1628
1320	3	1100	1532	1628
1321	2	509	1533	597
1322	2	509	1533	1629
1323	3	597	1533	1629
1324	2	1518	1534	1630
1325	2	1518	1534	598
1326	3	1630	1534	598
1327	2	1517	1535	599
1328	2	1517	1535	1631
1329	3	599	1535	1631
1330	2	510	1536	600
1331	2	510	1536	1632
1332	3	600	1536	1632
1333	2	1015	1537	1633
1334	2	1015	1537	1097
1335	3	1633	1537	1097
1336	2	1520	1538	1099
1337	2	1520	1538	1634
1338	3	1099	1538	1634
1339	2	1519	1539	1098
1340	2	1519	1539	1635
1341	3	1098	1539	1635
1342	2	1016	1540	1636
1343	2	1016	1540	1100
1344	3	1636	1540	1100
1345	2	1773	1541	1849
1346	2	1773	1541	1637
1347	3	1849	1541	1637
1348	2	1522	1542	1851
1349	2	1522	1542	1638
1350	3	1851	1542	1638
1351	2	1521	1543	1850
1352	2	1521	1543	1639
1353	3	1850	1543	1639
1354	2	1774	1544	1640
1355	2	1774	1544	1852
1356	3	1640	1544	1852
1357	2	515	1545	1641
1358	2	515	1545	597
1359	3	1641	1545	597
1360	2	1524	1546	1642
1361	2	1524	1546	599
1362	3	1642	1546	599
1363	2	1523	1547	598
1364	2	1523	1547	1643
1365	3	598	1547	1643
1366	2	516	1548	600
1367	2	516	1548	1644
1368	3	600	1548	1644
1369	2	516	1549	1609
1370	2	516	1549	1645
1371	3	1609	1549	1645
1372	2	515	1550	1610
1373	2	515	1550	1646
1374	3	1610	1550	1646
1375	2	1524	1551	1647
1376	2	1524	1551	1611
1377	3	1647	1551	1611
1378	2	1523	1552	1648
1379	2	1523	1552	1612
1380	3	1648	1552	1612
1381	2	1774	1553	1649
1382	2	1774	1553	1613
1383	3	1649	1553	1613
1384	2	1773	1554	1614
1385	2	1773	1554	1650
1386	3	1614	1554	1650
1387	2	1522	1555	1651
1388	2	1522	1555	1615
1389	3	1651	1555	1615
1390	2	1521	1556	1616
1391	2	1521	1556	1652
1392	3	1616	1556	1652
1393	2	1016	1557	1617
1394	2	1016	1557	1653
1395	3	1617	1557	1653
1396	2	1015	1558	1618
1397	2	1015	1558	1654
1398	3	1618	1558	1654
1399	2	1520	1559	1619
1400	2	1520	1559	1655
1401	3	1619	1559	1655
1402	2	1519	1560	1620
1403	2	1519	1560	1656
1404	3	1620	1560	1656
1405	2	510	1561	1613
1406	2	510	1561	1657
1407	3	1613	1561	1657
1408	2	509	1562	1658
1409	2	509	1562	1615
1410	3	1658	1562	1615
1411	2	1518	1563	1614
1412	2	1518	1563	1659
1413	3	1614	1563	1659
1414	2	1517	1564	1616
1415	2	1517	1564	1660
1416	3	1616	1564	1660
1417	2	1012	1565	1609
1418	2	1012	1565	1661
1419	3	1609	1565	1661
1420	2	1011	1566	1662
1421	2	1011	1566	1611
1422	3	1662	1566	1611
1423	2	1516	1567	1610
1424	2	1516	1567	1663
1425	3	1610	1567	1663
1426	2	1515	1568	1612
1427	2	1515	1568	1664
1428	3	1612	1568	1664
1429	2	1766	1569	1617
1430	2	1766	1569	1665
1431	3	1617	1569	1665
1432	2	1765	1570	1666
1433	2	1765	1570	1619
1434	3	1666	1570	1619
1435	2	1514	1571	1618
1436	2	1514	1571	1667
1437	3	1618	1571	1667
1438	2	1513	1572	1620
1439	2	1513	1572	1668
1440	3	1620	1572	1668
1441	4	1597	1573	1733
1442	4	1597	1573	1717
1443	5	1733	1573	1717
1444	4	1598	1574	1735
1445	4	1598	1574	1718
1446	5	1735	1574	1718
1447	4	1599	1575	1734
1448	4	1599	1575	1719
1449	5	1734	1575	1719
1450	4	1600	1576	1736
1451	4	1600	1576	1720
1452	5	1736	1576	1720
1453	4	1601	1577	1729
1454	4	1601	1577	1721
1455	5	1729	1577	1721
1456	4	1602	1578	1722
1457	4	1602	1578	1731
1458	5	1722	1578	1731
1459	4	1603	1579	1730
1460	4	1603	1579	1723
1461	5	1730	1579	1723
1462	4	1604	1580	1732
1463	4	1604	1580	1724
1464	5	1732	1580	1724
1465	4	1605	1581	1725
1466	4	1605	1581	1737
1467	5	1725	1581	1737
1468	4	1606	1582	1739
1469	4	1606	1582	1726
1470	5	1739	1582	1726
1471	4	1607	1583	1738
1472	4	1607	1583	1727
1473	5	1738	1583	1727
1474	4	1608	1584	1728
1475	4	1608	1584	1740
1476	5	1728	1584	1740
1477	4	1609	1585	1757
1478	4	1609	1585	1741
1479	5	1757	1585	1741
1480	4	1610	1586	1742
1481	4	1610	1586	1759
1482	5	1742	1586	1759
1483	4	1611	1587	1758
1484	4	1611	1587	1743
1485	5	1758	1587	1743
1486	4	1612	1588	1744
1487	4	1612	1588	1760
1488	5	1744	1588	1760
1489	4	1613	1589	1753
1490	4	1613	1589	1745
1491	5	1753	1589	1745
1492	4	1614	1590	1746
1493	4	1614	1590	1755
1494	5	1746	1590	1755
1495	4	1615	1591	1747
1496	4	1615	1591	1754
1497	5	1747	1591	1754
1498	4	1616	1592	1748
1499	4	1616	1592	1756
1500	5	1748	1592	1756
1501	4	1617	1593	1749
1502	4	1617	1593	1761
1503	5	1749	1593	1761
1504	4	1618	1594	1763
1505	4	1618	1594	1750
1506	5	1763	1594	1750
1507	4	1619	1595	1762
1508	4	1619	1595	1751
1509	5	1762	1595	1751
1510	4	1620	1596	1752
1511	4	1620	1596	1764
1512	5	1752	1596	1764
1513	2	1513	1777	1597
1514	2	1513	1777	1873
1515	3	1597	1777	1873
1516	2	1766	1778	1598
1517	2	1766	1778	1874
1518	3	1598	1778	1874
1519	2	1765	1779	1599
1520	2	1765	1779	1875
1521	3	1599	1779	1875
1522	2	1514	1780	1600
1523	2	1514	1780	1876
1524	3	1600	1780	1876
1525	2	1263	1781	1349
1526	2	1263	1781	1877
1527	3	1349	1781	1877
1528	2	1768	1782	1878
1529	2	1768	1782	1350
1530	3	1878	1782	1350
1531	2	1767	1783	1879
1532	2	1767	1783	1351
1533	3	1879	1783	1351
1534	2	1264	1784	1352
1535	2	1264	1784	1880
1536	3	1352	1784	1880
1537	2	761	1785	849
1538	2	761	1785	1881
1539	3	849	1785	1881
1540	2	1770	1786	850
1541	2	1770	1786	1882
1542	3	850	1786	1882
1543	2	1769	1787	1883
1544	2	1769	1787	851
1545	3	1883	1787	851
1546	2	762	1788	852
1547	2	762	1788	1884
1548	3	852	1788	1884
1549	2	1267	1789	1885
1550	2	1267	1789	1349
1551	3	1885	1789	1349
1552	2	1772	1790	1351
1553	2	1772	1790	1886
1554	3	1351	1790	1886
1555	2	1771	1791	1350
1556	2	1771	1791	1887
1557	3	1350	1791	1887
1558	2	1268	1792	1352
1559	2	1268	1792	1888
1560	3	1352	1792	1888
1561	2	1521	1793	1889
1562	2	1521	1793	1597
1563	3	1889	1793	1597
1564	2	1774	1794	1599
1565	2	1774	1794	1890
1566	3	1599	1794	1890
1567	2	1773	1795	1891
1568	2	1773	1795	1598
1569	3	1891	1795	1598
1570	2	1522	1796	1600
1571	2	1522	1796	1892
1572	3	1600	1796	1892
1573	2	767	1797	1893
1574	2	767	1797	849
1575	3	1893	1797	849
1576	2	1776	1798	851
1577	2	1776	1798	1894
1578	3	851	1798	1894
1579	2	1775	1799	850
1580	2	1775	1799	1895
1581	3	850	1799	1895
1582	2	768	1800	1896
1583	2	768	1800	852
1584	3	1896	1800	852
1585	2	768	1801	1897
1586	2	768	1801	1861
1587	3	1897	1801	1861
1588	2	767	1802	1862
1589	2	767	1802	1898
1590	3	1862	1802	1898
1591	2	1776	1803	1899
1592	2	1776	1803	1863
1593	3	1899	1803	1863
1594	2	1775	1804	1864
1595	2	1775	1804	1900
1596	3	1864	1804	1900
1597	2	1522	1805	1901
1598	2	1522	1805	1865
1599	3	1901	1805	1865
1600	2	1521	1806	1866
1601	2	1521	1806	1902
1602	3	1866	1806	1902
1603	2	1774	1807	1867
1604	2	1774	1807	1903
1605	3	1867	1807	1903
1606	2	1773	1808	1904
1607	2	1773	1808	1868
1608	3	1904	1808	1868
1609	2	1268	1809	1869
1610	2	1268	1809	1905
1611	3	1869	1809	1905
1612	2	1267	1810	1870
1613	2	1267	1810	1906
1614	3	1870	1810	1906
1615	2	1772	1811	1871
1616	2	1772	1811	1907
1617	3	1871	1811	1907
1618	2	1771	1812	1872
1619	2	1771	1812	1908
1620	3	1872	1812	1908
1621	2	762	1813	1909
1622	2	762	1813	1865
1623	3	1909	1813	1865
1624	2	761	1814	1867
1625	2	761	1814	1910
1626	3	1867	1814	1910
1627	2	1770	1815	1866
1628	2	1770	1815	1911
1629	3	1866	1815	1911
1630	2	1769	1816	1868
1631	2	1769	1816	1912
1632	3	1868	1816	1912
1633	2	1264	1817	1913
1634	2	1264	1817	1861
1635	3	1913	1817	1861
1636	2	1263	1818	1863
1637	2	1263	1818	1914
1638	3	1863	1818	1914
1639	2	1768	1819	1862
1640	2	1768	1819	1915
1641	3	1862	1819	1915
1642	2	1767	1820	1864
1643	2	1767	1820	1916
1644	3	1864	1820	1916
1645	2	1514	1821	1917
1646	2	1514	1821	1869
1647	3	1917	1821	1869
1648	2	1513	1822	1918
1649	2	1513	1822	1871
1650	3	1918	1822	1871
1651	2	1766	1823	1870
1652	2	1766	1823	1919
1653	3	1870	1823	1919
1654	2	1765	1824	1872
1655	2	1765	1824	1920
1656	3	1872	1824	1920
1657	4	1849	1825	1985
1658	4	1849	1825	1969
1659	5	1985	1825	1969
1660	4	1850	1826	1970
1661	4	1850	1826	1987
1662	5	1970	1826	1987
1663	4	1851	1827	1986
1664	4	1851	1827	1971
1665	5	1986	1827	1971
1666	4	1852	1828	1972
1667	4	1852	1828	1988
1668	5	1972	1828	1988
1669	4	1853	1829	1981
1670	4	1853	1829	1973
1671	5	1981	1829	1973
1672	4	1854	1830	1974
1673	4	1854	1830	1983
1674	5	1974	1830	1983
1675	4	1855	1831	1982
1676	4	1855	1831	1975
1677	5	1982	1831	1975
1678	4	1856	1832	1976
1679	4	1856	1832	1984
1680	5	1976	1832	1984
1681	4	1857	1833	1977
1682	4	1857	1833	1989
1683	5	1977	1833	1989
1684	4	1858	1834	1991
1685	4	1858	1834	1978
1686	5	1991	1834	1978
1687	4	1859	1835	1990
1688	4	1859	1835	1979
1689	5	1990	1835	1979
1690	4	1860	1836	1980
1691	4	1860	1836	1992
1692	5	1980	1836	1992
1693	4	1861	1837	2009
1694	4	1861	1837	1993
1695	5	2009	1837	1993
1696	4	1862	1838	2011
1697	4	1862	1838	1994
1698	5	2011	1838	1994
1699	4	1863	1839	1995
1700	4	1863	1839	2010
1701	5	1995	1839	2010
1702	4	1864	1840	2012
1703	4	1864	1840	1996
1704	5	2012	1840	1996
1705	4	1865	1841	1997
1706	4	1865	1841	2005
1707	5	1997	1841	2005
1708	4	1866	1842	1998
1709	4	1866	1842	2007
1710	5	1998	1842	2007
1711	4	1867	1843	1999
1712	4	1867	1843	2006
1713	5	1999	1843	2006
1714	4	1868	1844	2000
1715	4	1868	1844	2008
1716	5	2000	1844	2008
1717	4	1869	1845	2001
1718	4	1869	1845	2013
1719	5	2001	1845	2013
1720	4	1870	1846	2015
1721	4	1870	1846	2002
1722	5	2015	1846	2002
1723	4	1871	1847	2014
1724	4	1871	1847	2003
1725	5	2014	1847	2003
1726	4	1872	1848	2016
1727	4	1872	1848	2004
1728	5	2016	1848	2004
1729	6	281	85	61
1730	6	265	85	61
1731	7	281	85	265
1732	6	283	86	62
1733	6	266	86	62
1734	7	283	86	266
1735	6	282	87	63
1736	6	267	87	63
1737	7	282	87	267
1738	6	268	88	64
1739	6	284	88	64
1740	7	268	88	284
1741	6	529	89	65
1742	6	521	89	65
1743	7	529	89	521
1744	6	531	90	66
1745	6	522	90	66
1746	7	531	90	522
1747	6	530	91	67
1748	6	523	91	67
1749	7	530	91	523
1750	6	524	92	68
1751	6	532	92	68
1752	7	524	92	532
1753	6	1029	93	69
1754	6	1041	93	69
1755	7	1029	93	1041
1756	6	1043	94	70
1757	6	1030	94	70
1758	7	1043	94	1030
1759	6	1042	95	71
1760	6	1031	95	71
1761	7	1042	95	1031
1762	6	1044	96	72
1763	6	1032	96	72
1764	7	1044	96	1032
1765	6	53	97	73
1766	6	37	97	73
1767	7	53	97	37
1768	6	38	98	74
1769	6	55	98	74
1770	7	38	98	55
1771	6	39	99	75
1772	6	54	99	75
1773	7	39	99	54
1774	6	40	100	76
1775	6	56	100	76
1776	7	40	100	56
1777	6	49	101	77
1778	6	41	101	77
1779	7	49	101	41
1780	6	51	102	78
1781	6	42	102	78
1782	7	51	102	42
1783	6	43	103	79
1784	6	50	103	79
1785	7	43	103	50
1786	6	44	104	80
1787	6	52	104	80
1788	7	44	104	52
1789	6	45	105	81
1790	6	57	105	81
1791	7	45	105	57
1792	6	59	106	82
1793	6	46	106	82
1794	7	59	106	46
1795	6	58	107	83
1796	6	47	107	83
1797	7	58	107	47
1798	6	60	108	84
1799	6	48	108	84
1800	7	60	108	48
1801	8	13	109	125
1802	9	13	109	157
1803	10	125	109	157
1804	8	14	110	127
1805	9	14	110	158
1806	10	127	110	158
1807	8	15	111	126
1808	9	15	111	159
1809	10	126	111	159
1810	8	16	112	128
1811	9	16	112	160
1812	10	128	112	160
1813	8	17	113	121
1814	9	17	113	161
1815	10	121	113	161
1816	8	18	114	123
1817	9	18	114	162
1818	10	123	114	162
1819	8	19	115	122
1820	9	19	115	163
1821	10	122	115	163
1822	8	20	116	124
1823	9	20	116	164
1824	10	124	116	164
1825	8	21	117	129
1826	9	21	117	165
1827	10	129	117	165
1828	8	22	118	131
1829	9	22	118	166
1830	10	131	118	166
1831	8	23	119	130
1832	9	23	119	167
1833	10	130	119	167
1834	8	24	120	132
1835	9	24	120	168
1836	10	132	120	168
1837	8	25	121	113
1838	9	25	121	169
1839	10	113	121	169
1840	8	26	122	115
1841	9	26	122	170
1842	10	115	122	170
1843	8	27	123	114
1844	9	27	123	171
1845	10	114	123	171
1846	8	28	124	116
1847	9	28	124	172
1848	10	116	124	172
1849	8	29	125	109
1850	9	29	125	173
1851	10	109	125	173
1852	8	30	126	111
1853	9	30	126	174
1854	10	111	126	174
1855	8	31	127	110
1856	9	31	127	175
1857	10	110	127	175
1858	8	32	128	112
1859	9	32	128	176
1860	10	112	128	176
1861	8	33	129	117
1862	9	33	129	177
1863	10	117	129	177
1864	8	34	130	119
1865	9	34	130	178
1866	10	119	130	178
1867	8	35	131	118
1868	9	35	131	179
1869	10	118	131	179
1870	8	36	132	120
1871	9	36	132	180
1872	10	120	132	180
1873	8	37	133	149
1874	9	37	133	181
1875	10	149	133	181
1876	8	38	134	151
1877	9	38	134	182
1878	10	151	134	182
1879	8	39	135	150
1880	9	39	135	183
1881	10	150	135	183
1882	8	40	136	152
1883	9	40	136	184
1884	10	152	136	184
1885	8	41	137	145
1886	9	41	137	185
1887	10	145	137	185
1888	8	42	138	147
1889	9	42	138	186
1890	10	147	138	186
1891	8	43	139	146
1892	9	43	139	187
1893	10	146	139	187
1894	8	44	140	148
1895	9	44	140	188
1896	10	148	140	188
1897	8	45	141	153
1898	9	45	141	189
1899	10	153	141	189
1900	8	46	142	155
1901	9	46	142	190
1902	10	155	142	190
1903	8	47	143	154
1904	9	47	143	191
1905	10	154	143	191
1906	8	48	144	156
1907	9	48	144	192
1908	10	156	144	192
1909	8	49	145	137
1910	9	49	145	193
1911	10	137	145	193
1912	8	50	146	139
1913	9	50	146	194
1914	10	139	146	194
1915	8	51	147	138
1916	9	51	147	195
1917	10	138	147	195
1918	8	52	148	140
1919	9	52	148	196
1920	10	140	148	196
1921	8	53	149	133
1922	9	53	149	197
1923	10	133	149	197
1924	8	54	150	135
1925	9	54	150	198
1926	10	135	150	198
1927	8	55	151	134
1928	9	55	151	199
1929	10	134	151	199
1930	8	56	152	136
1931	9	56	152	200
1932	10	136	152	200
1933	8	57	153	141
1934	9	57	153	201
1935	10	141	153	201
1936	8	58	154	143
1937	9	58	154	202
1938	10	143	154	202
1939	8	59	155	142
1940	9	59	155	203
1941	10	142	155	203
1942	8	60	156	144
1943	9	60	156	204
1944	10	144	156	204
1945	6	29	337	313
1946	6	13	337	313
1947	7	29	337	13
1948	6	31	338	314
1949	6	14	338	314
1950	7	31	338	14
1951	6	15	339	315
1952	6	30	339	315
1953	7	15	339	30
1954	6	16	340	316
1955	6	32	340	316
1956	7	16	340	32
1957	6	773	341	317
1958	6	781	341	317
1959	7	773	341	781
1960	6	783	342	318
1961	6	774	342	318
1962	7	783	342	774
1963	6	775	343	319
1964	6	782	343	319
1965	7	775	343	782
1966	6	776	344	320
1967	6	784	344	320
1968	7	776	344	784
1969	6	1293	345	321
1970	6	1281	345	321
1971	7	1293	345	1281
1972	6	1295	346	322
1973	6	1282	346	322
1974	7	1295	346	1282
1975	6	1283	347	323
1976	6	1294	347	323
1977	7	1283	347	1294
1978	6	1296	348	324
1979	6	1284	348	324
1980	7	1296	348	1284
1981	6	289	349	325
1982	6	305	349	325
1983	7	289	349	305
1984	6	307	350	326
1985	6	290	350	326
1986	7	307	350	290
1987	6	306	351	327
1988	6	291	351	327
1989	7	306	351	291
1990	6	292	352	328
1991	6	308	352	328
1992	7	292	352	308
1993	6	293	353	329
1994	6	301	353	329
1995	7	293	353	301
1996	6	294	354	330
1997	6	303	354	330
1998	7	294	354	303
1999	6	295	355	331
2000	6	302	355	331
2001	7	295	355	302
2002	6	296	356	332
2003	6	304	356	332
2004	7	296	356	304
2005	6	309	357	333
2006	6	297	357	333
2007	7	309	357	297
2008	6	298	358	334
2009	6	311	358	334
2010	7	298	358	311
2011	6	299	359	335
2012	6	310	359	335
2013	7	299	359	310
2014	6	312	360	336
2015	6	300	360	336
2016	7	312	360	300
2017	8	265	361	377
2018	9	265	361	409
2019	10	377	361	409
2020	8	266	362	379
2021	9	266	362	410
2022	10	379	362	410
2023	8	267	363	378
2024	9	267	363	411
2025	10	378	363	411
2026	8	268	364	380
2027	9	268	364	412
2028	10	380	364	412
2029	8	269	365	373
2030	9	269	365	413
2031	10	373	365	413
2032	8	270	366	375
2033	9	270	366	414
2034	10	375	366	414
2035	8	271	367	374
2036	9	271	367	415
2037	10	374	367	415
2038	8	272	368	376
2039	9	272	368	416
2040	10	376	368	416
2041	8	273	369	381
2042	9	273	369	417
2043	10	381	369	417
2044	8	274	370	383
2045	9	274	370	418
2046	10	383	370	418
2047	8	275	371	382
2048	9	275	371	419
2049	10	382	371	419
2050	8	276	372	384
2051	9	276	372	420
2052	10	384	372	420
2053	8	277	373	365
2054	9	277	373	421
2055	10	365	373	421
2056	8	278	374	367
2057	9	278	374	422
2058	10	367	374	422
2059	8	279	375	366
2060	9	279	375	423
2061	10	366	375	423
2062	8	280	376	368
2063	9	280	376	424
2064	10	368	376	424
2065	8	281	377	361
2066	9	281	377	425
2067	10	361	377	425
2068	8	282	378	363
2069	9	282	378	426
2070	10	363	378	426
2071	8	283	379	362
2072	9	283	379	427
2073	10	362	379	427
2074	8	284	380	364
2075	9	284	380	428
2076	10	364	380	428
2077	8	285	381	369
2078	9	285	381	429
2079	10	369	381	429
2080	8	286	382	371
2081	9	286	382	430
2082	10	371	382	430
2083	8	287	383	370
2084	9	287	383	431
2085	10	370	383	431
2086	8	288	384	372
2087	9	288	384	432
2088	10	372	384	432
2089	8	289	385	401
2090	9	289	385	433
2091	10	401	385	433
2092	8	290	386	403
2093	9	290	386	434
2094	10	403	386	434
2095	8	291	387	402
2096	9	291	387	435
2097	10	402	387	435
2098	8	292	388	404
2099	9	292	388	436
2100	10	404	388	436
2101	8	293	389	397
2102	9	293	389	437
2103	10	397	389	437
2104	8	294	390	399
2105	9	294	390	438
2106	10	399	390	438
2107	8	295	391	398
2108	9	295	391	439
2109	10	398	391	439
2110	8	296	392	400
2111	9	296	392	440
2112	10	400	392	440
2113	8	297	393	405
2114	9	297	393	441
2115	10	405	393	441
2116	8	298	394	407
2117	9	298	394	442
2118	10	407	394	442
2119	8	299	395	406
2120	9	299	395	443
2121	10	406	395	443
2122	8	300	396	408
2123	9	300	396	444
2124	10	408	396	444
2125	8	301	397	389
2126	9	301	397	445
2127	10	389	397	445
2128	8	302	398	391
2129	9	302	398	446
2130	10	391	398	446
2131	8	303	399	390
2132	9	303	399	447
2133	10	390	399	447
2134	8	304	400	392
2135	9	304	400	448
2136	10	392	400	448
2137	8	305	401	385
2138	9	305	401	449
2139	10	385	401	449
2140	8	306	402	387
2141	9	306	402	450
2142	10	387	402	450
2143	8	307	403	386
2144	9	307	403	451
2145	10	386	403	451
2146	8	308	404	388
2147	9	308	404	452
2148	10	388	404	452
2149	8	309	405	393
2150	9	309	405	453
2151	10	393	405	453
2152	8	310	406	395
2153	9	310	406	454
2154	10	395	406	454
2155	8	311	407	394
2156	9	311	407	455
2157	10	394	407	455
2158	8	312	408	396
2159	9	312	408	456
2160	10	396	408	456
2161	6	785	589	565
2162	6	769	589	565
2163	7	785	589	769
2164	6	770	590	566
2165	6	787	590	566
2166	7	770	590	787
2167	6	771	591	567
2168	6	786	591	567
2169	7	771	591	786
2170	6	788	592	568
2171	6	772	592	568
2172	7	788	592	772
2173	6	25	593	569
2174	6	17	593	569
2175	7	25	593	17
2176	6	27	594	570
2177	6	18	594	570
2178	7	27	594	18
2179	6	19	595	571
2180	6	26	595	571
2181	7	19	595	26
2182	6	28	596	572
2183	6	20	596	572
2184	7	28	596	20
2185	6	1533	597	573
2186	6	1545	597	573
2187	7	1533	597	1545
2188	6	1547	598	574
2189	6	1534	598	574
2190	7	1547	598	1534
2191	6	1546	599	575
2192	6	1535	599	575
2193	7	1546	599	1535
2194	6	1536	600	576
2195	6	1548	600	576
2196	7	1536	600	1548
2197	6	557	601	577
2198	6	541	601	577
2199	7	557	601	541
2200	6	542	602	578
2201	6	559	602	578
2202	7	542	602	559
2203	6	558	603	579
2204	6	543	603	579
2205	7	558	603	543
2206	6	544	604	580
2207	6	560	604	580
2208	7	544	604	560
2209	6	545	605	581
2210	6	553	605	581
2211	7	545	605	553
2212	6	546	606	582
2213	6	555	606	582
2214	7	546	606	555
2215	6	554	607	583
2216	6	547	607	583
2217	7	554	607	547
2218	6	548	608	584
2219	6	556	608	584
2220	7	548	608	556
2221	6	561	609	585
2222	6	549	609	585
2223	7	561	609	549
2224	6	563	610	586
2225	6	550	610	586
2226	7	563	610	550
2227	6	551	611	587
2228	6	562	611	587
2229	7	551	611	562
2230	6	552	612	588
2231	6	564	612	588
2232	7	552	612	564
2233	8	517	613	629
2234	9	517	613	661
2235	10	629	613	661
2236	8	518	614	631
2237	9	518	614	662
2238	10	631	614	662
2239	8	519	615	630
2240	9	519	615	663
2241	10	630	615	663
2242	8	520	616	632
2243	9	520	616	664
2244	10	632	616	664
2245	8	521	617	625
2246	9	521	617	665
2247	10	625	617	665
2248	8	522	618	627
2249	9	522	618	666
2250	10	627	618	666
2251	8	523	619	626
2252	9	523	619	667
2253	10	626	619	667
2254	8	524	620	628
2255	9	524	620	668
2256	10	628	620	668
2257	8	525	621	633
2258	9	525	621	669
2259	10	633	621	669
2260	8	526	622	635
2261	9	526	622	670
2262	10	635	622	670
2263	8	527	623	634
2264	9	527	623	671
2265	10	634	623	671
2266	8	528	624	636
2267	9	528	624	672
2268	10	636	624	672
2269	8	529	625	617
2270	9	529	625	673
2271	10	617	625	673
2272	8	530	626	619
2273	9	530	626	674
2274	10	619	626	674
2275	8	531	627	618
2276	9	531	627	675
2277	10	618	627	675
2278	8	532	628	620
2279	9	532	628	676
2280	10	620	628	676
2281	8	533	629	613
2282	9	533	629	677
2283	10	613	629	677
2284	8	534	630	615
2285	9	534	630	678
2286	10	615	630	678
2287	8	535	631	614
2288	9	535	631	679
2289	10	614	631	679
2290	8	536	632	616
2291	9	536	632	680
2292	10	616	632	680
2293	8	537	633	621
2294	9	537	633	681
2295	10	621	633	681
2296	8	538	634	623
2297	9	538	634	682
2298	10	623	634	682
2299	8	539	635	622
2300	9	539	635	683
2301	10	622	635	683
2302	8	540	636	624
2303	9	540	636	684
2304	10	624	636	684
2305	8	541	637	653
2306	9	541	637	685
2307	10	653	637	685
2308	8	542	638	655
2309	9	542	638	686
2310	10	655	638	686
2311	8	543	639	654
2312	9	543	639	687
2313	10	654	639	687
2314	8	544	640	656
2315	9	544	640	688
2316	10	656	640	688
2317	8	545	641	649
2318	9	545	641	689
2319	10	649	641	689
2320	8	546	642	651
2321	9	546	642	690
2322	10	651	642	690
2323	8	547	643	650
2324	9	547	643	691
2325	10	650	643	691
2326	8	548	644	652
2327	9	548	644	692
2328	10	652	644	692
2329	8	549	645	657
2330	9	549	645	693
2331	10	657	645	693
2332	8	550	646	659
2333	9	550	646	694
2334	10	659	646	694
2335	8	551	647	658
2336	9	551	647	695
2337	10	658	647	695
2338	8	552	648	660
2339	9	552	648	696
2340	10	660	648	696
2341	8	553	649	641
2342	9	553	649	697
2343	10	641	649	697
2344	8	554	650	643
2345	9	554	650	698
2346	10	643	650	698
2347	8	555	651	642
2348	9	555	651	699
2349	10	642	651	699
2350	8	556	652	644
2351	9	556	652	700
2352	10	644	652	700
2353	8	557	653	637
2354	9	557	653	701
2355	10	637	653	701
2356	8	558	654	639
2357	9	558	654	702
2358	10	639	654	702
2359	8	559	655	638
2360	9	559	655	703
2361	10	638	655	703
2362	8	560	656	640
2363	9	560	656	704
2364	10	640	656	704
2365	8	561	657	645
2366	9	561	657	705
2367	10	645	657	705
2368	8	562	658	647
2369	9	562	658	706
2370	10	647	658	706
2371	8	563	659	646
2372	9	563	659	707
2373	10	646	659	707
2374	8	564	660	648
2375	9	564	660	708
2376	10	648	660	708
2377	6	533	841	817
2378	6	517	841	817
2379	7	533	841	517
2380	6	535	842	818
2381	6	518	842	818
2382	7	535	842	518
2383	6	534	843	819
2384	6	519	843	819
2385	7	534	843	519
2386	6	520	844	820
2387	6	536	844	820
2388	7	520	844	536
2389	6	277	845	821
2390	6	269	845	821
2391	7	277	845	269
2392	6	270	846	822
2393	6	279	846	822
2394	7	270	846	279
2395	6	278	847	823
2396	6	271	847	823
2397	7	278	847	271
2398	6	272	848	824
2399	6	280	848	824
2400	7	272	848	280
2401	6	1797	849	825
2402	6	1785	849	825
2403	7	1797	849	1785
2404	6	1799	850	826
2405	6	1786	850	826
2406	7	1799	850	1786
2407	6	1787	851	827
2408	6	1798	851	827
2409	7	1787	851	1798
2410	6	1800	852	828
2411	6	1788	852	828
2412	7	1800	852	1788
2413	6	793	853	829
2414	6	809	853	829
2415	7	793	853	809
2416	6	794	854	830
2417	6	811	854	830
2418	7	794	854	811
2419	6	795	855	831
2420	6	810	855	831
2421	7	795	855	810
2422	6	812	856	832
2423	6	796	856	832
2424	7	812	856	796
2425	6	797	857	833
2426	6	805	857	833
2427	7	797	857	805
2428	6	798	858	834
2429	6	807	858	834
2430	7	798	858	807
2431	6	806	859	835
2432	6	799	859	835
2433	7	806	859	799
2434	6	800	860	836
2435	6	808	860	836
2436	7	800	860	808
2437	6	813	861	837
2438	6	801	861	837
2439	7	813	861	801
2440	6	802	862	838
2441	6	815	862	838
2442	7	802	862	815
2443	6	814	863	839
2444	6	803	863	839
2445	7	814	863	803
2446	6	816	864	840
2447	6	804	864	840
2448	7	816	864	804
2449	8	769	865	881
2450	9	769	865	913
2451	10	881	865	913
2452	8	770	866	883
2453	9	770	866	914
2454	10	883	866	914
2455	8	771	867	882
2456	9	771	867	915
2457	10	882	867	915
2458	8	772	868	884
2459	9	772	868	916
2460	10	884	868	916
2461	8	773	869	877
2462	9	773	869	917
2463	10	877	869	917
2464	8	774	870	879
2465	9	774	870	918
2466	10	879	870	918
2467	8	775	871	878
2468	9	775	871	919
2469	10	878	871	919
2470	8	776	872	880
2471	9	776	872	920
2472	10	880	872	920
2473	8	777	873	885
2474	9	777	873	921
2475	10	885	873	921
2476	8	778	874	887
2477	9	778	874	922
2478	10	887	874	922
2479	8	779	875	886
2480	9	779	875	923
2481	10	886	875	923
2482	8	780	876	888
2483	9	780	876	924
2484	10	888	876	924
2485	8	781	877	869
2486	9	781	877	925
2487	10	869	877	925
2488	8	782	878	871
2489	9	782	878	926
2490	10	871	878	926
2491	8	783	879	870
2492	9	783	879	927
2493	10	870	879	927
2494	8	784	880	872
2495	9	784	880	928
2496	10	872	880	928
2497	8	785	881	865
2498	9	785	881	929
2499	10	865	881	929
2500	8	786	882	867
2501	9	786	882	930
2502	10	867	882	930
2503	8	787	883	866
2504	9	787	883	931
2505	10	866	883	931
2506	8	788	884	868
2507	9	788	884	932
2508	10	868	884	932
2509	8	789	885	873
2510	9	789	885	933
2511	10	873	885	933
2512	8	790	886	875
2513	9	790	886	934
2514	10	875	886	934
2515	8	791	887	874
2516	9	791	887	935
2517	10	874	887	935
2518	8	792	888	876
2519	9	792	888	936
2520	10	876	888	936
2521	8	793	889	905
2522	9	793	889	937
2523	10	905	889	937
2524	8	794	890	907
2525	9	794	890	938
2526	10	907	890	938
2527	8	795	891	906
2528	9	795	891	939
2529	10	906	891	939
2530	8	796	892	908
2531	9	796	892	940
2532	10	908	892	940
2533	8	797	893	901
2534	9	797	893	941
2535	10	901	893	941
2536	8	798	894	903
2537	9	798	894	942
2538	10	903	894	942
2539	8	799	895	902
2540	9	799	895	943
2541	10	902	895	943
2542	8	800	896	904
2543	9	800	896	944
2544	10	904	896	944
2545	8	801	897	909
2546	9	801	897	945
2547	10	909	897	945
2548	8	802	898	911
2549	9	802	898	946
2550	10	911	898	946
2551	8	803	899	910
2552	9	803	899	947
2553	10	910	899	947
2554	8	804	900	912
2555	9	804	900	948
2556	10	912	900	948
2557	8	805	901	893
2558	9	805	901	949
2559	10	893	901	949
2560	8	806	902	895
2561	9	806	902	950
2562	10	895	902	950
2563	8	807	903	894
2564	9	807	903	951
2565	10	894	903	951
2566	8	808	904	896
2567	9	808	904	952
2568	10	896	904	952
2569	8	809	905	889
2570	9	809	905	953
2571	10	889	905	953
2572	8	810	906	891
2573	9	810	906	954
2574	10	891	906	954
2575	8	811	907	890
2576	9	811	907	955
2577	10	890	907	955
2578	8	812	908	892
2579	9	812	908	956
2580	10	892	908	956
2581	8	813	909	897
2582	9	813	909	957
2583	10	897	909	957
2584	8	814	910	899
2585	9	814	910	958
2586	10	899	910	958
2587	8	815	911	898
2588	9	815	911	959
2589	10	898	911	959
2590	8	816	912	900
2591	9	816	912	960
2592	10	900	912	960
2593	6	1289	1093	1069
2594	6	1273	1093	1069
2595	7	1289	1093	1273
2596	6	1291	1094	1070
2597	6	1274	1094	1070
2598	7	1291	1094	1274
2599	6	1275	1095	1071
2600	6	1290	1095	1071
2601	7	1275	1095	1290
2602	6	1276	1096	1072
2603	6	1292	1096	1072
2604	7	1276	1096	1292
2605	6	1529	1097	1073
2606	6	1537	1097	1073
2607	7	1529	1097	1537
2608	6	1530	1098	1074
2609	6	1539	1098	1074
2610	7	1530	1098	1539
2611	6	1538	1099	1075
2612	6	1531	1099	1075
2613	7	1538	1099	1531
2614	6	1532	1100	1076
2615	6	1540	1100	1076
2616	7	1532	1100	1540
2617	6	21	1101	1077
2618	6	33	1101	1077
2619	7	21	1101	33
2620	6	35	1102	1078
2621	6	22	1102	1078
2622	7	35	1102	22
2623	6	34	1103	1079
2624	6	23	1103	1079
2625	7	34	1103	23
2626	6	36	1104	1080
2627	6	24	1104	1080
2628	7	36	1104	24
2629	6	1045	1105	1081
2630	6	1061	1105	1081
2631	7	1045	1105	1061
2632	6	1046	1106	1082
2633	6	1063	1106	1082
2634	7	1046	1106	1063
2635	6	1047	1107	1083
2636	6	1062	1107	1083
2637	7	1047	1107	1062
2638	6	1048	1108	1084
2639	6	1064	1108	1084
2640	7	1048	1108	1064
2641	6	1057	1109	1085
2642	6	1049	1109	1085
2643	7	1057	1109	1049
2644	6	1059	1110	1086
2645	6	1050	1110	1086
2646	7	1059	1110	1050
2647	6	1058	1111	1087
2648	6	1051	1111	1087
2649	7	1058	1111	1051
2650	6	1060	1112	1088
2651	6	1052	1112	1088
2652	7	1060	1112	1052
2653	6	1065	1113	1089
2654	6	1053	1113	1089
2655	7	1065	1113	1053
2656	6	1054	1114	1090
2657	6	1067	1114	1090
2658	7	1054	1114	1067
2659	6	1066	1115	1091
2660	6	1055	1115	1091
2661	7	1066	1115	1055
2662	6	1056	1116	1092
2663	6	1068	1116	1092
2664	7	1056	1116	1068
2665	8	1021	1117	1133
2666	9	1021	1117	1165
2667	10	1133	1117	1165
2668	8	1022	1118	1135
2669	9	1022	1118	1166
2670	10	1135	1118	1166
2671	8	1023	1119	1134
2672	9	1023	1119	1167
2673	10	1134	1119	1167
2674	8	1024	1120	1136
2675	9	1024	1120	1168
2676	10	1136	1120	1168
2677	8	1025	1121	1129
2678	9	1025	1121	1169
2679	10	1129	1121	1169
2680	8	1026	1122	1131
2681	9	1026	1122	1170
2682	10	1131	1122	1170
2683	8	1027	1123	1130
2684	9	1027	1123	1171
2685	10	1130	1123	1171
2686	8	1028	1124	1132
2687	9	1028	1124	1172
2688	10	1132	1124	1172
2689	8	1029	1125	1137
2690	9	1029	1125	1173
2691	10	1137	1125	1173
2692	8	1030	1126	1139
2693	9	1030	1126	1174
2694	10	1139	1126	1174
2695	8	1031	1127	1138
2696	9	1031	1127	1175
2697	10	1138	1127	1175
2698	8	1032	1128	1140
2699	9	1032	1128	1176
2700	10	1140	1128	1176
2701	8	1033	1129	1121
2702	9	1033	1129	1177
2703	10	1121	1129	1177
2704	8	1034	1130	1123
2705	9	1034	1130	1178
2706	10	1123	1130	1178
2707	8	1035	1131	1122
2708	9	1035	1131	1179
2709	10	1122	1131	1179
2710	8	1036	1132	1124
2711	9	1036	1132	1180
2712	10	1124	1132	1180
2713	8	1037	1133	1117
2714	9	1037	1133	1181
2715	10	1117	1133	1181
2716	8	1038	1134	1119
2717	9	1038	1134	1182
2718	10	1119	1134	1182
2719	8	1039	1135	1118
2720	9	1039	1135	1183
2721	10	1118	1135	1183
2722	8	1040	1136	1120
2723	9	1040	1136	1184
2724	10	1120	1136	1184
2725	8	1041	1137	1125
2726	9	1041	1137	1185
2727	10	1125	1137	1185
2728	8	1042	1138	1127
2729	9	1042	1138	1186
2730	10	1127	1138	1186
2731	8	1043	1139	1126
2732	9	1043	1139	1187
2733	10	1126	1139	1187
2734	8	1044	1140	1128
2735	9	1044	1140	1188
2736	10	1128	1140	1188
2737	8	1045	1141	1157
2738	9	1045	1141	1189
2739	10	1157	1141	1189
2740	8	1046	1142	1159
2741	9	1046	1142	1190
2742	10	1159	1142	1190
2743	8	1047	1143	1158
2744	9	1047	1143	1191
2745	10	1158	1143	1191
2746	8	1048	1144	1160
2747	9	1048	1144	1192
2748	10	1160	1144	1192
2749	8	1049	1145	1153
2750	9	1049	1145	1193
2751	10	1153	1145	1193
2752	8	1050	1146	1155
2753	9	1050	1146	1194
2754	10	1155	1146	1194
2755	8	1051	1147	1154
2756	9	1051	1147	1195
2757	10	1154	1147	1195
2758	8	1052	1148	1156
2759	9	1052	1148	1196
2760	10	1156	1148	1196
2761	8	1053	1149	1161
2762	9	1053	1149	1197
2763	10	1161	1149	1197
2764	8	1054	1150	1163
2765	9	1054	1150	1198
2766	10	1163	1150	1198
2767	8	1055	1151	1162
2768	9	1055	1151	1199
2769	10	1162	1151	1199
2770	8	1056	1152	1164
2771	9	1056	1152	1200
2772	10	1164	1152	1200
2773	8	1057	1153	1145
2774	9	1057	1153	1201
2775	10	1145	1153	1201
2776	8	1058	1154	1147
2777	9	1058	1154	1202
2778	10	1147	1154	1202
2779	8	1059	1155	1146
2780	9	1059	1155	1203
2781	10	1146	1155	1203
2782	8	1060	1156	1148
2783	9	1060	1156	1204
2784	10	1148	1156	1204
2785	8	1061	1157	1141
2786	9	1061	1157	1205
2787	10	1141	1157	1205
2788	8	1062	1158	1143
2789	9	1062	1158	1206
2790	10	1143	1158	1206
2791	8	1063	1159	1142
2792	9	1063	1159	1207
2793	10	1142	1159	1207
2794	8	1064	1160	1144
2795	9	1064	1160	1208
2796	10	1144	1160	1208
2797	8	1065	1161	1149
2798	9	1065	1161	1209
2799	10	1149	1161	1209
2800	8	1066	1162	1151
2801	9	1066	1162	1210
2802	10	1151	1162	1210
2803	8	1067	1163	1150
2804	9	1067	1163	1211
2805	10	1150	1163	1211
2806	8	1068	1164	1152
2807	9	1068	1164	1212
2808	10	1152	1164	1212
2809	6	1021	1345	1321
2810	6	1037	1345	1321
2811	7	1021	1345	1037
2812	6	1039	1346	1322
2813	6	1022	1346	1322
2814	7	1039	1346	1022
2815	6	1038	1347	1323
2816	6	1023	1347	1323
2817	7	1038	1347	1023
2818	6	1040	1348	1324
2819	6	1024	1348	1324
2820	7	1040	1348	1024
2821	6	1781	1349	1325
2822	6	1789	1349	1325
2823	7	1781	1349	1789
2824	6	1791	1350	1326
2825	6	1782	1350	1326
2826	7	1791	1350	1782
2827	6	1790	1351	1327
2828	6	1783	1351	1327
2829	7	1790	1351	1783
2830	6	1784	1352	1328
2831	6	1792	1352	1328
2832	7	1784	1352	1792
2833	6	273	1353	1329
2834	6	285	1353	1329
2835	7	273	1353	285
2836	6	274	1354	1330
2837	6	287	1354	1330
2838	7	274	1354	287
2839	6	286	1355	1331
2840	6	275	1355	1331
2841	7	286	1355	275
2842	6	276	1356	1332
2843	6	288	1356	1332
2844	7	276	1356	288
2845	6	1313	1357	1333
2846	6	1297	1357	1333
2847	7	1313	1357	1297
2848	6	1315	1358	1334
2849	6	1298	1358	1334
2850	7	1315	1358	1298
2851	6	1314	1359	1335
2852	6	1299	1359	1335
2853	7	1314	1359	1299
2854	6	1300	1360	1336
2855	6	1316	1360	1336
2856	7	1300	1360	1316
2857	6	1301	1361	1337
2858	6	1309	1361	1337
2859	7	1301	1361	1309
2860	6	1302	1362	1338
2861	6	1311	1362	1338
2862	7	1302	1362	1311
2863	6	1310	1363	1339
2864	6	1303	1363	1339
2865	7	1310	1363	1303
2866	6	1304	1364	1340
2867	6	1312	1364	1340
2868	7	1304	1364	1312
2869	6	1317	1365	1341
2870	6	1305	1365	1341
2871	7	1317	1365	1305
2872	6	1306	1366	1342
2873	6	1319	1366	1342
2874	7	1306	1366	1319
2875	6	1307	1367	1343
2876	6	1318	1367	1343
2877	7	1307	1367	1318
2878	6	1320	1368	1344
2879	6	1308	1368	1344
2880	7	1320	1368	1308
2881	8	1273	1369	1385
2882	9	1273	1369	1417
2883	10	1385	1369	1417
2884	8	1274	1370	1387
2885	9	1274	1370	1418
2886	10	1387	1370	1418
2887	8	1275	1371	1386
2888	9	1275	1371	1419
2889	10	1386	1371	1419
2890	8	1276	1372	1388
2891	9	1276	1372	1420
2892	10	1388	1372	1420
2893	8	1277	1373	1381
2894	9	1277	1373	1421
2895	10	1381	1373	1421
2896	8	1278	1374	1383
2897	9	1278	1374	1422
2898	10	1383	1374	1422
2899	8	1279	1375	1382
2900	9	1279	1375	1423
2901	10	1382	1375	1423
2902	8	1280	1376	1384
2903	9	1280	1376	1424
2904	10	1384	1376	1424
2905	8	1281	1377	1389
2906	9	1281	1377	1425
2907	10	1389	1377	1425
2908	8	1282	1378	1391
2909	9	1282	1378	1426
2910	10	1391	1378	1426
2911	8	1283	1379	1390
2912	9	1283	1379	1427
2913	10	1390	1379	1427
2914	8	1284	1380	1392
2915	9	1284	1380	1428
2916	10	1392	1380	1428
2917	8	1285	1381	1373
2918	9	1285	1381	1429
2919	10	1373	1381	1429
2920	8	1286	1382	1375
2921	9	1286	1382	1430
2922	10	1375	1382	1430
2923	8	1287	1383	1374
2924	9	1287	1383	1431
2925	10	1374	1383	1431
2926	8	1288	1384	1376
2927	9	1288	1384	1432
2928	10	1376	1384	1432
2929	8	1289	1385	1369
2930	9	1289	1385	1433
2931	10	1369	1385	1433
2932	8	1290	1386	1371
2933	9	1290	1386	1434
2934	10	1371	1386	1434
2935	8	1291	1387	1370
2936	9	1291	1387	1435
2937	10	1370	1387	1435
2938	8	1292	1388	1372
2939	9	1292	1388	1436
2940	10	1372	1388	1436
2941	8	1293	1389	1377
2942	9	1293	1389	1437
2943	10	1377	1389	1437
2944	8	1294	1390	1379
2945	9	1294	1390	1438
2946	10	1379	1390	1438
2947	8	1295	1391	1378
2948	9	1295	1391	1439
2949	10	1378	1391	1439
2950	8	1296	1392	1380
2951	9	1296	1392	1440
2952	10	1380	1392	1440
2953	8	1297	1393	1409
2954	9	1297	1393	1441
2955	10	1409	1393	1441
2956	8	1298	1394	1411
2957	9	1298	1394	1442
2958	10	1411	1394	1442
2959	8	1299	1395	1410
2960	9	1299	1395	1443
2961	10	1410	1395	1443
2962	8	1300	1396	1412
2963	9	1300	1396	1444
2964	10	1412	1396	1444
2965	8	1301	1397	1405
2966	9	1301	1397	1445
2967	10	1405	1397	1445
2968	8	1302	1398	1407
2969	9	1302	1398	1446
2970	10	1407	1398	1446
2971	8	1303	1399	1406
2972	9	1303	1399	1447
2973	10	1406	1399	1447
2974	8	1304	1400	1408
2975	9	1304	1400	1448
2976	10	1408	1400	1448
2977	8	1305	1401	1413
2978	9	1305	1401	1449
2979	10	1413	1401	1449
2980	8	1306	1402	1415
2981	9	1306	1402	1450
2982	10	1415	1402	1450
2983	8	1307	1403	1414
2984	9	1307	1403	1451
2985	10	1414	1403	1451
2986	8	1308	1404	1416
2987	9	1308	1404	1452
2988	10	1416	1404	1452
2989	8	1309	1405	1397
2990	9	1309	1405	1453
2991	10	1397	1405	1453
2992	8	1310	1406	1399
2993	9	1310	1406	1454
2994	10	1399	1406	1454
2995	8	1311	1407	1398
2996	9	1311	1407	1455
2997	10	1398	1407	1455
2998	8	1312	1408	1400
2999	9	1312	1408	1456
3000	10	1400	1408	1456
3001	8	1313	1409	1393
3002	9	1313	1409	1457
3003	10	1393	1409	1457
3004	8	1314	1410	1395
3005	9	1314	1410	1458
3006	10	1395	1410	1458
3007	8	1315	1411	1394
3008	9	1315	1411	1459
3009	10	1394	1411	1459
3010	8	1316	1412	1396
3011	9	1316	1412	1460
3012	10	1396	1412	1460
3013	8	1317	1413	1401
3014	9	1317	1413	1461
3015	10	1401	1413	1461
3016	8	1318	1414	1403
3017	9	1318	1414	1462
3018	10	1403	1414	1462
3019	8	1319	1415	1402
3020	9	1319	1415	1463
3021	10	1402	1415	1463
3022	8	1320	1416	1404
3023	9	1320	1416	1464
3024	10	1404	1416	1464
3025	6	1777	1597	1573
3026	6	1793	1597	1573
3027	7	1777	1597	1793
3028	6	1778	1598	1574
3029	6	1795	1598	1574
3030	7	1778	1598	1795
3031	6	1794	1599	1575
3032	6	1779	1599	1575
3033	7	1794	1599	1779
3034	6	1780	1600	1576
3035	6	1796	1600	1576
3036	7	1780	1600	1796
3037	6	1033	1601	1577
3038	6	1025	1601	1577
3039	7	1033	1601	1025
3040	6	1035	1602	1578
3041	6	1026	1602	1578
3042	7	1035	1602	1026
3043	6	1034	1603	1579
3044	6	1027	1603	1579
3045	7	1034	1603	1027
3046	6	1036	1604	1580
3047	6	1028	1604	1580
3048	7	1036	1604	1028
3049	6	525	1605	1581
3050	6	537	1605	1581
3051	7	525	1605	537
3052	6	539	1606	1582
3053	6	526	1606	1582
3054	7	539	1606	526
3055	6	527	1607	1583
3056	6	538	1607	1583
3057	7	527	1607	538
3058	6	540	1608	1584
3059	6	528	1608	1584
3060	7	540	1608	528
3061	6	1565	1609	1585
3062	6	1549	1609	1585
3063	7	1565	1609	1549
3064	6	1550	1610	1586
3065	6	1567	1610	1586
3066	7	1550	1610	1567
3067	6	1551	1611	1587
3068	6	1566	1611	1587
3069	7	1551	1611	1566
3070	6	1552	1612	1588
3071	6	1568	1612	1588
3072	7	1552	1612	1568
3073	6	1561	1613	1589
3074	6	1553	1613	1589
3075	7	1561	1613	1553
3076	6	1554	1614	1590
3077	6	1563	1614	1590
3078	7	1554	1614	1563
3079	6	1562	1615	1591
3080	6	1555	1615	1591
3081	7	1562	1615	1555
3082	6	1556	1616	1592
3083	6	1564	1616	1592
3084	7	1556	1616	1564
3085	6	1557	1617	1593
3086	6	1569	1617	1593
3087	7	1557	1617	1569
3088	6	1558	1618	1594
3089	6	1571	1618	1594
3090	7	1558	1618	1571
3091	6	1570	1619	1595
3092	6	1559	1619	1595
3093	7	1570	1619	1559
3094	6	1572	1620	1596
3095	6	1560	1620	1596
3096	7	1572	1620	1560
3097	8	1525	1621	1637
3098	9	1525	1621	1669
3099	10	1637	1621	1669
3100	8	1526	1622	1639
3101	9	1526	1622	1670
3102	10	1639	1622	1670
3103	8	1527	1623	1638
3104	9	1527	1623	1671
3105	10	1638	1623	1671
3106	8	1528	1624	1640
3107	9	1528	1624	1672
3108	10	1640	1624	1672
3109	8	1529	1625	1633
3110	9	1529	1625	1673
3111	10	1633	1625	1673
3112	8	1530	1626	1635
3113	9	1530	1626	1674
3114	10	1635	1626	1674
3115	8	1531	1627	1634
3116	9	1531	1627	1675
3117	10	1634	1627	1675
3118	8	1532	1628	1636
3119	9	1532	1628	1676
3120	10	1636	1628	1676
3121	8	1533	1629	1641
3122	9	1533	1629	1677
3123	10	1641	1629	1677
3124	8	1534	1630	1643
3125	9	1534	1630	1678
3126	10	1643	1630	1678
3127	8	1535	1631	1642
3128	9	1535	1631	1679
3129	10	1642	1631	1679
3130	8	1536	1632	1644
3131	9	1536	1632	1680
3132	10	1644	1632	1680
3133	8	1537	1633	1625
3134	9	1537	1633	1681
3135	10	1625	1633	1681
3136	8	1538	1634	1627
3137	9	1538	1634	1682
3138	10	1627	1634	1682
3139	8	1539	1635	1626
3140	9	1539	1635	1683
3141	10	1626	1635	1683
3142	8	1540	1636	1628
3143	9	1540	1636	1684
3144	10	1628	1636	1684
3145	8	1541	1637	1621
3146	9	1541	1637	1685
3147	10	1621	1637	1685
3148	8	1542	1638	1623
3149	9	1542	1638	1686
3150	10	1623	1638	1686
3151	8	1543	1639	1622
3152	9	1543	1639	1687
3153	10	1622	1639	1687
3154	8	1544	1640	1624
3155	9	1544	1640	1688
3156	10	1624	1640	1688
3157	8	1545	1641	1629
3158	9	1545	1641	1689
3159	10	1629	1641	1689
3160	8	1546	1642	1631
3161	9	1546	1642	1690
3162	10	1631	1642	1690
3163	8	1547	1643	1630
3164	9	1547	1643	1691
3165	10	1630	1643	1691
3166	8	1548	1644	1632
3167	9	1548	1644	1692
3168	10	1632	1644	1692
3169	8	1549	1645	1661
3170	9	1549	1645	1693
3171	10	1661	1645	1693
3172	8	1550	1646	1663
3173	9	1550	1646	1694
3174	10	1663	1646	1694
3175	8	1551	1647	1662
3176	9	1551	1647	1695
3177	10	1662	1647	1695
3178	8	1552	1648	1664
3179	9	1552	1648	1696
3180	10	1664	1648	1696
3181	8	1553	1649	1657
3182	9	1553	1649	1697
3183	10	1657	1649	1697
3184	8	1554	1650	1659
3185	9	1554	1650	1698
3186	10	1659	1650	1698
3187	8	1555	1651	1658
3188	9	1555	1651	1699
3189	10	1658	1651	1699
3190	8	1556	1652	1660
3191	9	1556	1652	1700
3192	10	1660	1652	1700
3193	8	1557	1653	1665
3194	9	1557	1653	1701
3195	10	1665	1653	1701
3196	8	1558	1654	1667
3197	9	1558	1654	1702
3198	10	1667	1654	1702
3199	8	1559	1655	1666
3200	9	1559	1655	1703
3201	10	1666	1655	1703
3202	8	1560	1656	1668
3203	9	1560	1656	1704
3204	10	1668	1656	1704
3205	8	1561	1657	1649
3206	9	1561	1657	1705
3207	10	1649	1657	1705
3208	8	1562	1658	1651
3209	9	1562	1658	1706
3210	10	1651	1658	1706
3211	8	1563	1659	1650
3212	9	1563	1659	1707
3213	10	1650	1659	1707
3214	8	1564	1660	1652
3215	9	1564	1660	1708
3216	10	1652	1660	1708
3217	8	1565	1661	1645
3218	9	1565	1661	1709
3219	10	1645	1661	1709
3220	8	1566	1662	1647
3221	9	1566	1662	1710
3222	10	1647	1662	1710
3223	8	1567	1663	1646
3224	9	1567	1663	1711
3225	10	1646	1663	1711
3226	8	1568	1664	1648
3227	9	1568	1664	1712
3228	10	1648	1664	1712
3229	8	1569	1665	1653
3230	9	1569	1665	1713
3231	10	1653	1665	1713
3232	8	1570	1666	1655
3233	9	1570	1666	1714
3234	10	1655	1666	1714
3235	8	1571	1667	1654
3236	9	1571	1667	1715
3237	10	1654	1667	1715
3238	8	1572	1668	1656
3239	9	1572	1668	1716
3240	10	1656	1668	1716
3241	6	1541	1849	1825
3242	6	1525	1849	1825
3243	7	1541	1849	1525
3244	6	1543	1850	1826
3245	6	1526	1850	1826
3246	7	1543	1850	1526
3247	6	1542	1851	1827
3248	6	1527	1851	1827
3249	7	1542	1851	1527
3250	6	1544	1852	1828
3251	6	1528	1852	1828
3252	7	1544	1852	1528
3253	6	1285	1853	1829
3254	6	1277	1853	1829
3255	7	1285	1853	1277
3256	6	1278	1854	1830
3257	6	1287	1854	1830
3258	7	1278	1854	1287
3259	6	1279	1855	1831
3260	6	1286	1855	1831
3261	7	1279	1855	1286
3262	6	1280	1856	1832
3263	6	1288	1856	1832
3264	7	1280	1856	1288
3265	6	777	1857	1833
3266	6	789	1857	1833
3267	7	777	1857	789
3268	6	778	1858	1834
3269	6	791	1858	1834
3270	7	778	1858	791
3271	6	779	1859	1835
3272	6	790	1859	1835
3273	7	779	1859	790
3274	6	780	1860	1836
3275	6	792	1860	1836
3276	7	780	1860	792
3277	6	1817	1861	1837
3278	6	1801	1861	1837
3279	7	1817	1861	1801
3280	6	1802	1862	1838
3281	6	1819	1862	1838
3282	7	1802	1862	1819
3283	6	1818	1863	1839
3284	6	1803	1863	1839
3285	7	1818	1863	1803
3286	6	1804	1864	1840
3287	6	1820	1864	1840
3288	7	1804	1864	1820
3289	6	1813	1865	1841
3290	6	1805	1865	1841
3291	7	1813	1865	1805
3292	6	1806	1866	1842
3293	6	1815	1866	1842
3294	7	1806	1866	1815
3295	6	1814	1867	1843
3296	6	1807	1867	1843
3297	7	1814	1867	1807
3298	6	1816	1868	1844
3299	6	1808	1868	1844
3300	7	1816	1868	1808
3301	6	1821	1869	1845
3302	6	1809	1869	1845
3303	7	1821	1869	1809
3304	6	1810	1870	1846
3305	6	1823	1870	1846
3306	7	1810	1870	1823
3307	6	1822	1871	1847
3308	6	1811	1871	1847
3309	7	1822	1871	1811
3310	6	1812	1872	1848
3311	6	1824	1872	1848
3312	7	1812	1872	1824
3313	8	1777	1873	1889
3314	9	1777	1873	1921
3315	10	1889	1873	1921
3316	8	1778	1874	1891
3317	9	1778	1874	1922
3318	10	1891	1874	1922
3319	8	1779	1875	1890
3320	9	1779	1875	1923
3321	10	1890	1875	1923
3322	8	1780	1876	1892
3323	9	1780	1876	1924
3324	10	1892	1876	1924
3325	8	1781	1877	1885
3326	9	1781	1877	1925
3327	10	1885	1877	1925
3328	8	1782	1878	1887
3329	9	1782	1878	1926
3330	10	1887	1878	1926
3331	8	1783	1879	1886
3332	9	1783	1879	1927
3333	10	1886	1879	1927
3334	8	1784	1880	1888
3335	9	1784	1880	1928
3336	10	1888	1880	1928
3337	8	1785	1881	1893
3338	9	1785	1881	1929
3339	10	1893	1881	1929
3340	8	1786	1882	1895
3341	9	1786	1882	1930
3342	10	1895	1882	1930
3343	8	1787	1883	1894
3344	9	1787	1883	1931
3345	10	1894	1883	1931
3346	8	1788	1884	1896
3347	9	1788	1884	1932
3348	10	1896	1884	1932
3349	8	1789	1885	1877
3350	9	1789	1885	1933
3351	10	1877	1885	1933
3352	8	1790	1886	1879
3353	9	1790	1886	1934
3354	10	1879	1886	1934
3355	8	1791	1887	1878
3356	9	1791	1887	1935
3357	10	1878	1887	1935
3358	8	1792	1888	1880
3359	9	1792	1888	1936
3360	10	1880	1888	1936
3361	8	1793	1889	1873
3362	9	1793	1889	1937
3363	10	1873	1889	1937
3364	8	1794	1890	1875
3365	9	1794	1890	1938
3366	10	1875	1890	1938
3367	8	1795	1891	1874
3368	9	1795	1891	1939
3369	10	1874	1891	1939
3370	8	1796	1892	1876
3371	9	1796	1892	1940
3372	10	1876	1892	1940
3373	8	1797	1893	1881
3374	9	1797	1893	1941
3375	10	1881	1893	1941
3376	8	1798	1894	1883
3377	9	1798	1894	1942
3378	10	1883	1894	1942
3379	8	1799	1895	1882
3380	9	1799	1895	1943
3381	10	1882	1895	1943
3382	8	1800	1896	1884
3383	9	1800	1896	1944
3384	10	1884	1896	1944
3385	8	1801	1897	1913
3386	9	1801	1897	1945
3387	10	1913	1897	1945
3388	8	1802	1898	1915
3389	9	1802	1898	1946
3390	10	1915	1898	1946
3391	8	1803	1899	1914
3392	9	1803	1899	1947
3393	10	1914	1899	1947
3394	8	1804	1900	1916
3395	9	1804	1900	1948
3396	10	1916	1900	1948
3397	8	1805	1901	1909
3398	9	1805	1901	1949
3399	10	1909	1901	1949
3400	8	1806	1902	1911
3401	9	1806	1902	1950
3402	10	1911	1902	1950
3403	8	1807	1903	1910
3404	9	1807	1903	1951
3405	10	1910	1903	1951
3406	8	1808	1904	1912
3407	9	1808	1904	1952
3408	10	1912	1904	1952
3409	8	1809	1905	1917
3410	9	1809	1905	1953
3411	10	1917	1905	1953
3412	8	1810	1906	1919
3413	9	1810	1906	1954
3414	10	1919	1906	1954
3415	8	1811	1907	1918
3416	9	1811	1907	1955
3417	10	1918	1907	1955
3418	8	1812	1908	1920
3419	9	1812	1908	1956
3420	10	1920	1908	1956
3421	8	1813	1909	1901
3422	9	1813	1909	1957
3423	10	1901	1909	1957
3424	8	1814	1910	1903
3425	9	1814	1910	1958
3426	10	1903	1910	1958
3427	8	1815	1911	1902
3428	9	1815	1911	1959
3429	10	1902	1911	1959
3430	8	1816	1912	1904
3431	9	1816	1912	1960
3432	10	1904	1912	1960
3433	8	1817	1913	1897
3434	9	1817	1913	1961
3435	10	1897	1913	1961
3436	8	1818	1914	1899
3437	9	1818	1914	1962
3438	10	1899	1914	1962
3439	8	1819	1915	1898
3440	9	1819	1915	1963
3441	10	1898	1915	1963
3442	8	1820	1916	1900
3443	9	1820	1916	1964
3444	10	1900	1916	1964
3445	8	1821	1917	1905
3446	9	1821	1917	1965
3447	10	1905	1917	1965
3448	8	1822	1918	1907
3449	9	1822	1918	1966
3450	10	1907	1918	1966
3451	8	1823	1919	1906
3452	9	1823	1919	1967
3453	10	1906	1919	1967
3454	8	1824	1920	1908
3455	9	1824	1920	1968
3456	10	1908	1920	1968
3457	1	13	253	58
3458	1	13	253	267
3459	1	13	253	312
3460	1	14	2	59
3461	1	14	2	268
3462	1	14	2	309
3463	1	15	1	60
3464	1	15	1	265
3465	1	15	1	310
3466	1	16	254	57
3467	1	16	254	266
3468	1	16	254	311
3469	1	17	507	54
3470	1	17	507	523
3471	1	17	507	560
3472	1	18	4	55
3473	1	18	4	524
3474	1	18	4	557
3475	1	19	3	56
3476	1	19	3	521
3477	1	19	3	558
3478	1	20	508	53
3479	1	20	508	522
3480	1	20	508	559
3481	1	21	1013	50
3482	1	21	1013	1031
3483	1	21	1013	1060
3484	1	22	6	51
3485	1	22	6	1032
3486	1	22	6	1057
3487	1	23	5	52
3488	1	23	5	1029
3489	1	23	5	1058
3490	1	24	1014	49
3491	1	24	1014	1030
3492	1	24	1014	1059
3493	1	25	511	46
3494	1	25	511	531
3495	1	25	511	552
3496	1	26	8	47
3497	1	26	8	532
3498	1	26	8	549
3499	1	27	7	48
3500	1	27	7	529
3501	1	27	7	550
3502	1	28	512	45
3503	1	28	512	530
3504	1	28	512	551
3505	1	29	261	42
3506	1	29	261	283
3507	1	29	261	296
3508	1	30	10	43
3509	1	30	10	284
3510	1	30	10	293
3511	1	31	9	44
3512	1	31	9	281
3513	1	31	9	294
3514	1	32	262	41
3515	1	32	262	282
3516	1	32	262	295
3517	1	33	1019	38
3518	1	33	1019	1043
3519	1	33	1019	1048
3520	1	34	12	39
3521	1	34	12	1044
3522	1	34	12	1045
3523	1	35	11	40
3524	1	35	11	1041
3525	1	35	11	1046
3526	1	36	1020	37
3527	1	36	1020	1042
3528	1	36	1020	1047
3529	1	37	1020	1042
3530	1	37	1020	1047
3531	1	38	1019	1043
3532	1	38	1019	1048
3533	1	39	12	1044
3534	1	39	12	1045
3535	1	40	11	1041
3536	1	40	11	1046
3537	1	41	262	282
3538	1	41	262	295
3539	1	42	261	283
3540	1	42	261	296
3541	1	43	10	284
3542	1	43	10	293
3543	1	44	9	281
3544	1	44	9	294
3545	1	45	512	530
3546	1	45	512	551
3547	1	46	511	531
3548	1	46	511	552
3549	1	47	8	532
3550	1	47	8	549
3551	1	48	7	529
3552	1	48	7	550
3553	1	49	1014	1030
3554	1	49	1014	1059
3555	1	50	1013	1031
3556	1	50	1013	1060
3557	1	51	6	1032
3558	1	51	6	1057
3559	1	52	5	1029
3560	1	52	5	1058
3561	1	53	508	522
3562	1	53	508	559
3563	1	54	507	523
3564	1	54	507	560
3565	1	55	4	524
3566	1	55	4	557
3567	1	56	3	521
3568	1	56	3	558
3569	1	57	254	266
3570	1	57	254	311
3571	1	58	253	267
3572	1	58	253	312
3573	1	59	2	268
3574	1	59	2	309
3575	1	60	1	265
3576	1	60	1	310
3577	1	265	1	310
3578	1	266	254	311
3579	1	267	253	312
3580	1	268	2	309
3581	1	269	759	306
3582	1	269	759	775
3583	1	269	759	812
3584	1	270	256	307
3585	1	270	256	776
3586	1	270	256	809
3587	1	271	255	308
3588	1	271	255	773
3589	1	271	255	810
3590	1	272	760	305
3591	1	272	760	774
3592	1	272	760	811
3593	1	273	1265	302
3594	1	273	1265	1283
3595	1	273	1265	1312
3596	1	274	258	303
3597	1	274	258	1284
3598	1	274	258	1309
3599	1	275	257	304
3600	1	275	257	1281
3601	1	275	257	1310
3602	1	276	1266	301
3603	1	276	1266	1282
3604	1	276	1266	1311
3605	1	277	763	298
3606	1	277	763	783
3607	1	277	763	804
3608	1	278	260	299
3609	1	278	260	784
3610	1	278	260	801
3611	1	279	259	300
3612	1	279	259	781
3613	1	279	259	802
3614	1	280	764	297
3615	1	280	764	782
3616	1	280	764	803
3617	1	281	9	294
3618	1	282	262	295
3619	1	283	261	296
3620	1	284	10	293
3621	1	285	1271	290
3622	1	285	1271	1295
3623	1	285	1271	1300
3624	1	286	264	291
3625	1	286	264	1296
3626	1	286	264	1297
3627	1	287	263	292
3628	1	287	263	1293
3629	1	287	263	1298
3630	1	288	1272	289
3631	1	288	1272	1294
3632	1	288	1272	1299
3633	1	289	1272	1294
3634	1	289	1272	1299
3635	1	290	1271	1295
3636	1	290	1271	1300
3637	1	291	264	1296
3638	1	291	264	1297
3639	1	292	263	1293
3640	1	292	263	1298
3641	1	297	764	782
3642	1	297	764	803
3643	1	298	763	783
3644	1	298	763	804
3645	1	299	260	784
3646	1	299	260	801
3647	1	300	259	781
3648	1	300	259	802
3649	1	301	1266	1282
3650	1	301	1266	1311
3651	1	302	1265	1283
3652	1	302	1265	1312
3653	1	303	258	1284
3654	1	303	258	1309
3655	1	304	257	1281
3656	1	304	257	1310
3657	1	305	760	774
3658	1	305	760	811
3659	1	306	759	775
3660	1	306	759	812
3661	1	307	256	776
3662	1	307	256	809
3663	1	308	255	773
3664	1	308	255	810
3665	1	517	757	562
3666	1	517	757	771
3667	1	517	757	816
3668	1	518	506	563
3669	1	518	506	772
3670	1	518	506	813
3671	1	519	505	564
3672	1	519	505	769
3673	1	519	505	814
3674	1	520	758	561
3675	1	520	758	770
3676	1	520	758	815
3677	1	521	3	558
3678	1	522	508	559
3679	1	523	507	560
3680	1	524	4	557
3681	1	525	1517	554
3682	1	525	1517	1535
3683	1	525	1517	1564
3684	1	526	510	555
3685	1	526	510	1536
3686	1	526	510	1561
3687	1	527	509	556
3688	1	527	509	1533
3689	1	527	509	1562
3690	1	528	1518	553
3691	1	528	1518	1534
3692	1	528	1518	1563
3693	1	529	7	550
3694	1	530	512	551
3695	1	531	511	552
3696	1	532	8	549
3697	1	533	765	546
3698	1	533	765	787
3699	1	533	765	800
3700	1	534	514	547
3701	1	534	514	788
3702	1	534	514	797
3703	1	535	513	548
3704	1	535	513	785
3705	1	535	513	798
3706	1	536	766	545
3707	1	536	766	786
3708	1	536	766	799
3709	1	537	1523	542
3710	1	537	1523	1547
3711	1	537	1523	1552
3712	1	538	516	543
3713	1	538	516	1548
3714	1	538	516	1549
3715	1	539	515	544
3716	1	539	515	1545
3717	1	539	515	1550
3718	1	540	1524	541
3719	1	540	1524	1546
3720	1	540	1524	1551
3721	1	541	1524	1546
3722	1	541	1524	1551
3723	1	542	1523	1547
3724	1	542	1523	1552
3725	1	543	516	1548
3726	1	543	516	1549
3727	1	544	515	1545
3728	1	544	515	1550
3729	1	545	766	786
3730	1	545	766	799
3731	1	546	765	787
3732	1	546	765	800
3733	1	547	514	788
3734	1	547	514	797
3735	1	548	513	785
3736	1	548	513	798
3737	1	553	1518	1534
3738	1	553	1518	1563
3739	1	554	1517	1535
3740	1	554	1517	1564
3741	1	555	510	1536
3742	1	555	510	1561
3743	1	556	509	1533
3744	1	556	509	1562
3745	1	561	758	770
3746	1	561	758	815
3747	1	562	757	771
3748	1	562	757	816
3749	1	563	506	772
3750	1	563	506	813
3751	1	564	505	769
3752	1	564	505	814
3753	1	769	505	814
3754	1	770	758	815
3755	1	771	757	816
3756	1	772	506	813
3757	1	773	255	810
3758	1	774	760	811
3759	1	775	759	812
3760	1	776	256	809
3761	1	777	1769	806
3762	1	777	1769	1787
3763	1	777	1769	1816
3764	1	778	762	807
3765	1	778	762	1788
3766	1	778	762	1813
3767	1	779	761	808
3768	1	779	761	1785
3769	1	779	761	1814
3770	1	780	1770	805
3771	1	780	1770	1786
3772	1	780	1770	1815
3773	1	781	259	802
3774	1	782	764	803
3775	1	783	763	804
3776	1	784	260	801
3777	1	785	513	798
3778	1	786	766	799
3779	1	787	765	800
3780	1	788	514	797
3781	1	789	1775	794
3782	1	789	1775	1799
3783	1	789	1775	1804
3784	1	790	768	795
3785	1	790	768	1800
3786	1	790	768	1801
3787	1	791	767	796
3788	1	791	767	1797
3789	1	791	767	1802
3790	1	792	1776	793
3791	1	792	1776	1798
3792	1	792	1776	1803
3793	1	793	1776	1798
3794	1	793	1776	1803
3795	1	794	1775	1799
3796	1	794	1775	1804
3797	1	795	768	1800
3798	1	795	768	1801
3799	1	796	767	1797
3800	1	796	767	1802
3801	1	805	1770	1786
3802	1	805	1770	1815
3803	1	806	1769	1787
3804	1	806	1769	1816
3805	1	807	762	1788
3806	1	807	762	1813
3807	1	808	761	1785
3808	1	808	761	1814
3809	1	1021	1261	1066
3810	1	1021	1261	1275
3811	1	1021	1261	1320
3812	1	1022	1010	1067
3813	1	1022	1010	1276
3814	1	1022	1010	1317
3815	1	1023	1009	1068
3816	1	1023	1009	1273
3817	1	1023	1009	1318
3818	1	1024	1262	1065
3819	1	1024	1262	1274
3820	1	1024	1262	1319
3821	1	1025	1515	1062
3822	1	1025	1515	1531
3823	1	1025	1515	1568
3824	1	1026	1012	1063
3825	1	1026	1012	1532
3826	1	1026	1012	1565
3827	1	1027	1011	1064
3828	1	1027	1011	1529
3829	1	1027	1011	1566
3830	1	1028	1516	1061
3831	1	1028	1516	1530
3832	1	1028	1516	1567
3833	1	1029	5	1058
3834	1	1030	1014	1059
3835	1	1031	1013	1060
3836	1	1032	6	1057
3837	1	1033	1519	1054
3838	1	1033	1519	1539
3839	1	1033	1519	1560
3840	1	1034	1016	1055
3841	1	1034	1016	1540
3842	1	1034	1016	1557
3843	1	1035	1015	1056
3844	1	1035	1015	1537
3845	1	1035	1015	1558
3846	1	1036	1520	1053
3847	1	1036	1520	1538
3848	1	1036	1520	1559
3849	1	1037	1269	1050
3850	1	1037	1269	1291
3851	1	1037	1269	1304
3852	1	1038	1018	1051
3853	1	1038	1018	1292
3854	1	1038	1018	1301
3855	1	1039	1017	1052
3856	1	1039	1017	1289
3857	1	1039	1017	1302
3858	1	1040	1270	1049
3859	1	1040	1270	1290
3860	1	1040	1270	1303
3861	1	1041	11	1046
3862	1	1042	1020	1047
3863	1	1043	1019	1048
3864	1	1044	12	1045
3865	1	1049	1270	1290
3866	1	1049	1270	1303
3867	1	1050	1269	1291
3868	1	1050	1269	1304
3869	1	1051	1018	1292
3870	1	1051	1018	1301
3871	1	1052	1017	1289
3872	1	1052	1017	1302
3873	1	1053	1520	1538
3874	1	1053	1520	1559
3875	1	1054	1519	1539
3876	1	1054	1519	1560
3877	1	1055	1016	1540
3878	1	1055	1016	1557
3879	1	1056	1015	1537
3880	1	1056	1015	1558
3881	1	1061	1516	1530
3882	1	1061	1516	1567
3883	1	1062	1515	1531
3884	1	1062	1515	1568
3885	1	1063	1012	1532
3886	1	1063	1012	1565
3887	1	1064	1011	1529
3888	1	1064	1011	1566
3889	1	1065	1262	1274
3890	1	1065	1262	1319
3891	1	1066	1261	1275
3892	1	1066	1261	1320
3893	1	1067	1010	1276
3894	1	1067	1010	1317
3895	1	1068	1009	1273
3896	1	1068	1009	1318
3897	1	1273	1009	1318
3898	1	1274	1262	1319
3899	1	1275	1261	1320
3900	1	1276	1010	1317
3901	1	1277	1767	1314
3902	1	1277	1767	1783
3903	1	1277	1767	1820
3904	1	1278	1264	1315
3905	1	1278	1264	1784
3906	1	1278	1264	1817
3907	1	1279	1263	1316
3908	1	1279	1263	1781
3909	1	1279	1263	1818
3910	1	1280	1768	1313
3911	1	1280	1768	1782
3912	1	1280	1768	1819
3913	1	1281	257	1310
3914	1	1282	1266	1311
3915	1	1283	1265	1312
3916	1	1284	258	1309
3917	1	1285	1771	1306
3918	1	1285	1771	1791
3919	1	1285	1771	1812
3920	1	1286	1268	1307
3921	1	1286	1268	1792
3922	1	1286	1268	1809
3923	1	1287	1267	1308
3924	1	1287	1267	1789
3925	1	1287	1267	1810
3926	1	1288	1772	1305
3927	1	1288	1772	1790
3928	1	1288	1772	1811
3929	1	1289	1017	1302
3930	1	1290	1270	1303
3931	1	1291	1269	1304
3932	1	1292	1018	1301
3933	1	1293	263	1298
3934	1	1294	1272	1299
3935	1	1295	1271	1300
3936	1	1296	264	1297
3937	1	1305	1772	1790
3938	1	1305	1772	1811
3939	1	1306	1771	1791
3940	1	1306	1771	1812
3941	1	1307	1268	1792
3942	1	1307	1268	1809
3943	1	1308	1267	1789
3944	1	1308	1267	1810
3945	1	1313	1768	1782
3946	1	1313	1768	1819
3947	1	1314	1767	1783
3948	1	1314	1767	1820
3949	1	1315	1264	1784
3950	1	1315	1264	1817
3951	1	1316	1263	1781
3952	1	1316	1263	1818
3953	1	1525	1765	1570
3954	1	1525	1765	1779
3955	1	1525	1765	1824
3956	1	1526	1514	1571
3957	1	1526	1514	1780
3958	1	1526	1514	1821
3959	1	1527	1513	1572
3960	1	1527	1513	1777
3961	1	1527	1513	1822
3962	1	1528	1766	1569
3963	1	1528	1766	1778
3964	1	1528	1766	1823
3965	1	1529	1011	1566
3966	1	1530	1516	1567
3967	1	1531	1515	1568
3968	1	1532	1012	1565
3969	1	1533	509	1562
3970	1	1534	1518	1563
3971	1	1535	1517	1564
3972	1	1536	510	1561
3973	1	1537	1015	1558
3974	1	1538	1520	1559
3975	1	1539	1519	1560
3976	1	1540	1016	1557
3977	1	1541	1773	1554
3978	1	1541	1773	1795
3979	1	1541	1773	1808
3980	1	1542	1522	1555
3981	1	1542	1522	1796
3982	1	1542	1522	1805
3983	1	1543	1521	1556
3984	1	1543	1521	1793
3985	1	1543	1521	1806
3986	1	1544	1774	1553
3987	1	1544	1774	1794
3988	1	1544	1774	1807
3989	1	1545	515	1550
3990	1	1546	1524	1551
3991	1	1547	1523	1552
3992	1	1548	516	1549
3993	1	1553	1774	1794
3994	1	1553	1774	1807
3995	1	1554	1773	1795
3996	1	1554	1773	1808
3997	1	1555	1522	1796
3998	1	1555	1522	1805
3999	1	1556	1521	1793
4000	1	1556	1521	1806
4001	1	1569	1766	1778
4002	1	1569	1766	1823
4003	1	1570	1765	1779
4004	1	1570	1765	1824
4005	1	1571	1514	1780
4006	1	1571	1514	1821
4007	1	1572	1513	1777
4008	1	1572	1513	1822
4009	1	1777	1513	1822
4010	1	1778	1766	1823
4011	1	1779	1765	1824
4012	1	1780	1514	1821
4013	1	1781	1263	1818
4014	1	1782	1768	1819
4015	1	1783	1767	1820
4016	1	1784	1264	1817
4017	1	1785	761	1814
4018	1	1786	1770	1815
4019	1	1787	1769	1816
4020	1	1788	762	1813
4021	1	1789	1267	1810
4022	1	1790	1772	1811
4023	1	1791	1771	1812
4024	1	1792	1268	1809
4025	1	1793	1521	1806
4026	1	1794	1774	1807
4027	1	1795	1773	1808
4028	1	1796	1522	1805
4029	1	1797	767	1802
4030	1	1798	1776	1803
4031	1	1799	1775	1804
4032	1	1800	768	1801

Dihedrals

1	3	253	13	337	29
2	4	253	13	337	313
3	3	2	14	338	31
4	4	2	14	338	314
5	3	1	15	339	30
6	4	1	15	339	315
7	3	254	16	340	32
8	4	254	16	340	316
9	3	507	17	593	25
10	4	507	17	593	569
11	3	4	18	594	27
12	4	4	18	594	570
13	3	3	19	595	26
14	4	3	19	595	571
15	3	508	20	596	28
16	4	508	20	596	572
17	3	1013	21	1101	33
18	4	1013	21	1101	1077
19	3	6	22	1102	35
20	4	6	22	1102	1078
21	3	5	23	1103	34
22	4	5	23	1103	1079
23	3	1014	24	1104	36
24	4	1014	24	1104	1080
25	3	511	25	593	17
26	4	511	25	593	569
27	3	8	26	595	19
28	4	8	26	595	571
29	3	7	27	594	18
30	4	7	27	594	570
31	3	512	28	596	20
32	4	512	28	596	572
33	3	261	29	337	13
34	4	261	29	337	313
35	3	10	30	339	15
36	4	10	30	339	315
37	3	9	31	338	14
38	4	9	31	338	314
39	3	262	32	340	16
40	4	262	32	340	316
41	3	1019	33	1101	21
42	4	1019	33	1101	1077
43	3	12	34	1103	23
44	4	12	34	1103	1079
45	3	11	35	1102	22
46	4	11	35	1102	1078
47	3	1020	36	1104	24
48	4	1020	36	1104	1080
49	3	1020	37	97	53
50	4	1020	37	97	73
51	3	1019	38	98	55
52	4	1019	38	98	74
53	3	12	39	99	54
54	4	12	39	99	75
55	3	11	40	100	56
56	4	11	40	100	76
57	3	262	41	101	49
58	4	262	41	101	77
59	3	261	42	102	51
60	4	261	42	102	78
61	3	10	43	103	50
62	4	10	43	103	79
63	3	9	44	104	52
64	4	9	44	104	80
65	3	512	45	105	57
66	4	512	45	105	81
67	3	511	46	106	59
68	4	511	46	106	82
69	3	8	47	107	58
70	4	8	47	107	83
71	3	7	48	108	60
72	4	7	48	108	84
73	3	1014	49	101	41
74	4	1014	49	101	77
75	3	1013	50	103	43
76	4	1013	50	103	79
77	3	6	51	102	42
78	4	6	51	102	78
79	3	5	52	104	44
80	4	5	52	104	80
81	3	508	53	97	37
82	4	508	53	97	73
83	3	507	54	99	39
84	4	507	54	99	75
85	3	4	55	98	38
86	4	4	55	98	74
87	3	3	56	100	40
88	4	3	56	100	76
89	3	254	57	105	45
90	4	254	57	105	81
91	3	253	58	107	47
92	4	253	58	107	83
93	3	2	59	106	46
94	4	2	59	106	82
95	3	1	60	108	48
96	4	1	60	108	84
97	5	265	85	61	221
98	5	281	85	61	221
99	5	265	85	61	205
100	5	281	85	61	205
101	5	266	86	62	223
102	5	283	86	62	223
103	5	266	86	62	206
104	5	283	86	62	206
105	5	267	87	63	207
106	5	282	87	63	207
107	5	267	87	63	222
108	5	282	87	63	222
109	5	268	88	64	208
110	5	284	88	64	208
111	5	268	88	64	224
112	5	284	88	64	224
113	5	521	89	65	217
114	5	529	89	65	217
115	5	521	89	65	209
116	5	529	89	65	209
117	5	522	90	66	219
118	5	531	90	66	219
119	5	522	90	66	210
120	5	531	90	66	210
121	5	523	91	67	218
122	5	530	91	67	218
123	5	523	91	67	211
124	5	530	91	67	211
125	5	524	92	68	212
126	5	532	92	68	212
127	5	524	92	68	220
128	5	532	92	68	220
129	5	1029	93	69	225
130	5	1041	93	69	225
131	5	1029	93	69	213
132	5	1041	93	69	213
133	5	1030	94	70	214
134	5	1043	94	70	214
135	5	1030	94	70	227
136	5	1043	94	70	227
137	5	1031	95	71	215
138	5	1042	95	71	215
139	5	1031	95	71	226
140	5	1042	95	71	226
141	5	1032	96	72	228
142	5	1044	96	72	228
143	5	1032	96	72	216
144	5	1044	96	72	216
145	5	37	97	73	245
146	5	53	97	73	245
147	5	37	97	73	229
148	5	53	97	73	229
149	5	38	98	74	247
150	5	55	98	74	247
151	5	38	98	74	230
152	5	55	98	74	230
153	5	39	99	75	246
154	5	54	99	75	246
155	5	39	99	75	231
156	5	54	99	75	231
157	5	40	100	76	232
158	5	56	100	76	232
159	5	40	100	76	248
160	5	56	100	76	248
161	5	41	101	77	233
162	5	49	101	77	233
163	5	41	101	77	241
164	5	49	101	77	241
165	5	42	102	78	243
166	5	51	102	78	243
167	5	42	102	78	234
168	5	51	102	78	234
169	5	43	103	79	235
170	5	50	103	79	235
171	5	43	103	79	242
172	5	50	103	79	242
173	5	44	104	80	244
174	5	52	104	80	244
175	5	44	104	80	236
176	5	52	104	80	236
177	5	45	105	81	237
178	5	57	105	81	237
179	5	45	105	81	249
180	5	57	105	81	249
181	5	46	106	82	251
182	5	59	106	82	251
183	5	46	106	82	238
184	5	59	106	82	238
185	5	47	107	83	239
186	5	58	107	83	239
187	5	47	107	83	250
188	5	58	107	83	250
189	5	48	108	84	252
190	5	60	108	84	252
191	5	48	108	84	240
192	5	60	108	84	240
193	4	1	265	85	61
194	3	1	265	85	281
195	4	254	266	86	62
196	3	254	266	86	283
197	4	253	267	87	63
198	3	253	267	87	282
199	4	2	268	88	64
200	3	2	268	88	284
201	3	759	269	845	277
202	4	759	269	845	821
203	3	256	270	846	279
204	4	256	270	846	822
205	3	255	271	847	278
206	4	255	271	847	823
207	3	760	272	848	280
208	4	760	272	848	824
209	3	1265	273	1353	285
210	4	1265	273	1353	1329
211	3	258	274	1354	287
212	4	258	274	1354	1330
213	3	257	275	1355	286
214	4	257	275	1355	1331
215	3	1266	276	1356	288
216	4	1266	276	1356	1332
217	3	763	277	845	269
218	4	763	277	845	821
219	3	260	278	847	271
220	4	260	278	847	823
221	3	259	279	846	270
222	4	259	279	846	822
223	3	764	280	848	272
224	4	764	280	848	824
225	4	9	281	85	61
226	3	9	281	85	265
227	4	262	282	87	63
228	3	262	282	87	267
229	4	261	283	86	62
230	3	261	283	86	266
231	4	10	284	88	64
232	3	10	284	88	268
233	3	1271	285	1353	273
234	4	1271	285	1353	1329
235	3	264	286	1355	275
236	4	264	286	1355	1331
237	3	263	287	1354	274
238	4	263	287	1354	1330
239	3	1272	288	1356	276
240	4	1272	288	1356	1332
241	3	1272	289	349	305
242	4	1272	289	349	325
243	3	1271	290	350	307
244	4	1271	290	350	326
245	3	264	291	351	306
246	4	264	291	351	327
247	3	263	292	352	308
248	4	263	292	352	328
249	3	10	293	353	301
250	4	10	293	353	329
251	3	9	294	354	303
252	4	9	294	354	330
253	3	262	295	355	302
254	4	262	295	355	331
255	3	261	296	356	304
256	4	261	296	356	332
257	3	764	297	357	309
258	4	764	297	357	333
259	3	763	298	358	311
260	4	763	298	358	334
261	3	260	299	359	310
262	4	260	299	359	335
263	3	259	300	360	312
264	4	259	300	360	336
265	3	1266	301	353	293
266	4	1266	301	353	329
267	3	1265	302	355	295
268	4	1265	302	355	331
269	3	258	303	354	294
270	4	258	303	354	330
271	3	257	304	356	296
272	4	257	304	356	332
273	3	760	305	349	289
274	4	760	305	349	325
275	3	759	306	351	291
276	4	759	306	351	327
277	3	256	307	350	290
278	4	256	307	350	326
279	3	255	308	352	292
280	4	255	308	352	328
281	3	2	309	357	297
282	4	2	309	357	333
283	3	1	310	359	299
284	4	1	310	359	335
285	3	254	311	358	298
286	4	254	311	358	334
287	3	253	312	360	300
288	4	253	312	360	336
289	5	13	337	313	457
290	5	29	337	313	457
291	5	13	337	313	473
292	5	29	337	313	473
293	5	14	338	314	458
294	5	31	338	314	458
295	5	14	338	314	475
296	5	31	338	314	475
297	5	15	339	315	474
298	5	30	339	315	474
299	5	15	339	315	459
300	5	30	339	315	459
301	5	16	340	316	460
302	5	32	340	316	460
303	5	16	340	316	476
304	5	32	340	316	476
305	5	773	341	317	469
306	5	781	341	317	469
307	5	773	341	317	461
308	5	781	341	317	461
309	5	774	342	318	462
310	5	783	342	318	462
311	5	774	342	318	471
312	5	783	342	318	471
313	5	775	343	319	470
314	5	782	343	319	470
315	5	775	343	319	463
316	5	782	343	319	463
317	5	776	344	320	464
318	5	784	344	320	464
319	5	776	344	320	472
320	5	784	344	320	472
321	5	1281	345	321	477
322	5	1293	345	321	477
323	5	1281	345	321	465
324	5	1293	345	321	465
325	5	1282	346	322	479
326	5	1295	346	322	479
327	5	1282	346	322	466
328	5	1295	346	322	466
329	5	1283	347	323	478
330	5	1294	347	323	478
331	5	1283	347	323	467
332	5	1294	347	323	467
333	5	1284	348	324	468
334	5	1296	348	324	468
335	5	1284	348	324	480
336	5	1296	348	324	480
337	5	289	349	325	497
338	5	305	349	325	497
339	5	289	349	325	481
340	5	305	349	325	481
341	5	290	350	326	482
342	5	307	350	326	482
343	5	290	350	326	499
344	5	307	350	326	499
345	5	291	351	327	498
346	5	306	351	327	498
347	5	291	351	327	483
348	5	306	351	327	483
349	5	292	352	328	484
350	5	308	352	328	484
351	5	292	352	328	500
352	5	308	352	328	500
353	5	293	353	329	485
354	5	301	353	329	485
355	5	293	353	329	493
356	5	301	353	329	493
357	5	294	354	330	495
358	5	303	354	330	495
359	5	294	354	330	486
360	5	303	354	330	486
361	5	295	355	331	487
362	5	302	355	331	487
363	5	295	355	331	494
364	5	302	355	331	494
365	5	296	356	332	488
366	5	304	356	332	488
367	5	296	356	332	496
368	5	304	356	332	496
369	5	297	357	333	489
370	5	309	357	333	489
371	5	297	357	333	501
372	5	309	357	333	501
373	5	298	358	334	503
374	5	311	358	334	503
375	5	298	358	334	490
376	5	311	358	334	490
377	5	299	359	335	491
378	5	310	359	335	491
379	5	299	359	335	502
380	5	310	359	335	502
381	5	300	360	336	492
382	5	312	360	336	492
383	5	300	360	336	504
384	5	312	360	336	504
385	3	757	517	841	533
386	4	757	517	841	817
387	3	506	518	842	535
388	4	506	518	842	818
389	3	505	519	843	534
390	4	505	519	843	819
391	3	758	520	844	536
392	4	758	520	844	820
393	4	3	521	89	65
394	3	3	521	89	529
395	4	508	522	90	66
396	3	508	522	90	531
397	4	507	523	91	67
398	3	507	523	91	530
399	4	4	524	92	68
400	3	4	524	92	532
401	3	1517	525	1605	537
402	4	1517	525	1605	1581
403	3	510	526	1606	539
404	4	510	526	1606	1582
405	3	509	527	1607	538
406	4	509	527	1607	1583
407	3	1518	528	1608	540
408	4	1518	528	1608	1584
409	4	7	529	89	65
410	3	7	529	89	521
411	4	512	530	91	67
412	3	512	530	91	523
413	4	511	531	90	66
414	3	511	531	90	522
415	4	8	532	92	68
416	3	8	532	92	524
417	3	765	533	841	517
418	4	765	533	841	817
419	3	514	534	843	519
420	4	514	534	843	819
421	3	513	535	842	518
422	4	513	535	842	818
423	3	766	536	844	520
424	4	766	536	844	820
425	3	1523	537	1605	525
426	4	1523	537	1605	1581
427	3	516	538	1607	527
428	4	516	538	1607	1583
429	3	515	539	1606	526
430	4	515	539	1606	1582
431	3	1524	540	1608	528
432	4	1524	540	1608	1584
433	3	1524	541	601	557
434	4	1524	541	601	577
435	3	1523	542	602	559
436	4	1523	542	602	578
437	3	516	543	603	558
438	4	516	543	603	579
439	3	515	544	604	560
440	4	515	544	604	580
441	3	766	545	605	553
442	4	766	545	605	581
443	3	765	546	606	555
444	4	765	546	606	582
445	3	514	547	607	554
446	4	514	547	607	583
447	3	513	548	608	556
448	4	513	548	608	584
449	3	8	549	609	561
450	4	8	549	609	585
451	3	7	550	610	563
452	4	7	550	610	586
453	3	512	551	611	562
454	4	512	551	611	587
455	3	511	552	612	564
456	4	511	552	612	588
457	3	1518	553	605	545
458	4	1518	553	605	581
459	3	1517	554	607	547
460	4	1517	554	607	583
461	3	510	555	606	546
462	4	510	555	606	582
463	3	509	556	608	548
464	4	509	556	608	584
465	3	4	557	601	541
466	4	4	557	601	577
467	3	3	558	603	543
468	4	3	558	603	579
469	3	508	559	602	542
470	4	508	559	602	578
471	3	507	560	604	544
472	4	507	560	604	580
473	3	758	561	609	549
474	4	758	561	609	585
475	3	757	562	611	551
476	4	757	562	611	587
477	3	506	563	610	550
478	4	506	563	610	586
479	3	505	564	612	552
480	4	505	564	612	588
481	5	769	589	565	725
482	5	785	589	565	725
483	5	769	589	565	709
484	5	785	589	565	709
485	5	770	590	566	727
486	5	787	590	566	727
487	5	770	590	566	710
488	5	787	590	566	710
489	5	771	591	567	711
490	5	786	591	567	711
491	5	771	591	567	726
492	5	786	591	567	726
493	5	772	592	568	728
494	5	788	592	568	728
495	5	772	592	568	712
496	5	788	592	568	712
497	5	17	593	569	713
498	5	25	593	569	713
499	5	17	593	569	721
500	5	25	593	569	721
501	5	18	594	570	714
502	5	27	594	570	714
503	5	18	594	570	723
504	5	27	594	570	723
505	5	19	595	571	722
506	5	26	595	571	722
507	5	19	595	571	715
508	5	26	595	571	715
509	5	20	596	572	716
510	5	28	596	572	716
511	5	20	596	572	724
512	5	28	596	572	724
513	5	1533	597	573	717
514	5	1545	597	573	717
515	5	1533	597	573	729
516	5	1545	597	573	729
517	5	1534	598	574	718
518	5	1547	598	574	718
519	5	1534	598	574	731
520	5	1547	598	574	731
521	5	1535	599	575	730
522	5	1546	599	575	730
523	5	1535	599	575	719
524	5	1546	599	575	719
525	5	1536	600	576	720
526	5	1548	600	576	720
527	5	1536	600	576	732
528	5	1548	600	576	732
529	5	541	601	577	749
530	5	557	601	577	749
531	5	541	601	577	733
532	5	557	601	577	733
533	5	542	602	578	751
534	5	559	602	578	751
535	5	542	602	578	734
536	5	559	602	578	734
537	5	543	603	579	735
538	5	558	603	579	735
539	5	543	603	579	750
540	5	558	603	579	750
541	5	544	604	580	736
542	5	560	604	580	736
543	5	544	604	580	752
544	5	560	604	580	752
545	5	545	605	581	737
546	5	553	605	581	737
547	5	545	605	581	745
548	5	553	605	581	745
549	5	546	606	582	747
550	5	555	606	582	747
551	5	546	606	582	738
552	5	555	606	582	738
553	5	547	607	583	746
554	5	554	607	583	746
555	5	547	607	583	739
556	5	554	607	583	739
557	5	548	608	584	748
558	5	556	608	584	748
559	5	548	608	584	740
560	5	556	608	584	740
561	5	549	609	585	753
562	5	561	609	585	753
563	5	549	609	585	741
564	5	561	609	585	741
565	5	550	610	586	755
566	5	563	610	586	755
567	5	550	610	586	742
568	5	563	610	586	742
569	5	551	611	587	743
570	5	562	611	587	743
571	5	551	611	587	754
572	5	562	611	587	754
573	5	552	612	588	756
574	5	564	612	588	756
575	5	552	612	588	744
576	5	564	612	588	744
577	4	505	769	589	565
578	3	505	769	589	785
579	4	758	770	590	566
580	3	758	770	590	787
581	4	757	771	591	567
582	3	757	771	591	786
583	4	506	772	592	568
584	3	506	772	592	788
585	4	255	773	341	317
586	3	255	773	341	781
587	4	760	774	342	318
588	3	760	774	342	783
589	4	759	775	343	319
590	3	759	775	343	782
591	4	256	776	344	320
592	3	256	776	344	784
593	3	1769	777	1857	789
594	4	1769	777	1857	1833
595	3	762	778	1858	791
596	4	762	778	1858	1834
597	3	761	779	1859	790
598	4	761	779	1859	1835
599	3	1770	780	1860	792
600	4	1770	780	1860	1836
601	4	259	781	341	317
602	3	259	781	341	773
603	4	764	782	343	319
604	3	764	782	343	775
605	4	763	783	342	318
606	3	763	783	342	774
607	4	260	784	344	320
608	3	260	784	344	776
609	4	513	785	589	565
610	3	513	785	589	769
611	4	766	786	591	567
612	3	766	786	591	771
613	4	765	787	590	566
614	3	765	787	590	770
615	4	514	788	592	568
616	3	514	788	592	772
617	3	1775	789	1857	777
618	4	1775	789	1857	1833
619	3	768	790	1859	779
620	4	768	790	1859	1835
621	3	767	791	1858	778
622	4	767	791	1858	1834
623	3	1776	792	1860	780
624	4	1776	792	1860	1836
625	3	1776	793	853	809
626	4	1776	793	853	829
627	3	1775	794	854	811
628	4	1775	794	854	830
629	3	768	795	855	810
630	4	768	795	855	831
631	3	767	796	856	812
632	4	767	796	856	832
633	3	514	797	857	805
634	4	514	797	857	833
635	3	513	798	858	807
636	4	513	798	858	834
637	3	766	799	859	806
638	4	766	799	859	835
639	3	765	800	860	808
640	4	765	800	860	836
641	3	260	801	861	813
642	4	260	801	861	837
643	3	259	802	862	815
644	4	259	802	862	838
645	3	764	803	863	814
646	4	764	803	863	839
647	3	763	804	864	816
648	4	763	804	864	840
649	3	1770	805	857	797
650	4	1770	805	857	833
651	3	1769	806	859	799
652	4	1769	806	859	835
653	3	762	807	858	798
654	4	762	807	858	834
655	3	761	808	860	800
656	4	761	808	860	836
657	3	256	809	853	793
658	4	256	809	853	829
659	3	255	810	855	795
660	4	255	810	855	831
661	3	760	811	854	794
662	4	760	811	854	830
663	3	759	812	856	796
664	4	759	812	856	832
665	3	506	813	861	801
666	4	506	813	861	837
667	3	505	814	863	803
668	4	505	814	863	839
669	3	758	815	862	802
670	4	758	815	862	838
671	3	757	816	864	804
672	4	757	816	864	840
673	5	517	841	817	961
674	5	533	841	817	961
675	5	517	841	817	977
676	5	533	841	817	977
677	5	518	842	818	962
678	5	535	842	818	962
679	5	518	842	818	979
680	5	535	842	818	979
681	5	519	843	819	978
682	5	534	843	819	978
683	5	519	843	819	963
684	5	534	843	819	963
685	5	520	844	820	964
686	5	536	844	820	964
687	5	520	844	820	980
688	5	536	844	820	980
689	5	269	845	821	965
690	5	277	845	821	965
691	5	269	845	821	973
692	5	277	845	821	973
693	5	270	846	822	975
694	5	279	846	822	975
695	5	270	846	822	966
696	5	279	846	822	966
697	5	271	847	823	974
698	5	278	847	823	974
699	5	271	847	823	967
700	5	278	847	823	967
701	5	272	848	824	968
702	5	280	848	824	968
703	5	272	848	824	976
704	5	280	848	824	976
705	5	1785	849	825	981
706	5	1797	849	825	981
707	5	1785	849	825	969
708	5	1797	849	825	969
709	5	1786	850	826	983
710	5	1799	850	826	983
711	5	1786	850	826	970
712	5	1799	850	826	970
713	5	1787	851	827	971
714	5	1798	851	827	971
715	5	1787	851	827	982
716	5	1798	851	827	982
717	5	1788	852	828	972
718	5	1800	852	828	972
719	5	1788	852	828	984
720	5	1800	852	828	984
721	5	793	853	829	985
722	5	809	853	829	985
723	5	793	853	829	1001
724	5	809	853	829	1001
725	5	794	854	830	1003
726	5	811	854	830	1003
727	5	794	854	830	986
728	5	811	854	830	986
729	5	795	855	831	987
730	5	810	855	831	987
731	5	795	855	831	1002
732	5	810	855	831	1002
733	5	796	856	832	1004
734	5	812	856	832	1004
735	5	796	856	832	988
736	5	812	856	832	988
737	5	797	857	833	997
738	5	805	857	833	997
739	5	797	857	833	989
740	5	805	857	833	989
741	5	798	858	834	999
742	5	807	858	834	999
743	5	798	858	834	990
744	5	807	858	834	990
745	5	799	859	835	991
746	5	806	859	835	991
747	5	799	859	835	998
748	5	806	859	835	998
749	5	800	860	836	992
750	5	808	860	836	992
751	5	800	860	836	1000
752	5	808	860	836	1000
753	5	801	861	837	993
754	5	813	861	837	993
755	5	801	861	837	1005
756	5	813	861	837	1005
757	5	802	862	838	1007
758	5	815	862	838	1007
759	5	802	862	838	994
760	5	815	862	838	994
761	5	803	863	839	1006
762	5	814	863	839	1006
763	5	803	863	839	995
764	5	814	863	839	995
765	5	804	864	840	1008
766	5	816	864	840	1008
767	5	804	864	840	996
768	5	816	864	840	996
769	3	1261	1021	1345	1037
770	4	1261	1021	1345	1321
771	3	1010	1022	1346	1039
772	4	1010	1022	1346	1322
773	3	1009	1023	1347	1038
774	4	1009	1023	1347	1323
775	3	1262	1024	1348	1040
776	4	1262	1024	1348	1324
777	3	1515	1025	1601	1033
778	4	1515	1025	1601	1577
779	3	1012	1026	1602	1035
780	4	1012	1026	1602	1578
781	3	1011	1027	1603	1034
782	4	1011	1027	1603	1579
783	3	1516	1028	1604	1036
784	4	1516	1028	1604	1580
785	4	5	1029	93	69
786	3	5	1029	93	1041
787	4	1014	1030	94	70
788	3	1014	1030	94	1043
789	4	1013	1031	95	71
790	3	1013	1031	95	1042
791	4	6	1032	96	72
792	3	6	1032	96	1044
793	3	1519	1033	1601	1025
794	4	1519	1033	1601	1577
795	3	1016	1034	1603	1027
796	4	1016	1034	1603	1579
797	3	1015	1035	1602	1026
798	4	1015	1035	1602	1578
799	3	1520	1036	1604	1028
800	4	1520	1036	1604	1580
801	3	1269	1037	1345	1021
802	4	1269	1037	1345	1321
803	3	1018	1038	1347	1023
804	4	1018	1038	1347	1323
805	3	1017	1039	1346	1022
806	4	1017	1039	1346	1322
807	3	1270	1040	1348	1024
808	4	1270	1040	1348	1324
809	4	11	1041	93	69
810	3	11	1041	93	1029
811	4	1020	1042	95	71
812	3	1020	1042	95	1031
813	4	1019	1043	94	70
814	3	1019	1043	94	1030
815	4	12	1044	96	72
816	3	12	1044	96	1032
817	3	12	1045	1105	1061
818	4	12	1045	1105	1081
819	3	11	1046	1106	1063
820	4	11	1046	1106	1082
821	3	1020	1047	1107	1062
822	4	1020	1047	1107	1083
823	3	1019	1048	1108	1064
824	4	1019	1048	1108	1084
825	3	1270	1049	1109	1057
826	4	1270	1049	1109	1085
827	3	1269	1050	1110	1059
828	4	1269	1050	1110	1086
829	3	1018	1051	1111	1058
830	4	1018	1051	1111	1087
831	3	1017	1052	1112	1060
832	4	1017	1052	1112	1088
833	3	1520	1053	1113	1065
834	4	1520	1053	1113	1089
835	3	1519	1054	1114	1067
836	4	1519	1054	1114	1090
837	3	1016	1055	1115	1066
838	4	1016	1055	1115	1091
839	3	1015	1056	1116	1068
840	4	1015	1056	1116	1092
841	3	6	1057	1109	1049
842	4	6	1057	1109	1085
843	3	5	1058	1111	1051
844	4	5	1058	1111	1087
845	3	1014	1059	1110	1050
846	4	1014	1059	1110	1086
847	3	1013	1060	1112	1052
848	4	1013	1060	1112	1088
849	3	1516	1061	1105	1045
850	4	1516	1061	1105	1081
851	3	1515	1062	1107	1047
852	4	1515	1062	1107	1083
853	3	1012	1063	1106	1046
854	4	1012	1063	1106	1082
855	3	1011	1064	1108	1048
856	4	1011	1064	1108	1084
857	3	1262	1065	1113	1053
858	4	1262	1065	1113	1089
859	3	1261	1066	1115	1055
860	4	1261	1066	1115	1091
861	3	1010	1067	1114	1054
862	4	1010	1067	1114	1090
863	3	1009	1068	1116	1056
864	4	1009	1068	1116	1092
865	5	1273	1093	1069	1229
866	5	1289	1093	1069	1229
867	5	1273	1093	1069	1213
868	5	1289	1093	1069	1213
869	5	1274	1094	1070	1214
870	5	1291	1094	1070	1214
871	5	1274	1094	1070	1231
872	5	1291	1094	1070	1231
873	5	1275	1095	1071	1215
874	5	1290	1095	1071	1215
875	5	1275	1095	1071	1230
876	5	1290	1095	1071	1230
877	5	1276	1096	1072	1216
878	5	1292	1096	1072	1216
879	5	1276	1096	1072	1232
880	5	1292	1096	1072	1232
881	5	1529	1097	1073	1217
882	5	1537	1097	1073	1217
883	5	1529	1097	1073	1225
884	5	1537	1097	1073	1225
885	5	1530	1098	1074	1218
886	5	1539	1098	1074	1218
887	5	1530	1098	1074	1227
888	5	1539	1098	1074	1227
889	5	1531	1099	1075	1219
890	5	1538	1099	1075	1219
891	5	1531	1099	1075	1226
892	5	1538	1099	1075	1226
893	5	1532	1100	1076	1228
894	5	1540	1100	1076	1228
895	5	1532	1100	1076	1220
896	5	1540	1100	1076	1220
897	5	21	1101	1077	1233
898	5	33	1101	1077	1233
899	5	21	1101	1077	1221
900	5	33	1101	1077	1221
901	5	22	1102	1078	1235
902	5	35	1102	1078	1235
903	5	22	1102	1078	1222
904	5	35	1102	1078	1222
905	5	23	1103	1079	1234
906	5	34	1103	1079	1234
907	5	23	1103	1079	1223
908	5	34	1103	1079	1223
909	5	24	1104	1080	1224
910	5	36	1104	1080	1224
911	5	24	1104	1080	1236
912	5	36	1104	1080	1236
913	5	1045	1105	1081	1237
914	5	1061	1105	1081	1237
915	5	1045	1105	1081	1253
916	5	1061	1105	1081	1253
917	5	1046	1106	1082	1255
918	5	1063	1106	1082	1255
919	5	1046	1106	1082	1238
920	5	1063	1106	1082	1238
921	5	1047	1107	1083	1239
922	5	1062	1107	1083	1239
923	5	1047	1107	1083	1254
924	5	1062	1107	1083	1254
925	5	1048	1108	1084	1240
926	5	1064	1108	1084	1240
927	5	1048	1108	1084	1256
928	5	1064	1108	1084	1256
929	5	1049	1109	1085	1241
930	5	1057	1109	1085	1241
931	5	1049	1109	1085	1249
932	5	1057	1109	1085	1249
933	5	1050	1110	1086	1242
934	5	1059	1110	1086	1242
935	5	1050	1110	1086	1251
936	5	1059	1110	1086	1251
937	5	1051	1111	1087	1243
938	5	1058	1111	1087	1243
939	5	1051	1111	1087	1250
940	5	1058	1111	1087	1250
941	5	1052	1112	1088	1252
942	5	1060	1112	1088	1252
943	5	1052	1112	1088	1244
944	5	1060	1112	1088	1244
945	5	1053	1113	1089	1257
946	5	1065	1113	1089	1257
947	5	1053	1113	1089	1245
948	5	1065	1113	1089	1245
949	5	1054	1114	1090	1259
950	5	1067	1114	1090	1259
951	5	1054	1114	1090	1246
952	5	1067	1114	1090	1246
953	5	1055	1115	1091	1247
954	5	1066	1115	1091	1247
955	5	1055	1115	1091	1258
956	5	1066	1115	1091	1258
957	5	1056	1116	1092	1260
958	5	1068	1116	1092	1260
959	5	1056	1116	1092	1248
960	5	1068	1116	1092	1248
961	4	1009	1273	1093	1069
962	3	1009	1273	1093	1289
963	4	1262	1274	1094	1070
964	3	1262	1274	1094	1291
965	4	1261	1275	1095	1071
966	3	1261	1275	1095	1290
967	4	1010	1276	1096	1072
968	3	1010	1276	1096	1292
969	3	1767	1277	1853	1285
970	4	1767	1277	1853	1829
971	3	1264	1278	1854	1287
972	4	1264	1278	1854	1830
973	3	1263	1279	1855	1286
974	4	1263	1279	1855	1831
975	3	1768	1280	1856	1288
976	4	1768	1280	1856	1832
977	4	257	1281	345	321
978	3	257	1281	345	1293
979	4	1266	1282	346	322
980	3	1266	1282	346	1295
981	4	1265	1283	347	323
982	3	1265	1283	347	1294
983	4	258	1284	348	324
984	3	258	1284	348	1296
985	3	1771	1285	1853	1277
986	4	1771	1285	1853	1829
987	3	1268	1286	1855	1279
988	4	1268	1286	1855	1831
989	3	1267	1287	1854	1278
990	4	1267	1287	1854	1830
991	3	1772	1288	1856	1280
992	4	1772	1288	1856	1832
993	4	1017	1289	1093	1069
994	3	1017	1289	1093	1273
995	4	1270	1290	1095	1071
996	3	1270	1290	1095	1275
997	4	1269	1291	1094	1070
998	3	1269	1291	1094	1274
999	4	1018	1292	1096	1072
1000	3	1018	1292	1096	1276
1001	4	263	1293	345	321
1002	3	263	1293	345	1281
1003	4	1272	1294	347	323
1004	3	1272	1294	347	1283
1005	4	1271	1295	346	322
1006	3	1271	1295	346	1282
1007	4	264	1296	348	324
1008	3	264	1296	348	1284
1009	3	264	1297	1357	1313
1010	4	264	1297	1357	1333
1011	3	263	1298	1358	1315
1012	4	263	1298	1358	1334
1013	3	1272	1299	1359	1314
1014	4	1272	1299	1359	1335
1015	3	1271	1300	1360	1316
1016	4	1271	1300	1360	1336
1017	3	1018	1301	1361	1309
1018	4	1018	1301	1361	1337
1019	3	1017	1302	1362	1311
1020	4	1017	1302	1362	1338
1021	3	1270	1303	1363	1310
1022	4	1270	1303	1363	1339
1023	3	1269	1304	1364	1312
1024	4	1269	1304	1364	1340
1025	3	1772	1305	1365	1317
1026	4	1772	1305	1365	1341
1027	3	1771	1306	1366	1319
1028	4	1771	1306	1366	1342
1029	3	1268	1307	1367	1318
1030	4	1268	1307	1367	1343
1031	3	1267	1308	1368	1320
1032	4	1267	1308	1368	1344
1033	3	258	1309	1361	1301
1034	4	258	1309	1361	1337
1035	3	257	1310	1363	1303
1036	4	257	1310	1363	1339
1037	3	1266	1311	1362	1302
1038	4	1266	1311	1362	1338
1039	3	1265	1312	1364	1304
1040	4	1265	1312	1364	1340
1041	3	1768	1313	1357	1297
1042	4	1768	1313	1357	1333
1043	3	1767	1314	1359	1299
1044	4	1767	1314	1359	1335
1045	3	1264	1315	1358	1298
1046	4	1264	1315	1358	1334
1047	3	1263	1316	1360	1300
1048	4	1263	1316	1360	1336
1049	3	1010	1317	1365	1305
1050	4	1010	1317	1365	1341
1051	3	1009	1318	1367	1307
1052	4	1009	1318	1367	1343
1053	3	1262	1319	1366	1306
1054	4	1262	1319	1366	1342
1055	3	1261	1320	1368	1308
1056	4	1261	1320	1368	1344
1057	5	1021	1345	1321	1465
1058	5	1037	1345	1321	1465
1059	5	1021	1345	1321	1481
1060	5	1037	1345	1321	1481
1061	5	1022	1346	1322	1483
1062	5	1039	1346	1322	1483
1063	5	1022	1346	1322	1466
1064	5	1039	1346	1322	1466
1065	5	1023	1347	1323	1482
1066	5	1038	1347	1323	1482
1067	5	1023	1347	1323	1467
1068	5	1038	1347	1323	1467
1069	5	1024	1348	1324	1468
1070	5	1040	1348	1324	1468
1071	5	1024	1348	1324	1484
1072	5	1040	1348	1324	1484
1073	5	1781	1349	1325	1469
1074	5	1789	1349	1325	1469
1075	5	1781	1349	1325	1477
1076	5	1789	1349	1325	1477
1077	5	1782	1350	1326	1470
1078	5	1791	1350	1326	1470
1079	5	1782	1350	1326	1479
1080	5	1791	1350	1326	1479
1081	5	1783	1351	1327	1478
1082	5	1790	1351	1327	1478
1083	5	1783	1351	1327	1471
1084	5	1790	1351	1327	1471
1085	5	1784	1352	1328	1472
1086	5	1792	1352	1328	1472
1087	5	1784	1352	1328	1480
1088	5	1792	1352	1328	1480
1089	5	273	1353	1329	1473
1090	5	285	1353	1329	1473
1091	5	273	1353	1329	1485
1092	5	285	1353	1329	1485
1093	5	274	1354	1330	1474
1094	5	287	1354	1330	1474
1095	5	274	1354	1330	1487
1096	5	287	1354	1330	1487
1097	5	275	1355	1331	1486
1098	5	286	1355	1331	1486
1099	5	275	1355	1331	1475
1100	5	286	1355	1331	1475
1101	5	276	1356	1332	1488
1102	5	288	1356	1332	1488
1103	5	276	1356	1332	1476
1104	5	288	1356	1332	1476
1105	5	1297	1357	1333	1489
1106	5	1313	1357	1333	1489
1107	5	1297	1357	1333	1505
1108	5	1313	1357	1333	1505
1109	5	1298	1358	1334	1490
1110	5	1315	1358	1334	1490
1111	5	1298	1358	1334	1507
1112	5	1315	1358	1334	1507
1113	5	1299	1359	1335	1491
1114	5	1314	1359	1335	1491
1115	5	1299	1359	1335	1506
1116	5	1314	1359	1335	1506
1117	5	1300	1360	1336	1508
1118	5	1316	1360	1336	1508
1119	5	1300	1360	1336	1492
1120	5	1316	1360	1336	1492
1121	5	1301	1361	1337	1493
1122	5	1309	1361	1337	1493
1123	5	1301	1361	1337	1501
1124	5	1309	1361	1337	1501
1125	5	1302	1362	1338	1494
1126	5	1311	1362	1338	1494
1127	5	1302	1362	1338	1503
1128	5	1311	1362	1338	1503
1129	5	1303	1363	1339	1495
1130	5	1310	1363	1339	1495
1131	5	1303	1363	1339	1502
1132	5	1310	1363	1339	1502
1133	5	1304	1364	1340	1496
1134	5	1312	1364	1340	1496
1135	5	1304	1364	1340	1504
1136	5	1312	1364	1340	1504
1137	5	1305	1365	1341	1509
1138	5	1317	1365	1341	1509
1139	5	1305	1365	1341	1497
1140	5	1317	1365	1341	1497
1141	5	1306	1366	1342	1511
1142	5	1319	1366	1342	1511
1143	5	1306	1366	1342	1498
1144	5	1319	1366	1342	1498
1145	5	1307	1367	1343	1510
1146	5	1318	1367	1343	1510
1147	5	1307	1367	1343	1499
1148	5	1318	1367	1343	1499
1149	5	1308	1368	1344	1500
1150	5	1320	1368	1344	1500
1151	5	1308	1368	1344	1512
1152	5	1320	1368	1344	1512
1153	3	1765	1525	1849	1541
1154	4	1765	1525	1849	1825
1155	3	1514	1526	1850	1543
1156	4	1514	1526	1850	1826
1157	3	1513	1527	1851	1542
1158	4	1513	1527	1851	1827
1159	3	1766	1528	1852	1544
1160	4	1766	1528	1852	1828
1161	4	1011	1529	1097	1073
1162	3	1011	1529	1097	1537
1163	4	1516	1530	1098	1074
1164	3	1516	1530	1098	1539
1165	4	1515	1531	1099	1075
1166	3	1515	1531	1099	1538
1167	4	1012	1532	1100	1076
1168	3	1012	1532	1100	1540
1169	4	509	1533	597	573
1170	3	509	1533	597	1545
1171	4	1518	1534	598	574
1172	3	1518	1534	598	1547
1173	4	1517	1535	599	575
1174	3	1517	1535	599	1546
1175	4	510	1536	600	576
1176	3	510	1536	600	1548
1177	4	1015	1537	1097	1073
1178	3	1015	1537	1097	1529
1179	4	1520	1538	1099	1075
1180	3	1520	1538	1099	1531
1181	4	1519	1539	1098	1074
1182	3	1519	1539	1098	1530
1183	4	1016	1540	1100	1076
1184	3	1016	1540	1100	1532
1185	3	1773	1541	1849	1525
1186	4	1773	1541	1849	1825
1187	3	1522	1542	1851	1527
1188	4	1522	1542	1851	1827
1189	3	1521	1543	1850	1526
1190	4	1521	1543	1850	1826
1191	3	1774	1544	1852	1528
1192	4	1774	1544	1852	1828
1193	4	515	1545	597	573
1194	3	515	1545	597	1533
1195	4	1524	1546	599	575
1196	3	1524	1546	599	1535
1197	4	1523	1547	598	574
1198	3	1523	1547	598	1534
1199	4	516	1548	600	576
1200	3	516	1548	600	1536
1201	3	516	1549	1609	1565
1202	4	516	1549	1609	1585
1203	3	515	1550	1610	1567
1204	4	515	1550	1610	1586
1205	3	1524	1551	1611	1566
1206	4	1524	1551	1611	1587
1207	3	1523	1552	1612	1568
1208	4	1523	1552	1612	1588
1209	3	1774	1553	1613	1561
1210	4	1774	1553	1613	1589
1211	3	1773	1554	1614	1563
1212	4	1773	1554	1614	1590
1213	3	1522	1555	1615	1562
1214	4	1522	1555	1615	1591
1215	3	1521	1556	1616	1564
1216	4	1521	1556	1616	1592
1217	3	1016	1557	1617	1569
1218	4	1016	1557	1617	1593
1219	3	1015	1558	1618	1571
1220	4	1015	1558	1618	1594
1221	3	1520	1559	1619	1570
1222	4	1520	1559	1619	1595
1223	3	1519	1560	1620	1572
1224	4	1519	1560	1620	1596
1225	3	510	1561	1613	1553
1226	4	510	1561	1613	1589
1227	3	509	1562	1615	1555
1228	4	509	1562	1615	1591
1229	3	1518	1563	1614	1554
1230	4	1518	1563	1614	1590
1231	3	1517	1564	1616	1556
1232	4	1517	1564	1616	1592
1233	3	1012	1565	1609	1549
1234	4	1012	1565	1609	1585
1235	3	1011	1566	1611	1551
1236	4	1011	1566	1611	1587
1237	3	1516	1567	1610	1550
1238	4	1516	1567	1610	1586
1239	3	1515	1568	1612	1552
1240	4	1515	1568	1612	1588
1241	3	1766	1569	1617	1557
1242	4	1766	1569	1617	1593
1243	3	1765	1570	1619	1559
1244	4	1765	1570	1619	1595
1245	3	1514	1571	1618	1558
1246	4	1514	1571	1618	1594
1247	3	1513	1572	1620	1560
1248	4	1513	1572	1620	1596
1249	5	1777	1597	1573	1733
1250	5	1793	1597	1573	1733
1251	5	1777	1597	1573	1717
1252	5	1793	1597	1573	1717
1253	5	1778	1598	1574	1735
1254	5	1795	1598	1574	1735
1255	5	1778	1598	1574	1718
1256	5	1795	1598	1574	1718
1257	5	1779	1599	1575	1734
1258	5	1794	1599	1575	1734
1259	5	1779	1599	1575	1719
1260	5	1794	1599	1575	1719
1261	5	1780	1600	1576	1736
1262	5	1796	1600	1576	1736
1263	5	1780	1600	1576	1720
1264	5	1796	1600	1576	1720
1265	5	1025	1601	1577	1729
1266	5	1033	1601	1577	1729
1267	5	1025	1601	1577	1721
1268	5	1033	1601	1577	1721
1269	5	1026	1602	1578	1722
1270	5	1035	1602	1578	1722
1271	5	1026	1602	1578	1731
1272	5	1035	1602	1578	1731
1273	5	1027	1603	1579	1730
1274	5	1034	1603	1579	1730
1275	5	1027	1603	1579	1723
1276	5	1034	1603	1579	1723
1277	5	1028	1604	1580	1732
1278	5	1036	1604	1580	1732
1279	5	1028	1604	1580	1724
1280	5	1036	1604	1580	1724
1281	5	525	1605	1581	1725
1282	5	537	1605	1581	1725
1283	5	525	1605	1581	1737
1284	5	537	1605	1581	1737
1285	5	526	1606	1582	1739
1286	5	539	1606	1582	1739
1287	5	526	1606	1582	1726
1288	5	539	1606	1582	1726
1289	5	527	1607	1583	1738
1290	5	538	1607	1583	1738
1291	5	527	1607	1583	1727
1292	5	538	1607	1583	1727
1293	5	528	1608	1584	1728
1294	5	540	1608	1584	1728
1295	5	528	1608	1584	1740
1296	5	540	1608	1584	1740
1297	5	1549	1609	1585	1757
1298	5	1565	1609	1585	1757
1299	5	1549	1609	1585	1741
1300	5	1565	1609	1585	1741
1301	5	1550	1610	1586	1742
1302	5	1567	1610	1586	1742
1303	5	1550	1610	1586	1759
1304	5	1567	1610	1586	1759
1305	5	1551	1611	1587	1758
1306	5	1566	1611	1587	1758
1307	5	1551	1611	1587	1743
1308	5	1566	1611	1587	1743
1309	5	1552	1612	1588	1744
1310	5	1568	1612	1588	1744
1311	5	1552	1612	1588	1760
1312	5	1568	1612	1588	1760
1313	5	1553	1613	1589	1753
1314	5	1561	1613	1589	1753
1315	5	1553	1613	1589	1745
1316	5	1561	1613	1589	1745
1317	5	1554	1614	1590	1746
1318	5	1563	1614	1590	1746
1319	5	1554	1614	1590	1755
1320	5	1563	1614	1590	1755
1321	5	1555	1615	1591	1747
1322	5	1562	1615	1591	1747
1323	5	1555	1615	1591	1754
1324	5	1562	1615	1591	1754
1325	5	1556	1616	1592	1748
1326	5	1564	1616	1592	1748
1327	5	1556	1616	1592	1756
1328	5	1564	1616	1592	1756
1329	5	1557	1617	1593	1749
1330	5	1569	1617	1593	1749
1331	5	1557	1617	1593	1761
1332	5	1569	1617	1593	1761
1333	5	1558	1618	1594	1763
1334	5	1571	1618	1594	1763
1335	5	1558	1618	1594	1750
1336	5	1571	1618	1594	1750
1337	5	1559	1619	1595	1762
1338	5	1570	1619	1595	1762
1339	5	1559	1619	1595	1751
1340	5	1570	1619	1595	1751
1341	5	1560	1620	1596	1752
1342	5	1572	1620	1596	1752
1343	5	1560	1620	1596	1764
1344	5	1572	1620	1596	1764
1345	4	1513	1777	1597	1573
1346	3	1513	1777	1597	1793
1347	4	1766	1778	1598	1574
1348	3	1766	1778	1598	1795
1349	4	1765	1779	1599	1575
1350	3	1765	1779	1599	1794
1351	4	1514	1780	1600	1576
1352	3	1514	1780	1600	1796
1353	4	1263	1781	1349	1325
1354	3	1263	1781	1349	1789
1355	4	1768	1782	1350	1326
1356	3	1768	1782	1350	1791
1357	4	1767	1783	1351	1327
1358	3	1767	1783	1351	1790
1359	4	1264	1784	1352	1328
1360	3	1264	1784	1352	1792
1361	4	761	1785	849	825
1362	3	761	1785	849	1797
1363	4	1770	1786	850	826
1364	3	1770	1786	850	1799
1365	4	1769	1787	851	827
1366	3	1769	1787	851	1798
1367	4	762	1788	852	828
1368	3	762	1788	852	1800
1369	4	1267	1789	1349	1325
1370	3	1267	1789	1349	1781
1371	4	1772	1790	1351	1327
1372	3	1772	1790	1351	1783
1373	4	1771	1791	1350	1326
1374	3	1771	1791	1350	1782
1375	4	1268	1792	1352	1328
1376	3	1268	1792	1352	1784
1377	4	1521	1793	1597	1573
1378	3	1521	1793	1597	1777
1379	4	1774	1794	1599	1575
1380	3	1774	1794	1599	1779
1381	4	1773	1795	1598	1574
1382	3	1773	1795	1598	1778
1383	4	1522	1796	1600	1576
1384	3	1522	1796	1600	1780
1385	4	767	1797	849	825
1386	3	767	1797	849	1785
1387	4	1776	1798	851	827
1388	3	1776	1798	851	1787
1389	4	1775	1799	850	826
1390	3	1775	1799	850	1786
1391	4	768	1800	852	828
1392	3	768	1800	852	1788
1393	3	768	1801	1861	1817
1394	4	768	1801	1861	1837
1395	3	767	1802	1862	1819
1396	4	767	1802	1862	1838
1397	3	1776	1803	1863	1818
1398	4	1776	1803	1863	1839
1399	3	1775	1804	1864	1820
1400	4	1775	1804	1864	1840
1401	3	1522	1805	1865	1813
1402	4	1522	1805	1865	1841
1403	3	1521	1806	1866	1815
1404	4	1521	1806	1866	1842
1405	3	1774	1807	1867	1814
1406	4	1774	1807	1867	1843
1407	3	1773	1808	1868	1816
1408	4	1773	1808	1868	1844
1409	3	1268	1809	1869	1821
1410	4	1268	1809	1869	1845
1411	3	1267	1810	1870	1823
1412	4	1267	1810	1870	1846
1413	3	1772	1811	1871	1822
1414	4	1772	1811	1871	1847
1415	3	1771	1812	1872	1824
1416	4	1771	1812	1872	1848
1417	3	762	1813	1865	1805
1418	4	762	1813	1865	1841
1419	3	761	1814	1867	1807
1420	4	761	1814	1867	1843
1421	3	1770	1815	1866	1806
1422	4	1770	1815	1866	1842
1423	3	1769	1816	1868	1808
1424	4	1769	1816	1868	1844
1425	3	1264	1817	1861	1801
1426	4	1264	1817	1861	1837
1427	3	1263	1818	1863	1803
1428	4	1263	1818	1863	1839
1429	3	1768	1819	1862	1802
1430	4	1768	1819	1862	1838
1431	3	1767	1820	1864	1804
1432	4	1767	1820	1864	1840
1433	3	1514	1821	1869	1809
1434	4	1514	1821	1869	1845
1435	3	1513	1822	1871	1811
1436	4	1513	1822	1871	1847
1437	3	1766	1823	1870	1810
1438	4	1766	1823	1870	1846
1439	3	1765	1824	1872	1812
1440	4	1765	1824	1872	1848
1441	5	1525	1849	1825	1985
1442	5	1541	1849	1825	1985
1443	5	1525	1849	1825	1969
1444	5	1541	1849	1825	1969
1445	5	1526	1850	1826	1970
1446	5	1543	1850	1826	1970
1447	5	1526	1850	1826	1987
1448	5	1543	1850	1826	1987
1449	5	1527	1851	1827	1986
1450	5	1542	1851	1827	1986
1451	5	1527	1851	1827	1971
1452	5	1542	1851	1827	1971
1453	5	1528	1852	1828	1972
1454	5	1544	1852	1828	1972
1455	5	1528	1852	1828	1988
1456	5	1544	1852	1828	1988
1457	5	1277	1853	1829	1981
1458	5	1285	1853	1829	1981
1459	5	1277	1853	1829	1973
1460	5	1285	1853	1829	1973
1461	5	1278	1854	1830	1974
1462	5	1287	1854	1830	1974
1463	5	1278	1854	1830	1983
1464	5	1287	1854	1830	1983
1465	5	1279	1855	1831	1982
1466	5	1286	1855	1831	1982
1467	5	1279	1855	1831	1975
1468	5	1286	1855	1831	1975
1469	5	1280	1856	1832	1976
1470	5	1288	1856	1832	1976
1471	5	1280	1856	1832	1984
1472	5	1288	1856	1832	1984
1473	5	777	1857	1833	1977
1474	5	789	1857	1833	1977
1475	5	777	1857	1833	1989
1476	5	789	1857	1833	1989
1477	5	778	1858	1834	1991
1478	5	791	1858	1834	1991
1479	5	778	1858	1834	1978
1480	5	791	1858	1834	1978
1481	5	779	1859	1835	1990
1482	5	790	1859	1835	1990
1483	5	779	1859	1835	1979
1484	5	790	1859	1835	1979
1485	5	780	1860	1836	1980
1486	5	792	1860	1836	1980
1487	5	780	1860	1836	1992
1488	5	792	1860	1836	1992
1489	5	1801	1861	1837	2009
1490	5	1817	1861	1837	2009
1491	5	1801	1861	1837	1993
1492	5	1817	1861	1837	1993
1493	5	1802	1862	1838	2011
1494	5	1819	1862	1838	2011
1495	5	1802	1862	1838	1994
1496	5	1819	1862	1838	1994
1497	5	1803	1863	1839	1995
1498	5	1818	1863	1839	1995
1499	5	1803	1863	1839	2010
1500	5	1818	1863	1839	2010
1501	5	1804	1864	1840	2012
1502	5	1820	1864	1840	2012
1503	5	1804	1864	1840	1996
1504	5	1820	1864	1840	1996
1505	5	1805	1865	1841	1997
1506	5	1813	1865	1841	1997
1507	5	1805	1865	1841	2005
1508	5	1813	1865	1841	2005
1509	5	1806	1866	1842	1998
1510	5	1815	1866	1842	1998
1511	5	1806	1866	1842	2007
1512	5	1815	1866	1842	2007
1513	5	1807	1867	1843	1999
1514	5	1814	1867	1843	1999
1515	5	1807	1867	1843	2006
1516	5	1814	1867	1843	2006
1517	5	1808	1868	1844	2000
1518	5	1816	1868	1844	2000
1519	5	1808	1868	1844	2008
1520	5	1816	1868	1844	2008
1521	5	1809	1869	1845	2001
1522	5	1821	1869	1845	2001
1523	5	1809	1869	1845	2013
1524	5	1821	1869	1845	2013
1525	5	1810	1870	1846	2015
1526	5	1823	1870	1846	2015
1527	5	1810	1870	1846	2002
1528	5	1823	1870	1846	2002
1529	5	1811	1871	1847	2014
1530	5	1822	1871	1847	2014
1531	5	1811	1871	1847	2003
1532	5	1822	1871	1847	2003
1533	5	1812	1872	1848	2016
1534	5	1824	1872	1848	2016
1535	5	1812	1872	1848	2004
1536	5	1824	1872	1848	2004
1537	1	253	13	109	125
1538	6	13	109	125	173
1539	2	253	13	109	157
1540	1	2	14	110	127
1541	6	14	110	127	175
1542	2	2	14	110	158
1543	1	1	15	111	126
1544	6	15	111	126	174
1545	2	1	15	111	159
1546	1	254	16	112	128
1547	6	16	112	128	176
1548	2	254	16	112	160
1549	1	507	17	113	121
1550	6	17	113	121	169
1551	2	507	17	113	161
1552	1	4	18	114	123
1553	6	18	114	123	171
1554	2	4	18	114	162
1555	1	3	19	115	122
1556	6	19	115	122	170
1557	2	3	19	115	163
1558	1	508	20	116	124
1559	6	20	116	124	172
1560	2	508	20	116	164
1561	1	1013	21	117	129
1562	6	21	117	129	177
1563	2	1013	21	117	165
1564	1	6	22	118	131
1565	6	22	118	131	179
1566	2	6	22	118	166
1567	1	5	23	119	130
1568	6	23	119	130	178
1569	2	5	23	119	167
1570	1	1014	24	120	132
1571	6	24	120	132	180
1572	2	1014	24	120	168
1573	1	511	25	121	113
1574	6	25	121	113	161
1575	2	511	25	121	169
1576	1	8	26	122	115
1577	6	26	122	115	163
1578	2	8	26	122	170
1579	1	7	27	123	114
1580	6	27	123	114	162
1581	2	7	27	123	171
1582	1	512	28	124	116
1583	6	28	124	116	164
1584	2	512	28	124	172
1585	1	261	29	125	109
1586	6	29	125	109	157
1587	2	261	29	125	173
1588	1	10	30	126	111
1589	6	30	126	111	159
1590	2	10	30	126	174
1591	1	9	31	127	110
1592	6	31	127	110	158
1593	2	9	31	127	175
1594	1	262	32	128	112
1595	6	32	128	112	160
1596	2	262	32	128	176
1597	1	1019	33	129	117
1598	6	33	129	117	165
1599	2	1019	33	129	177
1600	1	12	34	130	119
1601	6	34	130	119	167
1602	2	12	34	130	178
1603	1	11	35	131	118
1604	6	35	131	118	166
1605	2	11	35	131	179
1606	1	1020	36	132	120
1607	6	36	132	120	168
1608	2	1020	36	132	180
1609	1	1020	37	133	149
1610	6	37	133	149	197
1611	2	1020	37	133	181
1612	1	1019	38	134	151
1613	6	38	134	151	199
1614	2	1019	38	134	182
1615	1	12	39	135	150
1616	6	39	135	150	198
1617	2	12	39	135	183
1618	1	11	40	136	152
1619	6	40	136	152	200
1620	2	11	40	136	184
1621	1	262	41	137	145
1622	6	41	137	145	193
1623	2	262	41	137	185
1624	1	261	42	138	147
1625	6	42	138	147	195
1626	2	261	42	138	186
1627	1	10	43	139	146
1628	6	43	139	146	194
1629	2	10	43	139	187
1630	1	9	44	140	148
1631	6	44	140	148	196
1632	2	9	44	140	188
1633	1	512	45	141	153
1634	6	45	141	153	201
1635	2	512	45	141	189
1636	1	511	46	142	155
1637	6	46	142	155	203
1638	2	511	46	142	190
1639	1	8	47	143	154
1640	6	47	143	154	202
1641	2	8	47	143	191
1642	1	7	48	144	156
1643	6	48	144	156	204
1644	2	7	48	144	192
1645	1	1014	49	145	137
1646	6	49	145	137	185
1647	2	1014	49	145	193
1648	1	1013	50	146	139
1649	6	50	146	139	187
1650	2	1013	50	146	194
1651	1	6	51	147	138
1652	6	51	147	138	186
1653	2	6	51	147	195
1654	1	5	52	148	140
1655	6	52	148	140	188
1656	2	5	52	148	196
1657	1	508	53	149	133
1658	6	53	149	133	181
1659	2	508	53	149	197
1660	1	507	54	150	135
1661	6	54	150	135	183
1662	2	507	54	150	198
1663	1	4	55	151	134
1664	6	55	151	134	182
1665	2	4	55	151	199
1666	1	3	56	152	136
1667	6	56	152	136	184
1668	2	3	56	152	200
1669	1	254	57	153	141
1670	6	57	153	141	189
1671	2	254	57	153	201
1672	1	253	58	154	143
1673	6	58	154	143	191
1674	2	253	58	154	202
1675	1	2	59	155	142
1676	6	59	155	142	190
1677	2	2	59	155	203
1678	1	1	60	156	144
1679	6	60	156	144	192
1680	2	1	60	156	204
1681	1	1	265	361	377
1682	6	265	361	377	425
1683	2	1	265	361	409
1684	1	254	266	362	379
1685	6	266	362	379	427
1686	2	254	266	362	410
1687	1	253	267	363	378
1688	6	267	363	378	426
1689	2	253	267	363	411
1690	1	2	268	364	380
1691	6	268	364	380	428
1692	2	2	268	364	412
1693	1	759	269	365	373
1694	6	269	365	373	421
1695	2	759	269	365	413
1696	1	256	270	366	375
1697	6	270	366	375	423
1698	2	256	270	366	414
1699	1	255	271	367	374
1700	6	271	367	374	422
1701	2	255	271	367	415
1702	1	760	272	368	376
1703	6	272	368	376	424
1704	2	760	272	368	416
1705	1	1265	273	369	381
1706	6	273	369	381	429
1707	2	1265	273	369	417
1708	1	258	274	370	383
1709	6	274	370	383	431
1710	2	258	274	370	418
1711	1	257	275	371	382
1712	6	275	371	382	430
1713	2	257	275	371	419
1714	1	1266	276	372	384
1715	6	276	372	384	432
1716	2	1266	276	372	420
1717	1	763	277	373	365
1718	6	277	373	365	413
1719	2	763	277	373	421
1720	1	260	278	374	367
1721	6	278	374	367	415
1722	2	260	278	374	422
1723	1	259	279	375	366
1724	6	279	375	366	414
1725	2	259	279	375	423
1726	1	764	280	376	368
1727	6	280	376	368	416
1728	2	764	280	376	424
1729	1	9	281	377	361
1730	6	281	377	361	409
1731	2	9	281	377	425
1732	1	262	282	378	363
1733	6	282	378	363	411
1734	2	262	282	378	426
1735	1	261	283	379	362
1736	6	283	379	362	410
1737	2	261	283	379	427
1738	1	10	284	380	364
1739	6	284	380	364	412
1740	2	10	284	380	428
1741	1	1271	285	381	369
1742	6	285	381	369	417
1743	2	1271	285	381	429
1744	1	264	286	382	371
1745	6	286	382	371	419
1746	2	264	286	382	430
1747	1	263	287	383	370
1748	6	287	383	370	418
1749	2	263	287	383	431
1750	1	1272	288	384	372
1751	6	288	384	372	420
1752	2	1272	288	384	432
1753	1	1272	289	385	401
1754	6	289	385	401	449
1755	2	1272	289	385	433
1756	1	1271	290	386	403
1757	6	290	386	403	451
1758	2	1271	290	386	434
1759	1	264	291	387	402
1760	6	291	387	402	450
1761	2	264	291	387	435
1762	1	263	292	388	404
1763	6	292	388	404	452
1764	2	263	292	388	436
1765	1	10	293	389	397
1766	6	293	389	397	445
1767	2	10	293	389	437
1768	1	9	294	390	399
1769	6	294	390	399	447
1770	2	9	294	390	438
1771	1	262	295	391	398
1772	6	295	391	398	446
1773	2	262	295	391	439
1774	1	261	296	392	400
1775	6	296	392	400	448
1776	2	261	296	392	440
1777	1	764	297	393	405
1778	6	297	393	405	453
1779	2	764	297	393	441
1780	1	763	298	394	407
1781	6	298	394	407	455
1782	2	763	298	394	442
1783	1	260	299	395	406
1784	6	299	395	406	454
1785	2	260	299	395	443
1786	1	259	300	396	408
1787	6	300	396	408	456
1788	2	259	300	396	444
1789	1	1266	301	397	389
1790	6	301	397	389	437
1791	2	1266	301	397	445
1792	1	1265	302	398	391
1793	6	302	398	391	439
1794	2	1265	302	398	446
1795	1	258	303	399	390
1796	6	303	399	390	438
1797	2	258	303	399	447
1798	1	257	304	400	392
1799	6	304	400	392	440
1800	2	257	304	400	448
1801	1	760	305	401	385
1802	6	305	401	385	433
1803	2	760	305	401	449
1804	1	759	306	402	387
1805	6	306	402	387	435
1806	2	759	306	402	450
1807	1	256	307	403	386
1808	6	307	403	386	434
1809	2	256	307	403	451
1810	1	255	308	404	388
1811	6	308	404	388	436
1812	2	255	308	404	452
1813	1	2	309	405	393
1814	6	309	405	393	441
1815	2	2	309	405	453
1816	1	1	310	406	395
1817	6	310	406	395	443
1818	2	1	310	406	454
1819	1	254	311	407	394
1820	6	311	407	394	442
1821	2	254	311	407	455
1822	1	253	312	408	396
1823	6	312	408	396	444
1824	2	253	312	408	456
1825	1	757	517	613	629
1826	6	517	613	629	677
1827	2	757	517	613	661
1828	1	506	518	614	631
1829	6	518	614	631	679
1830	2	506	518	614	662
1831	1	505	519	615	630
1832	6	519	615	630	678
1833	2	505	519	615	663
1834	1	758	520	616	632
1835	6	520	616	632	680
1836	2	758	520	616	664
1837	1	3	521	617	625
1838	6	521	617	625	673
1839	2	3	521	617	665
1840	1	508	522	618	627
1841	6	522	618	627	675
1842	2	508	522	618	666
1843	1	507	523	619	626
1844	6	523	619	626	674
1845	2	507	523	619	667
1846	1	4	524	620	628
1847	6	524	620	628	676
1848	2	4	524	620	668
1849	1	1517	525	621	633
1850	6	525	621	633	681
1851	2	1517	525	621	669
1852	1	510	526	622	635
1853	6	526	622	635	683
1854	2	510	526	622	670
1855	1	509	527	623	634
1856	6	527	623	634	682
1857	2	509	527	623	671
1858	1	1518	528	624	636
1859	6	528	624	636	684
1860	2	1518	528	624	672
1861	1	7	529	625	617
1862	6	529	625	617	665
1863	2	7	529	625	673
1864	1	512	530	626	619
1865	6	530	626	619	667
1866	2	512	530	626	674
1867	1	511	531	627	618
1868	6	531	627	618	666
1869	2	511	531	627	675
1870	1	8	532	628	620
1871	6	532	628	620	668
1872	2	8	532	628	676
1873	1	765	533	629	613
1874	6	533	629	613	661
1875	2	765	533	629	677
1876	1	514	534	630	615
1877	6	534	630	615	663
1878	2	514	534	630	678
1879	1	513	535	631	614
1880	6	535	631	614	662
1881	2	513	535	631	679
1882	1	766	536	632	616
1883	6	536	632	616	664
1884	2	766	536	632	680
1885	1	1523	537	633	621
1886	6	537	633	621	669
1887	2	1523	537	633	681
1888	1	516	538	634	623
1889	6	538	634	623	671
1890	2	516	538	634	682
1891	1	515	539	635	622
1892	6	539	635	622	670
1893	2	515	539	635	683
1894	1	1524	540	636	624
1895	6	540	636	624	672
1896	2	1524	540	636	684
1897	1	1524	541	637	653
1898	6	541	637	653	701
1899	2	1524	541	637	685
1900	1	1523	542	638	655
1901	6	542	638	655	703
1902	2	1523	542	638	686
1903	1	516	543	639	654
1904	6	543	639	654	702
1905	2	516	543	639	687
1906	1	515	544	640	656
1907	6	544	640	656	704
1908	2	515	544	640	688
1909	1	766	545	641	649
1910	6	545	641	649	697
1911	2	766	545	641	689
1912	1	765	546	642	651
1913	6	546	642	651	699
1914	2	765	546	642	690
1915	1	514	547	643	650
1916	6	547	643	650	698
1917	2	514	547	643	691
1918	1	513	548	644	652
1919	6	548	644	652	700
1920	2	513	548	644	692
1921	1	8	549	645	657
1922	6	549	645	657	705
1923	2	8	549	645	693
1924	1	7	550	646	659
1925	6	550	646	659	707
1926	2	7	550	646	694
1927	1	512	551	647	658
1928	6	551	647	658	706
1929	2	512	551	647	695
1930	1	511	552	648	660
1931	6	552	648	660	708
1932	2	511	552	648	696
1933	1	1518	553	649	641
1934	6	553	649	641	689
1935	2	1518	553	649	697
1936	1	1517	554	650	643
1937	6	554	650	643	691
1938	2	1517	554	650	698
1939	1	510	555	651	642
1940	6	555	651	642	690
1941	2	510	555	651	699
1942	1	509	556	652	644
1943	6	556	652	644	692
1944	2	509	556	652	700
1945	1	4	557	653	637
1946	6	557	653	637	685
1947	2	4	557	653	701
1948	1	3	558	654	639
1949	6	558	654	639	687
1950	2	3	558	654	702
1951	1	508	559	655	638
1952	6	559	655	638	686
1953	2	508	559	655	703
1954	1	507	560	656	640
1955	6	560	656	640	688
1956	2	507	560	656	704
1957	1	758	561	657	645
1958	6	561	657	645	693
1959	2	758	561	657	705
1960	1	757	562	658	647
1961	6	562	658	647	695
1962	2	757	562	658	706
1963	1	506	563	659	646
1964	6	563	659	646	694
1965	2	506	563	659	707
1966	1	505	564	660	648
1967	6	564	660	648	696
1968	2	505	564	660	708
1969	1	505	769	865	881
1970	6	769	865	881	929
1971	2	505	769	865	913
1972	1	758	770	866	883
1973	6	770	866	883	931
1974	2	758	770	866	914
1975	1	757	771	867	882
1976	6	771	867	882	930
1977	2	757	771	867	915
1978	1	506	772	868	884
1979	6	772	868	884	932
1980	2	506	772	868	916
1981	1	255	773	869	877
1982	6	773	869	877	925
1983	2	255	773	869	917
1984	1	760	774	870	879
1985	6	774	870	879	927
1986	2	760	774	870	918
1987	1	759	775	871	878
1988	6	775	871	878	926
1989	2	759	775	871	919
1990	1	256	776	872	880
1991	6	776	872	880	928
1992	2	256	776	872	920
1993	1	1769	777	873	885
1994	6	777	873	885	933
1995	2	1769	777	873	921
1996	1	762	778	874	887
1997	6	778	874	887	935
1998	2	762	778	874	922
1999	1	761	779	875	886
2000	6	779	875	886	934
2001	2	761	779	875	923
2002	1	1770	780	876	888
2003	6	780	876	888	936
2004	2	1770	780	876	924
2005	1	259	781	877	869
2006	6	781	877	869	917
2007	2	259	781	877	925
2008	1	764	782	878	871
2009	6	782	878	871	919
2010	2	764	782	878	926
2011	1	763	783	879	870
2012	6	783	879	870	918
2013	2	763	783	879	927
2014	1	260	784	880	872
2015	6	784	880	872	920
2016	2	260	784	880	928
2017	1	513	785	881	865
2018	6	785	881	865	913
2019	2	513	785	881	929
2020	1	766	786	882	867
2021	6	786	882	867	915
2022	2	766	786	882	930
2023	1	765	787	883	866
2024	6	787	883	866	914
2025	2	765	787	883	931
2026	1	514	788	884	868
2027	6	788	884	868	916
2028	2	514	788	884	932
2029	1	1775	789	885	873
2030	6	789	885	873	921
2031	2	1775	789	885	933
2032	1	768	790	886	875
2033	6	790	886	875	923
2034	2	768	790	886	934
2035	1	767	791	887	874
2036	6	791	887	874	922
2037	2	767	791	887	935
2038	1	1776	792	888	876
2039	6	792	888	876	924
2040	2	1776	792	888	936
2041	1	1776	793	889	905
2042	6	793	889	905	953
2043	2	1776	793	889	937
2044	1	1775	794	890	907
2045	6	794	890	907	955
2046	2	1775	794	890	938
2047	1	768	795	891	906
2048	6	795	891	906	954
2049	2	768	795	891	939
2050	1	767	796	892	908
2051	6	796	892	908	956
2052	2	767	796	892	940
2053	1	514	797	893	901
2054	6	797	893	901	949
2055	2	514	797	893	941
2056	1	513	798	894	903
2057	6	798	894	903	951
2058	2	513	798	894	942
2059	1	766	799	895	902
2060	6	799	895	902	950
2061	2	766	799	895	943
2062	1	765	800	896	904
2063	6	800	896	904	952
2064	2	765	800	896	944
2065	1	260	801	897	909
2066	6	801	897	909	957
2067	2	260	801	897	945
2068	1	259	802	898	911
2069	6	802	898	911	959
2070	2	259	802	898	946
2071	1	764	803	899	910
2072	6	803	899	910	958
2073	2	764	803	899	947
2074	1	763	804	900	912
2075	6	804	900	912	960
2076	2	763	804	900	948
2077	1	1770	805	901	893
2078	6	805	901	893	941
2079	2	1770	805	901	949
2080	1	1769	806	902	895
2081	6	806	902	895	943
2082	2	1769	806	902	950
2083	1	762	807	903	894
2084	6	807	903	894	942
2085	2	762	807	903	951
2086	1	761	808	904	896
2087	6	808	904	896	944
2088	2	761	808	904	952
2089	1	256	809	905	889
2090	6	809	905	889	937
2091	2	256	809	905	953
2092	1	255	810	906	891
2093	6	810	906	891	939
2094	2	255	810	906	954
2095	1	760	811	907	890
2096	6	811	907	890	938
2097	2	760	811	907	955
2098	1	759	812	908	892
2099	6	812	908	892	940
2100	2	759	812	908	956
2101	1	506	813	909	897
2102	6	813	909	897	945
2103	2	506	813	909	957
2104	1	505	814	910	899
2105	6	814	910	899	947
2106	2	505	814	910	958
2107	1	758	815	911	898
2108	6	815	911	898	946
2109	2	758	815	911	959
2110	1	757	816	912	900
2111	6	816	912	900	948
2112	2	757	816	912	960
2113	1	1261	1021	1117	1133
2114	6	1021	1117	1133	1181
2115	2	1261	1021	1117	1165
2116	1	1010	1022	1118	1135
2117	6	1022	1118	1135	1183
2118	2	1010	1022	1118	1166
2119	1	1009	1023	1119	1134
2120	6	1023	1119	1134	1182
2121	2	1009	1023	1119	1167
2122	1	1262	1024	1120	1136
2123	6	1024	1120	1136	1184
2124	2	1262	1024	1120	1168
2125	1	1515	1025	1121	1129
2126	6	1025	1121	1129	1177
2127	2	1515	1025	1121	1169
2128	1	1012	1026	1122	1131
2129	6	1026	1122	1131	1179
2130	2	1012	1026	1122	1170
2131	1	1011	1027	1123	1130
2132	6	1027	1123	1130	1178
2133	2	1011	1027	1123	1171
2134	1	1516	1028	1124	1132
2135	6	1028	1124	1132	1180
2136	2	1516	1028	1124	1172
2137	1	5	1029	1125	1137
2138	6	1029	1125	1137	1185
2139	2	5	1029	1125	1173
2140	1	1014	1030	1126	1139
2141	6	1030	1126	1139	1187
2142	2	1014	1030	1126	1174
2143	1	1013	1031	1127	1138
2144	6	1031	1127	1138	1186
2145	2	1013	1031	1127	1175
2146	1	6	1032	1128	1140
2147	6	1032	1128	1140	1188
2148	2	6	1032	1128	1176
2149	1	1519	1033	1129	1121
2150	6	1033	1129	1121	1169
2151	2	1519	1033	1129	1177
2152	1	1016	1034	1130	1123
2153	6	1034	1130	1123	1171
2154	2	1016	1034	1130	1178
2155	1	1015	1035	1131	1122
2156	6	1035	1131	1122	1170
2157	2	1015	1035	1131	1179
2158	1	1520	1036	1132	1124
2159	6	1036	1132	1124	1172
2160	2	1520	1036	1132	1180
2161	1	1269	1037	1133	1117
2162	6	1037	1133	1117	1165
2163	2	1269	1037	1133	1181
2164	1	1018	1038	1134	1119
2165	6	1038	1134	1119	1167
2166	2	1018	1038	1134	1182
2167	1	1017	1039	1135	1118
2168	6	1039	1135	1118	1166
2169	2	1017	1039	1135	1183
2170	1	1270	1040	1136	1120
2171	6	1040	1136	1120	1168
2172	2	1270	1040	1136	1184
2173	1	11	1041	1137	1125
2174	6	1041	1137	1125	1173
2175	2	11	1041	1137	1185
2176	1	1020	1042	1138	1127
2177	6	1042	1138	1127	1175
2178	2	1020	1042	1138	1186
2179	1	1019	1043	1139	1126
2180	6	1043	1139	1126	1174
2181	2	1019	1043	1139	1187
2182	1	12	1044	1140	1128
2183	6	1044	1140	1128	1176
2184	2	12	1044	1140	1188
2185	1	12	1045	1141	1157
2186	6	1045	1141	1157	1205
2187	2	12	1045	1141	1189
2188	1	11	1046	1142	1159
2189	6	1046	1142	1159	1207
2190	2	11	1046	1142	1190
2191	1	1020	1047	1143	1158
2192	6	1047	1143	1158	1206
2193	2	1020	1047	1143	1191
2194	1	1019	1048	1144	1160
2195	6	1048	1144	1160	1208
2196	2	1019	1048	1144	1192
2197	1	1270	1049	1145	1153
2198	6	1049	1145	1153	1201
2199	2	1270	1049	1145	1193
2200	1	1269	1050	1146	1155
2201	6	1050	1146	1155	1203
2202	2	1269	1050	1146	1194
2203	1	1018	1051	1147	1154
2204	6	1051	1147	1154	1202
2205	2	1018	1051	1147	1195
2206	1	1017	1052	1148	1156
2207	6	1052	1148	1156	1204
2208	2	1017	1052	1148	1196
2209	1	1520	1053	1149	1161
2210	6	1053	1149	1161	1209
2211	2	1520	1053	1149	1197
2212	1	1519	1054	1150	1163
2213	6	1054	1150	1163	1211
2214	2	1519	1054	1150	1198
2215	1	1016	1055	1151	1162
2216	6	1055	1151	1162	1210
2217	2	1016	1055	1151	1199
2218	1	1015	1056	1152	1164
2219	6	1056	1152	1164	1212
2220	2	1015	1056	1152	1200
2221	1	6	1057	1153	1145
2222	6	1057	1153	1145	1193
2223	2	6	1057	1153	1201
2224	1	5	1058	1154	1147
2225	6	1058	1154	1147	1195
2226	2	5	1058	1154	1202
2227	1	1014	1059	1155	1146
2228	6	1059	1155	1146	1194
2229	2	1014	1059	1155	1203
2230	1	1013	1060	1156	1148
2231	6	1060	1156	1148	1196
2232	2	1013	1060	1156	1204
2233	1	1516	1061	1157	1141
2234	6	1061	1157	1141	1189
2235	2	1516	1061	1157	1205
2236	1	1515	1062	1158	1143
2237	6	1062	1158	1143	1191
2238	2	1515	1062	1158	1206
2239	1	1012	1063	1159	1142
2240	6	1063	1159	1142	1190
2241	2	1012	1063	1159	1207
2242	1	1011	1064	1160	1144
2243	6	1064	1160	1144	1192
2244	2	1011	1064	1160	1208
2245	1	1262	1065	1161	1149
2246	6	1065	1161	1149	1197
2247	2	1262	1065	1161	1209
2248	1	1261	1066	1162	1151
2249	6	1066	1162	1151	1199
2250	2	1261	1066	1162	1210
2251	1	1010	1067	1163	1150
2252	6	1067	1163	1150	1198
2253	2	1010	1067	1163	1211
2254	1	1009	1068	1164	1152
2255	6	1068	1164	1152	1200
2256	2	1009	1068	1164	1212
2257	1	1009	1273	1369	1385
2258	6	1273	1369	1385	1433
2259	2	1009	1273	1369	1417
2260	1	1262	1274	1370	1387
2261	6	1274	1370	1387	1435
2262	2	1262	1274	1370	1418
2263	1	1261	1275	1371	1386
2264	6	1275	1371	1386	1434
2265	2	1261	1275	1371	1419
2266	1	1010	1276	1372	1388
2267	6	1276	1372	1388	1436
2268	2	1010	1276	1372	1420
2269	1	1767	1277	1373	1381
2270	6	1277	1373	1381	1429
2271	2	1767	1277	1373	1421
2272	1	1264	1278	1374	1383
2273	6	1278	1374	1383	1431
2274	2	1264	1278	1374	1422
2275	1	1263	1279	1375	1382
2276	6	1279	1375	1382	1430
2277	2	1263	1279	1375	1423
2278	1	1768	1280	1376	1384
2279	6	1280	1376	1384	1432
2280	2	1768	1280	1376	1424
2281	1	257	1281	1377	1389
2282	6	1281	1377	1389	1437
2283	2	257	1281	1377	1425
2284	1	1266	1282	1378	1391
2285	6	1282	1378	1391	1439
2286	2	1266	1282	1378	1426
2287	1	1265	1283	1379	1390
2288	6	1283	1379	1390	1438
2289	2	1265	1283	1379	1427
2290	1	258	1284	1380	1392
2291	6	1284	1380	1392	1440
2292	2	258	1284	1380	1428
2293	1	1771	1285	1381	1373
2294	6	1285	1381	1373	1421
2295	2	1771	1285	1381	1429
2296	1	1268	1286	1382	1375
2297	6	1286	1382	1375	1423
2298	2	1268	1286	1382	1430
2299	1	1267	1287	1383	1374
2300	6	1287	1383	1374	1422
2301	2	1267	1287	1383	1431
2302	1	1772	1288	1384	1376
2303	6	1288	1384	1376	1424
2304	2	1772	1288	1384	1432
2305	1	1017	1289	1385	1369
2306	6	1289	1385	1369	1417
2307	2	1017	1289	1385	1433
2308	1	1270	1290	1386	1371
2309	6	1290	1386	1371	1419
2310	2	1270	1290	1386	1434
2311	1	1269	1291	1387	1370
2312	6	1291	1387	1370	1418
2313	2	1269	1291	1387	1435
2314	1	1018	1292	1388	1372
2315	6	1292	1388	1372	1420
2316	2	1018	1292	1388	1436
2317	1	263	1293	1389	1377
2318	6	1293	1389	1377	1425
2319	2	263	1293	1389	1437
2320	1	1272	1294	1390	1379
2321	6	1294	1390	1379	1427
2322	2	1272	1294	1390	1438
2323	1	1271	1295	1391	1378
2324	6	1295	1391	1378	1426
2325	2	1271	1295	1391	1439
2326	1	264	1296	1392	1380
2327	6	1296	1392	1380	1428
2328	2	264	1296	1392	1440
2329	1	264	1297	1393	1409
2330	6	1297	1393	1409	1457
2331	2	264	1297	1393	1441
2332	1	263	1298	1394	1411
2333	6	1298	1394	1411	1459
2334	2	263	1298	1394	1442
2335	1	1272	1299	1395	1410
2336	6	1299	1395	1410	1458
2337	2	1272	1299	1395	1443
2338	1	1271	1300	1396	1412
2339	6	1300	1396	1412	1460
2340	2	1271	1300	1396	1444
2341	1	1018	1301	1397	1405
2342	6	1301	1397	1405	1453
2343	2	1018	1301	1397	1445
2344	1	1017	1302	1398	1407
2345	6	1302	1398	1407	1455
2346	2	1017	1302	1398	1446
2347	1	1270	1303	1399	1406
2348	6	1303	1399	1406	1454
2349	2	1270	1303	1399	1447
2350	1	1269	1304	1400	1408
2351	6	1304	1400	1408	1456
2352	2	1269	1304	1400	1448
2353	1	1772	1305	1401	1413
2354	6	1305	1401	1413	1461
2355	2	1772	1305	1401	1449
2356	1	1771	1306	1402	1415
2357	6	1306	1402	1415	1463
2358	2	1771	1306	1402	1450
2359	1	1268	1307	1403	1414
2360	6	1307	1403	1414	1462
2361	2	1268	1307	1403	1451
2362	1	1267	1308	1404	1416
2363	6	1308	1404	1416	1464
2364	2	1267	1308	1404	1452
2365	1	258	1309	1405	1397
2366	6	1309	1405	1397	1445
2367	2	258	1309	1405	1453
2368	1	257	1310	1406	1399
2369	6	1310	1406	1399	1447
2370	2	257	1310	1406	1454
2371	1	1266	1311	1407	1398
2372	6	1311	1407	1398	1446
2373	2	1266	1311	1407	1455
2374	1	1265	1312	1408	1400
2375	6	1312	1408	1400	1448
2376	2	1265	1312	1408	1456
2377	1	1768	1313	1409	1393
2378	6	1313	1409	1393	1441
2379	2	1768	1313	1409	1457
2380	1	1767	1314	1410	1395
2381	6	1314	1410	1395	1443
2382	2	1767	1314	1410	1458
2383	1	1264	1315	1411	1394
2384	6	1315	1411	1394	1442
2385	2	1264	1315	1411	1459
2386	1	1263	1316	1412	1396
2387	6	1316	1412	1396	1444
2388	2	1263	1316	1412	1460
2389	1	1010	1317	1413	1401
2390	6	1317	1413	1401	1449
2391	2	1010	1317	1413	1461
2392	1	1009	1318	1414	1403
2393	6	1318	1414	1403	1451
2394	2	1009	1318	1414	1462
2395	1	1262	1319	1415	1402
2396	6	1319	1415	1402	1450
2397	2	1262	1319	1415	1463
2398	1	1261	1320	1416	1404
2399	6	1320	1416	1404	1452
2400	2	1261	1320	1416	1464
2401	1	1765	1525	1621	1637
2402	6	1525	1621	1637	1685
2403	2	1765	1525	1621	1669
2404	1	1514	1526	1622	1639
2405	6	1526	1622	1639	1687
2406	2	1514	1526	1622	1670
2407	1	1513	1527	1623	1638
2408	6	1527	1623	1638	1686
2409	2	1513	1527	1623	1671
2410	1	1766	1528	1624	1640
2411	6	1528	1624	1640	1688
2412	2	1766	1528	1624	1672
2413	1	1011	1529	1625	1633
2414	6	1529	1625	1633	1681
2415	2	1011	1529	1625	1673
2416	1	1516	1530	1626	1635
2417	6	1530	1626	1635	1683
2418	2	1516	1530	1626	1674
2419	1	1515	1531	1627	1634
2420	6	1531	1627	1634	1682
2421	2	1515	1531	1627	1675
2422	1	1012	1532	1628	1636
2423	6	1532	1628	1636	1684
2424	2	1012	1532	1628	1676
2425	1	509	1533	1629	1641
2426	6	1533	1629	1641	1689
2427	2	509	1533	1629	1677
2428	1	1518	1534	1630	1643
2429	6	1534	1630	1643	1691
2430	2	1518	1534	1630	1678
2431	1	1517	1535	1631	1642
2432	6	1535	1631	1642	1690
2433	2	1517	1535	1631	1679
2434	1	510	1536	1632	1644
2435	6	1536	1632	1644	1692
2436	2	510	1536	1632	1680
2437	1	1015	1537	1633	1625
2438	6	1537	1633	1625	1673
2439	2	1015	1537	1633	1681
2440	1	1520	1538	1634	1627
2441	6	1538	1634	1627	1675
2442	2	1520	1538	1634	1682
2443	1	1519	1539	1635	1626
2444	6	1539	1635	1626	1674
2445	2	1519	1539	1635	1683
2446	1	1016	1540	1636	1628
2447	6	1540	1636	1628	1676
2448	2	1016	1540	1636	1684
2449	1	1773	1541	1637	1621
2450	6	1541	1637	1621	1669
2451	2	1773	1541	1637	1685
2452	1	1522	1542	1638	1623
2453	6	1542	1638	1623	1671
2454	2	1522	1542	1638	1686
2455	1	1521	1543	1639	1622
2456	6	1543	1639	1622	1670
2457	2	1521	1543	1639	1687
2458	1	1774	1544	1640	1624
2459	6	1544	1640	1624	1672
2460	2	1774	1544	1640	1688
2461	1	515	1545	1641	1629
2462	6	1545	1641	1629	1677
2463	2	515	1545	1641	1689
2464	1	1524	1546	1642	1631
2465	6	1546	1642	1631	1679
2466	2	1524	1546	1642	1690
2467	1	1523	1547	1643	1630
2468	6	1547	1643	1630	1678
2469	2	1523	1547	1643	1691
2470	1	516	1548	1644	1632
2471	6	1548	1644	1632	1680
2472	2	516	1548	1644	1692
2473	1	516	1549	1645	1661
2474	6	1549	1645	1661	1709
2475	2	516	1549	1645	1693
2476	1	515	1550	1646	1663
2477	6	1550	1646	1663	1711
2478	2	515	1550	1646	1694
2479	1	1524	1551	1647	1662
2480	6	1551	1647	1662	1710
2481	2	1524	1551	1647	1695
2482	1	1523	1552	1648	1664
2483	6	1552	1648	1664	1712
2484	2	1523	1552	1648	1696
2485	1	1774	1553	1649	1657
2486	6	1553	1649	1657	1705
2487	2	1774	1553	1649	1697
2488	1	1773	1554	1650	1659
2489	6	1554	1650	1659	1707
2490	2	1773	1554	1650	1698
2491	1	1522	1555	1651	1658
2492	6	1555	1651	1658	1706
2493	2	1522	1555	1651	1699
2494	1	1521	1556	1652	1660
2495	6	1556	1652	1660	1708
2496	2	1521	1556	1652	1700
2497	1	1016	1557	1653	1665
2498	6	1557	1653	1665	1713
2499	2	1016	1557	1653	1701
2500	1	1015	1558	1654	1667
2501	6	1558	1654	1667	1715
2502	2	1015	1558	1654	1702
2503	1	1520	1559	1655	1666
2504	6	1559	1655	1666	1714
2505	2	1520	1559	1655	1703
2506	1	1519	1560	1656	1668
2507	6	1560	1656	1668	1716
2508	2	1519	1560	1656	1704
2509	1	510	1561	1657	1649
2510	6	1561	1657	1649	1697
2511	2	510	1561	1657	1705
2512	1	509	1562	1658	1651
2513	6	1562	1658	1651	1699
2514	2	509	1562	1658	1706
2515	1	1518	1563	1659	1650
2516	6	1563	1659	1650	1698
2517	2	1518	1563	1659	1707
2518	1	1517	1564	1660	1652
2519	6	1564	1660	1652	1700
2520	2	1517	1564	1660	1708
2521	1	1012	1565	1661	1645
2522	6	1565	1661	1645	1693
2523	2	1012	1565	1661	1709
2524	1	1011	1566	1662	1647
2525	6	1566	1662	1647	1695
2526	2	1011	1566	1662	1710
2527	1	1516	1567	1663	1646
2528	6	1567	1663	1646	1694
2529	2	1516	1567	1663	1711
2530	1	1515	1568	1664	1648
2531	6	1568	1664	1648	1696
2532	2	1515	1568	1664	1712
2533	1	1766	1569	1665	1653
2534	6	1569	1665	1653	1701
2535	2	1766	1569	1665	1713
2536	1	1765	1570	1666	1655
2537	6	1570	1666	1655	1703
2538	2	1765	1570	1666	1714
2539	1	1514	1571	1667	1654
2540	6	1571	1667	1654	1702
2541	2	1514	1571	1667	1715
2542	1	1513	1572	1668	1656
2543	6	1572	1668	1656	1704
2544	2	1513	1572	1668	1716
2545	1	1513	1777	1873	1889
2546	6	1777	1873	1889	1937
2547	2	1513	1777	1873	1921
2548	1	1766	1778	1874	1891
2549	6	1778	1874	1891	1939
2550	2	1766	1778	1874	1922
2551	1	1765	1779	1875	1890
2552	6	1779	1875	1890	1938
2553	2	1765	1779	1875	1923
2554	1	1514	1780	1876	1892
2555	6	1780	1876	1892	1940
2556	2	1514	1780	1876	1924
2557	1	1263	1781	1877	1885
2558	6	1781	1877	1885	1933
2559	2	1263	1781	1877	1925
2560	1	1768	1782	1878	1887
2561	6	1782	1878	1887	1935
2562	2	1768	1782	1878	1926
2563	1	1767	1783	1879	1886
2564	6	1783	1879	1886	1934
2565	2	1767	1783	1879	1927
2566	1	1264	1784	1880	1888
2567	6	1784	1880	1888	1936
2568	2	1264	1784	1880	1928
2569	1	761	1785	1881	1893
2570	6	1785	1881	1893	1941
2571	2	761	1785	1881	1929
2572	1	1770	1786	1882	1895
2573	6	1786	1882	1895	1943
2574	2	1770	1786	1882	1930
2575	1	1769	1787	1883	1894
2576	6	1787	1883	1894	1942
2577	2	1769	1787	1883	1931
2578	1	762	1788	1884	1896
2579	6	1788	1884	1896	1944
2580	2	762	1788	1884	1932
2581	1	1267	1789	1885	1877
2582	6	1789	1885	1877	1925
2583	2	1267	1789	1885	1933
2584	1	1772	1790	1886	1879
2585	6	1790	1886	1879	1927
2586	2	1772	1790	1886	1934
2587	1	1771	1791	1887	1878
2588	6	1791	1887	1878	1926
2589	2	1771	1791	1887	1935
2590	1	1268	1792	1888	1880
2591	6	1792	1888	1880	1928
2592	2	1268	1792	1888	1936
2593	1	1521	1793	1889	1873
2594	6	1793	1889	1873	1921
2595	2	1521	1793	1889	1937
2596	1	1774	1794	1890	1875
2597	6	1794	1890	1875	1923
2598	2	1774	1794	1890	1938
2599	1	1773	1795	1891	1874
2600	6	1795	1891	1874	1922
2601	2	1773	1795	1891	1939
2602	1	1522	1796	1892	1876
2603	6	1796	1892	1876	1924
2604	2	1522	1796	1892	1940
2605	1	767	1797	1893	1881
2606	6	1797	1893	1881	1929
2607	2	767	1797	1893	1941
2608	1	1776	1798	1894	1883
2609	6	1798	1894	1883	1931
2610	2	1776	1798	1894	1942
2611	1	1775	1799	1895	1882
2612	6	1799	1895	1882	1930
2613	2	1775	1799	1895	1943
2614	1	768	1800	1896	1884
2615	6	1800	1896	1884	1932
2616	2	768	1800	1896	1944
2617	1	768	1801	1897	1913
2618	6	1801	1897	1913	1961
2619	2	768	1801	1897	1945
2620	1	767	1802	1898	1915
2621	6	1802	1898	1915	1963
2622	2	767	1802	1898	1946
2623	1	1776	1803	1899	1914
2624	6	1803	1899	1914	1962
2625	2	1776	1803	1899	1947
2626	1	1775	1804	1900	1916
2627	6	1804	1900	1916	1964
2628	2	1775	1804	1900	1948
2629	1	1522	1805	1901	1909
2630	6	1805	1901	1909	1957
2631	2	1522	1805	1901	1949
2632	1	1521	1806	1902	1911
2633	6	1806	1902	1911	1959
2634	2	1521	1806	1902	1950
2635	1	1774	1807	1903	1910
2636	6	1807	1903	1910	1958
2637	2	1774	1807	1903	1951
2638	1	1773	1808	1904	1912
2639	6	1808	1904	1912	1960
2640	2	1773	1808	1904	1952
2641	1	1268	1809	1905	1917
2642	6	1809	1905	1917	1965
2643	2	1268	1809	1905	1953
2644	1	1267	1810	1906	1919
2645	6	1810	1906	1919	1967
2646	2	1267	1810	1906	1954
2647	1	1772	1811	1907	1918
2648	6	1811	1907	1918	1966
2649	2	1772	1811	1907	1955
2650	1	1771	1812	1908	1920
2651	6	1812	1908	1920	1968
2652	2	1771	1812	1908	1956
2653	1	762	1813	1909	1901
2654	6	1813	1909	1901	1949
2655	2	762	1813	1909	1957
2656	1	761	1814	1910	1903
2657	6	1814	1910	1903	1951
2658	2	761	1814	1910	1958
2659	1	1770	1815	1911	1902
2660	6	1815	1911	1902	1950
2661	2	1770	1815	1911	1959
2662	1	1769	1816	1912	1904
2663	6	1816	1912	1904	1952
2664	2	1769	1816	1912	1960
2665	1	1264	1817	1913	1897
2666	6	1817	1913	1897	1945
2667	2	1264	1817	1913	1961
2668	1	1263	1818	1914	1899
2669	6	1818	1914	1899	1947
2670	2	1263	1818	1914	1962
2671	1	1768	1819	1915	1898
2672	6	1819	1915	1898	1946
2673	2	1768	1819	1915	1963
2674	1	1767	1820	1916	1900
2675	6	1820	1916	1900	1948
2676	2	1767	1820	1916	1964
2677	1	1514	1821	1917	1905
2678	6	1821	1917	1905	1953
2679	2	1514	1821	1917	1965
2680	1	1513	1822	1918	1907
2681	6	1822	1918	1907	1955
2682	2	1513	1822	1918	1966
2683	1	1766	1823	1919	1906
2684	6	1823	1919	1906	1954
2685	2	1766	1823	1919	1967
2686	1	1765	1824	1920	1908
2687	6	1824	1920	1908	1956
2688	2	1765	1824	1920	1968

Impropers

1	1	13	337	109	253
2	1	14	338	110	2
3	1	15	339	111	1
4	1	16	340	112	254
5	1	17	593	113	507
6	1	18	114	594	4
7	1	19	595	115	3
8	1	20	596	116	508
9	1	21	1101	117	1013
10	1	22	1102	118	6
11	1	23	1103	119	5
12	1	24	120	1104	1014
13	1	25	593	121	511
14	1	26	595	122	8
15	1	27	123	594	7
16	1	28	596	124	512
17	1	29	337	125	261
18	1	30	339	126	10
19	1	31	338	127	9
20	1	32	128	340	262
21	1	33	1101	129	1019
22	1	34	1103	130	12
23	1	35	131	1102	11
24	1	36	132	1104	1020
25	1	37	97	133	1020
26	1	38	98	134	1019
27	1	39	135	99	12
28	1	40	100	136	11
29	1	41	101	137	262
30	1	42	102	138	261
31	1	43	139	103	10
32	1	44	140	104	9
33	1	45	105	141	512
34	1	46	142	106	511
35	1	47	107	143	8
36	1	48	108	144	7
37	1	49	101	145	1014
38	1	50	146	103	1013
39	1	51	102	147	6
40	1	52	104	148	5
41	1	53	97	149	508
42	1	54	150	99	507
43	1	55	151	98	4
44	1	56	152	100	3
45	1	57	105	153	254
46	1	58	154	107	253
47	1	59	106	155	2
48	1	60	156	108	1
49	1	265	85	361	1
50	1	266	86	362	254
51	1	267	363	87	253
52	1	268	88	364	2
53	1	269	845	365	759
54	1	270	846	366	256
55	1	271	847	367	255
56	1	272	848	368	760
57	1	273	369	1353	1265
58	1	274	370	1354	258
59	1	275	1355	371	257
60	1	276	1356	372	1266
61	1	277	845	373	763
62	1	278	847	374	260
63	1	279	375	846	259
64	1	280	848	376	764
65	1	281	85	377	9
66	1	282	87	378	262
67	1	283	86	379	261
68	1	284	88	380	10
69	1	285	1353	381	1271
70	1	286	382	1355	264
71	1	287	383	1354	263
72	1	288	1356	384	1272
73	1	289	349	385	1272
74	1	290	350	386	1271
75	1	291	387	351	264
76	1	292	352	388	263
77	1	293	353	389	10
78	1	294	354	390	9
79	1	295	391	355	262
80	1	296	392	356	261
81	1	297	357	393	764
82	1	298	394	358	763
83	1	299	359	395	260
84	1	300	360	396	259
85	1	301	397	353	1266
86	1	302	398	355	1265
87	1	303	354	399	258
88	1	304	356	400	257
89	1	305	401	349	760
90	1	306	351	402	759
91	1	307	350	403	256
92	1	308	352	404	255
93	1	309	357	405	2
94	1	310	359	406	1
95	1	311	358	407	254
96	1	312	360	408	253
97	1	517	841	613	757
98	1	518	842	614	506
99	1	519	843	615	505
100	1	520	616	844	758
101	1	521	89	617	3
102	1	522	90	618	508
103	1	523	91	619	507
104	1	524	620	92	4
105	1	525	1605	621	1517
106	1	526	1606	622	510
107	1	527	1607	623	509
108	1	528	1608	624	1518
109	1	529	625	89	7
110	1	530	91	626	512
111	1	531	90	627	511
112	1	532	92	628	8
113	1	533	629	841	765
114	1	534	843	630	514
115	1	535	842	631	513
116	1	536	844	632	766
117	1	537	1605	633	1523
118	1	538	634	1607	516
119	1	539	635	1606	515
120	1	540	1608	636	1524
121	1	541	601	637	1524
122	1	542	638	602	1523
123	1	543	603	639	516
124	1	544	604	640	515
125	1	545	641	605	766
126	1	546	606	642	765
127	1	547	607	643	514
128	1	548	608	644	513
129	1	549	645	609	8
130	1	550	610	646	7
131	1	551	647	611	512
132	1	552	648	612	511
133	1	553	605	649	1518
134	1	554	650	607	1517
135	1	555	606	651	510
136	1	556	608	652	509
137	1	557	601	653	4
138	1	558	603	654	3
139	1	559	602	655	508
140	1	560	604	656	507
141	1	561	609	657	758
142	1	562	611	658	757
143	1	563	610	659	506
144	1	564	612	660	505
145	1	769	865	589	505
146	1	770	590	866	758
147	1	771	591	867	757
148	1	772	868	592	506
149	1	773	869	341	255
150	1	774	342	870	760
151	1	775	343	871	759
152	1	776	872	344	256
153	1	777	873	1857	1769
154	1	778	1858	874	762
155	1	779	1859	875	761
156	1	780	1860	876	1770
157	1	781	877	341	259
158	1	782	878	343	764
159	1	783	342	879	763
160	1	784	880	344	260
161	1	785	881	589	513
162	1	786	882	591	766
163	1	787	590	883	765
164	1	788	592	884	514
165	1	789	1857	885	1775
166	1	790	1859	886	768
167	1	791	887	1858	767
168	1	792	1860	888	1776
169	1	793	889	853	1776
170	1	794	854	890	1775
171	1	795	855	891	768
172	1	796	856	892	767
173	1	797	857	893	514
174	1	798	894	858	513
175	1	799	859	895	766
176	1	800	860	896	765
177	1	801	897	861	260
178	1	802	898	862	259
179	1	803	863	899	764
180	1	804	864	900	763
181	1	805	901	857	1770
182	1	806	859	902	1769
183	1	807	858	903	762
184	1	808	904	860	761
185	1	809	905	853	256
186	1	810	906	855	255
187	1	811	854	907	760
188	1	812	908	856	759
189	1	813	861	909	506
190	1	814	910	863	505
191	1	815	862	911	758
192	1	816	864	912	757
193	1	1021	1117	1345	1261
194	1	1022	1118	1346	1010
195	1	1023	1119	1347	1009
196	1	1024	1348	1120	1262
197	1	1025	1121	1601	1515
198	1	1026	1602	1122	1012
199	1	1027	1123	1603	1011
200	1	1028	1124	1604	1516
201	1	1029	1125	93	5
202	1	1030	1126	94	1014
203	1	1031	95	1127	1013
204	1	1032	96	1128	6
205	1	1033	1601	1129	1519
206	1	1034	1603	1130	1016
207	1	1035	1602	1131	1015
208	1	1036	1604	1132	1520
209	1	1037	1345	1133	1269
210	1	1038	1134	1347	1018
211	1	1039	1346	1135	1017
212	1	1040	1136	1348	1270
213	1	1041	93	1137	11
214	1	1042	1138	95	1020
215	1	1043	1139	94	1019
216	1	1044	96	1140	12
217	1	1045	1105	1141	12
218	1	1046	1142	1106	11
219	1	1047	1107	1143	1020
220	1	1048	1108	1144	1019
221	1	1049	1145	1109	1270
222	1	1050	1110	1146	1269
223	1	1051	1147	1111	1018
224	1	1052	1112	1148	1017
225	1	1053	1113	1149	1520
226	1	1054	1114	1150	1519
227	1	1055	1151	1115	1016
228	1	1056	1116	1152	1015
229	1	1057	1109	1153	6
230	1	1058	1154	1111	5
231	1	1059	1155	1110	1014
232	1	1060	1112	1156	1013
233	1	1061	1105	1157	1516
234	1	1062	1158	1107	1515
235	1	1063	1159	1106	1012
236	1	1064	1108	1160	1011
237	1	1065	1113	1161	1262
238	1	1066	1162	1115	1261
239	1	1067	1163	1114	1010
240	1	1068	1116	1164	1009
241	1	1273	1093	1369	1009
242	1	1274	1370	1094	1262
243	1	1275	1095	1371	1261
244	1	1276	1372	1096	1010
245	1	1277	1373	1853	1767
246	1	1278	1854	1374	1264
247	1	1279	1855	1375	1263
248	1	1280	1376	1856	1768
249	1	1281	1377	345	257
250	1	1282	346	1378	1266
251	1	1283	347	1379	1265
252	1	1284	1380	348	258
253	1	1285	1853	1381	1771
254	1	1286	1855	1382	1268
255	1	1287	1854	1383	1267
256	1	1288	1856	1384	1772
257	1	1289	1385	1093	1017
258	1	1290	1386	1095	1270
259	1	1291	1094	1387	1269
260	1	1292	1096	1388	1018
261	1	1293	345	1389	263
262	1	1294	347	1390	1272
263	1	1295	346	1391	1271
264	1	1296	348	1392	264
265	1	1297	1357	1393	264
266	1	1298	1358	1394	263
267	1	1299	1359	1395	1272
268	1	1300	1396	1360	1271
269	1	1301	1361	1397	1018
270	1	1302	1362	1398	1017
271	1	1303	1363	1399	1270
272	1	1304	1364	1400	1269
273	1	1305	1365	1401	1772
274	1	1306	1366	1402	1771
275	1	1307	1403	1367	1268
276	1	1308	1368	1404	1267
277	1	1309	1361	1405	258
278	1	1310	1363	1406	257
279	1	1311	1362	1407	1266
280	1	1312	1364	1408	1265
281	1	1313	1409	1357	1768
282	1	1314	1410	1359	1767
283	1	1315	1358	1411	1264
284	1	1316	1412	1360	1263
285	1	1317	1413	1365	1010
286	1	1318	1367	1414	1009
287	1	1319	1366	1415	1262
288	1	1320	1416	1368	1261
289	1	1525	1849	1621	1765
290	1	1526	1850	1622	1514
291	1	1527	1623	1851	1513
292	1	1528	1624	1852	1766
293	1	1529	1625	1097	1011
294	1	1530	1626	1098	1516
295	1	1531	1627	1099	1515
296	1	1532	1100	1628	1012
297	1	1533	597	1629	509
298	1	1534	1630	598	1518
299	1	1535	599	1631	1517
300	1	1536	600	1632	510
301	1	1537	1633	1097	1015
302	1	1538	1099	1634	1520
303	1	1539	1098	1635	1519
304	1	1540	1636	1100	1016
305	1	1541	1849	1637	1773
306	1	1542	1851	1638	1522
307	1	1543	1850	1639	1521
308	1	1544	1640	1852	1774
309	1	1545	1641	597	515
310	1	1546	1642	599	1524
311	1	1547	598	1643	1523
312	1	1548	600	1644	516
313	1	1549	1609	1645	516
314	1	1550	1610	1646	515
315	1	1551	1647	1611	1524
316	1	1552	1648	1612	1523
317	1	1553	1649	1613	1774
318	1	1554	1614	1650	1773
319	1	1555	1651	1615	1522
320	1	1556	1616	1652	1521
321	1	1557	1617	1653	1016
322	1	1558	1618	1654	1015
323	1	1559	1619	1655	1520
324	1	1560	1620	1656	1519
325	1	1561	1613	1657	510
326	1	1562	1658	1615	509
327	1	1563	1614	1659	1518
328	1	1564	1616	1660	1517
329	1	1565	1609	1661	1012
330	1	1566	1662	1611	1011
331	1	1567	1610	1663	1516
332	1	1568	1612	1664	1515
333	1	1569	1617	1665	1766
334	1	1570	1666	1619	1765
335	1	1571	1618	1667	1514
336	1	1572	1620	1668	1513
337	1	1777	1597	1873	1513
338	1	1778	1598	1874	1766
339	1	1779	1599	1875	1765
340	1	1780	1600	1876	1514
341	1	1781	1349	1877	1263
342	1	1782	1878	1350	1768
343	1	1783	1879	1351	1767
344	1	1784	1352	1880	1264
345	1	1785	849	1881	761
346	1	1786	850	1882	1770
347	1	1787	1883	851	1769
348	1	1788	852	1884	762
349	1	1789	1885	1349	1267
350	1	1790	1351	1886	1772
351	1	1791	1350	1887	1771
352	1	1792	1352	1888	1268
353	1	1793	1889	1597	1521
354	1	1794	1599	1890	1774
355	1	1795	1891	1598	1773
356	1	1796	1600	1892	1522
357	1	1797	1893	849	767
358	1	1798	851	1894	1776
359	1	1799	850	1895	1775
360	1	1800	1896	852	768
361	1	1801	1897	1861	768
362	1	1802	1862	1898	767
363	1	1803	1899	1863	1776
364	1	1804	1864	1900	1775
365	1	1805	1901	1865	1522
366	1	1806	1866	1902	1521
367	1	1807	1867	1903	1774
368	1	1808	1904	1868	1773
369	1	1809	1869	1905	1268
370	1	1810	1870	1906	1267
371	1	1811	1871	1907	1772
372	1	1812	1872	1908	1771
373	1	1813	1909	1865	762
374	1	1814	1867	1910	761
375	1	1815	1866	1911	1770
376	1	1816	1868	1912	1769
377	1	1817	1913	1861	1264
378	1	1818	1863	1914	1263
379	1	1819	1862	1915	1768
380	1	1820	1864	1916	1767
381	1	1821	1917	1869	1514
382	1	1822	1918	1871	1513
383	1	1823	1870	1919	1766
384	1	1824	1872	1920	1765
