# Supplementary material for: Machine Learning Models for Predicting Molecular Diffusion in Metal–Organic Frameworks Accounting for the Impact of Framework Flexibility
Source: Chem Mater. 2023 Nov 22;35(23):10156–68. doi: 10.1021/acs.chemmater.3c02321 (PMC10720339; doi:10.1021/acs.chemmater.3c02321)
Supplement: Supplementary file 2 — cm3c02321_si_002.zip [file cm3c02321_si_002.zip › SI_zip/ja903726m.data]

Created on Thu Oct 28 21:37:15 2021 

         928 atoms
        1216 bonds
        3232 angles
        1920 dihedrals
        1152 impropers

           4 atom types
           6 bond types
          10 angle types
           3 dihedral types
           1 improper types
           0.000000  32.019200 xlo xhi
           0.000000  29.899542 ylo yhi
           0.000000  26.381039 zlo zhi
         -11.454612 -10.282516 -14.949964 xy xz yz

Masses

    1    47.867000000 # Ti4+2
    2    12.010700000 # C_R
    3    15.999400000 # O_2
    4     1.007940000 # H_

Bond Coeffs

    1       67.166229        3.269646  # Ti4+2 Ti4+2
    2      219.711585        2.098633  # Ti4+2 O_2
    3      462.655054        1.379256  # C_R C_R
    4      357.440381        1.081418  # C_R H_
    5      391.669513        1.458000  # C_R C_R
    6      714.557442        1.269010  # C_R O_2

Angle Coeffs

    1 cosine/periodic      71.240544               1               4 # Ti4+2 Ti4+2 Ti4+2
    2 cosine/periodic      94.445103               1               4 # Ti4+2 Ti4+2 O_2
    3 cosine/periodic     201.575951               1               4 # O_2 Ti4+2 O_2
    4 cosine/periodic     222.595017              -1               3 # C_R C_R C_R
    5 cosine/periodic     114.578032              -1               3 # C_R C_R H_
    6 cosine/periodic     275.428492              -1               3 # C_R C_R O_2
    7 cosine/periodic     413.556852              -1               3 # O_2 C_R O_2
    8 cosine/periodic     204.366560              -1               3 # C_R C_R C_R
    9 cosine/periodic     157.242631              -1               3 # C_R O_2 Ti4+2
   10 cosine/periodic     122.208548              -1               3 # Ti4+2 O_2 Ti4+2

Dihedral Coeffs

    1        1.497136              -1               2 # C_R C_R C_R C_R
    2        0.555556              -1               2 # O_2 C_R C_R C_R
    3        2.245703              -1               2 # C_R C_R O_2 Ti4+2

Improper Coeffs

    1        2.000000        1.000000       -1.000000        0.000000               0 # C_R C_R C_R H_

Pair Coeffs

    1        0.017000        2.828603 # Ti4+2 Ti4+2
    2        0.105000        3.430851 # C_R C_R
    3        0.060000        3.118146 # O_2 O_2
    4        0.044000        2.571134 # H_ H_

Atoms

       1      444        1     0.00000   -3.16531    2.15425   11.48169
       2      444        1     0.00000    3.70688    8.49540    3.73094
       3      444        1     0.00000    1.37228   -0.93578    9.46473
       4      444        1     0.00000    3.03625   -2.15861   11.49171
       5      444        1     0.00000    6.51332    6.53915    3.72579
       6      444        1     0.00000    1.97602    9.62936    1.70883
       7      444        1     0.00000   -1.43432    1.02048    9.45958
       8      444        1     0.00000    8.17747    5.31635    1.69881
       9      444        2     0.00000   10.82109    3.54493    5.23861
      10      444        2     0.00000   -2.43713    8.05993   11.98517
      11      444        2     0.00000    7.36362   -0.43475   11.98214
      12      444        2     0.00000    6.23139    9.13547    5.20735
      13      444        2     0.00000   -1.12926   -1.55035    7.94571
      14      444        2     0.00000    5.67992   -3.92998    7.95190
      15      444        2     0.00000   -1.67073    8.11623    0.00000
      16      444        2     0.00000   -2.47987    6.64890   11.98530
      17      444        2     0.00000    1.35425   10.05354    4.53437
      18      444        2     0.00000    8.43101    1.31962    0.00000
      19      444        2     0.00000   -1.86064   -2.61537    7.18619
      20      444        2     0.00000    0.48240   10.64577    5.59476
      21      444        2     0.00000   12.77941   -2.47910    6.88585
      22      444        2     0.00000    6.96857   10.20751    5.95156
      23      444        2     0.00000    4.01180    5.92463    5.24468
      24      444        2     0.00000    3.91213    3.64314    6.33343
      25      444        2     0.00000   -1.22902   -3.83175    6.85709
      26      444        2     0.00000    8.43216    0.58505    1.20522
      27      444        2     0.00000   -3.78699    2.57855    8.65628
      28      444        2     0.00000    2.66222   14.12394    1.20509
      29      444        2     0.00000   -0.64819   11.41344    5.25260
      30      444        2     0.00000    4.26259   -2.97191    6.24492
      31      444        2     0.00000    2.60527   13.38961    0.00000
      32      444        2     0.00000    8.37662    2.83268    0.00000
      33      444        2     0.00000    0.77064   10.45731    6.95932
      34      444        2     0.00000    1.19661    3.95020    6.91249
      35      444        2     0.00000   12.50485    7.04021    1.20838
      36      444        2     0.00000   -4.65881    3.17079    7.59589
      37      444        2     0.00000    3.19779    2.59755    6.94151
      38      444        2     0.00000   11.87859    6.67806    0.00000
      39      444        2     0.00000   -5.78952    3.93853    7.93792
      40      444        2     0.00000    8.82339    4.91403    4.52184
      41      444        2     0.00000    9.40373    4.50297    6.94560
      42      444        2     0.00000    2.42239   11.85233    0.00000
      43      444        2     0.00000   12.06507   -3.52468    6.27803
      44      444        2     0.00000    8.33894   10.07244    6.24901
      45      444        2     0.00000    3.28035    4.85953    6.00432
      46      444        2     0.00000    1.82746    2.73269    7.23909
      47      444        2     0.00000    8.57509    0.27267   11.98214
      48      444        2     0.00000   -0.33443    8.78658    0.00000
      49      444        2     0.00000   -4.37051    2.98243    6.23120
      50      444        2     0.00000    1.91102    4.99564    6.30467
      51      444        2     0.00000    4.55081   -3.15991    7.60948
      52      444        2     0.00000    9.69187    4.31484    5.58104
      53      444        2     0.00000   10.52426    6.04599    0.00000
      54      444        2     0.00000    1.09011    1.66064    7.98330
      55      444        2     0.00000    3.68221   -2.56088    8.66868
      56      444        2     0.00000   -2.29333    7.74778    1.20838
      57      444        3     0.00000   -0.12180    1.86619    8.29539
      58      444        3     0.00000    8.34163    3.44823    1.11288
      59      444        3     0.00000   -4.09217    2.74493    9.87376
      60      444        3     0.00000   -1.39725    2.58668   10.68643
      61      444        3     0.00000    3.20039   -4.02673   12.07764
      62      444        3     0.00000    7.92696    7.12340    2.47665
      63      444        3     0.00000   -3.48112    4.01976   12.08647
      64      444        3     0.00000    1.04898   10.22001    3.31676
      65      444        3     0.00000    9.96113    5.81590    1.10932
      66      444        3     0.00000    9.09018    4.69510    3.30370
      67      444        3     0.00000    7.29213    5.91547    0.00000
      68      444        3     0.00000    5.01932    9.34103    4.89527
      69      444        3     0.00000   -2.75270    1.92084    8.33008
      70      444        3     0.00000    0.07605   -1.75666    8.26940
      71      444        3     0.00000    2.87393    9.05059    0.00000
      72      444        3     0.00000    2.69010   -1.84255    8.33997
      73      444        3     0.00000    3.94893   -2.77991    9.88695
      74      444        3     0.00000    1.26744   -2.50902   10.67337
      75      444        3     0.00000    0.21834    9.03698    1.11460
      76      444        3     0.00000    4.82000   -1.65914   12.08133
      77      444        3     0.00000    3.38628    6.97112    4.90278
      78      444        3     0.00000    6.40865    4.96592    2.51715
      79      444        3     0.00000    2.38848    9.39575    4.86044
      80      444        3     0.00000    3.74397   10.06163    2.50409
      81      444        3     0.00000    7.83112    5.63237    4.85055
      82      444        3     0.00000    5.21723    5.71825    4.92112
      83      444        3     0.00000    1.66033   11.49480    1.10418
      84      444        3     0.00000   -2.83575    0.37509   10.68551
      85      444        3     0.00000    6.85701    8.08331    4.87073
      86      444        3     0.00000   -1.75490   -0.50379    8.28774
      87      444        3     0.00000   -4.92300    1.56186   12.07592
      88      444        3     0.00000    1.71584    0.60839    8.31979
      89      444        3     0.00000    2.78575   -0.35155   10.71387
      90      444        3     0.00000   -0.02966    0.04724   10.54120
      91      444        3     0.00000    2.30530    7.85003    2.50501
      92      444        3     0.00000    5.11145    7.52203    2.64932
      93      444        4     0.00000   11.07657    3.37705    4.19973
      94      444        4     0.00000   -2.42752    8.57668   11.03374
      95      444        4     0.00000    6.90899   -0.68306   11.03110
      96      444        4     0.00000    5.93544   -4.09802    8.99079
      97      444        4     0.00000   -2.49848    6.13209   11.03400
      98      444        4     0.00000   12.25157   -1.56664    7.13370
      99      444        4     0.00000    4.96053    3.49080    6.10866
     100      444        4     0.00000   -0.18068   -3.98394    7.08186
     101      444        4     0.00000    8.44213    1.10186    2.15678
     102      444        4     0.00000    2.64397   13.60697    2.15639
     103      444        4     0.00000   -0.90363   11.58230    4.21384
     104      444        4     0.00000    3.40313   -2.38752    5.94101
     105      444        4     0.00000    1.63051    9.87330    7.26310
     106      444        4     0.00000    0.14791    4.10209    7.13541
     107      444        4     0.00000   12.05026    6.79196    2.15955
     108      444        4     0.00000    3.72505    1.68426    7.18765
     109      444        4     0.00000   -6.04492    4.10723    8.97668
     110      444        4     0.00000    8.54427    5.08735    7.24951
     111      444        4     0.00000   11.01632   -3.37286    6.05524
     112      444        4     0.00000   -7.14323    9.15916    6.00287
     113      444        4     0.00000    9.02702    0.52496   11.03097
     114      444        4     0.00000   -3.51052    2.39857    5.92742
     115      444        4     0.00000    1.38313    5.90825    6.05682
     116      444        4     0.00000   -1.84126    8.00006    2.15955
     117      444        1     0.00000   -8.30657   -5.32073   24.67221
     118      444        1     0.00000   -1.43438    1.02042   16.92146
     119      444        1     0.00000   -3.76898   -8.41076   22.65524
     120      444        1     0.00000   -2.10501   -9.63359   24.68223
     121      444        1     0.00000    1.37206   -0.93583   16.91631
     122      444        1     0.00000   -3.16524    2.15438   14.89935
     123      444        1     0.00000   -6.57558   -6.45450   22.65010
     124      444        1     0.00000    3.03622   -2.15863   14.88933
     125      444        2     0.00000    5.67983   -3.93006   18.42913
     126      444        2     0.00000   -7.57839    0.58495   25.17569
     127      444        2     0.00000    2.22236   -7.90973   25.17266
     128      444        2     0.00000    1.09013    1.66049   18.39787
     129      444        2     0.00000   -6.27052   -9.02533   21.13622
     130      444        2     0.00000    0.53866  -11.40496   21.14242
     131      444        2     0.00000   -6.81199    0.64125   13.19052
     132      444        2     0.00000   -7.62113   -0.82608   25.17582
     133      444        2     0.00000   -3.78701    2.57856   17.72489
     134      444        2     0.00000    3.28975   -6.15537   13.19052
     135      444        2     0.00000   -7.00190  -10.09035   20.37671
     136      444        2     0.00000   -4.65885    3.17078   18.78528
     137      444        2     0.00000    7.63815   -9.95408   20.07637
     138      444        2     0.00000    1.82731    2.73253   19.14208
     139      444        2     0.00000   -1.12946   -1.55035   18.43520
     140      444        2     0.00000   -1.22912   -3.83184   19.52395
     141      444        2     0.00000   -6.37028  -11.30673   20.04761
     142      444        2     0.00000    3.29090   -6.88993   14.39574
     143      444        2     0.00000   -8.92824   -4.89643   21.84680
     144      444        2     0.00000   -2.47904    6.64896   14.39561
     145      444        2     0.00000   -5.78945    3.93846   18.44312
     146      444        2     0.00000   -0.87867  -10.44689   19.43544
     147      444        2     0.00000   -2.53598    5.91463   13.19052
     148      444        2     0.00000    3.23537   -4.64230   13.19052
     149      444        2     0.00000   -4.37062    2.98233   20.14984
     150      444        2     0.00000   -3.94465   -3.52478   20.10301
     151      444        2     0.00000    7.36360   -0.43477   14.39890
     152      444        2     0.00000   -9.80007   -4.30419   20.78641
     153      444        2     0.00000   -1.94347   -4.87743   20.13203
     154      444        2     0.00000    6.73733   -0.79692   13.19052
     155      444        2     0.00000  -10.93078   -3.53645   21.12844
     156      444        2     0.00000    3.68213   -2.56095   17.71236
     157      444        2     0.00000    4.26247   -2.97201   20.13612
     158      444        2     0.00000   -2.71887    4.37735   13.19052
     159      444        2     0.00000    6.92381  -10.99966   19.46855
     160      444        2     0.00000    3.19768    2.59746   19.43953
     161      444        2     0.00000   -1.86090   -2.61545   19.19484
     162      444        2     0.00000   -3.31380   -4.74229   20.42961
     163      444        2     0.00000    3.43383   -7.20231   25.17266
     164      444        2     0.00000   -5.47569    1.31160   13.19052
     165      444        2     0.00000   -9.51176   -4.49255   19.42172
     166      444        2     0.00000   -3.23024   -2.47934   19.49519
     167      444        2     0.00000   -0.59045  -10.63490   20.80000
     168      444        2     0.00000    4.55061   -3.16014   18.77156
     169      444        2     0.00000    5.38300   -1.42900   13.19052
     170      444        2     0.00000   -4.05115   -5.81434   21.17382
     171      444        2     0.00000   -1.45905  -10.03587   21.85920
     172      444        2     0.00000   -7.43459    0.27280   14.39890
     173      444        3     0.00000   -5.26306   -5.60879   21.48591
     174      444        3     0.00000    3.20037   -4.02675   14.30340
     175      444        3     0.00000   -9.23342   -4.73005   23.06428
     176      444        3     0.00000   -6.53851   -4.88830   23.87695
     177      444        3     0.00000   -1.94086  -11.50172   25.26815
     178      444        3     0.00000    2.78571   -0.35158   15.66717
     179      444        3     0.00000   -8.62238   -3.45523   25.27699
     180      444        3     0.00000   -4.09228    2.74503   16.50728
     181      444        3     0.00000    4.81987   -1.65908   14.29984
     182      444        3     0.00000    3.94893   -2.77988   16.49422
     183      444        3     0.00000    2.15088   -1.55951   13.19052
     184      444        3     0.00000   -0.12194    1.86605   18.08578
     185      444        3     0.00000   -7.89396   -5.55415   21.52060
     186      444        3     0.00000   -5.06521   -9.23164   21.45992
     187      444        3     0.00000   -2.26733    1.57561   13.19052
     188      444        3     0.00000   -2.45116   -9.31753   21.53049
     189      444        3     0.00000   -1.19233  -10.25489   23.07747
     190      444        3     0.00000   -3.87382   -9.98400   23.86389
     191      444        3     0.00000   -4.92292    1.56200   14.30512
     192      444        3     0.00000   -0.32126   -9.13412   25.27185
     193      444        3     0.00000   -1.75498   -0.50386   18.09330
     194      444        3     0.00000    1.26740   -2.50906   15.70767
     195      444        3     0.00000   -2.75278    1.92076   18.05096
     196      444        3     0.00000   -1.39729    2.58664   15.69461
     197      444        3     0.00000    2.68986   -1.84262   18.04107
     198      444        3     0.00000    0.07597   -1.75673   18.11164
     199      444        3     0.00000   -3.48093    4.01981   14.29470
     200      444        3     0.00000   -7.97701   -7.09990   23.87603
     201      444        3     0.00000    1.71576    0.60832   18.06125
     202      444        3     0.00000   -6.89615   -7.97877   21.47825
     203      444        3     0.00000  -10.06426   -5.91312   25.26644
     204      444        3     0.00000   -3.42542   -6.86659   21.51031
     205      444        3     0.00000   -2.35551   -7.82653   23.90439
     206      444        3     0.00000   -5.17092   -7.42774   23.73172
     207      444        3     0.00000   -2.83595    0.37505   15.69553
     208      444        3     0.00000   -0.02981    0.04705   15.83984
     209      444        4     0.00000    5.93531   -4.09793   17.39025
     210      444        4     0.00000   -7.56878    1.10170   24.22426
     211      444        4     0.00000    1.76773   -8.15804   24.22162
     212      444        4     0.00000    0.79418  -11.57300   22.18131
     213      444        4     0.00000   -7.63974   -1.34289   24.22452
     214      444        4     0.00000    7.11031   -9.04162   20.32422
     215      444        4     0.00000   -0.18073   -3.98418   19.29918
     216      444        4     0.00000   -5.32194  -11.45892   20.27238
     217      444        4     0.00000    3.30087   -6.37312   15.34730
     218      444        4     0.00000   -2.49728    6.13198   15.34691
     219      444        4     0.00000   -6.04489    4.10732   17.40436
     220      444        4     0.00000   -1.73813   -9.86250   19.13153
     221      444        4     0.00000   -3.51075    2.39832   20.45361
     222      444        4     0.00000   -4.99335   -3.37289   20.32593
     223      444        4     0.00000    6.90900   -0.68302   15.35007
     224      444        4     0.00000   -1.41620   -5.79072   20.37817
     225      444        4     0.00000  -11.18617   -3.36775   22.16720
     226      444        4     0.00000    3.40301   -2.38763   20.44003
     227      444        4     0.00000    5.87506  -10.84784   19.24576
     228      444        4     0.00000  -12.28449    1.68418   19.19339
     229      444        4     0.00000    3.88576   -6.95003   24.22149
     230      444        4     0.00000   -8.65178   -5.07641   19.11794
     231      444        4     0.00000   -3.75813   -1.56673   19.24734
     232      444        4     0.00000   -6.98252    0.52507   15.35007
     233      444        1     0.00000   -8.89262   17.10402   11.48169
     234      444        1     0.00000   -2.02043   23.44518    3.73094
     235      444        1     0.00000   -4.35503   14.01400    9.46473
     236      444        1     0.00000   -2.69106   12.79116   11.49171
     237      444        1     0.00000    0.78601   21.48892    3.72579
     238      444        1     0.00000   -3.75129   24.57913    1.70883
     239      444        1     0.00000   -7.16163   15.97025    9.45958
     240      444        1     0.00000    2.45017   20.26612    1.69881
     241      444        2     0.00000    5.09379   18.49470    5.23861
     242      444        2     0.00000   -8.16444   23.00970   11.98517
     243      444        2     0.00000    1.63631   14.51502   11.98214
     244      444        2     0.00000    0.50408   24.08524    5.20735
     245      444        2     0.00000   -6.85656   13.39942    7.94571
     246      444        2     0.00000   -0.04738   11.01979    7.95190
     247      444        2     0.00000   -7.39804   23.06600    0.00000
     248      444        2     0.00000   -8.20717   21.59867   11.98530
     249      444        2     0.00000   -4.37306   25.00331    4.53437
     250      444        2     0.00000    2.70370   16.26939    0.00000
     251      444        2     0.00000   -7.58795   12.33441    7.18619
     252      444        2     0.00000   -5.24490   25.59554    5.59476
     253      444        2     0.00000    7.05210   12.47067    6.88585
     254      444        2     0.00000    1.24126   25.15728    5.95156
     255      444        2     0.00000   -1.71550   20.87440    5.24468
     256      444        2     0.00000   -1.81517   18.59291    6.33343
     257      444        2     0.00000   -6.95632   11.11802    6.85709
     258      444        2     0.00000    2.70486   15.53482    1.20522
     259      444        2     0.00000   -9.51429   17.52832    8.65628
     260      444        2     0.00000   -3.06509   29.07371    1.20509
     261      444        2     0.00000   -6.37550   26.36321    5.25260
     262      444        2     0.00000   -1.46471   11.97786    6.24492
     263      444        2     0.00000   -3.12203   28.33938    0.00000
     264      444        2     0.00000    2.64932   17.78245    0.00000
     265      444        2     0.00000   -4.95667   25.40708    6.95932
     266      444        2     0.00000   -4.53069   18.89997    6.91249
     267      444        2     0.00000    6.77755   21.98998    1.20838
     268      444        2     0.00000  -10.38612   18.12056    7.59589
     269      444        2     0.00000   -2.52952   17.54732    6.94151
     270      444        2     0.00000    6.15128   21.62783    0.00000
     271      444        2     0.00000  -11.51683   18.88830    7.93792
     272      444        2     0.00000    3.09608   19.86380    4.52184
     273      444        2     0.00000    3.67643   19.45274    6.94560
     274      444        2     0.00000   -3.30492   26.80210    0.00000
     275      444        2     0.00000    6.33776   11.42509    6.27803
     276      444        2     0.00000    2.61163   25.02221    6.24901
     277      444        2     0.00000   -2.44695   19.80930    6.00432
     278      444        2     0.00000   -3.89985   17.68246    7.23909
     279      444        2     0.00000    2.84778   15.22244   11.98214
     280      444        2     0.00000   -6.06174   23.73635    0.00000
     281      444        2     0.00000  -10.09781   17.93220    6.23120
     282      444        2     0.00000   -3.81629   19.94542    6.30467
     283      444        2     0.00000   -1.17650   11.78986    7.60948
     284      444        2     0.00000    3.96457   19.26461    5.58104
     285      444        2     0.00000    4.79696   20.99576    0.00000
     286      444        2     0.00000   -4.63720   16.61041    7.98330
     287      444        2     0.00000   -2.04510   12.38889    8.66868
     288      444        2     0.00000   -8.02064   22.69756    1.20838
     289      444        3     0.00000   -5.84911   16.81596    8.29539
     290      444        3     0.00000    2.61433   18.39800    1.11288
     291      444        3     0.00000   -9.81947   17.69470    9.87376
     292      444        3     0.00000   -7.12456   17.53645   10.68643
     293      444        3     0.00000   -2.52691   10.92304   12.07764
     294      444        3     0.00000    2.19966   22.07317    2.47665
     295      444        3     0.00000   -9.20843   18.96953   12.08647
     296      444        3     0.00000   -4.67833   25.16978    3.31676
     297      444        3     0.00000    4.23382   20.76567    1.10932
     298      444        3     0.00000    3.36288   19.64487    3.30370
     299      444        3     0.00000    1.56483   20.86525    0.00000
     300      444        3     0.00000   -0.70798   24.29080    4.89527
     301      444        3     0.00000   -8.48001   16.87061    8.33008
     302      444        3     0.00000   -5.65126   13.19311    8.26940
     303      444        3     0.00000   -2.85337   24.00036    0.00000
     304      444        3     0.00000   -3.03720   13.10723    8.33997
     305      444        3     0.00000   -1.77838   12.16986    9.88695
     306      444        3     0.00000   -4.45987   12.44075   10.67337
     307      444        3     0.00000   -5.50897   23.98675    1.11460
     308      444        3     0.00000   -0.90731   13.29063   12.08133
     309      444        3     0.00000   -2.34103   21.92089    4.90278
     310      444        3     0.00000    0.68135   19.91569    2.51715
     311      444        3     0.00000   -3.33883   24.34552    4.86044
     312      444        3     0.00000   -1.98334   25.01140    2.50409
     313      444        3     0.00000    2.10381   20.58214    4.85055
     314      444        3     0.00000   -0.51008   20.66802    4.92112
     315      444        3     0.00000   -4.06698   26.44457    1.10418
     316      444        3     0.00000   -8.56306   15.32486   10.68551
     317      444        3     0.00000    1.12971   23.03308    4.87073
     318      444        3     0.00000   -7.48220   14.44598    8.28774
     319      444        3     0.00000  -10.65031   16.51163   12.07592
     320      444        3     0.00000   -4.01147   15.55817    8.31979
     321      444        3     0.00000   -2.94156   14.59822   10.71387
     322      444        3     0.00000   -5.75697   14.99701   10.54120
     323      444        3     0.00000   -3.42200   22.79980    2.50501
     324      444        3     0.00000   -0.61586   22.47180    2.64932
     325      444        4     0.00000    5.34927   18.32682    4.19973
     326      444        4     0.00000   -8.15483   23.52645   11.03374
     327      444        4     0.00000    1.18168   14.26671   11.03110
     328      444        4     0.00000    0.20814   10.85175    8.99079
     329      444        4     0.00000   -8.22578   21.08186   11.03400
     330      444        4     0.00000    6.52426   13.38313    7.13370
     331      444        4     0.00000   -0.76678   18.44057    6.10866
     332      444        4     0.00000   -5.90799   10.96583    7.08186
     333      444        4     0.00000    2.71482   16.05163    2.15678
     334      444        4     0.00000   -3.08333   28.55674    2.15639
     335      444        4     0.00000   -6.63093   26.53208    4.21384
     336      444        4     0.00000   -2.32417   12.56225    5.94101
     337      444        4     0.00000   -4.09679   24.82307    7.26310
     338      444        4     0.00000   -5.57940   19.05186    7.13541
     339      444        4     0.00000    6.32295   21.74174    2.15955
     340      444        4     0.00000   -2.00225   16.63403    7.18765
     341      444        4     0.00000  -11.77222   19.05701    8.97668
     342      444        4     0.00000    2.81696   20.03713    7.24951
     343      444        4     0.00000    5.28901   11.57691    6.05524
     344      444        4     0.00000  -12.87054   24.10893    6.00287
     345      444        4     0.00000    3.29971   15.47473   11.03097
     346      444        4     0.00000   -9.23783   17.34834    5.92742
     347      444        4     0.00000   -4.34418   20.85803    6.05682
     348      444        4     0.00000   -7.56856   22.94983    2.15955
     349      444        1     0.00000  -14.03388    9.62904   24.67221
     350      444        1     0.00000   -7.16169   15.97019   16.92146
     351      444        1     0.00000   -9.49628    6.53901   22.65524
     352      444        1     0.00000   -7.83232    5.31618   24.68223
     353      444        1     0.00000   -4.35525   14.01394   16.91631
     354      444        1     0.00000   -8.89255   17.10415   14.89935
     355      444        1     0.00000  -12.30288    8.49527   22.65010
     356      444        1     0.00000   -2.69109   12.79114   14.88933
     357      444        2     0.00000   -0.04747   11.01972   18.42913
     358      444        2     0.00000  -13.30569   15.53472   25.17569
     359      444        2     0.00000   -3.50495    7.04004   25.17266
     360      444        2     0.00000   -4.63718   16.61026   18.39787
     361      444        2     0.00000  -11.99782    5.92444   21.13622
     362      444        2     0.00000   -5.18864    3.54481   21.14242
     363      444        2     0.00000  -12.53930   15.59102   13.19052
     364      444        2     0.00000  -13.34843   14.12369   25.17582
     365      444        2     0.00000   -9.51432   17.52833   17.72489
     366      444        2     0.00000   -2.43755    8.79441   13.19052
     367      444        2     0.00000  -12.72921    4.85942   20.37671
     368      444        2     0.00000  -10.38616   18.12055   18.78528
     369      444        2     0.00000    1.91084    4.99569   20.07637
     370      444        2     0.00000   -3.90000   17.68230   19.14208
     371      444        2     0.00000   -6.85676   13.39942   18.43520
     372      444        2     0.00000   -6.95643   11.11793   19.52395
     373      444        2     0.00000  -12.09758    3.64304   20.04761
     374      444        2     0.00000   -2.43640    8.05984   14.39574
     375      444        2     0.00000  -14.65555   10.05334   21.84680
     376      444        2     0.00000   -8.20634   21.59873   14.39561
     377      444        2     0.00000  -11.51676   18.88823   18.44312
     378      444        2     0.00000   -6.60597    4.50288   19.43544
     379      444        2     0.00000   -8.26329   20.86440   13.19052
     380      444        2     0.00000   -2.49194   10.30747   13.19052
     381      444        2     0.00000  -10.09793   17.93210   20.14984
     382      444        2     0.00000   -9.67195   11.42499   20.10301
     383      444        2     0.00000    1.63629   14.51500   14.39890
     384      444        2     0.00000  -15.52738   10.64558   20.78641
     385      444        2     0.00000   -7.67078   10.07234   20.13203
     386      444        2     0.00000    1.01003   14.15285   13.19052
     387      444        2     0.00000  -16.65809   11.41332   21.12844
     388      444        2     0.00000   -2.04518   12.38882   17.71236
     389      444        2     0.00000   -1.46483   11.97776   20.13612
     390      444        2     0.00000   -8.44617   19.32712   13.19052
     391      444        2     0.00000    1.19651    3.95011   19.46855
     392      444        2     0.00000   -2.52962   17.54723   19.43953
     393      444        2     0.00000   -7.58821   12.33432   19.19484
     394      444        2     0.00000   -9.04110   10.20748   20.42961
     395      444        2     0.00000   -2.29348    7.74746   25.17266
     396      444        2     0.00000  -11.20299   16.26137   13.19052
     397      444        2     0.00000  -15.23907   10.45722   19.42172
     398      444        2     0.00000   -8.95755   12.47043   19.49519
     399      444        2     0.00000   -6.31775    4.31488   20.80000
     400      444        2     0.00000   -1.17669   11.78963   18.77156
     401      444        2     0.00000   -0.34430   13.52078   13.19052
     402      444        2     0.00000   -9.77845    9.13543   21.17382
     403      444        2     0.00000   -7.18636    4.91390   21.85920
     404      444        2     0.00000  -13.16189   15.22257   14.39890
     405      444        3     0.00000  -10.99037    9.34098   21.48591
     406      444        3     0.00000   -2.52693   10.92302   14.30340
     407      444        3     0.00000  -14.96073   10.21972   23.06428
     408      444        3     0.00000  -12.26581   10.06147   23.87695
     409      444        3     0.00000   -7.66817    3.44805   25.26815
     410      444        3     0.00000   -2.94160   14.59819   15.66717
     411      444        3     0.00000  -14.34969   11.49454   25.27699
     412      444        3     0.00000   -9.81959   17.69480   16.50728
     413      444        3     0.00000   -0.90744   13.29069   14.29984
     414      444        3     0.00000   -1.77838   12.16989   16.49422
     415      444        3     0.00000   -3.57643   13.39026   13.19052
     416      444        3     0.00000   -5.84924   16.81582   18.08578
     417      444        3     0.00000  -13.62127    9.39562   21.52060
     418      444        3     0.00000  -10.79251    5.71813   21.45992
     419      444        3     0.00000   -7.99463   16.52538   13.19052
     420      444        3     0.00000   -8.17846    5.63224   21.53049
     421      444        3     0.00000   -6.91963    4.69488   23.07747
     422      444        3     0.00000   -9.60113    4.96577   23.86389
     423      444        3     0.00000  -10.65023   16.51177   14.30512
     424      444        3     0.00000   -6.04857    5.81565   25.27185
     425      444        3     0.00000   -7.48229   14.44591   18.09330
     426      444        3     0.00000   -4.45991   12.44071   15.70767
     427      444        3     0.00000   -8.48009   16.87054   18.05096
     428      444        3     0.00000   -7.12460   17.53642   15.69461
     429      444        3     0.00000   -3.03745   13.10715   18.04107
     430      444        3     0.00000   -5.65134   13.19304   18.11164
     431      444        3     0.00000   -9.20823   18.96959   14.29470
     432      444        3     0.00000  -13.70432    7.84988   23.87603
     433      444        3     0.00000   -4.01155   15.55809   18.06125
     434      444        3     0.00000  -12.62346    6.97100   21.47825
     435      444        3     0.00000  -15.79157    9.03665   25.26644
     436      444        3     0.00000   -9.15273    8.08318   21.51031
     437      444        3     0.00000   -8.08282    7.12324   23.90439
     438      444        3     0.00000  -10.89823    7.52203   23.73172
     439      444        3     0.00000   -8.56326   15.32482   15.69553
     440      444        3     0.00000   -5.75712   14.99682   15.83984
     441      444        4     0.00000    0.20801   10.85184   17.39025
     442      444        4     0.00000  -13.29609   16.05147   24.22426
     443      444        4     0.00000   -3.95958    6.79173   24.22162
     444      444        4     0.00000   -4.93312    3.37677   22.18131
     445      444        4     0.00000  -13.36704   13.60688   24.22452
     446      444        4     0.00000    1.38301    5.90815   20.32422
     447      444        4     0.00000   -5.90803   10.96559   19.29918
     448      444        4     0.00000  -11.04925    3.49085   20.27238
     449      444        4     0.00000   -2.42644    8.57665   15.34730
     450      444        4     0.00000   -8.22459   21.08176   15.34691
     451      444        4     0.00000  -11.77219   19.05709   17.40436
     452      444        4     0.00000   -7.46543    5.08727   19.13153
     453      444        4     0.00000   -9.23805   17.34809   20.45361
     454      444        4     0.00000  -10.72066   11.57688   20.32593
     455      444        4     0.00000    1.18169   14.26675   15.35007
     456      444        4     0.00000   -7.14351    9.15905   20.37817
     457      444        4     0.00000  -16.91348   11.58202   22.16720
     458      444        4     0.00000   -2.32430   12.56214   20.44003
     459      444        4     0.00000    0.14775    4.10193   19.24576
     460      444        4     0.00000  -18.01179   16.63395   19.19339
     461      444        4     0.00000   -1.84155    7.99974   24.22149
     462      444        4     0.00000  -14.37909    9.87336   19.11794
     463      444        4     0.00000   -9.48544   13.38304   19.24734
     464      444        4     0.00000  -12.70982   15.47484   15.35007
     465      444        1     0.00000   12.84429    2.15425   11.48169
     466      444        1     0.00000   19.71648    8.49540    3.73094
     467      444        1     0.00000   17.38188   -0.93578    9.46473
     468      444        1     0.00000   19.04585   -2.15861   11.49171
     469      444        1     0.00000   22.52292    6.53915    3.72579
     470      444        1     0.00000   17.98562    9.62936    1.70883
     471      444        1     0.00000   14.57528    1.02048    9.45958
     472      444        1     0.00000   24.18707    5.31635    1.69881
     473      444        2     0.00000   26.83069    3.54493    5.23861
     474      444        2     0.00000   13.57247    8.05993   11.98517
     475      444        2     0.00000   23.37322   -0.43475   11.98214
     476      444        2     0.00000   22.24099    9.13547    5.20735
     477      444        2     0.00000   14.88034   -1.55035    7.94571
     478      444        2     0.00000   21.68952   -3.92998    7.95190
     479      444        2     0.00000   14.33887    8.11623    0.00000
     480      444        2     0.00000   13.52973    6.64890   11.98530
     481      444        2     0.00000   17.36385   10.05354    4.53437
     482      444        2     0.00000   24.44061    1.31962    0.00000
     483      444        2     0.00000   14.14896   -2.61537    7.18619
     484      444        2     0.00000   16.49200   10.64577    5.59476
     485      444        2     0.00000   28.78901   -2.47910    6.88585
     486      444        2     0.00000   22.97817   10.20751    5.95156
     487      444        2     0.00000   20.02140    5.92463    5.24468
     488      444        2     0.00000   19.92173    3.64314    6.33343
     489      444        2     0.00000   14.78058   -3.83175    6.85709
     490      444        2     0.00000   24.44176    0.58505    1.20522
     491      444        2     0.00000   12.22261    2.57855    8.65628
     492      444        2     0.00000   18.67182   14.12394    1.20509
     493      444        2     0.00000   15.36141   11.41344    5.25260
     494      444        2     0.00000   20.27219   -2.97191    6.24492
     495      444        2     0.00000   18.61487   13.38961    0.00000
     496      444        2     0.00000   24.38622    2.83268    0.00000
     497      444        2     0.00000   16.78024   10.45731    6.95932
     498      444        2     0.00000   17.20621    3.95020    6.91249
     499      444        2     0.00000   28.51445    7.04021    1.20838
     500      444        2     0.00000   11.35079    3.17079    7.59589
     501      444        2     0.00000   19.20739    2.59755    6.94151
     502      444        2     0.00000   27.88819    6.67806    0.00000
     503      444        2     0.00000   10.22008    3.93853    7.93792
     504      444        2     0.00000   24.83299    4.91403    4.52184
     505      444        2     0.00000   25.41333    4.50297    6.94560
     506      444        2     0.00000   18.43199   11.85233    0.00000
     507      444        2     0.00000   28.07467   -3.52468    6.27803
     508      444        2     0.00000   24.34854   10.07244    6.24901
     509      444        2     0.00000   19.28995    4.85953    6.00432
     510      444        2     0.00000   17.83706    2.73269    7.23909
     511      444        2     0.00000   24.58469    0.27267   11.98214
     512      444        2     0.00000   15.67517    8.78658    0.00000
     513      444        2     0.00000   11.63909    2.98243    6.23120
     514      444        2     0.00000   17.92062    4.99564    6.30467
     515      444        2     0.00000   20.56041   -3.15991    7.60948
     516      444        2     0.00000   25.70147    4.31484    5.58104
     517      444        2     0.00000   26.53386    6.04599    0.00000
     518      444        2     0.00000   17.09971    1.66064    7.98330
     519      444        2     0.00000   19.69181   -2.56088    8.66868
     520      444        2     0.00000   13.71627    7.74778    1.20838
     521      444        3     0.00000   15.88780    1.86619    8.29539
     522      444        3     0.00000   24.35123    3.44823    1.11288
     523      444        3     0.00000   11.91743    2.74493    9.87376
     524      444        3     0.00000   14.61235    2.58668   10.68643
     525      444        3     0.00000   19.20999   -4.02673   12.07764
     526      444        3     0.00000   23.93656    7.12340    2.47665
     527      444        3     0.00000   12.52848    4.01976   12.08647
     528      444        3     0.00000   17.05858   10.22001    3.31676
     529      444        3     0.00000   25.97073    5.81590    1.10932
     530      444        3     0.00000   25.09978    4.69510    3.30370
     531      444        3     0.00000   23.30173    5.91547    0.00000
     532      444        3     0.00000   21.02892    9.34103    4.89527
     533      444        3     0.00000   13.25690    1.92084    8.33008
     534      444        3     0.00000   16.08565   -1.75666    8.26940
     535      444        3     0.00000   18.88353    9.05059    0.00000
     536      444        3     0.00000   18.69970   -1.84255    8.33997
     537      444        3     0.00000   19.95853   -2.77991    9.88695
     538      444        3     0.00000   17.27704   -2.50902   10.67337
     539      444        3     0.00000   16.22794    9.03698    1.11460
     540      444        3     0.00000   20.82960   -1.65914   12.08133
     541      444        3     0.00000   19.39588    6.97112    4.90278
     542      444        3     0.00000   22.41825    4.96592    2.51715
     543      444        3     0.00000   18.39808    9.39575    4.86044
     544      444        3     0.00000   19.75357   10.06163    2.50409
     545      444        3     0.00000   23.84072    5.63237    4.85055
     546      444        3     0.00000   21.22683    5.71825    4.92112
     547      444        3     0.00000   17.66993   11.49480    1.10418
     548      444        3     0.00000   13.17385    0.37509   10.68551
     549      444        3     0.00000   22.86661    8.08331    4.87073
     550      444        3     0.00000   14.25470   -0.50379    8.28774
     551      444        3     0.00000   11.08660    1.56186   12.07592
     552      444        3     0.00000   17.72544    0.60839    8.31979
     553      444        3     0.00000   18.79535   -0.35155   10.71387
     554      444        3     0.00000   15.97994    0.04724   10.54120
     555      444        3     0.00000   18.31490    7.85003    2.50501
     556      444        3     0.00000   21.12105    7.52203    2.64932
     557      444        4     0.00000   27.08617    3.37705    4.19973
     558      444        4     0.00000   13.58208    8.57668   11.03374
     559      444        4     0.00000   22.91859   -0.68306   11.03110
     560      444        4     0.00000   21.94504   -4.09802    8.99079
     561      444        4     0.00000   13.51112    6.13209   11.03400
     562      444        4     0.00000   28.26117   -1.56664    7.13370
     563      444        4     0.00000   20.97013    3.49080    6.10866
     564      444        4     0.00000   15.82892   -3.98394    7.08186
     565      444        4     0.00000   24.45173    1.10186    2.15678
     566      444        4     0.00000   18.65357   13.60697    2.15639
     567      444        4     0.00000   15.10597   11.58230    4.21384
     568      444        4     0.00000   19.41273   -2.38752    5.94101
     569      444        4     0.00000   17.64011    9.87330    7.26310
     570      444        4     0.00000   16.15751    4.10209    7.13541
     571      444        4     0.00000   28.05986    6.79196    2.15955
     572      444        4     0.00000   19.73465    1.68426    7.18765
     573      444        4     0.00000    9.96468    4.10723    8.97668
     574      444        4     0.00000   24.55387    5.08735    7.24951
     575      444        4     0.00000   27.02592   -3.37286    6.05524
     576      444        4     0.00000    8.86637    9.15916    6.00287
     577      444        4     0.00000   25.03662    0.52496   11.03097
     578      444        4     0.00000   12.49908    2.39857    5.92742
     579      444        4     0.00000   17.39273    5.90825    6.05682
     580      444        4     0.00000   14.16834    8.00006    2.15955
     581      444        1     0.00000    7.70303   -5.32073   24.67221
     582      444        1     0.00000   14.57522    1.02042   16.92146
     583      444        1     0.00000   12.24062   -8.41076   22.65524
     584      444        1     0.00000   13.90459   -9.63359   24.68223
     585      444        1     0.00000   17.38166   -0.93583   16.91631
     586      444        1     0.00000   12.84436    2.15438   14.89935
     587      444        1     0.00000    9.43402   -6.45450   22.65010
     588      444        1     0.00000   19.04582   -2.15863   14.88933
     589      444        2     0.00000   21.68943   -3.93006   18.42913
     590      444        2     0.00000    8.43121    0.58495   25.17569
     591      444        2     0.00000   18.23196   -7.90973   25.17266
     592      444        2     0.00000   17.09973    1.66049   18.39787
     593      444        2     0.00000    9.73908   -9.02533   21.13622
     594      444        2     0.00000   16.54826  -11.40496   21.14242
     595      444        2     0.00000    9.19761    0.64125   13.19052
     596      444        2     0.00000    8.38847   -0.82608   25.17582
     597      444        2     0.00000   12.22259    2.57856   17.72489
     598      444        2     0.00000   19.29935   -6.15537   13.19052
     599      444        2     0.00000    9.00770  -10.09035   20.37671
     600      444        2     0.00000   11.35075    3.17078   18.78528
     601      444        2     0.00000   23.64775   -9.95408   20.07637
     602      444        2     0.00000   17.83691    2.73253   19.14208
     603      444        2     0.00000   14.88014   -1.55035   18.43520
     604      444        2     0.00000   14.78048   -3.83184   19.52395
     605      444        2     0.00000    9.63932  -11.30673   20.04761
     606      444        2     0.00000   19.30050   -6.88993   14.39574
     607      444        2     0.00000    7.08136   -4.89643   21.84680
     608      444        2     0.00000   13.53056    6.64896   14.39561
     609      444        2     0.00000   10.22015    3.93846   18.44312
     610      444        2     0.00000   15.13093  -10.44689   19.43544
     611      444        2     0.00000   13.47362    5.91463   13.19052
     612      444        2     0.00000   19.24497   -4.64230   13.19052
     613      444        2     0.00000   11.63898    2.98233   20.14984
     614      444        2     0.00000   12.06495   -3.52478   20.10301
     615      444        2     0.00000   23.37320   -0.43477   14.39890
     616      444        2     0.00000    6.20953   -4.30419   20.78641
     617      444        2     0.00000   14.06613   -4.87743   20.13203
     618      444        2     0.00000   22.74693   -0.79692   13.19052
     619      444        2     0.00000    5.07882   -3.53645   21.12844
     620      444        2     0.00000   19.69173   -2.56095   17.71236
     621      444        2     0.00000   20.27207   -2.97201   20.13612
     622      444        2     0.00000   13.29073    4.37735   13.19052
     623      444        2     0.00000   22.93341  -10.99966   19.46855
     624      444        2     0.00000   19.20728    2.59746   19.43953
     625      444        2     0.00000   14.14870   -2.61545   19.19484
     626      444        2     0.00000   12.69580   -4.74229   20.42961
     627      444        2     0.00000   19.44343   -7.20231   25.17266
     628      444        2     0.00000   10.53391    1.31160   13.19052
     629      444        2     0.00000    6.49784   -4.49255   19.42172
     630      444        2     0.00000   12.77936   -2.47934   19.49519
     631      444        2     0.00000   15.41915  -10.63490   20.80000
     632      444        2     0.00000   20.56021   -3.16014   18.77156
     633      444        2     0.00000   21.39260   -1.42900   13.19052
     634      444        2     0.00000   11.95845   -5.81434   21.17382
     635      444        2     0.00000   14.55055  -10.03587   21.85920
     636      444        2     0.00000    8.57501    0.27280   14.39890
     637      444        3     0.00000   10.74654   -5.60879   21.48591
     638      444        3     0.00000   19.20997   -4.02675   14.30340
     639      444        3     0.00000    6.77618   -4.73005   23.06428
     640      444        3     0.00000    9.47109   -4.88830   23.87695
     641      444        3     0.00000   14.06874  -11.50172   25.26815
     642      444        3     0.00000   18.79531   -0.35158   15.66717
     643      444        3     0.00000    7.38722   -3.45523   25.27699
     644      444        3     0.00000   11.91732    2.74503   16.50728
     645      444        3     0.00000   20.82947   -1.65908   14.29984
     646      444        3     0.00000   19.95853   -2.77988   16.49422
     647      444        3     0.00000   18.16048   -1.55951   13.19052
     648      444        3     0.00000   15.88766    1.86605   18.08578
     649      444        3     0.00000    8.11564   -5.55415   21.52060
     650      444        3     0.00000   10.94439   -9.23164   21.45992
     651      444        3     0.00000   13.74227    1.57561   13.19052
     652      444        3     0.00000   13.55844   -9.31753   21.53049
     653      444        3     0.00000   14.81727  -10.25489   23.07747
     654      444        3     0.00000   12.13578   -9.98400   23.86389
     655      444        3     0.00000   11.08668    1.56200   14.30512
     656      444        3     0.00000   15.68834   -9.13412   25.27185
     657      444        3     0.00000   14.25462   -0.50386   18.09330
     658      444        3     0.00000   17.27700   -2.50906   15.70767
     659      444        3     0.00000   13.25682    1.92076   18.05096
     660      444        3     0.00000   14.61231    2.58664   15.69461
     661      444        3     0.00000   18.69946   -1.84262   18.04107
     662      444        3     0.00000   16.08557   -1.75673   18.11164
     663      444        3     0.00000   12.52867    4.01981   14.29470
     664      444        3     0.00000    8.03259   -7.09990   23.87603
     665      444        3     0.00000   17.72536    0.60832   18.06125
     666      444        3     0.00000    9.11345   -7.97877   21.47825
     667      444        3     0.00000    5.94534   -5.91312   25.26644
     668      444        3     0.00000   12.58418   -6.86659   21.51031
     669      444        3     0.00000   13.65409   -7.82653   23.90439
     670      444        3     0.00000   10.83868   -7.42774   23.73172
     671      444        3     0.00000   13.17365    0.37505   15.69553
     672      444        3     0.00000   15.97979    0.04705   15.83984
     673      444        4     0.00000   21.94491   -4.09793   17.39025
     674      444        4     0.00000    8.44082    1.10170   24.22426
     675      444        4     0.00000   17.77733   -8.15804   24.22162
     676      444        4     0.00000   16.80378  -11.57300   22.18131
     677      444        4     0.00000    8.36986   -1.34289   24.22452
     678      444        4     0.00000   23.11991   -9.04162   20.32422
     679      444        4     0.00000   15.82887   -3.98418   19.29918
     680      444        4     0.00000   10.68766  -11.45892   20.27238
     681      444        4     0.00000   19.31047   -6.37312   15.34730
     682      444        4     0.00000   13.51232    6.13198   15.34691
     683      444        4     0.00000    9.96471    4.10732   17.40436
     684      444        4     0.00000   14.27147   -9.86250   19.13153
     685      444        4     0.00000   12.49885    2.39832   20.45361
     686      444        4     0.00000   11.01625   -3.37289   20.32593
     687      444        4     0.00000   22.91860   -0.68302   15.35007
     688      444        4     0.00000   14.59340   -5.79072   20.37817
     689      444        4     0.00000    4.82343   -3.36775   22.16720
     690      444        4     0.00000   19.41261   -2.38763   20.44003
     691      444        4     0.00000   21.88466  -10.84784   19.24576
     692      444        4     0.00000    3.72511    1.68418   19.19339
     693      444        4     0.00000   19.89536   -6.95003   24.22149
     694      444        4     0.00000    7.35782   -5.07641   19.11794
     695      444        4     0.00000   12.25147   -1.56673   19.24734
     696      444        4     0.00000    9.02708    0.52507   15.35007
     697      444        1     0.00000    7.11698   17.10402   11.48169
     698      444        1     0.00000   13.98917   23.44518    3.73094
     699      444        1     0.00000   11.65457   14.01400    9.46473
     700      444        1     0.00000   13.31854   12.79116   11.49171
     701      444        1     0.00000   16.79561   21.48892    3.72579
     702      444        1     0.00000   12.25831   24.57913    1.70883
     703      444        1     0.00000    8.84797   15.97025    9.45958
     704      444        1     0.00000   18.45977   20.26612    1.69881
     705      444        2     0.00000   21.10339   18.49470    5.23861
     706      444        2     0.00000    7.84516   23.00970   11.98517
     707      444        2     0.00000   17.64591   14.51502   11.98214
     708      444        2     0.00000   16.51368   24.08524    5.20735
     709      444        2     0.00000    9.15304   13.39942    7.94571
     710      444        2     0.00000   15.96222   11.01979    7.95190
     711      444        2     0.00000    8.61156   23.06600    0.00000
     712      444        2     0.00000    7.80243   21.59867   11.98530
     713      444        2     0.00000   11.63654   25.00331    4.53437
     714      444        2     0.00000   18.71330   16.26939    0.00000
     715      444        2     0.00000    8.42165   12.33441    7.18619
     716      444        2     0.00000   10.76470   25.59554    5.59476
     717      444        2     0.00000   23.06170   12.47067    6.88585
     718      444        2     0.00000   17.25086   25.15728    5.95156
     719      444        2     0.00000   14.29410   20.87440    5.24468
     720      444        2     0.00000   14.19443   18.59291    6.33343
     721      444        2     0.00000    9.05328   11.11802    6.85709
     722      444        2     0.00000   18.71446   15.53482    1.20522
     723      444        2     0.00000    6.49531   17.52832    8.65628
     724      444        2     0.00000   12.94451   29.07371    1.20509
     725      444        2     0.00000    9.63410   26.36321    5.25260
     726      444        2     0.00000   14.54489   11.97786    6.24492
     727      444        2     0.00000   12.88757   28.33938    0.00000
     728      444        2     0.00000   18.65892   17.78245    0.00000
     729      444        2     0.00000   11.05293   25.40708    6.95932
     730      444        2     0.00000   11.47891   18.89997    6.91249
     731      444        2     0.00000   22.78715   21.98998    1.20838
     732      444        2     0.00000    5.62348   18.12056    7.59589
     733      444        2     0.00000   13.48008   17.54732    6.94151
     734      444        2     0.00000   22.16088   21.62783    0.00000
     735      444        2     0.00000    4.49277   18.88830    7.93792
     736      444        2     0.00000   19.10568   19.86380    4.52184
     737      444        2     0.00000   19.68603   19.45274    6.94560
     738      444        2     0.00000   12.70468   26.80210    0.00000
     739      444        2     0.00000   22.34736   11.42509    6.27803
     740      444        2     0.00000   18.62123   25.02221    6.24901
     741      444        2     0.00000   13.56265   19.80930    6.00432
     742      444        2     0.00000   12.10975   17.68246    7.23909
     743      444        2     0.00000   18.85738   15.22244   11.98214
     744      444        2     0.00000    9.94786   23.73635    0.00000
     745      444        2     0.00000    5.91179   17.93220    6.23120
     746      444        2     0.00000   12.19331   19.94542    6.30467
     747      444        2     0.00000   14.83310   11.78986    7.60948
     748      444        2     0.00000   19.97417   19.26461    5.58104
     749      444        2     0.00000   20.80656   20.99576    0.00000
     750      444        2     0.00000   11.37240   16.61041    7.98330
     751      444        2     0.00000   13.96450   12.38889    8.66868
     752      444        2     0.00000    7.98896   22.69756    1.20838
     753      444        3     0.00000   10.16049   16.81596    8.29539
     754      444        3     0.00000   18.62393   18.39800    1.11288
     755      444        3     0.00000    6.19013   17.69470    9.87376
     756      444        3     0.00000    8.88504   17.53645   10.68643
     757      444        3     0.00000   13.48269   10.92304   12.07764
     758      444        3     0.00000   18.20926   22.07317    2.47665
     759      444        3     0.00000    6.80117   18.96953   12.08647
     760      444        3     0.00000   11.33127   25.16978    3.31676
     761      444        3     0.00000   20.24342   20.76567    1.10932
     762      444        3     0.00000   19.37248   19.64487    3.30370
     763      444        3     0.00000   17.57443   20.86525    0.00000
     764      444        3     0.00000   15.30162   24.29080    4.89527
     765      444        3     0.00000    7.52959   16.87061    8.33008
     766      444        3     0.00000   10.35834   13.19311    8.26940
     767      444        3     0.00000   13.15623   24.00036    0.00000
     768      444        3     0.00000   12.97240   13.10723    8.33997
     769      444        3     0.00000   14.23122   12.16986    9.88695
     770      444        3     0.00000   11.54973   12.44075   10.67337
     771      444        3     0.00000   10.50063   23.98675    1.11460
     772      444        3     0.00000   15.10229   13.29063   12.08133
     773      444        3     0.00000   13.66857   21.92089    4.90278
     774      444        3     0.00000   16.69095   19.91569    2.51715
     775      444        3     0.00000   12.67077   24.34552    4.86044
     776      444        3     0.00000   14.02626   25.01140    2.50409
     777      444        3     0.00000   18.11341   20.58214    4.85055
     778      444        3     0.00000   15.49952   20.66802    4.92112
     779      444        3     0.00000   11.94262   26.44457    1.10418
     780      444        3     0.00000    7.44654   15.32486   10.68551
     781      444        3     0.00000   17.13931   23.03308    4.87073
     782      444        3     0.00000    8.52740   14.44598    8.28774
     783      444        3     0.00000    5.35929   16.51163   12.07592
     784      444        3     0.00000   11.99813   15.55817    8.31979
     785      444        3     0.00000   13.06804   14.59822   10.71387
     786      444        3     0.00000   10.25263   14.99701   10.54120
     787      444        3     0.00000   12.58760   22.79980    2.50501
     788      444        3     0.00000   15.39374   22.47180    2.64932
     789      444        4     0.00000   21.35887   18.32682    4.19973
     790      444        4     0.00000    7.85477   23.52645   11.03374
     791      444        4     0.00000   17.19128   14.26671   11.03110
     792      444        4     0.00000   16.21774   10.85175    8.99079
     793      444        4     0.00000    7.78382   21.08186   11.03400
     794      444        4     0.00000   22.53386   13.38313    7.13370
     795      444        4     0.00000   15.24282   18.44057    6.10866
     796      444        4     0.00000   10.10161   10.96583    7.08186
     797      444        4     0.00000   18.72442   16.05163    2.15678
     798      444        4     0.00000   12.92627   28.55674    2.15639
     799      444        4     0.00000    9.37867   26.53208    4.21384
     800      444        4     0.00000   13.68543   12.56225    5.94101
     801      444        4     0.00000   11.91281   24.82307    7.26310
     802      444        4     0.00000   10.43020   19.05186    7.13541
     803      444        4     0.00000   22.33255   21.74174    2.15955
     804      444        4     0.00000   14.00735   16.63403    7.18765
     805      444        4     0.00000    4.23738   19.05701    8.97668
     806      444        4     0.00000   18.82656   20.03713    7.24951
     807      444        4     0.00000   21.29861   11.57691    6.05524
     808      444        4     0.00000    3.13906   24.10893    6.00287
     809      444        4     0.00000   19.30931   15.47473   11.03097
     810      444        4     0.00000    6.77177   17.34834    5.92742
     811      444        4     0.00000   11.66542   20.85803    6.05682
     812      444        4     0.00000    8.44104   22.94983    2.15955
     813      444        1     0.00000    1.97572    9.62904   24.67221
     814      444        1     0.00000    8.84791   15.97019   16.92146
     815      444        1     0.00000    6.51332    6.53901   22.65524
     816      444        1     0.00000    8.17728    5.31618   24.68223
     817      444        1     0.00000   11.65435   14.01394   16.91631
     818      444        1     0.00000    7.11705   17.10415   14.89935
     819      444        1     0.00000    3.70672    8.49527   22.65010
     820      444        1     0.00000   13.31851   12.79114   14.88933
     821      444        2     0.00000   15.96213   11.01972   18.42913
     822      444        2     0.00000    2.70391   15.53472   25.17569
     823      444        2     0.00000   12.50465    7.04004   25.17266
     824      444        2     0.00000   11.37242   16.61026   18.39787
     825      444        2     0.00000    4.01178    5.92444   21.13622
     826      444        2     0.00000   10.82096    3.54481   21.14242
     827      444        2     0.00000    3.47030   15.59102   13.19052
     828      444        2     0.00000    2.66117   14.12369   25.17582
     829      444        2     0.00000    6.49528   17.52833   17.72489
     830      444        2     0.00000   13.57205    8.79441   13.19052
     831      444        2     0.00000    3.28039    4.85942   20.37671
     832      444        2     0.00000    5.62344   18.12055   18.78528
     833      444        2     0.00000   17.92044    4.99569   20.07637
     834      444        2     0.00000   12.10960   17.68230   19.14208
     835      444        2     0.00000    9.15284   13.39942   18.43520
     836      444        2     0.00000    9.05317   11.11793   19.52395
     837      444        2     0.00000    3.91202    3.64304   20.04761
     838      444        2     0.00000   13.57320    8.05984   14.39574
     839      444        2     0.00000    1.35405   10.05334   21.84680
     840      444        2     0.00000    7.80326   21.59873   14.39561
     841      444        2     0.00000    4.49284   18.88823   18.44312
     842      444        2     0.00000    9.40363    4.50288   19.43544
     843      444        2     0.00000    7.74631   20.86440   13.19052
     844      444        2     0.00000   13.51766   10.30747   13.19052
     845      444        2     0.00000    5.91167   17.93210   20.14984
     846      444        2     0.00000    6.33765   11.42499   20.10301
     847      444        2     0.00000   17.64589   14.51500   14.39890
     848      444        2     0.00000    0.48222   10.64558   20.78641
     849      444        2     0.00000    8.33882   10.07234   20.13203
     850      444        2     0.00000   17.01963   14.15285   13.19052
     851      444        2     0.00000   -0.64849   11.41332   21.12844
     852      444        2     0.00000   13.96442   12.38882   17.71236
     853      444        2     0.00000   14.54477   11.97776   20.13612
     854      444        2     0.00000    7.56343   19.32712   13.19052
     855      444        2     0.00000   17.20611    3.95011   19.46855
     856      444        2     0.00000   13.47998   17.54723   19.43953
     857      444        2     0.00000    8.42139   12.33432   19.19484
     858      444        2     0.00000    6.96850   10.20748   20.42961
     859      444        2     0.00000   13.71612    7.74746   25.17266
     860      444        2     0.00000    4.80661   16.26137   13.19052
     861      444        2     0.00000    0.77053   10.45722   19.42172
     862      444        2     0.00000    7.05205   12.47043   19.49519
     863      444        2     0.00000    9.69185    4.31488   20.80000
     864      444        2     0.00000   14.83291   11.78963   18.77156
     865      444        2     0.00000   15.66530   13.52078   13.19052
     866      444        2     0.00000    6.23115    9.13543   21.17382
     867      444        2     0.00000    8.82324    4.91390   21.85920
     868      444        2     0.00000    2.84771   15.22257   14.39890
     869      444        3     0.00000    5.01923    9.34098   21.48591
     870      444        3     0.00000   13.48267   10.92302   14.30340
     871      444        3     0.00000    1.04887   10.21972   23.06428
     872      444        3     0.00000    3.74379   10.06147   23.87695
     873      444        3     0.00000    8.34143    3.44805   25.26815
     874      444        3     0.00000   13.06800   14.59819   15.66717
     875      444        3     0.00000    1.65991   11.49454   25.27699
     876      444        3     0.00000    6.19001   17.69480   16.50728
     877      444        3     0.00000   15.10216   13.29069   14.29984
     878      444        3     0.00000   14.23122   12.16989   16.49422
     879      444        3     0.00000   12.43317   13.39026   13.19052
     880      444        3     0.00000   10.16036   16.81582   18.08578
     881      444        3     0.00000    2.38833    9.39562   21.52060
     882      444        3     0.00000    5.21709    5.71813   21.45992
     883      444        3     0.00000    8.01497   16.52538   13.19052
     884      444        3     0.00000    7.83114    5.63224   21.53049
     885      444        3     0.00000    9.08997    4.69488   23.07747
     886      444        3     0.00000    6.40847    4.96577   23.86389
     887      444        3     0.00000    5.35937   16.51177   14.30512
     888      444        3     0.00000    9.96103    5.81565   25.27185
     889      444        3     0.00000    8.52731   14.44591   18.09330
     890      444        3     0.00000   11.54969   12.44071   15.70767
     891      444        3     0.00000    7.52951   16.87054   18.05096
     892      444        3     0.00000    8.88500   17.53642   15.69461
     893      444        3     0.00000   12.97215   13.10715   18.04107
     894      444        3     0.00000   10.35826   13.19304   18.11164
     895      444        3     0.00000    6.80137   18.96959   14.29470
     896      444        3     0.00000    2.30528    7.84988   23.87603
     897      444        3     0.00000   11.99805   15.55809   18.06125
     898      444        3     0.00000    3.38614    6.97100   21.47825
     899      444        3     0.00000    0.21803    9.03665   25.26644
     900      444        3     0.00000    6.85687    8.08318   21.51031
     901      444        3     0.00000    7.92678    7.12324   23.90439
     902      444        3     0.00000    5.11137    7.52203   23.73172
     903      444        3     0.00000    7.44634   15.32482   15.69553
     904      444        3     0.00000   10.25248   14.99682   15.83984
     905      444        4     0.00000   16.21761   10.85184   17.39025
     906      444        4     0.00000    2.71351   16.05147   24.22426
     907      444        4     0.00000   12.05002    6.79173   24.22162
     908      444        4     0.00000   11.07648    3.37677   22.18131
     909      444        4     0.00000    2.64256   13.60688   24.22452
     910      444        4     0.00000   17.39261    5.90815   20.32422
     911      444        4     0.00000   10.10157   10.96559   19.29918
     912      444        4     0.00000    4.96035    3.49085   20.27238
     913      444        4     0.00000   13.58316    8.57665   15.34730
     914      444        4     0.00000    7.78501   21.08176   15.34691
     915      444        4     0.00000    4.23741   19.05709   17.40436
     916      444        4     0.00000    8.54417    5.08727   19.13153
     917      444        4     0.00000    6.77155   17.34809   20.45361
     918      444        4     0.00000    5.28894   11.57688   20.32593
     919      444        4     0.00000   17.19129   14.26675   15.35007
     920      444        4     0.00000    8.86609    9.15905   20.37817
     921      444        4     0.00000   -0.90388   11.58202   22.16720
     922      444        4     0.00000   13.68530   12.56214   20.44003
     923      444        4     0.00000   16.15735    4.10193   19.24576
     924      444        4     0.00000   -2.00219   16.63395   19.19339
     925      444        4     0.00000   14.16805    7.99974   24.22149
     926      444        4     0.00000    1.63051    9.87336   19.11794
     927      444        4     0.00000    6.52416   13.38304   19.24734
     928      444        4     0.00000    3.29978   15.47484   15.35007

Bonds

       1        1        1        7
       2        2        1       59
       3        2        1       60
       4        2        1       63
       5        2        1       84
       6        2        1       87
       7        1        1      122
       8        2        1      187
       9        1        2        5
      10        1        2        6
      11        2        2       68
      12        2        2       77
      13        2        2       79
      14        2        2       80
      15        2        2       91
      16        2        2       92
      17        1        3        4
      18        1        3        7
      19        2        3       70
      20        2        3       72
      21        2        3       74
      22        2        3       88
      23        2        3       89
      24        2        3       90
      25        2        4       61
      26        2        4       73
      27        2        4       74
      28        2        4       76
      29        2        4       89
      30        1        4      124
      31        2        4      183
      32        1        5        8
      33        2        5       62
      34        2        5       78
      35        2        5       81
      36        2        5       82
      37        2        5       85
      38        2        5       92
      39        2        6       64
      40        2        6       71
      41        2        6       75
      42        2        6       80
      43        2        6       83
      44        2        6       91
      45        2        7       57
      46        2        7       60
      47        2        7       69
      48        2        7       84
      49        2        7       86
      50        2        7       90
      51        2        8       58
      52        2        8       62
      53        2        8       65
      54        2        8       66
      55        2        8       67
      56        2        8       78
      57        3        9       52
      58        4        9       93
      59        3        9      513
      60        3       10       16
      61        4       10       94
      62        3       10      366
      63        3       11       47
      64        4       11       95
      65        3       11      154
      66        5       12       22
      67        6       12       68
      68        6       12       85
      69        5       13       19
      70        6       13       70
      71        6       13       86
      72        3       14       51
      73        4       14       96
      74        3       14      265
      75        5       15       48
      76        3       15       56
      77        3       15      627
      78        4       16       97
      79        3       16      147
      80        5       17       20
      81        6       17       64
      82        6       17       79
      83        3       18       26
      84        5       18       32
      85        3       19       25
      86        3       19      485
      87        3       20       29
      88        3       20       33
      89        3       21       43
      90        4       21       98
      91        3       22       44
      92        3       22      275
      93        5       23       45
      94        6       23       77
      95        6       23       82
      96        3       24       37
      97        3       24       45
      98        4       24       99
      99        4       25      100
     100        3       25      740
     101        4       26      101
     102        3       26      260
     103        5       27       36
     104        6       27       59
     105        6       27       69
     106        3       28       31
     107        4       28      102
     108        4       29      103
     109        3       29      262
     110        3       30       51
     111        4       30      104
     112        5       31       42
     113        6       32       58
     114        6       32      177
     115        4       33      105
     116        3       34       46
     117        3       34       50
     118        4       34      106
     119        3       35       38
     120        4       35      107
     121        3       35      520
     122        3       36       39
     123        3       36       49
     124        3       37       46
     125        4       37      108
     126        5       38       53
     127        4       39      109
     128        3       39      505
     129        5       40       52
     130        6       40       66
     131        6       40       81
     132        3       41       52
     133        4       41      110
     134        6       42       83
     135        6       42      179
     136        4       43      111
     137        4       44      576
     138        3       45       50
     139        5       46       54
     140        4       47      113
     141        6       48       75
     142        6       48      203
     143        4       49      114
     144        4       50      115
     145        5       51       55
     146        6       53       65
     147        6       53      192
     148        6       54       57
     149        6       54       88
     150        6       55       72
     151        6       55       73
     152        4       56      116
     153        1      117        6
     154        2      117       71
     155        1      117      123
     156        2      117      175
     157        2      117      176
     158        2      117      179
     159        2      117      200
     160        2      117      203
     161        1      118      121
     162        1      118      122
     163        2      118      184
     164        2      118      193
     165        2      118      195
     166        2      118      196
     167        2      118      207
     168        2      118      208
     169        1      119      120
     170        1      119      123
     171        2      119      186
     172        2      119      188
     173        2      119      190
     174        2      119      204
     175        2      119      205
     176        2      119      206
     177        1      120        8
     178        2      120       67
     179        2      120      177
     180        2      120      189
     181        2      120      190
     182        2      120      192
     183        2      120      205
     184        1      121      124
     185        2      121      178
     186        2      121      194
     187        2      121      197
     188        2      121      198
     189        2      121      201
     190        2      121      208
     191        2      122      180
     192        2      122      187
     193        2      122      191
     194        2      122      196
     195        2      122      199
     196        2      122      207
     197        2      123      173
     198        2      123      176
     199        2      123      185
     200        2      123      200
     201        2      123      202
     202        2      123      206
     203        2      124      174
     204        2      124      178
     205        2      124      181
     206        2      124      182
     207        2      124      183
     208        2      124      194
     209        3      125      168
     210        4      125      209
     211        3      125      629
     212        3      126      132
     213        4      126      210
     214        3      126      250
     215        3      127       38
     216        3      127      163
     217        4      127      211
     218        5      128      138
     219        6      128      184
     220        6      128      201
     221        5      129      135
     222        6      129      186
     223        6      129      202
     224        3      130      167
     225        4      130      212
     226        3      130      381
     227        5      131      164
     228        3      131      172
     229        3      131      511
     230        3      132       31
     231        4      132      213
     232        5      133      136
     233        6      133      180
     234        6      133      195
     235        3      134      142
     236        5      134      148
     237        3      135      141
     238        3      135      601
     239        3      136      145
     240        3      136      149
     241        3      137      159
     242        4      137      214
     243        3      138      160
     244        3      138      391
     245        5      139      161
     246        6      139      193
     247        6      139      198
     248        3      140      153
     249        3      140      161
     250        4      140      215
     251        4      141      216
     252        3      141      856
     253        4      142      217
     254        3      142      376
     255        5      143      152
     256        6      143      175
     257        6      143      185
     258        3      144      147
     259        4      144      218
     260        4      145      219
     261        3      145      378
     262        3      146      167
     263        4      146      220
     264        5      147      158
     265        6      148       61
     266        6      148      174
     267        4      149      221
     268        3      150      162
     269        3      150      166
     270        4      150      222
     271        3      151      154
     272        4      151      223
     273        3      151      636
     274        3      152      155
     275        3      152      165
     276        3      153      162
     277        4      153      224
     278        5      154      169
     279        4      155      225
     280        3      155      621
     281        5      156      168
     282        6      156      182
     283        6      156      197
     284        3      157      168
     285        4      157      226
     286        6      158       63
     287        6      158      199
     288        4      159      227
     289        4      160      692
     290        3      161      166
     291        5      162      170
     292        4      163      229
     293        6      164       87
     294        6      164      191
     295        4      165      230
     296        4      166      231
     297        5      167      171
     298        6      169       76
     299        6      169      181
     300        6      170      173
     301        6      170      204
     302        6      171      188
     303        6      171      189
     304        4      172      232
     305        1      233      239
     306        2      233      291
     307        2      233      292
     308        2      233      295
     309        2      233      316
     310        2      233      319
     311        1      233      354
     312        2      233      419
     313        1      234      237
     314        1      234      238
     315        2      234      300
     316        2      234      309
     317        2      234      311
     318        2      234      312
     319        2      234      323
     320        2      234      324
     321        1      235      236
     322        1      235      239
     323        2      235      302
     324        2      235      304
     325        2      235      306
     326        2      235      320
     327        2      235      321
     328        2      235      322
     329        2      236      293
     330        2      236      305
     331        2      236      306
     332        2      236      308
     333        2      236      321
     334        1      236      356
     335        2      236      415
     336        1      237      240
     337        2      237      294
     338        2      237      310
     339        2      237      313
     340        2      237      314
     341        2      237      317
     342        2      237      324
     343        2      238      296
     344        2      238      303
     345        2      238      307
     346        2      238      312
     347        2      238      315
     348        2      238      323
     349        2      239      289
     350        2      239      292
     351        2      239      301
     352        2      239      316
     353        2      239      318
     354        2      239      322
     355        2      240      290
     356        2      240      294
     357        2      240      297
     358        2      240      298
     359        2      240      299
     360        2      240      310
     361        3      241      284
     362        4      241      325
     363        3      241      745
     364        3      242      134
     365        3      242      248
     366        4      242      326
     367        3      243      279
     368        4      243      327
     369        3      243      386
     370        5      244      254
     371        6      244      300
     372        6      244      317
     373        5      245      251
     374        6      245      302
     375        6      245      318
     376        3      246       33
     377        3      246      283
     378        4      246      328
     379        5      247      280
     380        3      247      288
     381        3      247      859
     382        4      248      329
     383        3      248      379
     384        5      249      252
     385        6      249      296
     386        6      249      311
     387        3      250      258
     388        5      250      264
     389        3      251      257
     390        3      251      717
     391        3      252      261
     392        3      252      265
     393        3      253      275
     394        4      253      330
     395        3      254       43
     396        3      254      276
     397        5      255      277
     398        6      255      309
     399        6      255      314
     400        3      256      269
     401        3      256      277
     402        4      256      331
     403        4      257      332
     404        3      257      508
     405        3      258       28
     406        4      258      333
     407        5      259      268
     408        6      259      291
     409        6      259      301
     410        3      260      263
     411        4      260      334
     412        3      261       30
     413        4      261      335
     414        3      262      283
     415        4      262      336
     416        5      263      274
     417        6      264      290
     418        6      264      409
     419        4      265      337
     420        3      266      278
     421        3      266      282
     422        4      266      338
     423        3      267      270
     424        4      267      339
     425        3      267      752
     426        3      268      271
     427        3      268      281
     428        3      269      278
     429        4      269      340
     430        5      270      285
     431        4      271      341
     432        3      271      737
     433        5      272      284
     434        6      272      298
     435        6      272      313
     436        3      273      284
     437        4      273      342
     438        6      274      315
     439        6      274      411
     440        4      275      343
     441        4      276      808
     442        3      277      282
     443        5      278      286
     444        4      279      345
     445        6      280      307
     446        6      280      435
     447        4      281      346
     448        4      282      347
     449        5      283      287
     450        6      285      297
     451        6      285      424
     452        6      286      289
     453        6      286      320
     454        6      287      304
     455        6      287      305
     456        4      288      348
     457        1      349      238
     458        2      349      303
     459        1      349      355
     460        2      349      407
     461        2      349      408
     462        2      349      411
     463        2      349      432
     464        2      349      435
     465        1      350      353
     466        1      350      354
     467        2      350      416
     468        2      350      425
     469        2      350      427
     470        2      350      428
     471        2      350      439
     472        2      350      440
     473        1      351      352
     474        1      351      355
     475        2      351      418
     476        2      351      420
     477        2      351      422
     478        2      351      436
     479        2      351      437
     480        2      351      438
     481        1      352      240
     482        2      352      299
     483        2      352      409
     484        2      352      421
     485        2      352      422
     486        2      352      424
     487        2      352      437
     488        1      353      356
     489        2      353      410
     490        2      353      426
     491        2      353      429
     492        2      353      430
     493        2      353      433
     494        2      353      440
     495        2      354      412
     496        2      354      419
     497        2      354      423
     498        2      354      428
     499        2      354      431
     500        2      354      439
     501        2      355      405
     502        2      355      408
     503        2      355      417
     504        2      355      432
     505        2      355      434
     506        2      355      438
     507        2      356      406
     508        2      356      410
     509        2      356      413
     510        2      356      414
     511        2      356      415
     512        2      356      426
     513        3      357      400
     514        4      357      441
     515        3      357      861
     516        3      358       18
     517        3      358      364
     518        4      358      442
     519        3      359      270
     520        3      359      395
     521        4      359      443
     522        5      360      370
     523        6      360      416
     524        6      360      433
     525        5      361      367
     526        6      361      418
     527        6      361      434
     528        3      362      149
     529        3      362      399
     530        4      362      444
     531        5      363      396
     532        3      363      404
     533        3      363      743
     534        3      364      263
     535        4      364      445
     536        5      365      368
     537        6      365      412
     538        6      365      427
     539        3      366      374
     540        5      366      380
     541        3      367      373
     542        3      367      833
     543        3      368      377
     544        3      368      381
     545        3      369      391
     546        4      369      446
     547        3      370      159
     548        3      370      392
     549        5      371      393
     550        6      371      425
     551        6      371      430
     552        3      372      385
     553        3      372      393
     554        4      372      447
     555        4      373      448
     556        3      373      624
     557        3      374      144
     558        4      374      449
     559        5      375      384
     560        6      375      407
     561        6      375      417
     562        3      376      379
     563        4      376      450
     564        3      377      146
     565        4      377      451
     566        3      378      399
     567        4      378      452
     568        5      379      390
     569        6      380      293
     570        6      380      406
     571        4      381      453
     572        3      382      394
     573        3      382      398
     574        4      382      454
     575        3      383      386
     576        4      383      455
     577        3      383      868
     578        3      384      387
     579        3      384      397
     580        3      385      394
     581        4      385      456
     582        5      386      401
     583        4      387      457
     584        3      387      853
     585        5      388      400
     586        6      388      414
     587        6      388      429
     588        3      389      400
     589        4      389      458
     590        6      390      295
     591        6      390      431
     592        4      391      459
     593        4      392      924
     594        3      393      398
     595        5      394      402
     596        4      395      461
     597        6      396      319
     598        6      396      423
     599        4      397      462
     600        4      398      463
     601        5      399      403
     602        6      401      308
     603        6      401      413
     604        6      402      405
     605        6      402      436
     606        6      403      420
     607        6      403      421
     608        4      404      464
     609        1      465      471
     610        2      465      523
     611        2      465      524
     612        2      465      527
     613        2      465      548
     614        2      465      551
     615        1      465      586
     616        2      465      651
     617        1      466      469
     618        1      466      470
     619        2      466      532
     620        2      466      541
     621        2      466      543
     622        2      466      544
     623        2      466      555
     624        2      466      556
     625        1      467      468
     626        1      467      471
     627        2      467      534
     628        2      467      536
     629        2      467      538
     630        2      467      552
     631        2      467      553
     632        2      467      554
     633        2      468      525
     634        2      468      537
     635        2      468      538
     636        2      468      540
     637        2      468      553
     638        1      468      588
     639        2      468      647
     640        1      469      472
     641        2      469      526
     642        2      469      542
     643        2      469      545
     644        2      469      546
     645        2      469      549
     646        2      469      556
     647        2      470      528
     648        2      470      535
     649        2      470      539
     650        2      470      544
     651        2      470      547
     652        2      470      555
     653        2      471      521
     654        2      471      524
     655        2      471      533
     656        2      471      548
     657        2      471      550
     658        2      471      554
     659        2      472      522
     660        2      472      526
     661        2      472      529
     662        2      472      530
     663        2      472      531
     664        2      472      542
     665        3      473       49
     666        3      473      516
     667        4      473      557
     668        3      474      480
     669        4      474      558
     670        3      474      830
     671        3      475      511
     672        4      475      559
     673        3      475      618
     674        5      476      486
     675        6      476      532
     676        6      476      549
     677        5      477      483
     678        6      477      534
     679        6      477      550
     680        3      478      515
     681        4      478      560
     682        3      478      729
     683        3      479      163
     684        5      479      512
     685        3      479      520
     686        4      480      561
     687        3      480      611
     688        5      481      484
     689        6      481      528
     690        6      481      543
     691        3      482      490
     692        5      482      496
     693        3      483       21
     694        3      483      489
     695        3      484      493
     696        3      484      497
     697        3      485      507
     698        4      485      562
     699        3      486      508
     700        3      486      739
     701        5      487      509
     702        6      487      541
     703        6      487      546
     704        3      488      501
     705        3      488      509
     706        4      488      563
     707        3      489      276
     708        4      489      564
     709        4      490      565
     710        3      490      724
     711        5      491      500
     712        6      491      523
     713        6      491      533
     714        3      492      495
     715        4      492      566
     716        4      493      567
     717        3      493      726
     718        3      494      515
     719        4      494      568
     720        5      495      506
     721        6      496      522
     722        6      496      641
     723        4      497      569
     724        3      498      510
     725        3      498      514
     726        4      498      570
     727        3      499       56
     728        3      499      502
     729        4      499      571
     730        3      500      503
     731        3      500      513
     732        3      501      510
     733        4      501      572
     734        5      502      517
     735        3      503       41
     736        4      503      573
     737        5      504      516
     738        6      504      530
     739        6      504      545
     740        3      505      516
     741        4      505      574
     742        6      506      547
     743        6      506      643
     744        4      507      575
     745        4      508      112
     746        3      509      514
     747        5      510      518
     748        4      511      577
     749        6      512      539
     750        6      512      667
     751        4      513      578
     752        4      514      579
     753        5      515      519
     754        6      517      529
     755        6      517      656
     756        6      518      521
     757        6      518      552
     758        6      519      536
     759        6      519      537
     760        4      520      580
     761        1      581      470
     762        2      581      535
     763        1      581      587
     764        2      581      639
     765        2      581      640
     766        2      581      643
     767        2      581      664
     768        2      581      667
     769        1      582      585
     770        1      582      586
     771        2      582      648
     772        2      582      657
     773        2      582      659
     774        2      582      660
     775        2      582      671
     776        2      582      672
     777        1      583      584
     778        1      583      587
     779        2      583      650
     780        2      583      652
     781        2      583      654
     782        2      583      668
     783        2      583      669
     784        2      583      670
     785        1      584      472
     786        2      584      531
     787        2      584      641
     788        2      584      653
     789        2      584      654
     790        2      584      656
     791        2      584      669
     792        1      585      588
     793        2      585      642
     794        2      585      658
     795        2      585      661
     796        2      585      662
     797        2      585      665
     798        2      585      672
     799        2      586      644
     800        2      586      651
     801        2      586      655
     802        2      586      660
     803        2      586      663
     804        2      586      671
     805        2      587      637
     806        2      587      640
     807        2      587      649
     808        2      587      664
     809        2      587      666
     810        2      587      670
     811        2      588      638
     812        2      588      642
     813        2      588      645
     814        2      588      646
     815        2      588      647
     816        2      588      658
     817        3      589      165
     818        3      589      632
     819        4      589      673
     820        3      590      596
     821        4      590      674
     822        3      590      714
     823        3      591      502
     824        3      591      627
     825        4      591      675
     826        5      592      602
     827        6      592      648
     828        6      592      665
     829        5      593      599
     830        6      593      650
     831        6      593      666
     832        3      594      631
     833        4      594      676
     834        3      594      845
     835        3      595       47
     836        5      595      628
     837        3      595      636
     838        3      596      495
     839        4      596      677
     840        5      597      600
     841        6      597      644
     842        6      597      659
     843        3      598      606
     844        5      598      612
     845        3      599      137
     846        3      599      605
     847        3      600      609
     848        3      600      613
     849        3      601      623
     850        4      601      678
     851        3      602      624
     852        3      602      855
     853        5      603      625
     854        6      603      657
     855        6      603      662
     856        3      604      617
     857        3      604      625
     858        4      604      679
     859        3      605      392
     860        4      605      680
     861        4      606      681
     862        3      606      840
     863        5      607      616
     864        6      607      639
     865        6      607      649
     866        3      608      611
     867        4      608      682
     868        4      609      683
     869        3      609      842
     870        3      610      631
     871        4      610      684
     872        5      611      622
     873        6      612      525
     874        6      612      638
     875        4      613      685
     876        3      614      626
     877        3      614      630
     878        4      614      686
     879        3      615      172
     880        3      615      618
     881        4      615      687
     882        3      616      619
     883        3      616      629
     884        3      617      626
     885        4      617      688
     886        5      618      633
     887        3      619      157
     888        4      619      689
     889        5      620      632
     890        6      620      646
     891        6      620      661
     892        3      621      632
     893        4      621      690
     894        6      622      527
     895        6      622      663
     896        4      623      691
     897        4      624      228
     898        3      625      630
     899        5      626      634
     900        4      627      693
     901        6      628      551
     902        6      628      655
     903        4      629      694
     904        4      630      695
     905        5      631      635
     906        6      633      540
     907        6      633      645
     908        6      634      637
     909        6      634      668
     910        6      635      652
     911        6      635      653
     912        4      636      696
     913        1      697      703
     914        2      697      755
     915        2      697      756
     916        2      697      759
     917        2      697      780
     918        2      697      783
     919        1      697      818
     920        2      697      883
     921        1      698      701
     922        1      698      702
     923        2      698      764
     924        2      698      773
     925        2      698      775
     926        2      698      776
     927        2      698      787
     928        2      698      788
     929        1      699      700
     930        1      699      703
     931        2      699      766
     932        2      699      768
     933        2      699      770
     934        2      699      784
     935        2      699      785
     936        2      699      786
     937        2      700      757
     938        2      700      769
     939        2      700      770
     940        2      700      772
     941        2      700      785
     942        1      700      820
     943        2      700      879
     944        1      701      704
     945        2      701      758
     946        2      701      774
     947        2      701      777
     948        2      701      778
     949        2      701      781
     950        2      701      788
     951        2      702      760
     952        2      702      767
     953        2      702      771
     954        2      702      776
     955        2      702      779
     956        2      702      787
     957        2      703      753
     958        2      703      756
     959        2      703      765
     960        2      703      780
     961        2      703      782
     962        2      703      786
     963        2      704      754
     964        2      704      758
     965        2      704      761
     966        2      704      762
     967        2      704      763
     968        2      704      774
     969        3      705      281
     970        3      705      748
     971        4      705      789
     972        3      706      598
     973        3      706      712
     974        4      706      790
     975        3      707      743
     976        4      707      791
     977        3      707      850
     978        5      708      718
     979        6      708      764
     980        6      708      781
     981        5      709      715
     982        6      709      766
     983        6      709      782
     984        3      710      497
     985        3      710      747
     986        4      710      792
     987        3      711      395
     988        5      711      744
     989        3      711      752
     990        4      712      793
     991        3      712      843
     992        5      713      716
     993        6      713      760
     994        6      713      775
     995        3      714      722
     996        5      714      728
     997        3      715      253
     998        3      715      721
     999        3      716      725
    1000        3      716      729
    1001        3      717      739
    1002        4      717      794
    1003        3      718      507
    1004        3      718      740
    1005        5      719      741
    1006        6      719      773
    1007        6      719      778
    1008        3      720      733
    1009        3      720      741
    1010        4      720      795
    1011        3      721       44
    1012        4      721      796
    1013        3      722      492
    1014        4      722      797
    1015        5      723      732
    1016        6      723      755
    1017        6      723      765
    1018        3      724      727
    1019        4      724      798
    1020        3      725      494
    1021        4      725      799
    1022        3      726      747
    1023        4      726      800
    1024        5      727      738
    1025        6      728      754
    1026        6      728      873
    1027        4      729      801
    1028        3      730      742
    1029        3      730      746
    1030        4      730      802
    1031        3      731      288
    1032        3      731      734
    1033        4      731      803
    1034        3      732      735
    1035        3      732      745
    1036        3      733      742
    1037        4      733      804
    1038        5      734      749
    1039        3      735      273
    1040        4      735      805
    1041        5      736      748
    1042        6      736      762
    1043        6      736      777
    1044        3      737      748
    1045        4      737      806
    1046        6      738      779
    1047        6      738      875
    1048        4      739      807
    1049        4      740      344
    1050        3      741      746
    1051        5      742      750
    1052        4      743      809
    1053        6      744      771
    1054        6      744      899
    1055        4      745      810
    1056        4      746      811
    1057        5      747      751
    1058        6      749      761
    1059        6      749      888
    1060        6      750      753
    1061        6      750      784
    1062        6      751      768
    1063        6      751      769
    1064        4      752      812
    1065        1      813      702
    1066        2      813      767
    1067        1      813      819
    1068        2      813      871
    1069        2      813      872
    1070        2      813      875
    1071        2      813      896
    1072        2      813      899
    1073        1      814      817
    1074        1      814      818
    1075        2      814      880
    1076        2      814      889
    1077        2      814      891
    1078        2      814      892
    1079        2      814      903
    1080        2      814      904
    1081        1      815      816
    1082        1      815      819
    1083        2      815      882
    1084        2      815      884
    1085        2      815      886
    1086        2      815      900
    1087        2      815      901
    1088        2      815      902
    1089        1      816      704
    1090        2      816      763
    1091        2      816      873
    1092        2      816      885
    1093        2      816      886
    1094        2      816      888
    1095        2      816      901
    1096        1      817      820
    1097        2      817      874
    1098        2      817      890
    1099        2      817      893
    1100        2      817      894
    1101        2      817      897
    1102        2      817      904
    1103        2      818      876
    1104        2      818      883
    1105        2      818      887
    1106        2      818      892
    1107        2      818      895
    1108        2      818      903
    1109        2      819      869
    1110        2      819      872
    1111        2      819      881
    1112        2      819      896
    1113        2      819      898
    1114        2      819      902
    1115        2      820      870
    1116        2      820      874
    1117        2      820      877
    1118        2      820      878
    1119        2      820      879
    1120        2      820      890
    1121        3      821      397
    1122        3      821      864
    1123        4      821      905
    1124        3      822      482
    1125        3      822      828
    1126        4      822      906
    1127        3      823      734
    1128        3      823      859
    1129        4      823      907
    1130        5      824      834
    1131        6      824      880
    1132        6      824      897
    1133        5      825      831
    1134        6      825      882
    1135        6      825      898
    1136        3      826      613
    1137        3      826      863
    1138        4      826      908
    1139        3      827      279
    1140        5      827      860
    1141        3      827      868
    1142        3      828      727
    1143        4      828      909
    1144        5      829      832
    1145        6      829      876
    1146        6      829      891
    1147        3      830      838
    1148        5      830      844
    1149        3      831      369
    1150        3      831      837
    1151        3      832      841
    1152        3      832      845
    1153        3      833      855
    1154        4      833      910
    1155        3      834      623
    1156        3      834      856
    1157        5      835      857
    1158        6      835      889
    1159        6      835      894
    1160        3      836      849
    1161        3      836      857
    1162        4      836      911
    1163        3      837      160
    1164        4      837      912
    1165        3      838      608
    1166        4      838      913
    1167        5      839      848
    1168        6      839      871
    1169        6      839      881
    1170        3      840      843
    1171        4      840      914
    1172        3      841      610
    1173        4      841      915
    1174        3      842      863
    1175        4      842      916
    1176        5      843      854
    1177        6      844      757
    1178        6      844      870
    1179        4      845      917
    1180        3      846      858
    1181        3      846      862
    1182        4      846      918
    1183        3      847      404
    1184        3      847      850
    1185        4      847      919
    1186        3      848      851
    1187        3      848      861
    1188        3      849      858
    1189        4      849      920
    1190        5      850      865
    1191        3      851      389
    1192        4      851      921
    1193        5      852      864
    1194        6      852      878
    1195        6      852      893
    1196        3      853      864
    1197        4      853      922
    1198        6      854      759
    1199        6      854      895
    1200        4      855      923
    1201        4      856      460
    1202        3      857      862
    1203        5      858      866
    1204        4      859      925
    1205        6      860      783
    1206        6      860      887
    1207        4      861      926
    1208        4      862      927
    1209        5      863      867
    1210        6      865      772
    1211        6      865      877
    1212        6      866      869
    1213        6      866      900
    1214        6      867      884
    1215        6      867      885
    1216        4      868      928

Angles

       1        1      122        1        7
       2        2      122        1       59
       3        2      122        1       60
       4        2      122        1       63
       5        2      122        1      187
       6        2      122        1       84
       7        2      122        1       87
       8        2        7        1       59
       9        2        7        1       60
      10        2        7        1       63
      11        2        7        1      187
      12        2        7        1       84
      13        2        7        1       87
      14        3       59        1       60
      15        3       59        1       63
      16        3       59        1      187
      17        3       59        1       84
      18        3       59        1       87
      19        3       60        1       63
      20        3       60        1      187
      21        3       60        1       84
      22        3       60        1       87
      23        3       63        1      187
      24        3       63        1       84
      25        3       63        1       87
      26        3      187        1       84
      27        3      187        1       87
      28        3       84        1       87
      29        1        5        2        6
      30        2        5        2       68
      31        2        5        2       77
      32        2        5        2       79
      33        2        5        2       80
      34        2        5        2       91
      35        2        5        2       92
      36        2        6        2       68
      37        2        6        2       77
      38        2        6        2       79
      39        2        6        2       80
      40        2        6        2       91
      41        2        6        2       92
      42        3       68        2       77
      43        3       68        2       79
      44        3       68        2       80
      45        3       68        2       91
      46        3       68        2       92
      47        3       77        2       79
      48        3       77        2       80
      49        3       77        2       91
      50        3       77        2       92
      51        3       79        2       80
      52        3       79        2       91
      53        3       79        2       92
      54        3       80        2       91
      55        3       80        2       92
      56        3       91        2       92
      57        1        4        3        7
      58        2        4        3       70
      59        2        4        3       72
      60        2        4        3       74
      61        2        4        3       88
      62        2        4        3       89
      63        2        4        3       90
      64        2        7        3       70
      65        2        7        3       72
      66        2        7        3       74
      67        2        7        3       88
      68        2        7        3       89
      69        2        7        3       90
      70        3       70        3       72
      71        3       70        3       74
      72        3       70        3       88
      73        3       70        3       89
      74        3       70        3       90
      75        3       72        3       74
      76        3       72        3       88
      77        3       72        3       89
      78        3       72        3       90
      79        3       74        3       88
      80        3       74        3       89
      81        3       74        3       90
      82        3       88        3       89
      83        3       88        3       90
      84        3       89        3       90
      85        1        3        4      124
      86        2        3        4       61
      87        2        3        4      183
      88        2        3        4       73
      89        2        3        4       74
      90        2        3        4       76
      91        2        3        4       89
      92        2      124        4       61
      93        2      124        4      183
      94        2      124        4       73
      95        2      124        4       74
      96        2      124        4       76
      97        2      124        4       89
      98        3       61        4      183
      99        3       61        4       73
     100        3       61        4       74
     101        3       61        4       76
     102        3       61        4       89
     103        3      183        4       73
     104        3      183        4       74
     105        3      183        4       76
     106        3      183        4       89
     107        3       73        4       74
     108        3       73        4       76
     109        3       73        4       89
     110        3       74        4       76
     111        3       74        4       89
     112        3       76        4       89
     113        1        2        5        8
     114        2        2        5       62
     115        2        2        5       78
     116        2        2        5       81
     117        2        2        5       82
     118        2        2        5       85
     119        2        2        5       92
     120        2        8        5       62
     121        2        8        5       78
     122        2        8        5       81
     123        2        8        5       82
     124        2        8        5       85
     125        2        8        5       92
     126        3       62        5       78
     127        3       62        5       81
     128        3       62        5       82
     129        3       62        5       85
     130        3       62        5       92
     131        3       78        5       81
     132        3       78        5       82
     133        3       78        5       85
     134        3       78        5       92
     135        3       81        5       82
     136        3       81        5       85
     137        3       81        5       92
     138        3       82        5       85
     139        3       82        5       92
     140        3       85        5       92
     141        1      117        6        2
     142        2      117        6       64
     143        2      117        6       71
     144        2      117        6       75
     145        2      117        6       80
     146        2      117        6       83
     147        2      117        6       91
     148        2        2        6       64
     149        2        2        6       71
     150        2        2        6       75
     151        2        2        6       80
     152        2        2        6       83
     153        2        2        6       91
     154        3       64        6       71
     155        3       64        6       75
     156        3       64        6       80
     157        3       64        6       83
     158        3       64        6       91
     159        3       71        6       75
     160        3       71        6       80
     161        3       71        6       83
     162        3       71        6       91
     163        3       75        6       80
     164        3       75        6       83
     165        3       75        6       91
     166        3       80        6       83
     167        3       80        6       91
     168        3       83        6       91
     169        1        1        7        3
     170        2        1        7       57
     171        2        1        7       60
     172        2        1        7       69
     173        2        1        7       84
     174        2        1        7       86
     175        2        1        7       90
     176        2        3        7       57
     177        2        3        7       60
     178        2        3        7       69
     179        2        3        7       84
     180        2        3        7       86
     181        2        3        7       90
     182        3       57        7       60
     183        3       57        7       69
     184        3       57        7       84
     185        3       57        7       86
     186        3       57        7       90
     187        3       60        7       69
     188        3       60        7       84
     189        3       60        7       86
     190        3       60        7       90
     191        3       69        7       84
     192        3       69        7       86
     193        3       69        7       90
     194        3       84        7       86
     195        3       84        7       90
     196        3       86        7       90
     197        2       78        8      120
     198        2       78        8        5
     199        3       78        8       58
     200        3       78        8       62
     201        3       78        8       65
     202        3       78        8       66
     203        3       78        8       67
     204        1      120        8        5
     205        2      120        8       58
     206        2      120        8       62
     207        2      120        8       65
     208        2      120        8       66
     209        2      120        8       67
     210        2        5        8       58
     211        2        5        8       62
     212        2        5        8       65
     213        2        5        8       66
     214        2        5        8       67
     215        3       58        8       62
     216        3       58        8       65
     217        3       58        8       66
     218        3       58        8       67
     219        3       62        8       65
     220        3       62        8       66
     221        3       62        8       67
     222        3       65        8       66
     223        3       65        8       67
     224        3       66        8       67
     225        4      513        9       52
     226        5      513        9       93
     227        5       52        9       93
     228        4       16       10      366
     229        5       16       10       94
     230        5      366       10       94
     231        4      154       11       47
     232        5      154       11       95
     233        5       47       11       95
     234        6       22       12       68
     235        6       22       12       85
     236        7       68       12       85
     237        6       19       13       70
     238        6       19       13       86
     239        7       70       13       86
     240        4      265       14       51
     241        5      265       14       96
     242        5       51       14       96
     243        8      627       15       48
     244        4      627       15       56
     245        8       48       15       56
     246        4       10       16      147
     247        5       10       16       97
     248        5      147       16       97
     249        6       20       17       64
     250        6       20       17       79
     251        7       64       17       79
     252        4      358       18       26
     253        8      358       18       32
     254        8       26       18       32
     255        8       13       19      485
     256        8       13       19       25
     257        4      485       19       25
     258        8       17       20       29
     259        8       17       20       33
     260        4       29       20       33
     261        4      483       21       43
     262        5      483       21       98
     263        5       43       21       98
     264        8       12       22      275
     265        8       12       22       44
     266        4      275       22       44
     267        6       45       23       82
     268        6       45       23       77
     269        7       82       23       77
     270        4       37       24       45
     271        5       37       24       99
     272        5       45       24       99
     273        4       19       25      740
     274        5       19       25      100
     275        5      740       25      100
     276        4       18       26      260
     277        5       18       26      101
     278        5      260       26      101
     279        6       36       27       59
     280        6       36       27       69
     281        7       59       27       69
     282        4      258       28       31
     283        5      258       28      102
     284        5       31       28      102
     285        4       20       29      262
     286        5       20       29      103
     287        5      262       29      103
     288        4      261       30       51
     289        5      261       30      104
     290        5       51       30      104
     291        4      132       31       28
     292        8      132       31       42
     293        8       28       31       42
     294        6       18       32       58
     295        6       18       32      177
     296        7       58       32      177
     297        4      246       33       20
     298        5      246       33      105
     299        5       20       33      105
     300        4       46       34       50
     301        5       46       34      106
     302        5       50       34      106
     303        4       38       35      520
     304        5       38       35      107
     305        5      520       35      107
     306        8       27       36       39
     307        8       27       36       49
     308        4       39       36       49
     309        4       24       37       46
     310        5       24       37      108
     311        5       46       37      108
     312        4      127       38       35
     313        8      127       38       53
     314        8       35       38       53
     315        4       36       39      505
     316        5       36       39      109
     317        5      505       39      109
     318        7       66       40       81
     319        6       66       40       52
     320        6       81       40       52
     321        4      503       41       52
     322        5      503       41      110
     323        5       52       41      110
     324        6       31       42      179
     325        6       31       42       83
     326        7      179       42       83
     327        4       21       43      254
     328        5       21       43      111
     329        5      254       43      111
     330        4       22       44      721
     331        5       22       44      576
     332        5      721       44      576
     333        8       23       45       24
     334        8       23       45       50
     335        4       24       45       50
     336        4       34       46       37
     337        8       34       46       54
     338        8       37       46       54
     339        4       11       47      595
     340        5       11       47      113
     341        5      595       47      113
     342        6       15       48       75
     343        6       15       48      203
     344        7       75       48      203
     345        4      473       49       36
     346        5      473       49      114
     347        5       36       49      114
     348        4       34       50       45
     349        5       34       50      115
     350        5       45       50      115
     351        4       14       51       30
     352        8       14       51       55
     353        8       30       51       55
     354        8        9       52       40
     355        4        9       52       41
     356        8       40       52       41
     357        6       38       53       65
     358        6       38       53      192
     359        7       65       53      192
     360        6       46       54       57
     361        6       46       54       88
     362        7       57       54       88
     363        6       51       55       73
     364        6       51       55       72
     365        7       73       55       72
     366        4       15       56      499
     367        5       15       56      116
     368        5      499       56      116
     369        9       54       57        7
     370        9       32       58        8
     371        9        1       59       27
     372       10        7       60        1
     373        9      148       61        4
     374       10        5       62        8
     375        9      158       63        1
     376        9       17       64        6
     377        9       53       65        8
     378        9       40       66        8
     379       10      120       67        8
     380        9        2       68       12
     381        9        7       69       27
     382        9        3       70       13
     383       10        6       71      117
     384        9       55       72        3
     385        9       55       73        4
     386       10        3       74        4
     387        9        6       75       48
     388        9        4       76      169
     389        9       23       77        2
     390       10        8       78        5
     391        9       17       79        2
     392       10        6       80        2
     393        9       40       81        5
     394        9       23       82        5
     395        9        6       83       42
     396       10        1       84        7
     397        9        5       85       12
     398        9        7       86       13
     399        9        1       87      164
     400        9       54       88        3
     401       10        3       89        4
     402       10        3       90        7
     403       10        2       91        6
     404       10        2       92        5
     405        1        6      117      123
     406        2        6      117      175
     407        2        6      117      176
     408        2        6      117      179
     409        2        6      117       71
     410        2        6      117      200
     411        2        6      117      203
     412        2      123      117      175
     413        2      123      117      176
     414        2      123      117      179
     415        2      123      117       71
     416        2      123      117      200
     417        2      123      117      203
     418        3      175      117      176
     419        3      175      117      179
     420        3      175      117       71
     421        3      175      117      200
     422        3      175      117      203
     423        3      176      117      179
     424        3      176      117       71
     425        3      176      117      200
     426        3      176      117      203
     427        3      179      117       71
     428        3      179      117      200
     429        3      179      117      203
     430        3       71      117      200
     431        3       71      117      203
     432        3      200      117      203
     433        1      121      118      122
     434        2      121      118      184
     435        2      121      118      193
     436        2      121      118      195
     437        2      121      118      196
     438        2      121      118      207
     439        2      121      118      208
     440        2      122      118      184
     441        2      122      118      193
     442        2      122      118      195
     443        2      122      118      196
     444        2      122      118      207
     445        2      122      118      208
     446        3      184      118      193
     447        3      184      118      195
     448        3      184      118      196
     449        3      184      118      207
     450        3      184      118      208
     451        3      193      118      195
     452        3      193      118      196
     453        3      193      118      207
     454        3      193      118      208
     455        3      195      118      196
     456        3      195      118      207
     457        3      195      118      208
     458        3      196      118      207
     459        3      196      118      208
     460        3      207      118      208
     461        1      120      119      123
     462        2      120      119      186
     463        2      120      119      188
     464        2      120      119      190
     465        2      120      119      204
     466        2      120      119      205
     467        2      120      119      206
     468        2      123      119      186
     469        2      123      119      188
     470        2      123      119      190
     471        2      123      119      204
     472        2      123      119      205
     473        2      123      119      206
     474        3      186      119      188
     475        3      186      119      190
     476        3      186      119      204
     477        3      186      119      205
     478        3      186      119      206
     479        3      188      119      190
     480        3      188      119      204
     481        3      188      119      205
     482        3      188      119      206
     483        3      190      119      204
     484        3      190      119      205
     485        3      190      119      206
     486        3      204      119      205
     487        3      204      119      206
     488        3      205      119      206
     489        1      119      120        8
     490        2      119      120      177
     491        2      119      120       67
     492        2      119      120      189
     493        2      119      120      190
     494        2      119      120      192
     495        2      119      120      205
     496        2        8      120      177
     497        2        8      120       67
     498        2        8      120      189
     499        2        8      120      190
     500        2        8      120      192
     501        2        8      120      205
     502        3      177      120       67
     503        3      177      120      189
     504        3      177      120      190
     505        3      177      120      192
     506        3      177      120      205
     507        3       67      120      189
     508        3       67      120      190
     509        3       67      120      192
     510        3       67      120      205
     511        3      189      120      190
     512        3      189      120      192
     513        3      189      120      205
     514        3      190      120      192
     515        3      190      120      205
     516        3      192      120      205
     517        1      118      121      124
     518        2      118      121      178
     519        2      118      121      194
     520        2      118      121      197
     521        2      118      121      198
     522        2      118      121      201
     523        2      118      121      208
     524        2      124      121      178
     525        2      124      121      194
     526        2      124      121      197
     527        2      124      121      198
     528        2      124      121      201
     529        2      124      121      208
     530        3      178      121      194
     531        3      178      121      197
     532        3      178      121      198
     533        3      178      121      201
     534        3      178      121      208
     535        3      194      121      197
     536        3      194      121      198
     537        3      194      121      201
     538        3      194      121      208
     539        3      197      121      198
     540        3      197      121      201
     541        3      197      121      208
     542        3      198      121      201
     543        3      198      121      208
     544        3      201      121      208
     545        1        1      122      118
     546        2        1      122      180
     547        2        1      122      187
     548        2        1      122      191
     549        2        1      122      196
     550        2        1      122      199
     551        2        1      122      207
     552        2      118      122      180
     553        2      118      122      187
     554        2      118      122      191
     555        2      118      122      196
     556        2      118      122      199
     557        2      118      122      207
     558        3      180      122      187
     559        3      180      122      191
     560        3      180      122      196
     561        3      180      122      199
     562        3      180      122      207
     563        3      187      122      191
     564        3      187      122      196
     565        3      187      122      199
     566        3      187      122      207
     567        3      191      122      196
     568        3      191      122      199
     569        3      191      122      207
     570        3      196      122      199
     571        3      196      122      207
     572        3      199      122      207
     573        1      117      123      119
     574        2      117      123      173
     575        2      117      123      176
     576        2      117      123      185
     577        2      117      123      200
     578        2      117      123      202
     579        2      117      123      206
     580        2      119      123      173
     581        2      119      123      176
     582        2      119      123      185
     583        2      119      123      200
     584        2      119      123      202
     585        2      119      123      206
     586        3      173      123      176
     587        3      173      123      185
     588        3      173      123      200
     589        3      173      123      202
     590        3      173      123      206
     591        3      176      123      185
     592        3      176      123      200
     593        3      176      123      202
     594        3      176      123      206
     595        3      185      123      200
     596        3      185      123      202
     597        3      185      123      206
     598        3      200      123      202
     599        3      200      123      206
     600        3      202      123      206
     601        2      194      124        4
     602        2      194      124      121
     603        3      194      124      174
     604        3      194      124      178
     605        3      194      124      181
     606        3      194      124      182
     607        3      194      124      183
     608        1        4      124      121
     609        2        4      124      174
     610        2        4      124      178
     611        2        4      124      181
     612        2        4      124      182
     613        2        4      124      183
     614        2      121      124      174
     615        2      121      124      178
     616        2      121      124      181
     617        2      121      124      182
     618        2      121      124      183
     619        3      174      124      178
     620        3      174      124      181
     621        3      174      124      182
     622        3      174      124      183
     623        3      178      124      181
     624        3      178      124      182
     625        3      178      124      183
     626        3      181      124      182
     627        3      181      124      183
     628        3      182      124      183
     629        4      629      125      168
     630        5      629      125      209
     631        5      168      125      209
     632        4      132      126      250
     633        5      132      126      210
     634        5      250      126      210
     635        4       38      127      163
     636        5       38      127      211
     637        5      163      127      211
     638        6      138      128      184
     639        6      138      128      201
     640        7      184      128      201
     641        6      135      129      186
     642        6      135      129      202
     643        7      186      129      202
     644        4      381      130      167
     645        5      381      130      212
     646        5      167      130      212
     647        8      511      131      164
     648        4      511      131      172
     649        8      164      131      172
     650        4      126      132       31
     651        5      126      132      213
     652        5       31      132      213
     653        6      136      133      180
     654        6      136      133      195
     655        7      180      133      195
     656        4      242      134      142
     657        8      242      134      148
     658        8      142      134      148
     659        8      129      135      601
     660        8      129      135      141
     661        4      601      135      141
     662        8      133      136      145
     663        8      133      136      149
     664        4      145      136      149
     665        4      599      137      159
     666        5      599      137      214
     667        5      159      137      214
     668        8      128      138      391
     669        8      128      138      160
     670        4      391      138      160
     671        6      161      139      198
     672        6      161      139      193
     673        7      198      139      193
     674        4      153      140      161
     675        5      153      140      215
     676        5      161      140      215
     677        4      135      141      856
     678        5      135      141      216
     679        5      856      141      216
     680        4      134      142      376
     681        5      134      142      217
     682        5      376      142      217
     683        6      152      143      175
     684        6      152      143      185
     685        7      175      143      185
     686        4      374      144      147
     687        5      374      144      218
     688        5      147      144      218
     689        4      136      145      378
     690        5      136      145      219
     691        5      378      145      219
     692        4      377      146      167
     693        5      377      146      220
     694        5      167      146      220
     695        4       16      147      144
     696        8       16      147      158
     697        8      144      147      158
     698        6      134      148      174
     699        6      134      148       61
     700        7      174      148       61
     701        4      362      149      136
     702        5      362      149      221
     703        5      136      149      221
     704        4      162      150      166
     705        5      162      150      222
     706        5      166      150      222
     707        4      154      151      636
     708        5      154      151      223
     709        5      636      151      223
     710        8      143      152      155
     711        8      143      152      165
     712        4      155      152      165
     713        4      140      153      162
     714        5      140      153      224
     715        5      162      153      224
     716        4       11      154      151
     717        8       11      154      169
     718        8      151      154      169
     719        4      152      155      621
     720        5      152      155      225
     721        5      621      155      225
     722        7      182      156      197
     723        6      182      156      168
     724        6      197      156      168
     725        4      619      157      168
     726        5      619      157      226
     727        5      168      157      226
     728        6      147      158       63
     729        6      147      158      199
     730        7       63      158      199
     731        4      137      159      370
     732        5      137      159      227
     733        5      370      159      227
     734        4      138      160      837
     735        5      138      160      692
     736        5      837      160      692
     737        8      139      161      140
     738        8      139      161      166
     739        4      140      161      166
     740        4      150      162      153
     741        8      150      162      170
     742        8      153      162      170
     743        4      127      163      479
     744        5      127      163      229
     745        5      479      163      229
     746        6      131      164      191
     747        6      131      164       87
     748        7      191      164       87
     749        4      589      165      152
     750        5      589      165      230
     751        5      152      165      230
     752        4      150      166      161
     753        5      150      166      231
     754        5      161      166      231
     755        4      130      167      146
     756        8      130      167      171
     757        8      146      167      171
     758        8      125      168      156
     759        4      125      168      157
     760        8      156      168      157
     761        6      154      169      181
     762        6      154      169       76
     763        7      181      169       76
     764        6      162      170      173
     765        6      162      170      204
     766        7      173      170      204
     767        6      167      171      189
     768        6      167      171      188
     769        7      189      171      188
     770        4      131      172      615
     771        5      131      172      232
     772        5      615      172      232
     773        9      170      173      123
     774        9      148      174      124
     775        9      117      175      143
     776       10      123      176      117
     777        9       32      177      120
     778       10      121      178      124
     779        9       42      179      117
     780        9      133      180      122
     781        9      169      181      124
     782        9      156      182      124
     783       10        4      183      124
     784        9      118      184      128
     785        9      123      185      143
     786        9      119      186      129
     787       10      122      187        1
     788        9      171      188      119
     789        9      171      189      120
     790       10      119      190      120
     791        9      122      191      164
     792        9      120      192       53
     793        9      139      193      118
     794       10      124      194      121
     795        9      133      195      118
     796       10      122      196      118
     797        9      156      197      121
     798        9      139      198      121
     799        9      122      199      158
     800       10      117      200      123
     801        9      121      201      128
     802        9      123      202      129
     803        9      117      203       48
     804        9      170      204      119
     805       10      119      205      120
     806       10      119      206      123
     807       10      118      207      122
     808       10      118      208      121
     809        1      354      233      239
     810        2      354      233      291
     811        2      354      233      292
     812        2      354      233      295
     813        2      354      233      419
     814        2      354      233      316
     815        2      354      233      319
     816        2      239      233      291
     817        2      239      233      292
     818        2      239      233      295
     819        2      239      233      419
     820        2      239      233      316
     821        2      239      233      319
     822        3      291      233      292
     823        3      291      233      295
     824        3      291      233      419
     825        3      291      233      316
     826        3      291      233      319
     827        3      292      233      295
     828        3      292      233      419
     829        3      292      233      316
     830        3      292      233      319
     831        3      295      233      419
     832        3      295      233      316
     833        3      295      233      319
     834        3      419      233      316
     835        3      419      233      319
     836        3      316      233      319
     837        1      237      234      238
     838        2      237      234      300
     839        2      237      234      309
     840        2      237      234      311
     841        2      237      234      312
     842        2      237      234      323
     843        2      237      234      324
     844        2      238      234      300
     845        2      238      234      309
     846        2      238      234      311
     847        2      238      234      312
     848        2      238      234      323
     849        2      238      234      324
     850        3      300      234      309
     851        3      300      234      311
     852        3      300      234      312
     853        3      300      234      323
     854        3      300      234      324
     855        3      309      234      311
     856        3      309      234      312
     857        3      309      234      323
     858        3      309      234      324
     859        3      311      234      312
     860        3      311      234      323
     861        3      311      234      324
     862        3      312      234      323
     863        3      312      234      324
     864        3      323      234      324
     865        1      236      235      239
     866        2      236      235      302
     867        2      236      235      304
     868        2      236      235      306
     869        2      236      235      320
     870        2      236      235      321
     871        2      236      235      322
     872        2      239      235      302
     873        2      239      235      304
     874        2      239      235      306
     875        2      239      235      320
     876        2      239      235      321
     877        2      239      235      322
     878        3      302      235      304
     879        3      302      235      306
     880        3      302      235      320
     881        3      302      235      321
     882        3      302      235      322
     883        3      304      235      306
     884        3      304      235      320
     885        3      304      235      321
     886        3      304      235      322
     887        3      306      235      320
     888        3      306      235      321
     889        3      306      235      322
     890        3      320      235      321
     891        3      320      235      322
     892        3      321      235      322
     893        1      235      236      356
     894        2      235      236      293
     895        2      235      236      415
     896        2      235      236      305
     897        2      235      236      306
     898        2      235      236      308
     899        2      235      236      321
     900        2      356      236      293
     901        2      356      236      415
     902        2      356      236      305
     903        2      356      236      306
     904        2      356      236      308
     905        2      356      236      321
     906        3      293      236      415
     907        3      293      236      305
     908        3      293      236      306
     909        3      293      236      308
     910        3      293      236      321
     911        3      415      236      305
     912        3      415      236      306
     913        3      415      236      308
     914        3      415      236      321
     915        3      305      236      306
     916        3      305      236      308
     917        3      305      236      321
     918        3      306      236      308
     919        3      306      236      321
     920        3      308      236      321
     921        1      234      237      240
     922        2      234      237      294
     923        2      234      237      310
     924        2      234      237      313
     925        2      234      237      314
     926        2      234      237      317
     927        2      234      237      324
     928        2      240      237      294
     929        2      240      237      310
     930        2      240      237      313
     931        2      240      237      314
     932        2      240      237      317
     933        2      240      237      324
     934        3      294      237      310
     935        3      294      237      313
     936        3      294      237      314
     937        3      294      237      317
     938        3      294      237      324
     939        3      310      237      313
     940        3      310      237      314
     941        3      310      237      317
     942        3      310      237      324
     943        3      313      237      314
     944        3      313      237      317
     945        3      313      237      324
     946        3      314      237      317
     947        3      314      237      324
     948        3      317      237      324
     949        1      349      238      234
     950        2      349      238      296
     951        2      349      238      303
     952        2      349      238      307
     953        2      349      238      312
     954        2      349      238      315
     955        2      349      238      323
     956        2      234      238      296
     957        2      234      238      303
     958        2      234      238      307
     959        2      234      238      312
     960        2      234      238      315
     961        2      234      238      323
     962        3      296      238      303
     963        3      296      238      307
     964        3      296      238      312
     965        3      296      238      315
     966        3      296      238      323
     967        3      303      238      307
     968        3      303      238      312
     969        3      303      238      315
     970        3      303      238      323
     971        3      307      238      312
     972        3      307      238      315
     973        3      307      238      323
     974        3      312      238      315
     975        3      312      238      323
     976        3      315      238      323
     977        1      233      239      235
     978        2      233      239      289
     979        2      233      239      292
     980        2      233      239      301
     981        2      233      239      316
     982        2      233      239      318
     983        2      233      239      322
     984        2      235      239      289
     985        2      235      239      292
     986        2      235      239      301
     987        2      235      239      316
     988        2      235      239      318
     989        2      235      239      322
     990        3      289      239      292
     991        3      289      239      301
     992        3      289      239      316
     993        3      289      239      318
     994        3      289      239      322
     995        3      292      239      301
     996        3      292      239      316
     997        3      292      239      318
     998        3      292      239      322
     999        3      301      239      316
    1000        3      301      239      318
    1001        3      301      239      322
    1002        3      316      239      318
    1003        3      316      239      322
    1004        3      318      239      322
    1005        2      310      240      352
    1006        2      310      240      237
    1007        3      310      240      290
    1008        3      310      240      294
    1009        3      310      240      297
    1010        3      310      240      298
    1011        3      310      240      299
    1012        1      352      240      237
    1013        2      352      240      290
    1014        2      352      240      294
    1015        2      352      240      297
    1016        2      352      240      298
    1017        2      352      240      299
    1018        2      237      240      290
    1019        2      237      240      294
    1020        2      237      240      297
    1021        2      237      240      298
    1022        2      237      240      299
    1023        3      290      240      294
    1024        3      290      240      297
    1025        3      290      240      298
    1026        3      290      240      299
    1027        3      294      240      297
    1028        3      294      240      298
    1029        3      294      240      299
    1030        3      297      240      298
    1031        3      297      240      299
    1032        3      298      240      299
    1033        4      745      241      284
    1034        5      745      241      325
    1035        5      284      241      325
    1036        4      248      242      134
    1037        5      248      242      326
    1038        5      134      242      326
    1039        4      386      243      279
    1040        5      386      243      327
    1041        5      279      243      327
    1042        6      254      244      300
    1043        6      254      244      317
    1044        7      300      244      317
    1045        6      251      245      302
    1046        6      251      245      318
    1047        7      302      245      318
    1048        4       33      246      283
    1049        5       33      246      328
    1050        5      283      246      328
    1051        8      859      247      280
    1052        4      859      247      288
    1053        8      280      247      288
    1054        4      242      248      379
    1055        5      242      248      329
    1056        5      379      248      329
    1057        6      252      249      296
    1058        6      252      249      311
    1059        7      296      249      311
    1060        4      126      250      258
    1061        8      126      250      264
    1062        8      258      250      264
    1063        8      245      251      717
    1064        8      245      251      257
    1065        4      717      251      257
    1066        8      249      252      261
    1067        8      249      252      265
    1068        4      261      252      265
    1069        4      715      253      275
    1070        5      715      253      330
    1071        5      275      253      330
    1072        8      244      254       43
    1073        8      244      254      276
    1074        4       43      254      276
    1075        6      277      255      314
    1076        6      277      255      309
    1077        7      314      255      309
    1078        4      269      256      277
    1079        5      269      256      331
    1080        5      277      256      331
    1081        4      251      257      508
    1082        5      251      257      332
    1083        5      508      257      332
    1084        4      250      258       28
    1085        5      250      258      333
    1086        5       28      258      333
    1087        6      268      259      291
    1088        6      268      259      301
    1089        7      291      259      301
    1090        4       26      260      263
    1091        5       26      260      334
    1092        5      263      260      334
    1093        4      252      261       30
    1094        5      252      261      335
    1095        5       30      261      335
    1096        4       29      262      283
    1097        5       29      262      336
    1098        5      283      262      336
    1099        4      364      263      260
    1100        8      364      263      274
    1101        8      260      263      274
    1102        6      250      264      290
    1103        6      250      264      409
    1104        7      290      264      409
    1105        4       14      265      252
    1106        5       14      265      337
    1107        5      252      265      337
    1108        4      278      266      282
    1109        5      278      266      338
    1110        5      282      266      338
    1111        4      270      267      752
    1112        5      270      267      339
    1113        5      752      267      339
    1114        8      259      268      271
    1115        8      259      268      281
    1116        4      271      268      281
    1117        4      256      269      278
    1118        5      256      269      340
    1119        5      278      269      340
    1120        4      359      270      267
    1121        8      359      270      285
    1122        8      267      270      285
    1123        4      268      271      737
    1124        5      268      271      341
    1125        5      737      271      341
    1126        7      298      272      313
    1127        6      298      272      284
    1128        6      313      272      284
    1129        4      735      273      284
    1130        5      735      273      342
    1131        5      284      273      342
    1132        6      263      274      411
    1133        6      263      274      315
    1134        7      411      274      315
    1135        4      253      275       22
    1136        5      253      275      343
    1137        5       22      275      343
    1138        4      254      276      489
    1139        5      254      276      808
    1140        5      489      276      808
    1141        8      255      277      256
    1142        8      255      277      282
    1143        4      256      277      282
    1144        4      266      278      269
    1145        8      266      278      286
    1146        8      269      278      286
    1147        4      243      279      827
    1148        5      243      279      345
    1149        5      827      279      345
    1150        6      247      280      307
    1151        6      247      280      435
    1152        7      307      280      435
    1153        4      705      281      268
    1154        5      705      281      346
    1155        5      268      281      346
    1156        4      266      282      277
    1157        5      266      282      347
    1158        5      277      282      347
    1159        4      246      283      262
    1160        8      246      283      287
    1161        8      262      283      287
    1162        8      241      284      272
    1163        4      241      284      273
    1164        8      272      284      273
    1165        6      270      285      297
    1166        6      270      285      424
    1167        7      297      285      424
    1168        6      278      286      289
    1169        6      278      286      320
    1170        7      289      286      320
    1171        6      283      287      305
    1172        6      283      287      304
    1173        7      305      287      304
    1174        4      247      288      731
    1175        5      247      288      348
    1176        5      731      288      348
    1177        9      286      289      239
    1178        9      264      290      240
    1179        9      233      291      259
    1180       10      239      292      233
    1181        9      380      293      236
    1182       10      237      294      240
    1183        9      390      295      233
    1184        9      249      296      238
    1185        9      285      297      240
    1186        9      272      298      240
    1187       10      352      299      240
    1188        9      234      300      244
    1189        9      239      301      259
    1190        9      235      302      245
    1191       10      238      303      349
    1192        9      287      304      235
    1193        9      287      305      236
    1194       10      235      306      236
    1195        9      238      307      280
    1196        9      236      308      401
    1197        9      255      309      234
    1198       10      240      310      237
    1199        9      249      311      234
    1200       10      238      312      234
    1201        9      272      313      237
    1202        9      255      314      237
    1203        9      238      315      274
    1204       10      233      316      239
    1205        9      237      317      244
    1206        9      239      318      245
    1207        9      233      319      396
    1208        9      286      320      235
    1209       10      235      321      236
    1210       10      235      322      239
    1211       10      234      323      238
    1212       10      234      324      237
    1213        1      238      349      355
    1214        2      238      349      407
    1215        2      238      349      408
    1216        2      238      349      411
    1217        2      238      349      303
    1218        2      238      349      432
    1219        2      238      349      435
    1220        2      355      349      407
    1221        2      355      349      408
    1222        2      355      349      411
    1223        2      355      349      303
    1224        2      355      349      432
    1225        2      355      349      435
    1226        3      407      349      408
    1227        3      407      349      411
    1228        3      407      349      303
    1229        3      407      349      432
    1230        3      407      349      435
    1231        3      408      349      411
    1232        3      408      349      303
    1233        3      408      349      432
    1234        3      408      349      435
    1235        3      411      349      303
    1236        3      411      349      432
    1237        3      411      349      435
    1238        3      303      349      432
    1239        3      303      349      435
    1240        3      432      349      435
    1241        1      353      350      354
    1242        2      353      350      416
    1243        2      353      350      425
    1244        2      353      350      427
    1245        2      353      350      428
    1246        2      353      350      439
    1247        2      353      350      440
    1248        2      354      350      416
    1249        2      354      350      425
    1250        2      354      350      427
    1251        2      354      350      428
    1252        2      354      350      439
    1253        2      354      350      440
    1254        3      416      350      425
    1255        3      416      350      427
    1256        3      416      350      428
    1257        3      416      350      439
    1258        3      416      350      440
    1259        3      425      350      427
    1260        3      425      350      428
    1261        3      425      350      439
    1262        3      425      350      440
    1263        3      427      350      428
    1264        3      427      350      439
    1265        3      427      350      440
    1266        3      428      350      439
    1267        3      428      350      440
    1268        3      439      350      440
    1269        1      352      351      355
    1270        2      352      351      418
    1271        2      352      351      420
    1272        2      352      351      422
    1273        2      352      351      436
    1274        2      352      351      437
    1275        2      352      351      438
    1276        2      355      351      418
    1277        2      355      351      420
    1278        2      355      351      422
    1279        2      355      351      436
    1280        2      355      351      437
    1281        2      355      351      438
    1282        3      418      351      420
    1283        3      418      351      422
    1284        3      418      351      436
    1285        3      418      351      437
    1286        3      418      351      438
    1287        3      420      351      422
    1288        3      420      351      436
    1289        3      420      351      437
    1290        3      420      351      438
    1291        3      422      351      436
    1292        3      422      351      437
    1293        3      422      351      438
    1294        3      436      351      437
    1295        3      436      351      438
    1296        3      437      351      438
    1297        1      351      352      240
    1298        2      351      352      409
    1299        2      351      352      299
    1300        2      351      352      421
    1301        2      351      352      422
    1302        2      351      352      424
    1303        2      351      352      437
    1304        2      240      352      409
    1305        2      240      352      299
    1306        2      240      352      421
    1307        2      240      352      422
    1308        2      240      352      424
    1309        2      240      352      437
    1310        3      409      352      299
    1311        3      409      352      421
    1312        3      409      352      422
    1313        3      409      352      424
    1314        3      409      352      437
    1315        3      299      352      421
    1316        3      299      352      422
    1317        3      299      352      424
    1318        3      299      352      437
    1319        3      421      352      422
    1320        3      421      352      424
    1321        3      421      352      437
    1322        3      422      352      424
    1323        3      422      352      437
    1324        3      424      352      437
    1325        1      350      353      356
    1326        2      350      353      410
    1327        2      350      353      426
    1328        2      350      353      429
    1329        2      350      353      430
    1330        2      350      353      433
    1331        2      350      353      440
    1332        2      356      353      410
    1333        2      356      353      426
    1334        2      356      353      429
    1335        2      356      353      430
    1336        2      356      353      433
    1337        2      356      353      440
    1338        3      410      353      426
    1339        3      410      353      429
    1340        3      410      353      430
    1341        3      410      353      433
    1342        3      410      353      440
    1343        3      426      353      429
    1344        3      426      353      430
    1345        3      426      353      433
    1346        3      426      353      440
    1347        3      429      353      430
    1348        3      429      353      433
    1349        3      429      353      440
    1350        3      430      353      433
    1351        3      430      353      440
    1352        3      433      353      440
    1353        1      233      354      350
    1354        2      233      354      412
    1355        2      233      354      419
    1356        2      233      354      423
    1357        2      233      354      428
    1358        2      233      354      431
    1359        2      233      354      439
    1360        2      350      354      412
    1361        2      350      354      419
    1362        2      350      354      423
    1363        2      350      354      428
    1364        2      350      354      431
    1365        2      350      354      439
    1366        3      412      354      419
    1367        3      412      354      423
    1368        3      412      354      428
    1369        3      412      354      431
    1370        3      412      354      439
    1371        3      419      354      423
    1372        3      419      354      428
    1373        3      419      354      431
    1374        3      419      354      439
    1375        3      423      354      428
    1376        3      423      354      431
    1377        3      423      354      439
    1378        3      428      354      431
    1379        3      428      354      439
    1380        3      431      354      439
    1381        1      349      355      351
    1382        2      349      355      405
    1383        2      349      355      408
    1384        2      349      355      417
    1385        2      349      355      432
    1386        2      349      355      434
    1387        2      349      355      438
    1388        2      351      355      405
    1389        2      351      355      408
    1390        2      351      355      417
    1391        2      351      355      432
    1392        2      351      355      434
    1393        2      351      355      438
    1394        3      405      355      408
    1395        3      405      355      417
    1396        3      405      355      432
    1397        3      405      355      434
    1398        3      405      355      438
    1399        3      408      355      417
    1400        3      408      355      432
    1401        3      408      355      434
    1402        3      408      355      438
    1403        3      417      355      432
    1404        3      417      355      434
    1405        3      417      355      438
    1406        3      432      355      434
    1407        3      432      355      438
    1408        3      434      355      438
    1409        2      426      356      236
    1410        2      426      356      353
    1411        3      426      356      406
    1412        3      426      356      410
    1413        3      426      356      413
    1414        3      426      356      414
    1415        3      426      356      415
    1416        1      236      356      353
    1417        2      236      356      406
    1418        2      236      356      410
    1419        2      236      356      413
    1420        2      236      356      414
    1421        2      236      356      415
    1422        2      353      356      406
    1423        2      353      356      410
    1424        2      353      356      413
    1425        2      353      356      414
    1426        2      353      356      415
    1427        3      406      356      410
    1428        3      406      356      413
    1429        3      406      356      414
    1430        3      406      356      415
    1431        3      410      356      413
    1432        3      410      356      414
    1433        3      410      356      415
    1434        3      413      356      414
    1435        3      413      356      415
    1436        3      414      356      415
    1437        4      861      357      400
    1438        5      861      357      441
    1439        5      400      357      441
    1440        4      364      358       18
    1441        5      364      358      442
    1442        5       18      358      442
    1443        4      270      359      395
    1444        5      270      359      443
    1445        5      395      359      443
    1446        6      370      360      416
    1447        6      370      360      433
    1448        7      416      360      433
    1449        6      367      361      418
    1450        6      367      361      434
    1451        7      418      361      434
    1452        4      149      362      399
    1453        5      149      362      444
    1454        5      399      362      444
    1455        8      743      363      396
    1456        4      743      363      404
    1457        8      396      363      404
    1458        4      358      364      263
    1459        5      358      364      445
    1460        5      263      364      445
    1461        6      368      365      412
    1462        6      368      365      427
    1463        7      412      365      427
    1464        4       10      366      374
    1465        8       10      366      380
    1466        8      374      366      380
    1467        8      361      367      833
    1468        8      361      367      373
    1469        4      833      367      373
    1470        8      365      368      377
    1471        8      365      368      381
    1472        4      377      368      381
    1473        4      831      369      391
    1474        5      831      369      446
    1475        5      391      369      446
    1476        8      360      370      159
    1477        8      360      370      392
    1478        4      159      370      392
    1479        6      393      371      430
    1480        6      393      371      425
    1481        7      430      371      425
    1482        4      385      372      393
    1483        5      385      372      447
    1484        5      393      372      447
    1485        4      367      373      624
    1486        5      367      373      448
    1487        5      624      373      448
    1488        4      366      374      144
    1489        5      366      374      449
    1490        5      144      374      449
    1491        6      384      375      407
    1492        6      384      375      417
    1493        7      407      375      417
    1494        4      142      376      379
    1495        5      142      376      450
    1496        5      379      376      450
    1497        4      368      377      146
    1498        5      368      377      451
    1499        5      146      377      451
    1500        4      145      378      399
    1501        5      145      378      452
    1502        5      399      378      452
    1503        4      248      379      376
    1504        8      248      379      390
    1505        8      376      379      390
    1506        6      366      380      406
    1507        6      366      380      293
    1508        7      406      380      293
    1509        4      130      381      368
    1510        5      130      381      453
    1511        5      368      381      453
    1512        4      394      382      398
    1513        5      394      382      454
    1514        5      398      382      454
    1515        4      386      383      868
    1516        5      386      383      455
    1517        5      868      383      455
    1518        8      375      384      387
    1519        8      375      384      397
    1520        4      387      384      397
    1521        4      372      385      394
    1522        5      372      385      456
    1523        5      394      385      456
    1524        4      243      386      383
    1525        8      243      386      401
    1526        8      383      386      401
    1527        4      384      387      853
    1528        5      384      387      457
    1529        5      853      387      457
    1530        7      414      388      429
    1531        6      414      388      400
    1532        6      429      388      400
    1533        4      851      389      400
    1534        5      851      389      458
    1535        5      400      389      458
    1536        6      379      390      295
    1537        6      379      390      431
    1538        7      295      390      431
    1539        4      369      391      138
    1540        5      369      391      459
    1541        5      138      391      459
    1542        4      370      392      605
    1543        5      370      392      924
    1544        5      605      392      924
    1545        8      371      393      372
    1546        8      371      393      398
    1547        4      372      393      398
    1548        4      382      394      385
    1549        8      382      394      402
    1550        8      385      394      402
    1551        4      359      395      711
    1552        5      359      395      461
    1553        5      711      395      461
    1554        6      363      396      423
    1555        6      363      396      319
    1556        7      423      396      319
    1557        4      821      397      384
    1558        5      821      397      462
    1559        5      384      397      462
    1560        4      382      398      393
    1561        5      382      398      463
    1562        5      393      398      463
    1563        4      362      399      378
    1564        8      362      399      403
    1565        8      378      399      403
    1566        8      357      400      388
    1567        4      357      400      389
    1568        8      388      400      389
    1569        6      386      401      413
    1570        6      386      401      308
    1571        7      413      401      308
    1572        6      394      402      405
    1573        6      394      402      436
    1574        7      405      402      436
    1575        6      399      403      421
    1576        6      399      403      420
    1577        7      421      403      420
    1578        4      363      404      847
    1579        5      363      404      464
    1580        5      847      404      464
    1581        9      402      405      355
    1582        9      380      406      356
    1583        9      349      407      375
    1584       10      355      408      349
    1585        9      264      409      352
    1586       10      353      410      356
    1587        9      274      411      349
    1588        9      365      412      354
    1589        9      401      413      356
    1590        9      388      414      356
    1591       10      236      415      356
    1592        9      350      416      360
    1593        9      355      417      375
    1594        9      351      418      361
    1595       10      354      419      233
    1596        9      403      420      351
    1597        9      403      421      352
    1598       10      351      422      352
    1599        9      354      423      396
    1600        9      352      424      285
    1601        9      371      425      350
    1602       10      356      426      353
    1603        9      365      427      350
    1604       10      354      428      350
    1605        9      388      429      353
    1606        9      371      430      353
    1607        9      354      431      390
    1608       10      349      432      355
    1609        9      353      433      360
    1610        9      355      434      361
    1611        9      349      435      280
    1612        9      402      436      351
    1613       10      351      437      352
    1614       10      351      438      355
    1615       10      350      439      354
    1616       10      350      440      353
    1617        1      586      465      471
    1618        2      586      465      523
    1619        2      586      465      524
    1620        2      586      465      527
    1621        2      586      465      651
    1622        2      586      465      548
    1623        2      586      465      551
    1624        2      471      465      523
    1625        2      471      465      524
    1626        2      471      465      527
    1627        2      471      465      651
    1628        2      471      465      548
    1629        2      471      465      551
    1630        3      523      465      524
    1631        3      523      465      527
    1632        3      523      465      651
    1633        3      523      465      548
    1634        3      523      465      551
    1635        3      524      465      527
    1636        3      524      465      651
    1637        3      524      465      548
    1638        3      524      465      551
    1639        3      527      465      651
    1640        3      527      465      548
    1641        3      527      465      551
    1642        3      651      465      548
    1643        3      651      465      551
    1644        3      548      465      551
    1645        1      469      466      470
    1646        2      469      466      532
    1647        2      469      466      541
    1648        2      469      466      543
    1649        2      469      466      544
    1650        2      469      466      555
    1651        2      469      466      556
    1652        2      470      466      532
    1653        2      470      466      541
    1654        2      470      466      543
    1655        2      470      466      544
    1656        2      470      466      555
    1657        2      470      466      556
    1658        3      532      466      541
    1659        3      532      466      543
    1660        3      532      466      544
    1661        3      532      466      555
    1662        3      532      466      556
    1663        3      541      466      543
    1664        3      541      466      544
    1665        3      541      466      555
    1666        3      541      466      556
    1667        3      543      466      544
    1668        3      543      466      555
    1669        3      543      466      556
    1670        3      544      466      555
    1671        3      544      466      556
    1672        3      555      466      556
    1673        1      468      467      471
    1674        2      468      467      534
    1675        2      468      467      536
    1676        2      468      467      538
    1677        2      468      467      552
    1678        2      468      467      553
    1679        2      468      467      554
    1680        2      471      467      534
    1681        2      471      467      536
    1682        2      471      467      538
    1683        2      471      467      552
    1684        2      471      467      553
    1685        2      471      467      554
    1686        3      534      467      536
    1687        3      534      467      538
    1688        3      534      467      552
    1689        3      534      467      553
    1690        3      534      467      554
    1691        3      536      467      538
    1692        3      536      467      552
    1693        3      536      467      553
    1694        3      536      467      554
    1695        3      538      467      552
    1696        3      538      467      553
    1697        3      538      467      554
    1698        3      552      467      553
    1699        3      552      467      554
    1700        3      553      467      554
    1701        1      467      468      588
    1702        2      467      468      525
    1703        2      467      468      647
    1704        2      467      468      537
    1705        2      467      468      538
    1706        2      467      468      540
    1707        2      467      468      553
    1708        2      588      468      525
    1709        2      588      468      647
    1710        2      588      468      537
    1711        2      588      468      538
    1712        2      588      468      540
    1713        2      588      468      553
    1714        3      525      468      647
    1715        3      525      468      537
    1716        3      525      468      538
    1717        3      525      468      540
    1718        3      525      468      553
    1719        3      647      468      537
    1720        3      647      468      538
    1721        3      647      468      540
    1722        3      647      468      553
    1723        3      537      468      538
    1724        3      537      468      540
    1725        3      537      468      553
    1726        3      538      468      540
    1727        3      538      468      553
    1728        3      540      468      553
    1729        1      466      469      472
    1730        2      466      469      526
    1731        2      466      469      542
    1732        2      466      469      545
    1733        2      466      469      546
    1734        2      466      469      549
    1735        2      466      469      556
    1736        2      472      469      526
    1737        2      472      469      542
    1738        2      472      469      545
    1739        2      472      469      546
    1740        2      472      469      549
    1741        2      472      469      556
    1742        3      526      469      542
    1743        3      526      469      545
    1744        3      526      469      546
    1745        3      526      469      549
    1746        3      526      469      556
    1747        3      542      469      545
    1748        3      542      469      546
    1749        3      542      469      549
    1750        3      542      469      556
    1751        3      545      469      546
    1752        3      545      469      549
    1753        3      545      469      556
    1754        3      546      469      549
    1755        3      546      469      556
    1756        3      549      469      556
    1757        1      581      470      466
    1758        2      581      470      528
    1759        2      581      470      535
    1760        2      581      470      539
    1761        2      581      470      544
    1762        2      581      470      547
    1763        2      581      470      555
    1764        2      466      470      528
    1765        2      466      470      535
    1766        2      466      470      539
    1767        2      466      470      544
    1768        2      466      470      547
    1769        2      466      470      555
    1770        3      528      470      535
    1771        3      528      470      539
    1772        3      528      470      544
    1773        3      528      470      547
    1774        3      528      470      555
    1775        3      535      470      539
    1776        3      535      470      544
    1777        3      535      470      547
    1778        3      535      470      555
    1779        3      539      470      544
    1780        3      539      470      547
    1781        3      539      470      555
    1782        3      544      470      547
    1783        3      544      470      555
    1784        3      547      470      555
    1785        1      465      471      467
    1786        2      465      471      521
    1787        2      465      471      524
    1788        2      465      471      533
    1789        2      465      471      548
    1790        2      465      471      550
    1791        2      465      471      554
    1792        2      467      471      521
    1793        2      467      471      524
    1794        2      467      471      533
    1795        2      467      471      548
    1796        2      467      471      550
    1797        2      467      471      554
    1798        3      521      471      524
    1799        3      521      471      533
    1800        3      521      471      548
    1801        3      521      471      550
    1802        3      521      471      554
    1803        3      524      471      533
    1804        3      524      471      548
    1805        3      524      471      550
    1806        3      524      471      554
    1807        3      533      471      548
    1808        3      533      471      550
    1809        3      533      471      554
    1810        3      548      471      550
    1811        3      548      471      554
    1812        3      550      471      554
    1813        2      542      472      584
    1814        2      542      472      469
    1815        3      542      472      522
    1816        3      542      472      526
    1817        3      542      472      529
    1818        3      542      472      530
    1819        3      542      472      531
    1820        1      584      472      469
    1821        2      584      472      522
    1822        2      584      472      526
    1823        2      584      472      529
    1824        2      584      472      530
    1825        2      584      472      531
    1826        2      469      472      522
    1827        2      469      472      526
    1828        2      469      472      529
    1829        2      469      472      530
    1830        2      469      472      531
    1831        3      522      472      526
    1832        3      522      472      529
    1833        3      522      472      530
    1834        3      522      472      531
    1835        3      526      472      529
    1836        3      526      472      530
    1837        3      526      472      531
    1838        3      529      472      530
    1839        3      529      472      531
    1840        3      530      472      531
    1841        4       49      473      516
    1842        5       49      473      557
    1843        5      516      473      557
    1844        4      480      474      830
    1845        5      480      474      558
    1846        5      830      474      558
    1847        4      618      475      511
    1848        5      618      475      559
    1849        5      511      475      559
    1850        6      486      476      532
    1851        6      486      476      549
    1852        7      532      476      549
    1853        6      483      477      534
    1854        6      483      477      550
    1855        7      534      477      550
    1856        4      729      478      515
    1857        5      729      478      560
    1858        5      515      478      560
    1859        8      163      479      512
    1860        4      163      479      520
    1861        8      512      479      520
    1862        4      474      480      611
    1863        5      474      480      561
    1864        5      611      480      561
    1865        6      484      481      528
    1866        6      484      481      543
    1867        7      528      481      543
    1868        4      822      482      490
    1869        8      822      482      496
    1870        8      490      482      496
    1871        8      477      483       21
    1872        8      477      483      489
    1873        4       21      483      489
    1874        8      481      484      493
    1875        8      481      484      497
    1876        4      493      484      497
    1877        4       19      485      507
    1878        5       19      485      562
    1879        5      507      485      562
    1880        8      476      486      739
    1881        8      476      486      508
    1882        4      739      486      508
    1883        6      509      487      546
    1884        6      509      487      541
    1885        7      546      487      541
    1886        4      501      488      509
    1887        5      501      488      563
    1888        5      509      488      563
    1889        4      483      489      276
    1890        5      483      489      564
    1891        5      276      489      564
    1892        4      482      490      724
    1893        5      482      490      565
    1894        5      724      490      565
    1895        6      500      491      523
    1896        6      500      491      533
    1897        7      523      491      533
    1898        4      722      492      495
    1899        5      722      492      566
    1900        5      495      492      566
    1901        4      484      493      726
    1902        5      484      493      567
    1903        5      726      493      567
    1904        4      725      494      515
    1905        5      725      494      568
    1906        5      515      494      568
    1907        4      596      495      492
    1908        8      596      495      506
    1909        8      492      495      506
    1910        6      482      496      522
    1911        6      482      496      641
    1912        7      522      496      641
    1913        4      710      497      484
    1914        5      710      497      569
    1915        5      484      497      569
    1916        4      510      498      514
    1917        5      510      498      570
    1918        5      514      498      570
    1919        4      502      499       56
    1920        5      502      499      571
    1921        5       56      499      571
    1922        8      491      500      503
    1923        8      491      500      513
    1924        4      503      500      513
    1925        4      488      501      510
    1926        5      488      501      572
    1927        5      510      501      572
    1928        4      591      502      499
    1929        8      591      502      517
    1930        8      499      502      517
    1931        4      500      503       41
    1932        5      500      503      573
    1933        5       41      503      573
    1934        7      530      504      545
    1935        6      530      504      516
    1936        6      545      504      516
    1937        4       39      505      516
    1938        5       39      505      574
    1939        5      516      505      574
    1940        6      495      506      643
    1941        6      495      506      547
    1942        7      643      506      547
    1943        4      485      507      718
    1944        5      485      507      575
    1945        5      718      507      575
    1946        4      486      508      257
    1947        5      486      508      112
    1948        5      257      508      112
    1949        8      487      509      488
    1950        8      487      509      514
    1951        4      488      509      514
    1952        4      498      510      501
    1953        8      498      510      518
    1954        8      501      510      518
    1955        4      475      511      131
    1956        5      475      511      577
    1957        5      131      511      577
    1958        6      479      512      539
    1959        6      479      512      667
    1960        7      539      512      667
    1961        4        9      513      500
    1962        5        9      513      578
    1963        5      500      513      578
    1964        4      498      514      509
    1965        5      498      514      579
    1966        5      509      514      579
    1967        4      478      515      494
    1968        8      478      515      519
    1969        8      494      515      519
    1970        8      473      516      504
    1971        4      473      516      505
    1972        8      504      516      505
    1973        6      502      517      529
    1974        6      502      517      656
    1975        7      529      517      656
    1976        6      510      518      521
    1977        6      510      518      552
    1978        7      521      518      552
    1979        6      515      519      537
    1980        6      515      519      536
    1981        7      537      519      536
    1982        4      479      520       35
    1983        5      479      520      580
    1984        5       35      520      580
    1985        9      518      521      471
    1986        9      496      522      472
    1987        9      465      523      491
    1988       10      471      524      465
    1989        9      612      525      468
    1990       10      469      526      472
    1991        9      622      527      465
    1992        9      481      528      470
    1993        9      517      529      472
    1994        9      504      530      472
    1995       10      584      531      472
    1996        9      466      532      476
    1997        9      471      533      491
    1998        9      467      534      477
    1999       10      470      535      581
    2000        9      519      536      467
    2001        9      519      537      468
    2002       10      467      538      468
    2003        9      470      539      512
    2004        9      468      540      633
    2005        9      487      541      466
    2006       10      472      542      469
    2007        9      481      543      466
    2008       10      470      544      466
    2009        9      504      545      469
    2010        9      487      546      469
    2011        9      470      547      506
    2012       10      465      548      471
    2013        9      469      549      476
    2014        9      471      550      477
    2015        9      465      551      628
    2016        9      518      552      467
    2017       10      467      553      468
    2018       10      467      554      471
    2019       10      466      555      470
    2020       10      466      556      469
    2021        1      470      581      587
    2022        2      470      581      639
    2023        2      470      581      640
    2024        2      470      581      643
    2025        2      470      581      535
    2026        2      470      581      664
    2027        2      470      581      667
    2028        2      587      581      639
    2029        2      587      581      640
    2030        2      587      581      643
    2031        2      587      581      535
    2032        2      587      581      664
    2033        2      587      581      667
    2034        3      639      581      640
    2035        3      639      581      643
    2036        3      639      581      535
    2037        3      639      581      664
    2038        3      639      581      667
    2039        3      640      581      643
    2040        3      640      581      535
    2041        3      640      581      664
    2042        3      640      581      667
    2043        3      643      581      535
    2044        3      643      581      664
    2045        3      643      581      667
    2046        3      535      581      664
    2047        3      535      581      667
    2048        3      664      581      667
    2049        1      585      582      586
    2050        2      585      582      648
    2051        2      585      582      657
    2052        2      585      582      659
    2053        2      585      582      660
    2054        2      585      582      671
    2055        2      585      582      672
    2056        2      586      582      648
    2057        2      586      582      657
    2058        2      586      582      659
    2059        2      586      582      660
    2060        2      586      582      671
    2061        2      586      582      672
    2062        3      648      582      657
    2063        3      648      582      659
    2064        3      648      582      660
    2065        3      648      582      671
    2066        3      648      582      672
    2067        3      657      582      659
    2068        3      657      582      660
    2069        3      657      582      671
    2070        3      657      582      672
    2071        3      659      582      660
    2072        3      659      582      671
    2073        3      659      582      672
    2074        3      660      582      671
    2075        3      660      582      672
    2076        3      671      582      672
    2077        1      584      583      587
    2078        2      584      583      650
    2079        2      584      583      652
    2080        2      584      583      654
    2081        2      584      583      668
    2082        2      584      583      669
    2083        2      584      583      670
    2084        2      587      583      650
    2085        2      587      583      652
    2086        2      587      583      654
    2087        2      587      583      668
    2088        2      587      583      669
    2089        2      587      583      670
    2090        3      650      583      652
    2091        3      650      583      654
    2092        3      650      583      668
    2093        3      650      583      669
    2094        3      650      583      670
    2095        3      652      583      654
    2096        3      652      583      668
    2097        3      652      583      669
    2098        3      652      583      670
    2099        3      654      583      668
    2100        3      654      583      669
    2101        3      654      583      670
    2102        3      668      583      669
    2103        3      668      583      670
    2104        3      669      583      670
    2105        1      583      584      472
    2106        2      583      584      641
    2107        2      583      584      531
    2108        2      583      584      653
    2109        2      583      584      654
    2110        2      583      584      656
    2111        2      583      584      669
    2112        2      472      584      641
    2113        2      472      584      531
    2114        2      472      584      653
    2115        2      472      584      654
    2116        2      472      584      656
    2117        2      472      584      669
    2118        3      641      584      531
    2119        3      641      584      653
    2120        3      641      584      654
    2121        3      641      584      656
    2122        3      641      584      669
    2123        3      531      584      653
    2124        3      531      584      654
    2125        3      531      584      656
    2126        3      531      584      669
    2127        3      653      584      654
    2128        3      653      584      656
    2129        3      653      584      669
    2130        3      654      584      656
    2131        3      654      584      669
    2132        3      656      584      669
    2133        1      582      585      588
    2134        2      582      585      642
    2135        2      582      585      658
    2136        2      582      585      661
    2137        2      582      585      662
    2138        2      582      585      665
    2139        2      582      585      672
    2140        2      588      585      642
    2141        2      588      585      658
    2142        2      588      585      661
    2143        2      588      585      662
    2144        2      588      585      665
    2145        2      588      585      672
    2146        3      642      585      658
    2147        3      642      585      661
    2148        3      642      585      662
    2149        3      642      585      665
    2150        3      642      585      672
    2151        3      658      585      661
    2152        3      658      585      662
    2153        3      658      585      665
    2154        3      658      585      672
    2155        3      661      585      662
    2156        3      661      585      665
    2157        3      661      585      672
    2158        3      662      585      665
    2159        3      662      585      672
    2160        3      665      585      672
    2161        1      465      586      582
    2162        2      465      586      644
    2163        2      465      586      651
    2164        2      465      586      655
    2165        2      465      586      660
    2166        2      465      586      663
    2167        2      465      586      671
    2168        2      582      586      644
    2169        2      582      586      651
    2170        2      582      586      655
    2171        2      582      586      660
    2172        2      582      586      663
    2173        2      582      586      671
    2174        3      644      586      651
    2175        3      644      586      655
    2176        3      644      586      660
    2177        3      644      586      663
    2178        3      644      586      671
    2179        3      651      586      655
    2180        3      651      586      660
    2181        3      651      586      663
    2182        3      651      586      671
    2183        3      655      586      660
    2184        3      655      586      663
    2185        3      655      586      671
    2186        3      660      586      663
    2187        3      660      586      671
    2188        3      663      586      671
    2189        1      581      587      583
    2190        2      581      587      637
    2191        2      581      587      640
    2192        2      581      587      649
    2193        2      581      587      664
    2194        2      581      587      666
    2195        2      581      587      670
    2196        2      583      587      637
    2197        2      583      587      640
    2198        2      583      587      649
    2199        2      583      587      664
    2200        2      583      587      666
    2201        2      583      587      670
    2202        3      637      587      640
    2203        3      637      587      649
    2204        3      637      587      664
    2205        3      637      587      666
    2206        3      637      587      670
    2207        3      640      587      649
    2208        3      640      587      664
    2209        3      640      587      666
    2210        3      640      587      670
    2211        3      649      587      664
    2212        3      649      587      666
    2213        3      649      587      670
    2214        3      664      587      666
    2215        3      664      587      670
    2216        3      666      587      670
    2217        2      658      588      468
    2218        2      658      588      585
    2219        3      658      588      638
    2220        3      658      588      642
    2221        3      658      588      645
    2222        3      658      588      646
    2223        3      658      588      647
    2224        1      468      588      585
    2225        2      468      588      638
    2226        2      468      588      642
    2227        2      468      588      645
    2228        2      468      588      646
    2229        2      468      588      647
    2230        2      585      588      638
    2231        2      585      588      642
    2232        2      585      588      645
    2233        2      585      588      646
    2234        2      585      588      647
    2235        3      638      588      642
    2236        3      638      588      645
    2237        3      638      588      646
    2238        3      638      588      647
    2239        3      642      588      645
    2240        3      642      588      646
    2241        3      642      588      647
    2242        3      645      588      646
    2243        3      645      588      647
    2244        3      646      588      647
    2245        4      165      589      632
    2246        5      165      589      673
    2247        5      632      589      673
    2248        4      596      590      714
    2249        5      596      590      674
    2250        5      714      590      674
    2251        4      502      591      627
    2252        5      502      591      675
    2253        5      627      591      675
    2254        6      602      592      648
    2255        6      602      592      665
    2256        7      648      592      665
    2257        6      599      593      650
    2258        6      599      593      666
    2259        7      650      593      666
    2260        4      845      594      631
    2261        5      845      594      676
    2262        5      631      594      676
    2263        8       47      595      628
    2264        4       47      595      636
    2265        8      628      595      636
    2266        4      590      596      495
    2267        5      590      596      677
    2268        5      495      596      677
    2269        6      600      597      644
    2270        6      600      597      659
    2271        7      644      597      659
    2272        4      706      598      606
    2273        8      706      598      612
    2274        8      606      598      612
    2275        8      593      599      137
    2276        8      593      599      605
    2277        4      137      599      605
    2278        8      597      600      609
    2279        8      597      600      613
    2280        4      609      600      613
    2281        4      135      601      623
    2282        5      135      601      678
    2283        5      623      601      678
    2284        8      592      602      855
    2285        8      592      602      624
    2286        4      855      602      624
    2287        6      625      603      662
    2288        6      625      603      657
    2289        7      662      603      657
    2290        4      617      604      625
    2291        5      617      604      679
    2292        5      625      604      679
    2293        4      599      605      392
    2294        5      599      605      680
    2295        5      392      605      680
    2296        4      598      606      840
    2297        5      598      606      681
    2298        5      840      606      681
    2299        6      616      607      639
    2300        6      616      607      649
    2301        7      639      607      649
    2302        4      838      608      611
    2303        5      838      608      682
    2304        5      611      608      682
    2305        4      600      609      842
    2306        5      600      609      683
    2307        5      842      609      683
    2308        4      841      610      631
    2309        5      841      610      684
    2310        5      631      610      684
    2311        4      480      611      608
    2312        8      480      611      622
    2313        8      608      611      622
    2314        6      598      612      638
    2315        6      598      612      525
    2316        7      638      612      525
    2317        4      826      613      600
    2318        5      826      613      685
    2319        5      600      613      685
    2320        4      626      614      630
    2321        5      626      614      686
    2322        5      630      614      686
    2323        4      618      615      172
    2324        5      618      615      687
    2325        5      172      615      687
    2326        8      607      616      619
    2327        8      607      616      629
    2328        4      619      616      629
    2329        4      604      617      626
    2330        5      604      617      688
    2331        5      626      617      688
    2332        4      475      618      615
    2333        8      475      618      633
    2334        8      615      618      633
    2335        4      616      619      157
    2336        5      616      619      689
    2337        5      157      619      689
    2338        7      646      620      661
    2339        6      646      620      632
    2340        6      661      620      632
    2341        4      155      621      632
    2342        5      155      621      690
    2343        5      632      621      690
    2344        6      611      622      527
    2345        6      611      622      663
    2346        7      527      622      663
    2347        4      601      623      834
    2348        5      601      623      691
    2349        5      834      623      691
    2350        4      602      624      373
    2351        5      602      624      228
    2352        5      373      624      228
    2353        8      603      625      604
    2354        8      603      625      630
    2355        4      604      625      630
    2356        4      614      626      617
    2357        8      614      626      634
    2358        8      617      626      634
    2359        4      591      627       15
    2360        5      591      627      693
    2361        5       15      627      693
    2362        6      595      628      655
    2363        6      595      628      551
    2364        7      655      628      551
    2365        4      125      629      616
    2366        5      125      629      694
    2367        5      616      629      694
    2368        4      614      630      625
    2369        5      614      630      695
    2370        5      625      630      695
    2371        4      594      631      610
    2372        8      594      631      635
    2373        8      610      631      635
    2374        8      589      632      620
    2375        4      589      632      621
    2376        8      620      632      621
    2377        6      618      633      645
    2378        6      618      633      540
    2379        7      645      633      540
    2380        6      626      634      637
    2381        6      626      634      668
    2382        7      637      634      668
    2383        6      631      635      653
    2384        6      631      635      652
    2385        7      653      635      652
    2386        4      595      636      151
    2387        5      595      636      696
    2388        5      151      636      696
    2389        9      634      637      587
    2390        9      612      638      588
    2391        9      581      639      607
    2392       10      587      640      581
    2393        9      496      641      584
    2394       10      585      642      588
    2395        9      506      643      581
    2396        9      597      644      586
    2397        9      633      645      588
    2398        9      620      646      588
    2399       10      468      647      588
    2400        9      582      648      592
    2401        9      587      649      607
    2402        9      583      650      593
    2403       10      586      651      465
    2404        9      635      652      583
    2405        9      635      653      584
    2406       10      583      654      584
    2407        9      586      655      628
    2408        9      584      656      517
    2409        9      603      657      582
    2410       10      588      658      585
    2411        9      597      659      582
    2412       10      586      660      582
    2413        9      620      661      585
    2414        9      603      662      585
    2415        9      586      663      622
    2416       10      581      664      587
    2417        9      585      665      592
    2418        9      587      666      593
    2419        9      581      667      512
    2420        9      634      668      583
    2421       10      583      669      584
    2422       10      583      670      587
    2423       10      582      671      586
    2424       10      582      672      585
    2425        1      818      697      703
    2426        2      818      697      755
    2427        2      818      697      756
    2428        2      818      697      759
    2429        2      818      697      883
    2430        2      818      697      780
    2431        2      818      697      783
    2432        2      703      697      755
    2433        2      703      697      756
    2434        2      703      697      759
    2435        2      703      697      883
    2436        2      703      697      780
    2437        2      703      697      783
    2438        3      755      697      756
    2439        3      755      697      759
    2440        3      755      697      883
    2441        3      755      697      780
    2442        3      755      697      783
    2443        3      756      697      759
    2444        3      756      697      883
    2445        3      756      697      780
    2446        3      756      697      783
    2447        3      759      697      883
    2448        3      759      697      780
    2449        3      759      697      783
    2450        3      883      697      780
    2451        3      883      697      783
    2452        3      780      697      783
    2453        1      701      698      702
    2454        2      701      698      764
    2455        2      701      698      773
    2456        2      701      698      775
    2457        2      701      698      776
    2458        2      701      698      787
    2459        2      701      698      788
    2460        2      702      698      764
    2461        2      702      698      773
    2462        2      702      698      775
    2463        2      702      698      776
    2464        2      702      698      787
    2465        2      702      698      788
    2466        3      764      698      773
    2467        3      764      698      775
    2468        3      764      698      776
    2469        3      764      698      787
    2470        3      764      698      788
    2471        3      773      698      775
    2472        3      773      698      776
    2473        3      773      698      787
    2474        3      773      698      788
    2475        3      775      698      776
    2476        3      775      698      787
    2477        3      775      698      788
    2478        3      776      698      787
    2479        3      776      698      788
    2480        3      787      698      788
    2481        1      700      699      703
    2482        2      700      699      766
    2483        2      700      699      768
    2484        2      700      699      770
    2485        2      700      699      784
    2486        2      700      699      785
    2487        2      700      699      786
    2488        2      703      699      766
    2489        2      703      699      768
    2490        2      703      699      770
    2491        2      703      699      784
    2492        2      703      699      785
    2493        2      703      699      786
    2494        3      766      699      768
    2495        3      766      699      770
    2496        3      766      699      784
    2497        3      766      699      785
    2498        3      766      699      786
    2499        3      768      699      770
    2500        3      768      699      784
    2501        3      768      699      785
    2502        3      768      699      786
    2503        3      770      699      784
    2504        3      770      699      785
    2505        3      770      699      786
    2506        3      784      699      785
    2507        3      784      699      786
    2508        3      785      699      786
    2509        1      699      700      820
    2510        2      699      700      757
    2511        2      699      700      879
    2512        2      699      700      769
    2513        2      699      700      770
    2514        2      699      700      772
    2515        2      699      700      785
    2516        2      820      700      757
    2517        2      820      700      879
    2518        2      820      700      769
    2519        2      820      700      770
    2520        2      820      700      772
    2521        2      820      700      785
    2522        3      757      700      879
    2523        3      757      700      769
    2524        3      757      700      770
    2525        3      757      700      772
    2526        3      757      700      785
    2527        3      879      700      769
    2528        3      879      700      770
    2529        3      879      700      772
    2530        3      879      700      785
    2531        3      769      700      770
    2532        3      769      700      772
    2533        3      769      700      785
    2534        3      770      700      772
    2535        3      770      700      785
    2536        3      772      700      785
    2537        1      698      701      704
    2538        2      698      701      758
    2539        2      698      701      774
    2540        2      698      701      777
    2541        2      698      701      778
    2542        2      698      701      781
    2543        2      698      701      788
    2544        2      704      701      758
    2545        2      704      701      774
    2546        2      704      701      777
    2547        2      704      701      778
    2548        2      704      701      781
    2549        2      704      701      788
    2550        3      758      701      774
    2551        3      758      701      777
    2552        3      758      701      778
    2553        3      758      701      781
    2554        3      758      701      788
    2555        3      774      701      777
    2556        3      774      701      778
    2557        3      774      701      781
    2558        3      774      701      788
    2559        3      777      701      778
    2560        3      777      701      781
    2561        3      777      701      788
    2562        3      778      701      781
    2563        3      778      701      788
    2564        3      781      701      788
    2565        1      813      702      698
    2566        2      813      702      760
    2567        2      813      702      767
    2568        2      813      702      771
    2569        2      813      702      776
    2570        2      813      702      779
    2571        2      813      702      787
    2572        2      698      702      760
    2573        2      698      702      767
    2574        2      698      702      771
    2575        2      698      702      776
    2576        2      698      702      779
    2577        2      698      702      787
    2578        3      760      702      767
    2579        3      760      702      771
    2580        3      760      702      776
    2581        3      760      702      779
    2582        3      760      702      787
    2583        3      767      702      771
    2584        3      767      702      776
    2585        3      767      702      779
    2586        3      767      702      787
    2587        3      771      702      776
    2588        3      771      702      779
    2589        3      771      702      787
    2590        3      776      702      779
    2591        3      776      702      787
    2592        3      779      702      787
    2593        1      697      703      699
    2594        2      697      703      753
    2595        2      697      703      756
    2596        2      697      703      765
    2597        2      697      703      780
    2598        2      697      703      782
    2599        2      697      703      786
    2600        2      699      703      753
    2601        2      699      703      756
    2602        2      699      703      765
    2603        2      699      703      780
    2604        2      699      703      782
    2605        2      699      703      786
    2606        3      753      703      756
    2607        3      753      703      765
    2608        3      753      703      780
    2609        3      753      703      782
    2610        3      753      703      786
    2611        3      756      703      765
    2612        3      756      703      780
    2613        3      756      703      782
    2614        3      756      703      786
    2615        3      765      703      780
    2616        3      765      703      782
    2617        3      765      703      786
    2618        3      780      703      782
    2619        3      780      703      786
    2620        3      782      703      786
    2621        2      774      704      816
    2622        2      774      704      701
    2623        3      774      704      754
    2624        3      774      704      758
    2625        3      774      704      761
    2626        3      774      704      762
    2627        3      774      704      763
    2628        1      816      704      701
    2629        2      816      704      754
    2630        2      816      704      758
    2631        2      816      704      761
    2632        2      816      704      762
    2633        2      816      704      763
    2634        2      701      704      754
    2635        2      701      704      758
    2636        2      701      704      761
    2637        2      701      704      762
    2638        2      701      704      763
    2639        3      754      704      758
    2640        3      754      704      761
    2641        3      754      704      762
    2642        3      754      704      763
    2643        3      758      704      761
    2644        3      758      704      762
    2645        3      758      704      763
    2646        3      761      704      762
    2647        3      761      704      763
    2648        3      762      704      763
    2649        4      281      705      748
    2650        5      281      705      789
    2651        5      748      705      789
    2652        4      712      706      598
    2653        5      712      706      790
    2654        5      598      706      790
    2655        4      850      707      743
    2656        5      850      707      791
    2657        5      743      707      791
    2658        6      718      708      764
    2659        6      718      708      781
    2660        7      764      708      781
    2661        6      715      709      766
    2662        6      715      709      782
    2663        7      766      709      782
    2664        4      497      710      747
    2665        5      497      710      792
    2666        5      747      710      792
    2667        8      395      711      744
    2668        4      395      711      752
    2669        8      744      711      752
    2670        4      706      712      843
    2671        5      706      712      793
    2672        5      843      712      793
    2673        6      716      713      760
    2674        6      716      713      775
    2675        7      760      713      775
    2676        4      590      714      722
    2677        8      590      714      728
    2678        8      722      714      728
    2679        8      709      715      253
    2680        8      709      715      721
    2681        4      253      715      721
    2682        8      713      716      725
    2683        8      713      716      729
    2684        4      725      716      729
    2685        4      251      717      739
    2686        5      251      717      794
    2687        5      739      717      794
    2688        8      708      718      507
    2689        8      708      718      740
    2690        4      507      718      740
    2691        6      741      719      778
    2692        6      741      719      773
    2693        7      778      719      773
    2694        4      733      720      741
    2695        5      733      720      795
    2696        5      741      720      795
    2697        4      715      721       44
    2698        5      715      721      796
    2699        5       44      721      796
    2700        4      714      722      492
    2701        5      714      722      797
    2702        5      492      722      797
    2703        6      732      723      755
    2704        6      732      723      765
    2705        7      755      723      765
    2706        4      490      724      727
    2707        5      490      724      798
    2708        5      727      724      798
    2709        4      716      725      494
    2710        5      716      725      799
    2711        5      494      725      799
    2712        4      493      726      747
    2713        5      493      726      800
    2714        5      747      726      800
    2715        4      828      727      724
    2716        8      828      727      738
    2717        8      724      727      738
    2718        6      714      728      754
    2719        6      714      728      873
    2720        7      754      728      873
    2721        4      478      729      716
    2722        5      478      729      801
    2723        5      716      729      801
    2724        4      742      730      746
    2725        5      742      730      802
    2726        5      746      730      802
    2727        4      734      731      288
    2728        5      734      731      803
    2729        5      288      731      803
    2730        8      723      732      735
    2731        8      723      732      745
    2732        4      735      732      745
    2733        4      720      733      742
    2734        5      720      733      804
    2735        5      742      733      804
    2736        4      823      734      731
    2737        8      823      734      749
    2738        8      731      734      749
    2739        4      732      735      273
    2740        5      732      735      805
    2741        5      273      735      805
    2742        7      762      736      777
    2743        6      762      736      748
    2744        6      777      736      748
    2745        4      271      737      748
    2746        5      271      737      806
    2747        5      748      737      806
    2748        6      727      738      875
    2749        6      727      738      779
    2750        7      875      738      779
    2751        4      717      739      486
    2752        5      717      739      807
    2753        5      486      739      807
    2754        4      718      740       25
    2755        5      718      740      344
    2756        5       25      740      344
    2757        8      719      741      720
    2758        8      719      741      746
    2759        4      720      741      746
    2760        4      730      742      733
    2761        8      730      742      750
    2762        8      733      742      750
    2763        4      707      743      363
    2764        5      707      743      809
    2765        5      363      743      809
    2766        6      711      744      771
    2767        6      711      744      899
    2768        7      771      744      899
    2769        4      241      745      732
    2770        5      241      745      810
    2771        5      732      745      810
    2772        4      730      746      741
    2773        5      730      746      811
    2774        5      741      746      811
    2775        4      710      747      726
    2776        8      710      747      751
    2777        8      726      747      751
    2778        8      705      748      736
    2779        4      705      748      737
    2780        8      736      748      737
    2781        6      734      749      761
    2782        6      734      749      888
    2783        7      761      749      888
    2784        6      742      750      753
    2785        6      742      750      784
    2786        7      753      750      784
    2787        6      747      751      769
    2788        6      747      751      768
    2789        7      769      751      768
    2790        4      711      752      267
    2791        5      711      752      812
    2792        5      267      752      812
    2793        9      750      753      703
    2794        9      728      754      704
    2795        9      697      755      723
    2796       10      703      756      697
    2797        9      844      757      700
    2798       10      701      758      704
    2799        9      854      759      697
    2800        9      713      760      702
    2801        9      749      761      704
    2802        9      736      762      704
    2803       10      816      763      704
    2804        9      698      764      708
    2805        9      703      765      723
    2806        9      699      766      709
    2807       10      702      767      813
    2808        9      751      768      699
    2809        9      751      769      700
    2810       10      699      770      700
    2811        9      702      771      744
    2812        9      700      772      865
    2813        9      719      773      698
    2814       10      704      774      701
    2815        9      713      775      698
    2816       10      702      776      698
    2817        9      736      777      701
    2818        9      719      778      701
    2819        9      702      779      738
    2820       10      697      780      703
    2821        9      701      781      708
    2822        9      703      782      709
    2823        9      697      783      860
    2824        9      750      784      699
    2825       10      699      785      700
    2826       10      699      786      703
    2827       10      698      787      702
    2828       10      698      788      701
    2829        1      702      813      819
    2830        2      702      813      871
    2831        2      702      813      872
    2832        2      702      813      875
    2833        2      702      813      767
    2834        2      702      813      896
    2835        2      702      813      899
    2836        2      819      813      871
    2837        2      819      813      872
    2838        2      819      813      875
    2839        2      819      813      767
    2840        2      819      813      896
    2841        2      819      813      899
    2842        3      871      813      872
    2843        3      871      813      875
    2844        3      871      813      767
    2845        3      871      813      896
    2846        3      871      813      899
    2847        3      872      813      875
    2848        3      872      813      767
    2849        3      872      813      896
    2850        3      872      813      899
    2851        3      875      813      767
    2852        3      875      813      896
    2853        3      875      813      899
    2854        3      767      813      896
    2855        3      767      813      899
    2856        3      896      813      899
    2857        1      817      814      818
    2858        2      817      814      880
    2859        2      817      814      889
    2860        2      817      814      891
    2861        2      817      814      892
    2862        2      817      814      903
    2863        2      817      814      904
    2864        2      818      814      880
    2865        2      818      814      889
    2866        2      818      814      891
    2867        2      818      814      892
    2868        2      818      814      903
    2869        2      818      814      904
    2870        3      880      814      889
    2871        3      880      814      891
    2872        3      880      814      892
    2873        3      880      814      903
    2874        3      880      814      904
    2875        3      889      814      891
    2876        3      889      814      892
    2877        3      889      814      903
    2878        3      889      814      904
    2879        3      891      814      892
    2880        3      891      814      903
    2881        3      891      814      904
    2882        3      892      814      903
    2883        3      892      814      904
    2884        3      903      814      904
    2885        1      816      815      819
    2886        2      816      815      882
    2887        2      816      815      884
    2888        2      816      815      886
    2889        2      816      815      900
    2890        2      816      815      901
    2891        2      816      815      902
    2892        2      819      815      882
    2893        2      819      815      884
    2894        2      819      815      886
    2895        2      819      815      900
    2896        2      819      815      901
    2897        2      819      815      902
    2898        3      882      815      884
    2899        3      882      815      886
    2900        3      882      815      900
    2901        3      882      815      901
    2902        3      882      815      902
    2903        3      884      815      886
    2904        3      884      815      900
    2905        3      884      815      901
    2906        3      884      815      902
    2907        3      886      815      900
    2908        3      886      815      901
    2909        3      886      815      902
    2910        3      900      815      901
    2911        3      900      815      902
    2912        3      901      815      902
    2913        1      815      816      704
    2914        2      815      816      873
    2915        2      815      816      763
    2916        2      815      816      885
    2917        2      815      816      886
    2918        2      815      816      888
    2919        2      815      816      901
    2920        2      704      816      873
    2921        2      704      816      763
    2922        2      704      816      885
    2923        2      704      816      886
    2924        2      704      816      888
    2925        2      704      816      901
    2926        3      873      816      763
    2927        3      873      816      885
    2928        3      873      816      886
    2929        3      873      816      888
    2930        3      873      816      901
    2931        3      763      816      885
    2932        3      763      816      886
    2933        3      763      816      888
    2934        3      763      816      901
    2935        3      885      816      886
    2936        3      885      816      888
    2937        3      885      816      901
    2938        3      886      816      888
    2939        3      886      816      901
    2940        3      888      816      901
    2941        1      814      817      820
    2942        2      814      817      874
    2943        2      814      817      890
    2944        2      814      817      893
    2945        2      814      817      894
    2946        2      814      817      897
    2947        2      814      817      904
    2948        2      820      817      874
    2949        2      820      817      890
    2950        2      820      817      893
    2951        2      820      817      894
    2952        2      820      817      897
    2953        2      820      817      904
    2954        3      874      817      890
    2955        3      874      817      893
    2956        3      874      817      894
    2957        3      874      817      897
    2958        3      874      817      904
    2959        3      890      817      893
    2960        3      890      817      894
    2961        3      890      817      897
    2962        3      890      817      904
    2963        3      893      817      894
    2964        3      893      817      897
    2965        3      893      817      904
    2966        3      894      817      897
    2967        3      894      817      904
    2968        3      897      817      904
    2969        1      697      818      814
    2970        2      697      818      876
    2971        2      697      818      883
    2972        2      697      818      887
    2973        2      697      818      892
    2974        2      697      818      895
    2975        2      697      818      903
    2976        2      814      818      876
    2977        2      814      818      883
    2978        2      814      818      887
    2979        2      814      818      892
    2980        2      814      818      895
    2981        2      814      818      903
    2982        3      876      818      883
    2983        3      876      818      887
    2984        3      876      818      892
    2985        3      876      818      895
    2986        3      876      818      903
    2987        3      883      818      887
    2988        3      883      818      892
    2989        3      883      818      895
    2990        3      883      818      903
    2991        3      887      818      892
    2992        3      887      818      895
    2993        3      887      818      903
    2994        3      892      818      895
    2995        3      892      818      903
    2996        3      895      818      903
    2997        1      813      819      815
    2998        2      813      819      869
    2999        2      813      819      872
    3000        2      813      819      881
    3001        2      813      819      896
    3002        2      813      819      898
    3003        2      813      819      902
    3004        2      815      819      869
    3005        2      815      819      872
    3006        2      815      819      881
    3007        2      815      819      896
    3008        2      815      819      898
    3009        2      815      819      902
    3010        3      869      819      872
    3011        3      869      819      881
    3012        3      869      819      896
    3013        3      869      819      898
    3014        3      869      819      902
    3015        3      872      819      881
    3016        3      872      819      896
    3017        3      872      819      898
    3018        3      872      819      902
    3019        3      881      819      896
    3020        3      881      819      898
    3021        3      881      819      902
    3022        3      896      819      898
    3023        3      896      819      902
    3024        3      898      819      902
    3025        2      890      820      700
    3026        2      890      820      817
    3027        3      890      820      870
    3028        3      890      820      874
    3029        3      890      820      877
    3030        3      890      820      878
    3031        3      890      820      879
    3032        1      700      820      817
    3033        2      700      820      870
    3034        2      700      820      874
    3035        2      700      820      877
    3036        2      700      820      878
    3037        2      700      820      879
    3038        2      817      820      870
    3039        2      817      820      874
    3040        2      817      820      877
    3041        2      817      820      878
    3042        2      817      820      879
    3043        3      870      820      874
    3044        3      870      820      877
    3045        3      870      820      878
    3046        3      870      820      879
    3047        3      874      820      877
    3048        3      874      820      878
    3049        3      874      820      879
    3050        3      877      820      878
    3051        3      877      820      879
    3052        3      878      820      879
    3053        4      397      821      864
    3054        5      397      821      905
    3055        5      864      821      905
    3056        4      828      822      482
    3057        5      828      822      906
    3058        5      482      822      906
    3059        4      734      823      859
    3060        5      734      823      907
    3061        5      859      823      907
    3062        6      834      824      880
    3063        6      834      824      897
    3064        7      880      824      897
    3065        6      831      825      882
    3066        6      831      825      898
    3067        7      882      825      898
    3068        4      613      826      863
    3069        5      613      826      908
    3070        5      863      826      908
    3071        8      279      827      860
    3072        4      279      827      868
    3073        8      860      827      868
    3074        4      822      828      727
    3075        5      822      828      909
    3076        5      727      828      909
    3077        6      832      829      876
    3078        6      832      829      891
    3079        7      876      829      891
    3080        4      474      830      838
    3081        8      474      830      844
    3082        8      838      830      844
    3083        8      825      831      369
    3084        8      825      831      837
    3085        4      369      831      837
    3086        8      829      832      841
    3087        8      829      832      845
    3088        4      841      832      845
    3089        4      367      833      855
    3090        5      367      833      910
    3091        5      855      833      910
    3092        8      824      834      623
    3093        8      824      834      856
    3094        4      623      834      856
    3095        6      857      835      894
    3096        6      857      835      889
    3097        7      894      835      889
    3098        4      849      836      857
    3099        5      849      836      911
    3100        5      857      836      911
    3101        4      831      837      160
    3102        5      831      837      912
    3103        5      160      837      912
    3104        4      830      838      608
    3105        5      830      838      913
    3106        5      608      838      913
    3107        6      848      839      871
    3108        6      848      839      881
    3109        7      871      839      881
    3110        4      606      840      843
    3111        5      606      840      914
    3112        5      843      840      914
    3113        4      832      841      610
    3114        5      832      841      915
    3115        5      610      841      915
    3116        4      609      842      863
    3117        5      609      842      916
    3118        5      863      842      916
    3119        4      712      843      840
    3120        8      712      843      854
    3121        8      840      843      854
    3122        6      830      844      870
    3123        6      830      844      757
    3124        7      870      844      757
    3125        4      594      845      832
    3126        5      594      845      917
    3127        5      832      845      917
    3128        4      858      846      862
    3129        5      858      846      918
    3130        5      862      846      918
    3131        4      850      847      404
    3132        5      850      847      919
    3133        5      404      847      919
    3134        8      839      848      851
    3135        8      839      848      861
    3136        4      851      848      861
    3137        4      836      849      858
    3138        5      836      849      920
    3139        5      858      849      920
    3140        4      707      850      847
    3141        8      707      850      865
    3142        8      847      850      865
    3143        4      848      851      389
    3144        5      848      851      921
    3145        5      389      851      921
    3146        7      878      852      893
    3147        6      878      852      864
    3148        6      893      852      864
    3149        4      387      853      864
    3150        5      387      853      922
    3151        5      864      853      922
    3152        6      843      854      759
    3153        6      843      854      895
    3154        7      759      854      895
    3155        4      833      855      602
    3156        5      833      855      923
    3157        5      602      855      923
    3158        4      834      856      141
    3159        5      834      856      460
    3160        5      141      856      460
    3161        8      835      857      836
    3162        8      835      857      862
    3163        4      836      857      862
    3164        4      846      858      849
    3165        8      846      858      866
    3166        8      849      858      866
    3167        4      823      859      247
    3168        5      823      859      925
    3169        5      247      859      925
    3170        6      827      860      887
    3171        6      827      860      783
    3172        7      887      860      783
    3173        4      357      861      848
    3174        5      357      861      926
    3175        5      848      861      926
    3176        4      846      862      857
    3177        5      846      862      927
    3178        5      857      862      927
    3179        4      826      863      842
    3180        8      826      863      867
    3181        8      842      863      867
    3182        8      821      864      852
    3183        4      821      864      853
    3184        8      852      864      853
    3185        6      850      865      877
    3186        6      850      865      772
    3187        7      877      865      772
    3188        6      858      866      869
    3189        6      858      866      900
    3190        7      869      866      900
    3191        6      863      867      885
    3192        6      863      867      884
    3193        7      885      867      884
    3194        4      827      868      383
    3195        5      827      868      928
    3196        5      383      868      928
    3197        9      866      869      819
    3198        9      844      870      820
    3199        9      813      871      839
    3200       10      819      872      813
    3201        9      728      873      816
    3202       10      817      874      820
    3203        9      738      875      813
    3204        9      829      876      818
    3205        9      865      877      820
    3206        9      852      878      820
    3207       10      700      879      820
    3208        9      814      880      824
    3209        9      819      881      839
    3210        9      815      882      825
    3211       10      818      883      697
    3212        9      867      884      815
    3213        9      867      885      816
    3214       10      815      886      816
    3215        9      818      887      860
    3216        9      816      888      749
    3217        9      835      889      814
    3218       10      820      890      817
    3219        9      829      891      814
    3220       10      818      892      814
    3221        9      852      893      817
    3222        9      835      894      817
    3223        9      818      895      854
    3224       10      813      896      819
    3225        9      817      897      824
    3226        9      819      898      825
    3227        9      813      899      744
    3228        9      866      900      815
    3229       10      815      901      816
    3230       10      815      902      819
    3231       10      814      903      818
    3232       10      814      904      817

Dihedrals

       1        1      513        9       52       40
       2        1      513        9       52       41
       3        1       93        9       52       40
       4        1       93        9       52       41
       5        1       52        9      513      500
       6        1       52        9      513      578
       7        1       93        9      513      500
       8        1       93        9      513      578
       9        1      366       10       16      147
      10        1      366       10       16       97
      11        1       94       10       16      147
      12        1       94       10       16       97
      13        1       16       10      366      374
      14        1       16       10      366      380
      15        1       94       10      366      374
      16        1       94       10      366      380
      17        1      154       11       47      595
      18        1      154       11       47      113
      19        1       95       11       47      595
      20        1       95       11       47      113
      21        1       47       11      154      151
      22        1       47       11      154      169
      23        1       95       11      154      151
      24        1       95       11      154      169
      25        2       68       12       22      275
      26        2       68       12       22       44
      27        2       85       12       22      275
      28        2       85       12       22       44
      29        3       22       12       68        2
      30        3       85       12       68        2
      31        3       22       12       85        5
      32        3       68       12       85        5
      33        2       70       13       19      485
      34        2       70       13       19       25
      35        2       86       13       19      485
      36        2       86       13       19       25
      37        3       19       13       70        3
      38        3       86       13       70        3
      39        3       19       13       86        7
      40        3       70       13       86        7
      41        1      265       14       51       30
      42        1      265       14       51       55
      43        1       96       14       51       30
      44        1       96       14       51       55
      45        1       51       14      265      252
      46        1       51       14      265      337
      47        1       96       14      265      252
      48        1       96       14      265      337
      49        2      627       15       48       75
      50        2      627       15       48      203
      51        2       56       15       48       75
      52        2       56       15       48      203
      53        1      627       15       56      499
      54        1      627       15       56      116
      55        1       48       15       56      499
      56        1       48       15       56      116
      57        1       48       15      627      591
      58        1       48       15      627      693
      59        1       56       15      627      591
      60        1       56       15      627      693
      61        1       10       16      147      144
      62        1       10       16      147      158
      63        1       97       16      147      144
      64        1       97       16      147      158
      65        2       64       17       20       29
      66        2       64       17       20       33
      67        2       79       17       20       29
      68        2       79       17       20       33
      69        3       20       17       64        6
      70        3       79       17       64        6
      71        3       20       17       79        2
      72        3       64       17       79        2
      73        1      358       18       26      260
      74        1      358       18       26      101
      75        1       32       18       26      260
      76        1       32       18       26      101
      77        2      358       18       32       58
      78        2      358       18       32      177
      79        2       26       18       32       58
      80        2       26       18       32      177
      81        1       13       19       25      740
      82        1       13       19       25      100
      83        1      485       19       25      740
      84        1      485       19       25      100
      85        1       13       19      485      507
      86        1       13       19      485      562
      87        1       25       19      485      507
      88        1       25       19      485      562
      89        1       17       20       29      262
      90        1       17       20       29      103
      91        1       33       20       29      262
      92        1       33       20       29      103
      93        1       17       20       33      246
      94        1       17       20       33      105
      95        1       29       20       33      246
      96        1       29       20       33      105
      97        1      483       21       43      254
      98        1      483       21       43      111
      99        1       98       21       43      254
     100        1       98       21       43      111
     101        1       12       22       44      721
     102        1       12       22       44      576
     103        1      275       22       44      721
     104        1      275       22       44      576
     105        1       12       22      275      253
     106        1       12       22      275      343
     107        1       44       22      275      253
     108        1       44       22      275      343
     109        2       82       23       45       24
     110        2       82       23       45       50
     111        2       77       23       45       24
     112        2       77       23       45       50
     113        3       45       23       77        2
     114        3       82       23       77        2
     115        3       45       23       82        5
     116        3       77       23       82        5
     117        1       45       24       37       46
     118        1       45       24       37      108
     119        1       99       24       37       46
     120        1       99       24       37      108
     121        1       37       24       45       23
     122        1       37       24       45       50
     123        1       99       24       45       23
     124        1       99       24       45       50
     125        1       19       25      740      718
     126        1       19       25      740      344
     127        1      100       25      740      718
     128        1      100       25      740      344
     129        1       18       26      260      263
     130        1       18       26      260      334
     131        1      101       26      260      263
     132        1      101       26      260      334
     133        2       59       27       36       39
     134        2       59       27       36       49
     135        2       69       27       36       39
     136        2       69       27       36       49
     137        3       36       27       59        1
     138        3       69       27       59        1
     139        3       36       27       69        7
     140        3       59       27       69        7
     141        1      258       28       31      132
     142        1      258       28       31       42
     143        1      102       28       31      132
     144        1      102       28       31       42
     145        1       20       29      262      283
     146        1       20       29      262      336
     147        1      103       29      262      283
     148        1      103       29      262      336
     149        1      261       30       51       14
     150        1      261       30       51       55
     151        1      104       30       51       14
     152        1      104       30       51       55
     153        2      132       31       42      179
     154        2      132       31       42       83
     155        2       28       31       42      179
     156        2       28       31       42       83
     157        3       18       32       58        8
     158        3      177       32       58        8
     159        3       18       32      177      120
     160        3       58       32      177      120
     161        1       50       34       46       37
     162        1       50       34       46       54
     163        1      106       34       46       37
     164        1      106       34       46       54
     165        1       46       34       50       45
     166        1       46       34       50      115
     167        1      106       34       50       45
     168        1      106       34       50      115
     169        1      520       35       38      127
     170        1      520       35       38       53
     171        1      107       35       38      127
     172        1      107       35       38       53
     173        1       38       35      520      479
     174        1       38       35      520      580
     175        1      107       35      520      479
     176        1      107       35      520      580
     177        1       27       36       39      505
     178        1       27       36       39      109
     179        1       49       36       39      505
     180        1       49       36       39      109
     181        1       27       36       49      473
     182        1       27       36       49      114
     183        1       39       36       49      473
     184        1       39       36       49      114
     185        1       24       37       46       34
     186        1       24       37       46       54
     187        1      108       37       46       34
     188        1      108       37       46       54
     189        2      127       38       53       65
     190        2      127       38       53      192
     191        2       35       38       53       65
     192        2       35       38       53      192
     193        1       36       39      505      516
     194        1       36       39      505      574
     195        1      109       39      505      516
     196        1      109       39      505      574
     197        2       66       40       52        9
     198        2       66       40       52       41
     199        2       81       40       52        9
     200        2       81       40       52       41
     201        3       81       40       66        8
     202        3       52       40       66        8
     203        3       66       40       81        5
     204        3       52       40       81        5
     205        1      503       41       52        9
     206        1      503       41       52       40
     207        1      110       41       52        9
     208        1      110       41       52       40
     209        3       31       42       83        6
     210        3      179       42       83        6
     211        3       31       42      179      117
     212        3       83       42      179      117
     213        1       23       45       50       34
     214        1       23       45       50      115
     215        1       24       45       50       34
     216        1       24       45       50      115
     217        2       34       46       54       57
     218        2       34       46       54       88
     219        2       37       46       54       57
     220        2       37       46       54       88
     221        3       15       48       75        6
     222        3      203       48       75        6
     223        3       15       48      203      117
     224        3       75       48      203      117
     225        2       14       51       55       73
     226        2       14       51       55       72
     227        2       30       51       55       73
     228        2       30       51       55       72
     229        3       38       53       65        8
     230        3      192       53       65        8
     231        3       38       53      192      120
     232        3       65       53      192      120
     233        3       46       54       57        7
     234        3       88       54       57        7
     235        3       46       54       88        3
     236        3       57       54       88        3
     237        3       51       55       72        3
     238        3       73       55       72        3
     239        3       51       55       73        4
     240        3       72       55       73        4
     241        1      629      125      168      156
     242        1      629      125      168      157
     243        1      209      125      168      156
     244        1      209      125      168      157
     245        1      168      125      629      616
     246        1      168      125      629      694
     247        1      209      125      629      616
     248        1      209      125      629      694
     249        1      250      126      132       31
     250        1      250      126      132      213
     251        1      210      126      132       31
     252        1      210      126      132      213
     253        1      132      126      250      258
     254        1      132      126      250      264
     255        1      210      126      250      258
     256        1      210      126      250      264
     257        1      163      127       38       35
     258        1      163      127       38       53
     259        1      211      127       38       35
     260        1      211      127       38       53
     261        1       38      127      163      479
     262        1       38      127      163      229
     263        1      211      127      163      479
     264        1      211      127      163      229
     265        2      184      128      138      391
     266        2      184      128      138      160
     267        2      201      128      138      391
     268        2      201      128      138      160
     269        3      138      128      184      118
     270        3      201      128      184      118
     271        3      138      128      201      121
     272        3      184      128      201      121
     273        2      186      129      135      601
     274        2      186      129      135      141
     275        2      202      129      135      601
     276        2      202      129      135      141
     277        3      135      129      186      119
     278        3      202      129      186      119
     279        3      135      129      202      123
     280        3      186      129      202      123
     281        1      381      130      167      146
     282        1      381      130      167      171
     283        1      212      130      167      146
     284        1      212      130      167      171
     285        1      167      130      381      368
     286        1      167      130      381      453
     287        1      212      130      381      368
     288        1      212      130      381      453
     289        2      511      131      164      191
     290        2      511      131      164       87
     291        2      172      131      164      191
     292        2      172      131      164       87
     293        1      511      131      172      615
     294        1      511      131      172      232
     295        1      164      131      172      615
     296        1      164      131      172      232
     297        1      164      131      511      475
     298        1      164      131      511      577
     299        1      172      131      511      475
     300        1      172      131      511      577
     301        1      126      132       31       28
     302        1      126      132       31       42
     303        1      213      132       31       28
     304        1      213      132       31       42
     305        2      180      133      136      145
     306        2      180      133      136      149
     307        2      195      133      136      145
     308        2      195      133      136      149
     309        3      136      133      180      122
     310        3      195      133      180      122
     311        3      136      133      195      118
     312        3      180      133      195      118
     313        1      242      134      142      376
     314        1      242      134      142      217
     315        1      148      134      142      376
     316        1      148      134      142      217
     317        2      242      134      148      174
     318        2      242      134      148       61
     319        2      142      134      148      174
     320        2      142      134      148       61
     321        1      129      135      141      856
     322        1      129      135      141      216
     323        1      601      135      141      856
     324        1      601      135      141      216
     325        1      129      135      601      623
     326        1      129      135      601      678
     327        1      141      135      601      623
     328        1      141      135      601      678
     329        1      133      136      145      378
     330        1      133      136      145      219
     331        1      149      136      145      378
     332        1      149      136      145      219
     333        1      133      136      149      362
     334        1      133      136      149      221
     335        1      145      136      149      362
     336        1      145      136      149      221
     337        1      599      137      159      370
     338        1      599      137      159      227
     339        1      214      137      159      370
     340        1      214      137      159      227
     341        1      128      138      160      837
     342        1      128      138      160      692
     343        1      391      138      160      837
     344        1      391      138      160      692
     345        1      128      138      391      369
     346        1      128      138      391      459
     347        1      160      138      391      369
     348        1      160      138      391      459
     349        2      198      139      161      140
     350        2      198      139      161      166
     351        2      193      139      161      140
     352        2      193      139      161      166
     353        3      161      139      193      118
     354        3      198      139      193      118
     355        3      161      139      198      121
     356        3      193      139      198      121
     357        1      161      140      153      162
     358        1      161      140      153      224
     359        1      215      140      153      162
     360        1      215      140      153      224
     361        1      153      140      161      139
     362        1      153      140      161      166
     363        1      215      140      161      139
     364        1      215      140      161      166
     365        1      135      141      856      834
     366        1      135      141      856      460
     367        1      216      141      856      834
     368        1      216      141      856      460
     369        1      134      142      376      379
     370        1      134      142      376      450
     371        1      217      142      376      379
     372        1      217      142      376      450
     373        2      175      143      152      155
     374        2      175      143      152      165
     375        2      185      143      152      155
     376        2      185      143      152      165
     377        3      152      143      175      117
     378        3      185      143      175      117
     379        3      152      143      185      123
     380        3      175      143      185      123
     381        1      374      144      147       16
     382        1      374      144      147      158
     383        1      218      144      147       16
     384        1      218      144      147      158
     385        1      136      145      378      399
     386        1      136      145      378      452
     387        1      219      145      378      399
     388        1      219      145      378      452
     389        1      377      146      167      130
     390        1      377      146      167      171
     391        1      220      146      167      130
     392        1      220      146      167      171
     393        2       16      147      158       63
     394        2       16      147      158      199
     395        2      144      147      158       63
     396        2      144      147      158      199
     397        3      134      148       61        4
     398        3      174      148       61        4
     399        3      134      148      174      124
     400        3       61      148      174      124
     401        1      166      150      162      153
     402        1      166      150      162      170
     403        1      222      150      162      153
     404        1      222      150      162      170
     405        1      162      150      166      161
     406        1      162      150      166      231
     407        1      222      150      166      161
     408        1      222      150      166      231
     409        1      636      151      154       11
     410        1      636      151      154      169
     411        1      223      151      154       11
     412        1      223      151      154      169
     413        1      154      151      636      595
     414        1      154      151      636      696
     415        1      223      151      636      595
     416        1      223      151      636      696
     417        1      143      152      155      621
     418        1      143      152      155      225
     419        1      165      152      155      621
     420        1      165      152      155      225
     421        1      143      152      165      589
     422        1      143      152      165      230
     423        1      155      152      165      589
     424        1      155      152      165      230
     425        1      140      153      162      150
     426        1      140      153      162      170
     427        1      224      153      162      150
     428        1      224      153      162      170
     429        2       11      154      169      181
     430        2       11      154      169       76
     431        2      151      154      169      181
     432        2      151      154      169       76
     433        1      152      155      621      632
     434        1      152      155      621      690
     435        1      225      155      621      632
     436        1      225      155      621      690
     437        2      182      156      168      125
     438        2      182      156      168      157
     439        2      197      156      168      125
     440        2      197      156      168      157
     441        3      197      156      182      124
     442        3      168      156      182      124
     443        3      182      156      197      121
     444        3      168      156      197      121
     445        1      619      157      168      125
     446        1      619      157      168      156
     447        1      226      157      168      125
     448        1      226      157      168      156
     449        3      147      158       63        1
     450        3      199      158       63        1
     451        3      147      158      199      122
     452        3       63      158      199      122
     453        1      139      161      166      150
     454        1      139      161      166      231
     455        1      140      161      166      150
     456        1      140      161      166      231
     457        2      150      162      170      173
     458        2      150      162      170      204
     459        2      153      162      170      173
     460        2      153      162      170      204
     461        3      131      164       87        1
     462        3      191      164       87        1
     463        3      131      164      191      122
     464        3       87      164      191      122
     465        2      130      167      171      189
     466        2      130      167      171      188
     467        2      146      167      171      189
     468        2      146      167      171      188
     469        3      154      169       76        4
     470        3      181      169       76        4
     471        3      154      169      181      124
     472        3       76      169      181      124
     473        3      162      170      173      123
     474        3      204      170      173      123
     475        3      162      170      204      119
     476        3      173      170      204      119
     477        3      167      171      188      119
     478        3      189      171      188      119
     479        3      167      171      189      120
     480        3      188      171      189      120
     481        1      745      241      284      272
     482        1      745      241      284      273
     483        1      325      241      284      272
     484        1      325      241      284      273
     485        1      284      241      745      732
     486        1      284      241      745      810
     487        1      325      241      745      732
     488        1      325      241      745      810
     489        1      248      242      134      142
     490        1      248      242      134      148
     491        1      326      242      134      142
     492        1      326      242      134      148
     493        1      134      242      248      379
     494        1      134      242      248      329
     495        1      326      242      248      379
     496        1      326      242      248      329
     497        1      386      243      279      827
     498        1      386      243      279      345
     499        1      327      243      279      827
     500        1      327      243      279      345
     501        1      279      243      386      383
     502        1      279      243      386      401
     503        1      327      243      386      383
     504        1      327      243      386      401
     505        2      300      244      254       43
     506        2      300      244      254      276
     507        2      317      244      254       43
     508        2      317      244      254      276
     509        3      254      244      300      234
     510        3      317      244      300      234
     511        3      254      244      317      237
     512        3      300      244      317      237
     513        2      302      245      251      717
     514        2      302      245      251      257
     515        2      318      245      251      717
     516        2      318      245      251      257
     517        3      251      245      302      235
     518        3      318      245      302      235
     519        3      251      245      318      239
     520        3      302      245      318      239
     521        1      283      246       33       20
     522        1      283      246       33      105
     523        1      328      246       33       20
     524        1      328      246       33      105
     525        1       33      246      283      262
     526        1       33      246      283      287
     527        1      328      246      283      262
     528        1      328      246      283      287
     529        2      859      247      280      307
     530        2      859      247      280      435
     531        2      288      247      280      307
     532        2      288      247      280      435
     533        1      859      247      288      731
     534        1      859      247      288      348
     535        1      280      247      288      731
     536        1      280      247      288      348
     537        1      280      247      859      823
     538        1      280      247      859      925
     539        1      288      247      859      823
     540        1      288      247      859      925
     541        1      242      248      379      376
     542        1      242      248      379      390
     543        1      329      248      379      376
     544        1      329      248      379      390
     545        2      296      249      252      261
     546        2      296      249      252      265
     547        2      311      249      252      261
     548        2      311      249      252      265
     549        3      252      249      296      238
     550        3      311      249      296      238
     551        3      252      249      311      234
     552        3      296      249      311      234
     553        1      126      250      258       28
     554        1      126      250      258      333
     555        1      264      250      258       28
     556        1      264      250      258      333
     557        2      126      250      264      290
     558        2      126      250      264      409
     559        2      258      250      264      290
     560        2      258      250      264      409
     561        1      245      251      257      508
     562        1      245      251      257      332
     563        1      717      251      257      508
     564        1      717      251      257      332
     565        1      245      251      717      739
     566        1      245      251      717      794
     567        1      257      251      717      739
     568        1      257      251      717      794
     569        1      249      252      261       30
     570        1      249      252      261      335
     571        1      265      252      261       30
     572        1      265      252      261      335
     573        1      249      252      265       14
     574        1      249      252      265      337
     575        1      261      252      265       14
     576        1      261      252      265      337
     577        1      715      253      275       22
     578        1      715      253      275      343
     579        1      330      253      275       22
     580        1      330      253      275      343
     581        1      244      254       43       21
     582        1      244      254       43      111
     583        1      276      254       43       21
     584        1      276      254       43      111
     585        1      244      254      276      489
     586        1      244      254      276      808
     587        1       43      254      276      489
     588        1       43      254      276      808
     589        2      314      255      277      256
     590        2      314      255      277      282
     591        2      309      255      277      256
     592        2      309      255      277      282
     593        3      277      255      309      234
     594        3      314      255      309      234
     595        3      277      255      314      237
     596        3      309      255      314      237
     597        1      277      256      269      278
     598        1      277      256      269      340
     599        1      331      256      269      278
     600        1      331      256      269      340
     601        1      269      256      277      255
     602        1      269      256      277      282
     603        1      331      256      277      255
     604        1      331      256      277      282
     605        1      251      257      508      486
     606        1      251      257      508      112
     607        1      332      257      508      486
     608        1      332      257      508      112
     609        1      250      258       28       31
     610        1      250      258       28      102
     611        1      333      258       28       31
     612        1      333      258       28      102
     613        2      291      259      268      271
     614        2      291      259      268      281
     615        2      301      259      268      271
     616        2      301      259      268      281
     617        3      268      259      291      233
     618        3      301      259      291      233
     619        3      268      259      301      239
     620        3      291      259      301      239
     621        1       26      260      263      364
     622        1       26      260      263      274
     623        1      334      260      263      364
     624        1      334      260      263      274
     625        1      252      261       30       51
     626        1      252      261       30      104
     627        1      335      261       30       51
     628        1      335      261       30      104
     629        1       29      262      283      246
     630        1       29      262      283      287
     631        1      336      262      283      246
     632        1      336      262      283      287
     633        2      364      263      274      411
     634        2      364      263      274      315
     635        2      260      263      274      411
     636        2      260      263      274      315
     637        3      250      264      290      240
     638        3      409      264      290      240
     639        3      250      264      409      352
     640        3      290      264      409      352
     641        1      282      266      278      269
     642        1      282      266      278      286
     643        1      338      266      278      269
     644        1      338      266      278      286
     645        1      278      266      282      277
     646        1      278      266      282      347
     647        1      338      266      282      277
     648        1      338      266      282      347
     649        1      752      267      270      359
     650        1      752      267      270      285
     651        1      339      267      270      359
     652        1      339      267      270      285
     653        1      270      267      752      711
     654        1      270      267      752      812
     655        1      339      267      752      711
     656        1      339      267      752      812
     657        1      259      268      271      737
     658        1      259      268      271      341
     659        1      281      268      271      737
     660        1      281      268      271      341
     661        1      259      268      281      705
     662        1      259      268      281      346
     663        1      271      268      281      705
     664        1      271      268      281      346
     665        1      256      269      278      266
     666        1      256      269      278      286
     667        1      340      269      278      266
     668        1      340      269      278      286
     669        2      359      270      285      297
     670        2      359      270      285      424
     671        2      267      270      285      297
     672        2      267      270      285      424
     673        1      268      271      737      748
     674        1      268      271      737      806
     675        1      341      271      737      748
     676        1      341      271      737      806
     677        2      298      272      284      241
     678        2      298      272      284      273
     679        2      313      272      284      241
     680        2      313      272      284      273
     681        3      313      272      298      240
     682        3      284      272      298      240
     683        3      298      272      313      237
     684        3      284      272      313      237
     685        1      735      273      284      241
     686        1      735      273      284      272
     687        1      342      273      284      241
     688        1      342      273      284      272
     689        3      263      274      315      238
     690        3      411      274      315      238
     691        3      263      274      411      349
     692        3      315      274      411      349
     693        1      255      277      282      266
     694        1      255      277      282      347
     695        1      256      277      282      266
     696        1      256      277      282      347
     697        2      266      278      286      289
     698        2      266      278      286      320
     699        2      269      278      286      289
     700        2      269      278      286      320
     701        3      247      280      307      238
     702        3      435      280      307      238
     703        3      247      280      435      349
     704        3      307      280      435      349
     705        2      246      283      287      305
     706        2      246      283      287      304
     707        2      262      283      287      305
     708        2      262      283      287      304
     709        3      270      285      297      240
     710        3      424      285      297      240
     711        3      270      285      424      352
     712        3      297      285      424      352
     713        3      278      286      289      239
     714        3      320      286      289      239
     715        3      278      286      320      235
     716        3      289      286      320      235
     717        3      283      287      304      235
     718        3      305      287      304      235
     719        3      283      287      305      236
     720        3      304      287      305      236
     721        1      861      357      400      388
     722        1      861      357      400      389
     723        1      441      357      400      388
     724        1      441      357      400      389
     725        1      400      357      861      848
     726        1      400      357      861      926
     727        1      441      357      861      848
     728        1      441      357      861      926
     729        1      364      358       18       26
     730        1      364      358       18       32
     731        1      442      358       18       26
     732        1      442      358       18       32
     733        1       18      358      364      263
     734        1       18      358      364      445
     735        1      442      358      364      263
     736        1      442      358      364      445
     737        1      395      359      270      267
     738        1      395      359      270      285
     739        1      443      359      270      267
     740        1      443      359      270      285
     741        1      270      359      395      711
     742        1      270      359      395      461
     743        1      443      359      395      711
     744        1      443      359      395      461
     745        2      416      360      370      159
     746        2      416      360      370      392
     747        2      433      360      370      159
     748        2      433      360      370      392
     749        3      370      360      416      350
     750        3      433      360      416      350
     751        3      370      360      433      353
     752        3      416      360      433      353
     753        2      418      361      367      833
     754        2      418      361      367      373
     755        2      434      361      367      833
     756        2      434      361      367      373
     757        3      367      361      418      351
     758        3      434      361      418      351
     759        3      367      361      434      355
     760        3      418      361      434      355
     761        1      399      362      149      136
     762        1      399      362      149      221
     763        1      444      362      149      136
     764        1      444      362      149      221
     765        1      149      362      399      378
     766        1      149      362      399      403
     767        1      444      362      399      378
     768        1      444      362      399      403
     769        2      743      363      396      423
     770        2      743      363      396      319
     771        2      404      363      396      423
     772        2      404      363      396      319
     773        1      743      363      404      847
     774        1      743      363      404      464
     775        1      396      363      404      847
     776        1      396      363      404      464
     777        1      396      363      743      707
     778        1      396      363      743      809
     779        1      404      363      743      707
     780        1      404      363      743      809
     781        1      358      364      263      260
     782        1      358      364      263      274
     783        1      445      364      263      260
     784        1      445      364      263      274
     785        2      412      365      368      377
     786        2      412      365      368      381
     787        2      427      365      368      377
     788        2      427      365      368      381
     789        3      368      365      412      354
     790        3      427      365      412      354
     791        3      368      365      427      350
     792        3      412      365      427      350
     793        1       10      366      374      144
     794        1       10      366      374      449
     795        1      380      366      374      144
     796        1      380      366      374      449
     797        2       10      366      380      406
     798        2       10      366      380      293
     799        2      374      366      380      406
     800        2      374      366      380      293
     801        1      361      367      373      624
     802        1      361      367      373      448
     803        1      833      367      373      624
     804        1      833      367      373      448
     805        1      361      367      833      855
     806        1      361      367      833      910
     807        1      373      367      833      855
     808        1      373      367      833      910
     809        1      365      368      377      146
     810        1      365      368      377      451
     811        1      381      368      377      146
     812        1      381      368      377      451
     813        1      365      368      381      130
     814        1      365      368      381      453
     815        1      377      368      381      130
     816        1      377      368      381      453
     817        1      831      369      391      138
     818        1      831      369      391      459
     819        1      446      369      391      138
     820        1      446      369      391      459
     821        1      360      370      159      137
     822        1      360      370      159      227
     823        1      392      370      159      137
     824        1      392      370      159      227
     825        1      360      370      392      605
     826        1      360      370      392      924
     827        1      159      370      392      605
     828        1      159      370      392      924
     829        2      430      371      393      372
     830        2      430      371      393      398
     831        2      425      371      393      372
     832        2      425      371      393      398
     833        3      393      371      425      350
     834        3      430      371      425      350
     835        3      393      371      430      353
     836        3      425      371      430      353
     837        1      393      372      385      394
     838        1      393      372      385      456
     839        1      447      372      385      394
     840        1      447      372      385      456
     841        1      385      372      393      371
     842        1      385      372      393      398
     843        1      447      372      393      371
     844        1      447      372      393      398
     845        1      367      373      624      602
     846        1      367      373      624      228
     847        1      448      373      624      602
     848        1      448      373      624      228
     849        1      366      374      144      147
     850        1      366      374      144      218
     851        1      449      374      144      147
     852        1      449      374      144      218
     853        2      407      375      384      387
     854        2      407      375      384      397
     855        2      417      375      384      387
     856        2      417      375      384      397
     857        3      384      375      407      349
     858        3      417      375      407      349
     859        3      384      375      417      355
     860        3      407      375      417      355
     861        1      142      376      379      248
     862        1      142      376      379      390
     863        1      450      376      379      248
     864        1      450      376      379      390
     865        1      368      377      146      167
     866        1      368      377      146      220
     867        1      451      377      146      167
     868        1      451      377      146      220
     869        1      145      378      399      362
     870        1      145      378      399      403
     871        1      452      378      399      362
     872        1      452      378      399      403
     873        2      248      379      390      295
     874        2      248      379      390      431
     875        2      376      379      390      295
     876        2      376      379      390      431
     877        3      366      380      293      236
     878        3      406      380      293      236
     879        3      366      380      406      356
     880        3      293      380      406      356
     881        1      398      382      394      385
     882        1      398      382      394      402
     883        1      454      382      394      385
     884        1      454      382      394      402
     885        1      394      382      398      393
     886        1      394      382      398      463
     887        1      454      382      398      393
     888        1      454      382      398      463
     889        1      868      383      386      243
     890        1      868      383      386      401
     891        1      455      383      386      243
     892        1      455      383      386      401
     893        1      386      383      868      827
     894        1      386      383      868      928
     895        1      455      383      868      827
     896        1      455      383      868      928
     897        1      375      384      387      853
     898        1      375      384      387      457
     899        1      397      384      387      853
     900        1      397      384      387      457
     901        1      375      384      397      821
     902        1      375      384      397      462
     903        1      387      384      397      821
     904        1      387      384      397      462
     905        1      372      385      394      382
     906        1      372      385      394      402
     907        1      456      385      394      382
     908        1      456      385      394      402
     909        2      243      386      401      413
     910        2      243      386      401      308
     911        2      383      386      401      413
     912        2      383      386      401      308
     913        1      384      387      853      864
     914        1      384      387      853      922
     915        1      457      387      853      864
     916        1      457      387      853      922
     917        2      414      388      400      357
     918        2      414      388      400      389
     919        2      429      388      400      357
     920        2      429      388      400      389
     921        3      429      388      414      356
     922        3      400      388      414      356
     923        3      414      388      429      353
     924        3      400      388      429      353
     925        1      851      389      400      357
     926        1      851      389      400      388
     927        1      458      389      400      357
     928        1      458      389      400      388
     929        3      379      390      295      233
     930        3      431      390      295      233
     931        3      379      390      431      354
     932        3      295      390      431      354
     933        1      371      393      398      382
     934        1      371      393      398      463
     935        1      372      393      398      382
     936        1      372      393      398      463
     937        2      382      394      402      405
     938        2      382      394      402      436
     939        2      385      394      402      405
     940        2      385      394      402      436
     941        3      363      396      319      233
     942        3      423      396      319      233
     943        3      363      396      423      354
     944        3      319      396      423      354
     945        2      362      399      403      421
     946        2      362      399      403      420
     947        2      378      399      403      421
     948        2      378      399      403      420
     949        3      386      401      308      236
     950        3      413      401      308      236
     951        3      386      401      413      356
     952        3      308      401      413      356
     953        3      394      402      405      355
     954        3      436      402      405      355
     955        3      394      402      436      351
     956        3      405      402      436      351
     957        3      399      403      420      351
     958        3      421      403      420      351
     959        3      399      403      421      352
     960        3      420      403      421      352
     961        1      516      473       49       36
     962        1      516      473       49      114
     963        1      557      473       49       36
     964        1      557      473       49      114
     965        1       49      473      516      504
     966        1       49      473      516      505
     967        1      557      473      516      504
     968        1      557      473      516      505
     969        1      830      474      480      611
     970        1      830      474      480      561
     971        1      558      474      480      611
     972        1      558      474      480      561
     973        1      480      474      830      838
     974        1      480      474      830      844
     975        1      558      474      830      838
     976        1      558      474      830      844
     977        1      618      475      511      131
     978        1      618      475      511      577
     979        1      559      475      511      131
     980        1      559      475      511      577
     981        1      511      475      618      615
     982        1      511      475      618      633
     983        1      559      475      618      615
     984        1      559      475      618      633
     985        2      532      476      486      739
     986        2      532      476      486      508
     987        2      549      476      486      739
     988        2      549      476      486      508
     989        3      486      476      532      466
     990        3      549      476      532      466
     991        3      486      476      549      469
     992        3      532      476      549      469
     993        2      534      477      483       21
     994        2      534      477      483      489
     995        2      550      477      483       21
     996        2      550      477      483      489
     997        3      483      477      534      467
     998        3      550      477      534      467
     999        3      483      477      550      471
    1000        3      534      477      550      471
    1001        1      729      478      515      494
    1002        1      729      478      515      519
    1003        1      560      478      515      494
    1004        1      560      478      515      519
    1005        1      515      478      729      716
    1006        1      515      478      729      801
    1007        1      560      478      729      716
    1008        1      560      478      729      801
    1009        1      512      479      163      127
    1010        1      512      479      163      229
    1011        1      520      479      163      127
    1012        1      520      479      163      229
    1013        2      163      479      512      539
    1014        2      163      479      512      667
    1015        2      520      479      512      539
    1016        2      520      479      512      667
    1017        1      163      479      520       35
    1018        1      163      479      520      580
    1019        1      512      479      520       35
    1020        1      512      479      520      580
    1021        1      474      480      611      608
    1022        1      474      480      611      622
    1023        1      561      480      611      608
    1024        1      561      480      611      622
    1025        2      528      481      484      493
    1026        2      528      481      484      497
    1027        2      543      481      484      493
    1028        2      543      481      484      497
    1029        3      484      481      528      470
    1030        3      543      481      528      470
    1031        3      484      481      543      466
    1032        3      528      481      543      466
    1033        1      822      482      490      724
    1034        1      822      482      490      565
    1035        1      496      482      490      724
    1036        1      496      482      490      565
    1037        2      822      482      496      522
    1038        2      822      482      496      641
    1039        2      490      482      496      522
    1040        2      490      482      496      641
    1041        1      477      483       21       43
    1042        1      477      483       21       98
    1043        1      489      483       21       43
    1044        1      489      483       21       98
    1045        1      477      483      489      276
    1046        1      477      483      489      564
    1047        1       21      483      489      276
    1048        1       21      483      489      564
    1049        1      481      484      493      726
    1050        1      481      484      493      567
    1051        1      497      484      493      726
    1052        1      497      484      493      567
    1053        1      481      484      497      710
    1054        1      481      484      497      569
    1055        1      493      484      497      710
    1056        1      493      484      497      569
    1057        1       19      485      507      718
    1058        1       19      485      507      575
    1059        1      562      485      507      718
    1060        1      562      485      507      575
    1061        1      476      486      508      257
    1062        1      476      486      508      112
    1063        1      739      486      508      257
    1064        1      739      486      508      112
    1065        1      476      486      739      717
    1066        1      476      486      739      807
    1067        1      508      486      739      717
    1068        1      508      486      739      807
    1069        2      546      487      509      488
    1070        2      546      487      509      514
    1071        2      541      487      509      488
    1072        2      541      487      509      514
    1073        3      509      487      541      466
    1074        3      546      487      541      466
    1075        3      509      487      546      469
    1076        3      541      487      546      469
    1077        1      509      488      501      510
    1078        1      509      488      501      572
    1079        1      563      488      501      510
    1080        1      563      488      501      572
    1081        1      501      488      509      487
    1082        1      501      488      509      514
    1083        1      563      488      509      487
    1084        1      563      488      509      514
    1085        1      483      489      276      254
    1086        1      483      489      276      808
    1087        1      564      489      276      254
    1088        1      564      489      276      808
    1089        1      482      490      724      727
    1090        1      482      490      724      798
    1091        1      565      490      724      727
    1092        1      565      490      724      798
    1093        2      523      491      500      503
    1094        2      523      491      500      513
    1095        2      533      491      500      503
    1096        2      533      491      500      513
    1097        3      500      491      523      465
    1098        3      533      491      523      465
    1099        3      500      491      533      471
    1100        3      523      491      533      471
    1101        1      722      492      495      596
    1102        1      722      492      495      506
    1103        1      566      492      495      596
    1104        1      566      492      495      506
    1105        1      484      493      726      747
    1106        1      484      493      726      800
    1107        1      567      493      726      747
    1108        1      567      493      726      800
    1109        1      725      494      515      478
    1110        1      725      494      515      519
    1111        1      568      494      515      478
    1112        1      568      494      515      519
    1113        2      596      495      506      643
    1114        2      596      495      506      547
    1115        2      492      495      506      643
    1116        2      492      495      506      547
    1117        3      482      496      522      472
    1118        3      641      496      522      472
    1119        3      482      496      641      584
    1120        3      522      496      641      584
    1121        1      514      498      510      501
    1122        1      514      498      510      518
    1123        1      570      498      510      501
    1124        1      570      498      510      518
    1125        1      510      498      514      509
    1126        1      510      498      514      579
    1127        1      570      498      514      509
    1128        1      570      498      514      579
    1129        1      502      499       56       15
    1130        1      502      499       56      116
    1131        1      571      499       56       15
    1132        1      571      499       56      116
    1133        1       56      499      502      591
    1134        1       56      499      502      517
    1135        1      571      499      502      591
    1136        1      571      499      502      517
    1137        1      491      500      503       41
    1138        1      491      500      503      573
    1139        1      513      500      503       41
    1140        1      513      500      503      573
    1141        1      491      500      513        9
    1142        1      491      500      513      578
    1143        1      503      500      513        9
    1144        1      503      500      513      578
    1145        1      488      501      510      498
    1146        1      488      501      510      518
    1147        1      572      501      510      498
    1148        1      572      501      510      518
    1149        2      591      502      517      529
    1150        2      591      502      517      656
    1151        2      499      502      517      529
    1152        2      499      502      517      656
    1153        1      500      503       41       52
    1154        1      500      503       41      110
    1155        1      573      503       41       52
    1156        1      573      503       41      110
    1157        2      530      504      516      473
    1158        2      530      504      516      505
    1159        2      545      504      516      473
    1160        2      545      504      516      505
    1161        3      545      504      530      472
    1162        3      516      504      530      472
    1163        3      530      504      545      469
    1164        3      516      504      545      469
    1165        1       39      505      516      473
    1166        1       39      505      516      504
    1167        1      574      505      516      473
    1168        1      574      505      516      504
    1169        3      495      506      547      470
    1170        3      643      506      547      470
    1171        3      495      506      643      581
    1172        3      547      506      643      581
    1173        1      487      509      514      498
    1174        1      487      509      514      579
    1175        1      488      509      514      498
    1176        1      488      509      514      579
    1177        2      498      510      518      521
    1178        2      498      510      518      552
    1179        2      501      510      518      521
    1180        2      501      510      518      552
    1181        3      479      512      539      470
    1182        3      667      512      539      470
    1183        3      479      512      667      581
    1184        3      539      512      667      581
    1185        2      478      515      519      537
    1186        2      478      515      519      536
    1187        2      494      515      519      537
    1188        2      494      515      519      536
    1189        3      502      517      529      472
    1190        3      656      517      529      472
    1191        3      502      517      656      584
    1192        3      529      517      656      584
    1193        3      510      518      521      471
    1194        3      552      518      521      471
    1195        3      510      518      552      467
    1196        3      521      518      552      467
    1197        3      515      519      536      467
    1198        3      537      519      536      467
    1199        3      515      519      537      468
    1200        3      536      519      537      468
    1201        1      632      589      165      152
    1202        1      632      589      165      230
    1203        1      673      589      165      152
    1204        1      673      589      165      230
    1205        1      165      589      632      620
    1206        1      165      589      632      621
    1207        1      673      589      632      620
    1208        1      673      589      632      621
    1209        1      714      590      596      495
    1210        1      714      590      596      677
    1211        1      674      590      596      495
    1212        1      674      590      596      677
    1213        1      596      590      714      722
    1214        1      596      590      714      728
    1215        1      674      590      714      722
    1216        1      674      590      714      728
    1217        1      627      591      502      499
    1218        1      627      591      502      517
    1219        1      675      591      502      499
    1220        1      675      591      502      517
    1221        1      502      591      627       15
    1222        1      502      591      627      693
    1223        1      675      591      627       15
    1224        1      675      591      627      693
    1225        2      648      592      602      855
    1226        2      648      592      602      624
    1227        2      665      592      602      855
    1228        2      665      592      602      624
    1229        3      602      592      648      582
    1230        3      665      592      648      582
    1231        3      602      592      665      585
    1232        3      648      592      665      585
    1233        2      650      593      599      137
    1234        2      650      593      599      605
    1235        2      666      593      599      137
    1236        2      666      593      599      605
    1237        3      599      593      650      583
    1238        3      666      593      650      583
    1239        3      599      593      666      587
    1240        3      650      593      666      587
    1241        1      845      594      631      610
    1242        1      845      594      631      635
    1243        1      676      594      631      610
    1244        1      676      594      631      635
    1245        1      631      594      845      832
    1246        1      631      594      845      917
    1247        1      676      594      845      832
    1248        1      676      594      845      917
    1249        1      628      595       47       11
    1250        1      628      595       47      113
    1251        1      636      595       47       11
    1252        1      636      595       47      113
    1253        2       47      595      628      655
    1254        2       47      595      628      551
    1255        2      636      595      628      655
    1256        2      636      595      628      551
    1257        1       47      595      636      151
    1258        1       47      595      636      696
    1259        1      628      595      636      151
    1260        1      628      595      636      696
    1261        1      590      596      495      492
    1262        1      590      596      495      506
    1263        1      677      596      495      492
    1264        1      677      596      495      506
    1265        2      644      597      600      609
    1266        2      644      597      600      613
    1267        2      659      597      600      609
    1268        2      659      597      600      613
    1269        3      600      597      644      586
    1270        3      659      597      644      586
    1271        3      600      597      659      582
    1272        3      644      597      659      582
    1273        1      706      598      606      840
    1274        1      706      598      606      681
    1275        1      612      598      606      840
    1276        1      612      598      606      681
    1277        2      706      598      612      638
    1278        2      706      598      612      525
    1279        2      606      598      612      638
    1280        2      606      598      612      525
    1281        1      593      599      137      159
    1282        1      593      599      137      214
    1283        1      605      599      137      159
    1284        1      605      599      137      214
    1285        1      593      599      605      392
    1286        1      593      599      605      680
    1287        1      137      599      605      392
    1288        1      137      599      605      680
    1289        1      597      600      609      842
    1290        1      597      600      609      683
    1291        1      613      600      609      842
    1292        1      613      600      609      683
    1293        1      597      600      613      826
    1294        1      597      600      613      685
    1295        1      609      600      613      826
    1296        1      609      600      613      685
    1297        1      135      601      623      834
    1298        1      135      601      623      691
    1299        1      678      601      623      834
    1300        1      678      601      623      691
    1301        1      592      602      624      373
    1302        1      592      602      624      228
    1303        1      855      602      624      373
    1304        1      855      602      624      228
    1305        1      592      602      855      833
    1306        1      592      602      855      923
    1307        1      624      602      855      833
    1308        1      624      602      855      923
    1309        2      662      603      625      604
    1310        2      662      603      625      630
    1311        2      657      603      625      604
    1312        2      657      603      625      630
    1313        3      625      603      657      582
    1314        3      662      603      657      582
    1315        3      625      603      662      585
    1316        3      657      603      662      585
    1317        1      625      604      617      626
    1318        1      625      604      617      688
    1319        1      679      604      617      626
    1320        1      679      604      617      688
    1321        1      617      604      625      603
    1322        1      617      604      625      630
    1323        1      679      604      625      603
    1324        1      679      604      625      630
    1325        1      599      605      392      370
    1326        1      599      605      392      924
    1327        1      680      605      392      370
    1328        1      680      605      392      924
    1329        1      598      606      840      843
    1330        1      598      606      840      914
    1331        1      681      606      840      843
    1332        1      681      606      840      914
    1333        2      639      607      616      619
    1334        2      639      607      616      629
    1335        2      649      607      616      619
    1336        2      649      607      616      629
    1337        3      616      607      639      581
    1338        3      649      607      639      581
    1339        3      616      607      649      587
    1340        3      639      607      649      587
    1341        1      838      608      611      480
    1342        1      838      608      611      622
    1343        1      682      608      611      480
    1344        1      682      608      611      622
    1345        1      600      609      842      863
    1346        1      600      609      842      916
    1347        1      683      609      842      863
    1348        1      683      609      842      916
    1349        1      841      610      631      594
    1350        1      841      610      631      635
    1351        1      684      610      631      594
    1352        1      684      610      631      635
    1353        2      480      611      622      527
    1354        2      480      611      622      663
    1355        2      608      611      622      527
    1356        2      608      611      622      663
    1357        3      598      612      525      468
    1358        3      638      612      525      468
    1359        3      598      612      638      588
    1360        3      525      612      638      588
    1361        1      630      614      626      617
    1362        1      630      614      626      634
    1363        1      686      614      626      617
    1364        1      686      614      626      634
    1365        1      626      614      630      625
    1366        1      626      614      630      695
    1367        1      686      614      630      625
    1368        1      686      614      630      695
    1369        1      618      615      172      131
    1370        1      618      615      172      232
    1371        1      687      615      172      131
    1372        1      687      615      172      232
    1373        1      172      615      618      475
    1374        1      172      615      618      633
    1375        1      687      615      618      475
    1376        1      687      615      618      633
    1377        1      607      616      619      157
    1378        1      607      616      619      689
    1379        1      629      616      619      157
    1380        1      629      616      619      689
    1381        1      607      616      629      125
    1382        1      607      616      629      694
    1383        1      619      616      629      125
    1384        1      619      616      629      694
    1385        1      604      617      626      614
    1386        1      604      617      626      634
    1387        1      688      617      626      614
    1388        1      688      617      626      634
    1389        2      475      618      633      645
    1390        2      475      618      633      540
    1391        2      615      618      633      645
    1392        2      615      618      633      540
    1393        1      616      619      157      168
    1394        1      616      619      157      226
    1395        1      689      619      157      168
    1396        1      689      619      157      226
    1397        2      646      620      632      589
    1398        2      646      620      632      621
    1399        2      661      620      632      589
    1400        2      661      620      632      621
    1401        3      661      620      646      588
    1402        3      632      620      646      588
    1403        3      646      620      661      585
    1404        3      632      620      661      585
    1405        1      155      621      632      589
    1406        1      155      621      632      620
    1407        1      690      621      632      589
    1408        1      690      621      632      620
    1409        3      611      622      527      465
    1410        3      663      622      527      465
    1411        3      611      622      663      586
    1412        3      527      622      663      586
    1413        1      603      625      630      614
    1414        1      603      625      630      695
    1415        1      604      625      630      614
    1416        1      604      625      630      695
    1417        2      614      626      634      637
    1418        2      614      626      634      668
    1419        2      617      626      634      637
    1420        2      617      626      634      668
    1421        3      595      628      551      465
    1422        3      655      628      551      465
    1423        3      595      628      655      586
    1424        3      551      628      655      586
    1425        2      594      631      635      653
    1426        2      594      631      635      652
    1427        2      610      631      635      653
    1428        2      610      631      635      652
    1429        3      618      633      540      468
    1430        3      645      633      540      468
    1431        3      618      633      645      588
    1432        3      540      633      645      588
    1433        3      626      634      637      587
    1434        3      668      634      637      587
    1435        3      626      634      668      583
    1436        3      637      634      668      583
    1437        3      631      635      652      583
    1438        3      653      635      652      583
    1439        3      631      635      653      584
    1440        3      652      635      653      584
    1441        1      748      705      281      268
    1442        1      748      705      281      346
    1443        1      789      705      281      268
    1444        1      789      705      281      346
    1445        1      281      705      748      736
    1446        1      281      705      748      737
    1447        1      789      705      748      736
    1448        1      789      705      748      737
    1449        1      712      706      598      606
    1450        1      712      706      598      612
    1451        1      790      706      598      606
    1452        1      790      706      598      612
    1453        1      598      706      712      843
    1454        1      598      706      712      793
    1455        1      790      706      712      843
    1456        1      790      706      712      793
    1457        1      850      707      743      363
    1458        1      850      707      743      809
    1459        1      791      707      743      363
    1460        1      791      707      743      809
    1461        1      743      707      850      847
    1462        1      743      707      850      865
    1463        1      791      707      850      847
    1464        1      791      707      850      865
    1465        2      764      708      718      507
    1466        2      764      708      718      740
    1467        2      781      708      718      507
    1468        2      781      708      718      740
    1469        3      718      708      764      698
    1470        3      781      708      764      698
    1471        3      718      708      781      701
    1472        3      764      708      781      701
    1473        2      766      709      715      253
    1474        2      766      709      715      721
    1475        2      782      709      715      253
    1476        2      782      709      715      721
    1477        3      715      709      766      699
    1478        3      782      709      766      699
    1479        3      715      709      782      703
    1480        3      766      709      782      703
    1481        1      747      710      497      484
    1482        1      747      710      497      569
    1483        1      792      710      497      484
    1484        1      792      710      497      569
    1485        1      497      710      747      726
    1486        1      497      710      747      751
    1487        1      792      710      747      726
    1488        1      792      710      747      751
    1489        1      744      711      395      359
    1490        1      744      711      395      461
    1491        1      752      711      395      359
    1492        1      752      711      395      461
    1493        2      395      711      744      771
    1494        2      395      711      744      899
    1495        2      752      711      744      771
    1496        2      752      711      744      899
    1497        1      395      711      752      267
    1498        1      395      711      752      812
    1499        1      744      711      752      267
    1500        1      744      711      752      812
    1501        1      706      712      843      840
    1502        1      706      712      843      854
    1503        1      793      712      843      840
    1504        1      793      712      843      854
    1505        2      760      713      716      725
    1506        2      760      713      716      729
    1507        2      775      713      716      725
    1508        2      775      713      716      729
    1509        3      716      713      760      702
    1510        3      775      713      760      702
    1511        3      716      713      775      698
    1512        3      760      713      775      698
    1513        1      590      714      722      492
    1514        1      590      714      722      797
    1515        1      728      714      722      492
    1516        1      728      714      722      797
    1517        2      590      714      728      754
    1518        2      590      714      728      873
    1519        2      722      714      728      754
    1520        2      722      714      728      873
    1521        1      709      715      253      275
    1522        1      709      715      253      330
    1523        1      721      715      253      275
    1524        1      721      715      253      330
    1525        1      709      715      721       44
    1526        1      709      715      721      796
    1527        1      253      715      721       44
    1528        1      253      715      721      796
    1529        1      713      716      725      494
    1530        1      713      716      725      799
    1531        1      729      716      725      494
    1532        1      729      716      725      799
    1533        1      713      716      729      478
    1534        1      713      716      729      801
    1535        1      725      716      729      478
    1536        1      725      716      729      801
    1537        1      251      717      739      486
    1538        1      251      717      739      807
    1539        1      794      717      739      486
    1540        1      794      717      739      807
    1541        1      708      718      507      485
    1542        1      708      718      507      575
    1543        1      740      718      507      485
    1544        1      740      718      507      575
    1545        1      708      718      740       25
    1546        1      708      718      740      344
    1547        1      507      718      740       25
    1548        1      507      718      740      344
    1549        2      778      719      741      720
    1550        2      778      719      741      746
    1551        2      773      719      741      720
    1552        2      773      719      741      746
    1553        3      741      719      773      698
    1554        3      778      719      773      698
    1555        3      741      719      778      701
    1556        3      773      719      778      701
    1557        1      741      720      733      742
    1558        1      741      720      733      804
    1559        1      795      720      733      742
    1560        1      795      720      733      804
    1561        1      733      720      741      719
    1562        1      733      720      741      746
    1563        1      795      720      741      719
    1564        1      795      720      741      746
    1565        1      715      721       44       22
    1566        1      715      721       44      576
    1567        1      796      721       44       22
    1568        1      796      721       44      576
    1569        1      714      722      492      495
    1570        1      714      722      492      566
    1571        1      797      722      492      495
    1572        1      797      722      492      566
    1573        2      755      723      732      735
    1574        2      755      723      732      745
    1575        2      765      723      732      735
    1576        2      765      723      732      745
    1577        3      732      723      755      697
    1578        3      765      723      755      697
    1579        3      732      723      765      703
    1580        3      755      723      765      703
    1581        1      490      724      727      828
    1582        1      490      724      727      738
    1583        1      798      724      727      828
    1584        1      798      724      727      738
    1585        1      716      725      494      515
    1586        1      716      725      494      568
    1587        1      799      725      494      515
    1588        1      799      725      494      568
    1589        1      493      726      747      710
    1590        1      493      726      747      751
    1591        1      800      726      747      710
    1592        1      800      726      747      751
    1593        2      828      727      738      875
    1594        2      828      727      738      779
    1595        2      724      727      738      875
    1596        2      724      727      738      779
    1597        3      714      728      754      704
    1598        3      873      728      754      704
    1599        3      714      728      873      816
    1600        3      754      728      873      816
    1601        1      746      730      742      733
    1602        1      746      730      742      750
    1603        1      802      730      742      733
    1604        1      802      730      742      750
    1605        1      742      730      746      741
    1606        1      742      730      746      811
    1607        1      802      730      746      741
    1608        1      802      730      746      811
    1609        1      734      731      288      247
    1610        1      734      731      288      348
    1611        1      803      731      288      247
    1612        1      803      731      288      348
    1613        1      288      731      734      823
    1614        1      288      731      734      749
    1615        1      803      731      734      823
    1616        1      803      731      734      749
    1617        1      723      732      735      273
    1618        1      723      732      735      805
    1619        1      745      732      735      273
    1620        1      745      732      735      805
    1621        1      723      732      745      241
    1622        1      723      732      745      810
    1623        1      735      732      745      241
    1624        1      735      732      745      810
    1625        1      720      733      742      730
    1626        1      720      733      742      750
    1627        1      804      733      742      730
    1628        1      804      733      742      750
    1629        2      823      734      749      761
    1630        2      823      734      749      888
    1631        2      731      734      749      761
    1632        2      731      734      749      888
    1633        1      732      735      273      284
    1634        1      732      735      273      342
    1635        1      805      735      273      284
    1636        1      805      735      273      342
    1637        2      762      736      748      705
    1638        2      762      736      748      737
    1639        2      777      736      748      705
    1640        2      777      736      748      737
    1641        3      777      736      762      704
    1642        3      748      736      762      704
    1643        3      762      736      777      701
    1644        3      748      736      777      701
    1645        1      271      737      748      705
    1646        1      271      737      748      736
    1647        1      806      737      748      705
    1648        1      806      737      748      736
    1649        3      727      738      779      702
    1650        3      875      738      779      702
    1651        3      727      738      875      813
    1652        3      779      738      875      813
    1653        1      719      741      746      730
    1654        1      719      741      746      811
    1655        1      720      741      746      730
    1656        1      720      741      746      811
    1657        2      730      742      750      753
    1658        2      730      742      750      784
    1659        2      733      742      750      753
    1660        2      733      742      750      784
    1661        3      711      744      771      702
    1662        3      899      744      771      702
    1663        3      711      744      899      813
    1664        3      771      744      899      813
    1665        2      710      747      751      769
    1666        2      710      747      751      768
    1667        2      726      747      751      769
    1668        2      726      747      751      768
    1669        3      734      749      761      704
    1670        3      888      749      761      704
    1671        3      734      749      888      816
    1672        3      761      749      888      816
    1673        3      742      750      753      703
    1674        3      784      750      753      703
    1675        3      742      750      784      699
    1676        3      753      750      784      699
    1677        3      747      751      768      699
    1678        3      769      751      768      699
    1679        3      747      751      769      700
    1680        3      768      751      769      700
    1681        1      864      821      397      384
    1682        1      864      821      397      462
    1683        1      905      821      397      384
    1684        1      905      821      397      462
    1685        1      397      821      864      852
    1686        1      397      821      864      853
    1687        1      905      821      864      852
    1688        1      905      821      864      853
    1689        1      828      822      482      490
    1690        1      828      822      482      496
    1691        1      906      822      482      490
    1692        1      906      822      482      496
    1693        1      482      822      828      727
    1694        1      482      822      828      909
    1695        1      906      822      828      727
    1696        1      906      822      828      909
    1697        1      859      823      734      731
    1698        1      859      823      734      749
    1699        1      907      823      734      731
    1700        1      907      823      734      749
    1701        1      734      823      859      247
    1702        1      734      823      859      925
    1703        1      907      823      859      247
    1704        1      907      823      859      925
    1705        2      880      824      834      623
    1706        2      880      824      834      856
    1707        2      897      824      834      623
    1708        2      897      824      834      856
    1709        3      834      824      880      814
    1710        3      897      824      880      814
    1711        3      834      824      897      817
    1712        3      880      824      897      817
    1713        2      882      825      831      369
    1714        2      882      825      831      837
    1715        2      898      825      831      369
    1716        2      898      825      831      837
    1717        3      831      825      882      815
    1718        3      898      825      882      815
    1719        3      831      825      898      819
    1720        3      882      825      898      819
    1721        1      863      826      613      600
    1722        1      863      826      613      685
    1723        1      908      826      613      600
    1724        1      908      826      613      685
    1725        1      613      826      863      842
    1726        1      613      826      863      867
    1727        1      908      826      863      842
    1728        1      908      826      863      867
    1729        1      860      827      279      243
    1730        1      860      827      279      345
    1731        1      868      827      279      243
    1732        1      868      827      279      345
    1733        2      279      827      860      887
    1734        2      279      827      860      783
    1735        2      868      827      860      887
    1736        2      868      827      860      783
    1737        1      279      827      868      383
    1738        1      279      827      868      928
    1739        1      860      827      868      383
    1740        1      860      827      868      928
    1741        1      822      828      727      724
    1742        1      822      828      727      738
    1743        1      909      828      727      724
    1744        1      909      828      727      738
    1745        2      876      829      832      841
    1746        2      876      829      832      845
    1747        2      891      829      832      841
    1748        2      891      829      832      845
    1749        3      832      829      876      818
    1750        3      891      829      876      818
    1751        3      832      829      891      814
    1752        3      876      829      891      814
    1753        1      474      830      838      608
    1754        1      474      830      838      913
    1755        1      844      830      838      608
    1756        1      844      830      838      913
    1757        2      474      830      844      870
    1758        2      474      830      844      757
    1759        2      838      830      844      870
    1760        2      838      830      844      757
    1761        1      825      831      369      391
    1762        1      825      831      369      446
    1763        1      837      831      369      391
    1764        1      837      831      369      446
    1765        1      825      831      837      160
    1766        1      825      831      837      912
    1767        1      369      831      837      160
    1768        1      369      831      837      912
    1769        1      829      832      841      610
    1770        1      829      832      841      915
    1771        1      845      832      841      610
    1772        1      845      832      841      915
    1773        1      829      832      845      594
    1774        1      829      832      845      917
    1775        1      841      832      845      594
    1776        1      841      832      845      917
    1777        1      367      833      855      602
    1778        1      367      833      855      923
    1779        1      910      833      855      602
    1780        1      910      833      855      923
    1781        1      824      834      623      601
    1782        1      824      834      623      691
    1783        1      856      834      623      601
    1784        1      856      834      623      691
    1785        1      824      834      856      141
    1786        1      824      834      856      460
    1787        1      623      834      856      141
    1788        1      623      834      856      460
    1789        2      894      835      857      836
    1790        2      894      835      857      862
    1791        2      889      835      857      836
    1792        2      889      835      857      862
    1793        3      857      835      889      814
    1794        3      894      835      889      814
    1795        3      857      835      894      817
    1796        3      889      835      894      817
    1797        1      857      836      849      858
    1798        1      857      836      849      920
    1799        1      911      836      849      858
    1800        1      911      836      849      920
    1801        1      849      836      857      835
    1802        1      849      836      857      862
    1803        1      911      836      857      835
    1804        1      911      836      857      862
    1805        1      831      837      160      138
    1806        1      831      837      160      692
    1807        1      912      837      160      138
    1808        1      912      837      160      692
    1809        1      830      838      608      611
    1810        1      830      838      608      682
    1811        1      913      838      608      611
    1812        1      913      838      608      682
    1813        2      871      839      848      851
    1814        2      871      839      848      861
    1815        2      881      839      848      851
    1816        2      881      839      848      861
    1817        3      848      839      871      813
    1818        3      881      839      871      813
    1819        3      848      839      881      819
    1820        3      871      839      881      819
    1821        1      606      840      843      712
    1822        1      606      840      843      854
    1823        1      914      840      843      712
    1824        1      914      840      843      854
    1825        1      832      841      610      631
    1826        1      832      841      610      684
    1827        1      915      841      610      631
    1828        1      915      841      610      684
    1829        1      609      842      863      826
    1830        1      609      842      863      867
    1831        1      916      842      863      826
    1832        1      916      842      863      867
    1833        2      712      843      854      759
    1834        2      712      843      854      895
    1835        2      840      843      854      759
    1836        2      840      843      854      895
    1837        3      830      844      757      700
    1838        3      870      844      757      700
    1839        3      830      844      870      820
    1840        3      757      844      870      820
    1841        1      862      846      858      849
    1842        1      862      846      858      866
    1843        1      918      846      858      849
    1844        1      918      846      858      866
    1845        1      858      846      862      857
    1846        1      858      846      862      927
    1847        1      918      846      862      857
    1848        1      918      846      862      927
    1849        1      850      847      404      363
    1850        1      850      847      404      464
    1851        1      919      847      404      363
    1852        1      919      847      404      464
    1853        1      404      847      850      707
    1854        1      404      847      850      865
    1855        1      919      847      850      707
    1856        1      919      847      850      865
    1857        1      839      848      851      389
    1858        1      839      848      851      921
    1859        1      861      848      851      389
    1860        1      861      848      851      921
    1861        1      839      848      861      357
    1862        1      839      848      861      926
    1863        1      851      848      861      357
    1864        1      851      848      861      926
    1865        1      836      849      858      846
    1866        1      836      849      858      866
    1867        1      920      849      858      846
    1868        1      920      849      858      866
    1869        2      707      850      865      877
    1870        2      707      850      865      772
    1871        2      847      850      865      877
    1872        2      847      850      865      772
    1873        1      848      851      389      400
    1874        1      848      851      389      458
    1875        1      921      851      389      400
    1876        1      921      851      389      458
    1877        2      878      852      864      821
    1878        2      878      852      864      853
    1879        2      893      852      864      821
    1880        2      893      852      864      853
    1881        3      893      852      878      820
    1882        3      864      852      878      820
    1883        3      878      852      893      817
    1884        3      864      852      893      817
    1885        1      387      853      864      821
    1886        1      387      853      864      852
    1887        1      922      853      864      821
    1888        1      922      853      864      852
    1889        3      843      854      759      697
    1890        3      895      854      759      697
    1891        3      843      854      895      818
    1892        3      759      854      895      818
    1893        1      835      857      862      846
    1894        1      835      857      862      927
    1895        1      836      857      862      846
    1896        1      836      857      862      927
    1897        2      846      858      866      869
    1898        2      846      858      866      900
    1899        2      849      858      866      869
    1900        2      849      858      866      900
    1901        3      827      860      783      697
    1902        3      887      860      783      697
    1903        3      827      860      887      818
    1904        3      783      860      887      818
    1905        2      826      863      867      885
    1906        2      826      863      867      884
    1907        2      842      863      867      885
    1908        2      842      863      867      884
    1909        3      850      865      772      700
    1910        3      877      865      772      700
    1911        3      850      865      877      820
    1912        3      772      865      877      820
    1913        3      858      866      869      819
    1914        3      900      866      869      819
    1915        3      858      866      900      815
    1916        3      869      866      900      815
    1917        3      863      867      884      815
    1918        3      885      867      884      815
    1919        3      863      867      885      816
    1920        3      884      867      885      816

Impropers

       1        1        9      513       52       93
       2        1        9       52      513       93
       3        1        9       93      513       52
       4        1       10       16      366       94
       5        1       10      366       16       94
       6        1       10       94       16      366
       7        1       11      154       47       95
       8        1       11       47      154       95
       9        1       11       95      154       47
      10        1       12       22       68       85
      11        1       12       68       22       85
      12        1       12       85       22       68
      13        1       13       19       70       86
      14        1       13       70       19       86
      15        1       13       86       19       70
      16        1       14      265       51       96
      17        1       14       51      265       96
      18        1       14       96      265       51
      19        1       15      627       48       56
      20        1       15       48      627       56
      21        1       15       56      627       48
      22        1       16       10      147       97
      23        1       16      147       10       97
      24        1       16       97       10      147
      25        1       17       20       64       79
      26        1       17       64       20       79
      27        1       17       79       20       64
      28        1       18      358       26       32
      29        1       18       26      358       32
      30        1       18       32      358       26
      31        1       19       13      485       25
      32        1       19      485       13       25
      33        1       19       25       13      485
      34        1       20       17       29       33
      35        1       20       29       17       33
      36        1       20       33       17       29
      37        1       21      483       43       98
      38        1       21       43      483       98
      39        1       21       98      483       43
      40        1       22       12      275       44
      41        1       22      275       12       44
      42        1       22       44       12      275
      43        1       23       45       82       77
      44        1       23       82       45       77
      45        1       23       77       45       82
      46        1       24       37       45       99
      47        1       24       45       37       99
      48        1       24       99       37       45
      49        1       25       19      740      100
      50        1       25      740       19      100
      51        1       25      100       19      740
      52        1       26       18      260      101
      53        1       26      260       18      101
      54        1       26      101       18      260
      55        1       27       36       59       69
      56        1       27       59       36       69
      57        1       27       69       36       59
      58        1       28      258       31      102
      59        1       28       31      258      102
      60        1       28      102      258       31
      61        1       29       20      262      103
      62        1       29      262       20      103
      63        1       29      103       20      262
      64        1       30      261       51      104
      65        1       30       51      261      104
      66        1       30      104      261       51
      67        1       31      132       28       42
      68        1       31       28      132       42
      69        1       31       42      132       28
      70        1       32       18       58      177
      71        1       32       58       18      177
      72        1       32      177       18       58
      73        1       33      246       20      105
      74        1       33       20      246      105
      75        1       33      105      246       20
      76        1       34       46       50      106
      77        1       34       50       46      106
      78        1       34      106       46       50
      79        1       35       38      520      107
      80        1       35      520       38      107
      81        1       35      107       38      520
      82        1       36       27       39       49
      83        1       36       39       27       49
      84        1       36       49       27       39
      85        1       37       24       46      108
      86        1       37       46       24      108
      87        1       37      108       24       46
      88        1       38      127       35       53
      89        1       38       35      127       53
      90        1       38       53      127       35
      91        1       39       36      505      109
      92        1       39      505       36      109
      93        1       39      109       36      505
      94        1       40       66       81       52
      95        1       40       81       66       52
      96        1       40       52       66       81
      97        1       41      503       52      110
      98        1       41       52      503      110
      99        1       41      110      503       52
     100        1       42       31      179       83
     101        1       42      179       31       83
     102        1       42       83       31      179
     103        1       43       21      254      111
     104        1       43      254       21      111
     105        1       43      111       21      254
     106        1       44       22      721      576
     107        1       44      721       22      576
     108        1       44      576       22      721
     109        1       45       23       24       50
     110        1       45       24       23       50
     111        1       45       50       23       24
     112        1       46       34       37       54
     113        1       46       37       34       54
     114        1       46       54       34       37
     115        1       47       11      595      113
     116        1       47      595       11      113
     117        1       47      113       11      595
     118        1       48       15       75      203
     119        1       48       75       15      203
     120        1       48      203       15       75
     121        1       49      473       36      114
     122        1       49       36      473      114
     123        1       49      114      473       36
     124        1       50       34       45      115
     125        1       50       45       34      115
     126        1       50      115       34       45
     127        1       51       14       30       55
     128        1       51       30       14       55
     129        1       51       55       14       30
     130        1       52        9       40       41
     131        1       52       40        9       41
     132        1       52       41        9       40
     133        1       53       38       65      192
     134        1       53       65       38      192
     135        1       53      192       38       65
     136        1       54       46       57       88
     137        1       54       57       46       88
     138        1       54       88       46       57
     139        1       55       51       73       72
     140        1       55       73       51       72
     141        1       55       72       51       73
     142        1       56       15      499      116
     143        1       56      499       15      116
     144        1       56      116       15      499
     145        1      125      629      168      209
     146        1      125      168      629      209
     147        1      125      209      629      168
     148        1      126      132      250      210
     149        1      126      250      132      210
     150        1      126      210      132      250
     151        1      127       38      163      211
     152        1      127      163       38      211
     153        1      127      211       38      163
     154        1      128      138      184      201
     155        1      128      184      138      201
     156        1      128      201      138      184
     157        1      129      135      186      202
     158        1      129      186      135      202
     159        1      129      202      135      186
     160        1      130      381      167      212
     161        1      130      167      381      212
     162        1      130      212      381      167
     163        1      131      511      164      172
     164        1      131      164      511      172
     165        1      131      172      511      164
     166        1      132      126       31      213
     167        1      132       31      126      213
     168        1      132      213      126       31
     169        1      133      136      180      195
     170        1      133      180      136      195
     171        1      133      195      136      180
     172        1      134      242      142      148
     173        1      134      142      242      148
     174        1      134      148      242      142
     175        1      135      129      601      141
     176        1      135      601      129      141
     177        1      135      141      129      601
     178        1      136      133      145      149
     179        1      136      145      133      149
     180        1      136      149      133      145
     181        1      137      599      159      214
     182        1      137      159      599      214
     183        1      137      214      599      159
     184        1      138      128      391      160
     185        1      138      391      128      160
     186        1      138      160      128      391
     187        1      139      161      198      193
     188        1      139      198      161      193
     189        1      139      193      161      198
     190        1      140      153      161      215
     191        1      140      161      153      215
     192        1      140      215      153      161
     193        1      141      135      856      216
     194        1      141      856      135      216
     195        1      141      216      135      856
     196        1      142      134      376      217
     197        1      142      376      134      217
     198        1      142      217      134      376
     199        1      143      152      175      185
     200        1      143      175      152      185
     201        1      143      185      152      175
     202        1      144      374      147      218
     203        1      144      147      374      218
     204        1      144      218      374      147
     205        1      145      136      378      219
     206        1      145      378      136      219
     207        1      145      219      136      378
     208        1      146      377      167      220
     209        1      146      167      377      220
     210        1      146      220      377      167
     211        1      147       16      144      158
     212        1      147      144       16      158
     213        1      147      158       16      144
     214        1      148      134      174       61
     215        1      148      174      134       61
     216        1      148       61      134      174
     217        1      149      362      136      221
     218        1      149      136      362      221
     219        1      149      221      362      136
     220        1      150      162      166      222
     221        1      150      166      162      222
     222        1      150      222      162      166
     223        1      151      154      636      223
     224        1      151      636      154      223
     225        1      151      223      154      636
     226        1      152      143      155      165
     227        1      152      155      143      165
     228        1      152      165      143      155
     229        1      153      140      162      224
     230        1      153      162      140      224
     231        1      153      224      140      162
     232        1      154       11      151      169
     233        1      154      151       11      169
     234        1      154      169       11      151
     235        1      155      152      621      225
     236        1      155      621      152      225
     237        1      155      225      152      621
     238        1      156      182      197      168
     239        1      156      197      182      168
     240        1      156      168      182      197
     241        1      157      619      168      226
     242        1      157      168      619      226
     243        1      157      226      619      168
     244        1      158      147       63      199
     245        1      158       63      147      199
     246        1      158      199      147       63
     247        1      159      137      370      227
     248        1      159      370      137      227
     249        1      159      227      137      370
     250        1      160      138      837      692
     251        1      160      837      138      692
     252        1      160      692      138      837
     253        1      161      139      140      166
     254        1      161      140      139      166
     255        1      161      166      139      140
     256        1      162      150      153      170
     257        1      162      153      150      170
     258        1      162      170      150      153
     259        1      163      127      479      229
     260        1      163      479      127      229
     261        1      163      229      127      479
     262        1      164      131      191       87
     263        1      164      191      131       87
     264        1      164       87      131      191
     265        1      165      589      152      230
     266        1      165      152      589      230
     267        1      165      230      589      152
     268        1      166      150      161      231
     269        1      166      161      150      231
     270        1      166      231      150      161
     271        1      167      130      146      171
     272        1      167      146      130      171
     273        1      167      171      130      146
     274        1      168      125      156      157
     275        1      168      156      125      157
     276        1      168      157      125      156
     277        1      169      154      181       76
     278        1      169      181      154       76
     279        1      169       76      154      181
     280        1      170      162      173      204
     281        1      170      173      162      204
     282        1      170      204      162      173
     283        1      171      167      189      188
     284        1      171      189      167      188
     285        1      171      188      167      189
     286        1      172      131      615      232
     287        1      172      615      131      232
     288        1      172      232      131      615
     289        1      241      745      284      325
     290        1      241      284      745      325
     291        1      241      325      745      284
     292        1      242      248      134      326
     293        1      242      134      248      326
     294        1      242      326      248      134
     295        1      243      386      279      327
     296        1      243      279      386      327
     297        1      243      327      386      279
     298        1      244      254      300      317
     299        1      244      300      254      317
     300        1      244      317      254      300
     301        1      245      251      302      318
     302        1      245      302      251      318
     303        1      245      318      251      302
     304        1      246       33      283      328
     305        1      246      283       33      328
     306        1      246      328       33      283
     307        1      247      859      280      288
     308        1      247      280      859      288
     309        1      247      288      859      280
     310        1      248      242      379      329
     311        1      248      379      242      329
     312        1      248      329      242      379
     313        1      249      252      296      311
     314        1      249      296      252      311
     315        1      249      311      252      296
     316        1      250      126      258      264
     317        1      250      258      126      264
     318        1      250      264      126      258
     319        1      251      245      717      257
     320        1      251      717      245      257
     321        1      251      257      245      717
     322        1      252      249      261      265
     323        1      252      261      249      265
     324        1      252      265      249      261
     325        1      253      715      275      330
     326        1      253      275      715      330
     327        1      253      330      715      275
     328        1      254      244       43      276
     329        1      254       43      244      276
     330        1      254      276      244       43
     331        1      255      277      314      309
     332        1      255      314      277      309
     333        1      255      309      277      314
     334        1      256      269      277      331
     335        1      256      277      269      331
     336        1      256      331      269      277
     337        1      257      251      508      332
     338        1      257      508      251      332
     339        1      257      332      251      508
     340        1      258      250       28      333
     341        1      258       28      250      333
     342        1      258      333      250       28
     343        1      259      268      291      301
     344        1      259      291      268      301
     345        1      259      301      268      291
     346        1      260       26      263      334
     347        1      260      263       26      334
     348        1      260      334       26      263
     349        1      261      252       30      335
     350        1      261       30      252      335
     351        1      261      335      252       30
     352        1      262       29      283      336
     353        1      262      283       29      336
     354        1      262      336       29      283
     355        1      263      364      260      274
     356        1      263      260      364      274
     357        1      263      274      364      260
     358        1      264      250      290      409
     359        1      264      290      250      409
     360        1      264      409      250      290
     361        1      265       14      252      337
     362        1      265      252       14      337
     363        1      265      337       14      252
     364        1      266      278      282      338
     365        1      266      282      278      338
     366        1      266      338      278      282
     367        1      267      270      752      339
     368        1      267      752      270      339
     369        1      267      339      270      752
     370        1      268      259      271      281
     371        1      268      271      259      281
     372        1      268      281      259      271
     373        1      269      256      278      340
     374        1      269      278      256      340
     375        1      269      340      256      278
     376        1      270      359      267      285
     377        1      270      267      359      285
     378        1      270      285      359      267
     379        1      271      268      737      341
     380        1      271      737      268      341
     381        1      271      341      268      737
     382        1      272      298      313      284
     383        1      272      313      298      284
     384        1      272      284      298      313
     385        1      273      735      284      342
     386        1      273      284      735      342
     387        1      273      342      735      284
     388        1      274      263      411      315
     389        1      274      411      263      315
     390        1      274      315      263      411
     391        1      275      253       22      343
     392        1      275       22      253      343
     393        1      275      343      253       22
     394        1      276      254      489      808
     395        1      276      489      254      808
     396        1      276      808      254      489
     397        1      277      255      256      282
     398        1      277      256      255      282
     399        1      277      282      255      256
     400        1      278      266      269      286
     401        1      278      269      266      286
     402        1      278      286      266      269
     403        1      279      243      827      345
     404        1      279      827      243      345
     405        1      279      345      243      827
     406        1      280      247      307      435
     407        1      280      307      247      435
     408        1      280      435      247      307
     409        1      281      705      268      346
     410        1      281      268      705      346
     411        1      281      346      705      268
     412        1      282      266      277      347
     413        1      282      277      266      347
     414        1      282      347      266      277
     415        1      283      246      262      287
     416        1      283      262      246      287
     417        1      283      287      246      262
     418        1      284      241      272      273
     419        1      284      272      241      273
     420        1      284      273      241      272
     421        1      285      270      297      424
     422        1      285      297      270      424
     423        1      285      424      270      297
     424        1      286      278      289      320
     425        1      286      289      278      320
     426        1      286      320      278      289
     427        1      287      283      305      304
     428        1      287      305      283      304
     429        1      287      304      283      305
     430        1      288      247      731      348
     431        1      288      731      247      348
     432        1      288      348      247      731
     433        1      357      861      400      441
     434        1      357      400      861      441
     435        1      357      441      861      400
     436        1      358      364       18      442
     437        1      358       18      364      442
     438        1      358      442      364       18
     439        1      359      270      395      443
     440        1      359      395      270      443
     441        1      359      443      270      395
     442        1      360      370      416      433
     443        1      360      416      370      433
     444        1      360      433      370      416
     445        1      361      367      418      434
     446        1      361      418      367      434
     447        1      361      434      367      418
     448        1      362      149      399      444
     449        1      362      399      149      444
     450        1      362      444      149      399
     451        1      363      743      396      404
     452        1      363      396      743      404
     453        1      363      404      743      396
     454        1      364      358      263      445
     455        1      364      263      358      445
     456        1      364      445      358      263
     457        1      365      368      412      427
     458        1      365      412      368      427
     459        1      365      427      368      412
     460        1      366       10      374      380
     461        1      366      374       10      380
     462        1      366      380       10      374
     463        1      367      361      833      373
     464        1      367      833      361      373
     465        1      367      373      361      833
     466        1      368      365      377      381
     467        1      368      377      365      381
     468        1      368      381      365      377
     469        1      369      831      391      446
     470        1      369      391      831      446
     471        1      369      446      831      391
     472        1      370      360      159      392
     473        1      370      159      360      392
     474        1      370      392      360      159
     475        1      371      393      430      425
     476        1      371      430      393      425
     477        1      371      425      393      430
     478        1      372      385      393      447
     479        1      372      393      385      447
     480        1      372      447      385      393
     481        1      373      367      624      448
     482        1      373      624      367      448
     483        1      373      448      367      624
     484        1      374      366      144      449
     485        1      374      144      366      449
     486        1      374      449      366      144
     487        1      375      384      407      417
     488        1      375      407      384      417
     489        1      375      417      384      407
     490        1      376      142      379      450
     491        1      376      379      142      450
     492        1      376      450      142      379
     493        1      377      368      146      451
     494        1      377      146      368      451
     495        1      377      451      368      146
     496        1      378      145      399      452
     497        1      378      399      145      452
     498        1      378      452      145      399
     499        1      379      248      376      390
     500        1      379      376      248      390
     501        1      379      390      248      376
     502        1      380      366      406      293
     503        1      380      406      366      293
     504        1      380      293      366      406
     505        1      381      130      368      453
     506        1      381      368      130      453
     507        1      381      453      130      368
     508        1      382      394      398      454
     509        1      382      398      394      454
     510        1      382      454      394      398
     511        1      383      386      868      455
     512        1      383      868      386      455
     513        1      383      455      386      868
     514        1      384      375      387      397
     515        1      384      387      375      397
     516        1      384      397      375      387
     517        1      385      372      394      456
     518        1      385      394      372      456
     519        1      385      456      372      394
     520        1      386      243      383      401
     521        1      386      383      243      401
     522        1      386      401      243      383
     523        1      387      384      853      457
     524        1      387      853      384      457
     525        1      387      457      384      853
     526        1      388      414      429      400
     527        1      388      429      414      400
     528        1      388      400      414      429
     529        1      389      851      400      458
     530        1      389      400      851      458
     531        1      389      458      851      400
     532        1      390      379      295      431
     533        1      390      295      379      431
     534        1      390      431      379      295
     535        1      391      369      138      459
     536        1      391      138      369      459
     537        1      391      459      369      138
     538        1      392      370      605      924
     539        1      392      605      370      924
     540        1      392      924      370      605
     541        1      393      371      372      398
     542        1      393      372      371      398
     543        1      393      398      371      372
     544        1      394      382      385      402
     545        1      394      385      382      402
     546        1      394      402      382      385
     547        1      395      359      711      461
     548        1      395      711      359      461
     549        1      395      461      359      711
     550        1      396      363      423      319
     551        1      396      423      363      319
     552        1      396      319      363      423
     553        1      397      821      384      462
     554        1      397      384      821      462
     555        1      397      462      821      384
     556        1      398      382      393      463
     557        1      398      393      382      463
     558        1      398      463      382      393
     559        1      399      362      378      403
     560        1      399      378      362      403
     561        1      399      403      362      378
     562        1      400      357      388      389
     563        1      400      388      357      389
     564        1      400      389      357      388
     565        1      401      386      413      308
     566        1      401      413      386      308
     567        1      401      308      386      413
     568        1      402      394      405      436
     569        1      402      405      394      436
     570        1      402      436      394      405
     571        1      403      399      421      420
     572        1      403      421      399      420
     573        1      403      420      399      421
     574        1      404      363      847      464
     575        1      404      847      363      464
     576        1      404      464      363      847
     577        1      473       49      516      557
     578        1      473      516       49      557
     579        1      473      557       49      516
     580        1      474      480      830      558
     581        1      474      830      480      558
     582        1      474      558      480      830
     583        1      475      618      511      559
     584        1      475      511      618      559
     585        1      475      559      618      511
     586        1      476      486      532      549
     587        1      476      532      486      549
     588        1      476      549      486      532
     589        1      477      483      534      550
     590        1      477      534      483      550
     591        1      477      550      483      534
     592        1      478      729      515      560
     593        1      478      515      729      560
     594        1      478      560      729      515
     595        1      479      163      512      520
     596        1      479      512      163      520
     597        1      479      520      163      512
     598        1      480      474      611      561
     599        1      480      611      474      561
     600        1      480      561      474      611
     601        1      481      484      528      543
     602        1      481      528      484      543
     603        1      481      543      484      528
     604        1      482      822      490      496
     605        1      482      490      822      496
     606        1      482      496      822      490
     607        1      483      477       21      489
     608        1      483       21      477      489
     609        1      483      489      477       21
     610        1      484      481      493      497
     611        1      484      493      481      497
     612        1      484      497      481      493
     613        1      485       19      507      562
     614        1      485      507       19      562
     615        1      485      562       19      507
     616        1      486      476      739      508
     617        1      486      739      476      508
     618        1      486      508      476      739
     619        1      487      509      546      541
     620        1      487      546      509      541
     621        1      487      541      509      546
     622        1      488      501      509      563
     623        1      488      509      501      563
     624        1      488      563      501      509
     625        1      489      483      276      564
     626        1      489      276      483      564
     627        1      489      564      483      276
     628        1      490      482      724      565
     629        1      490      724      482      565
     630        1      490      565      482      724
     631        1      491      500      523      533
     632        1      491      523      500      533
     633        1      491      533      500      523
     634        1      492      722      495      566
     635        1      492      495      722      566
     636        1      492      566      722      495
     637        1      493      484      726      567
     638        1      493      726      484      567
     639        1      493      567      484      726
     640        1      494      725      515      568
     641        1      494      515      725      568
     642        1      494      568      725      515
     643        1      495      596      492      506
     644        1      495      492      596      506
     645        1      495      506      596      492
     646        1      496      482      522      641
     647        1      496      522      482      641
     648        1      496      641      482      522
     649        1      497      710      484      569
     650        1      497      484      710      569
     651        1      497      569      710      484
     652        1      498      510      514      570
     653        1      498      514      510      570
     654        1      498      570      510      514
     655        1      499      502       56      571
     656        1      499       56      502      571
     657        1      499      571      502       56
     658        1      500      491      503      513
     659        1      500      503      491      513
     660        1      500      513      491      503
     661        1      501      488      510      572
     662        1      501      510      488      572
     663        1      501      572      488      510
     664        1      502      591      499      517
     665        1      502      499      591      517
     666        1      502      517      591      499
     667        1      503      500       41      573
     668        1      503       41      500      573
     669        1      503      573      500       41
     670        1      504      530      545      516
     671        1      504      545      530      516
     672        1      504      516      530      545
     673        1      505       39      516      574
     674        1      505      516       39      574
     675        1      505      574       39      516
     676        1      506      495      643      547
     677        1      506      643      495      547
     678        1      506      547      495      643
     679        1      507      485      718      575
     680        1      507      718      485      575
     681        1      507      575      485      718
     682        1      508      486      257      112
     683        1      508      257      486      112
     684        1      508      112      486      257
     685        1      509      487      488      514
     686        1      509      488      487      514
     687        1      509      514      487      488
     688        1      510      498      501      518
     689        1      510      501      498      518
     690        1      510      518      498      501
     691        1      511      475      131      577
     692        1      511      131      475      577
     693        1      511      577      475      131
     694        1      512      479      539      667
     695        1      512      539      479      667
     696        1      512      667      479      539
     697        1      513        9      500      578
     698        1      513      500        9      578
     699        1      513      578        9      500
     700        1      514      498      509      579
     701        1      514      509      498      579
     702        1      514      579      498      509
[truncated: 24,301 more chars]
