# Supplementary material for: Machine Learning Models for Predicting Molecular Diffusion in Metal–Organic Frameworks Accounting for the Impact of Framework Flexibility
Source: Chem Mater. 2023 Nov 22;35(23):10156–68. doi: 10.1021/acs.chemmater.3c02321 (PMC10720339; doi:10.1021/acs.chemmater.3c02321)
Supplement: Supplementary file 2 — cm3c02321_si_002.zip [file cm3c02321_si_002.zip › SI_zip/XICNOO.data]

Created on Thu Oct 28 22:09:28 2021 

        3168 atoms
        4416 bonds
       11136 angles
        6144 dihedrals
        3456 impropers

           6 atom types
           6 bond types
          11 angle types
           4 dihedral types
           1 improper types
           0.000000  55.309800 xlo xhi
           0.000000  47.899692 ylo yhi
           0.000000  45.160263 zlo zhi
          27.654900  27.654900  15.966564 xy xz yz

Masses

    1    91.224000000 # Zr8f4
    2     1.007940000 # H_
    3    12.010700000 # C_R
    4    32.065000000 # S_R
    5    15.999400000 # O_2
    6    15.999400000 # O_3_f

Bond Coeffs

    1      199.959824        2.410484  # Zr8f4 O_2
    2      357.440381        1.081418  # H_ C_R
    3      391.669513        1.458000  # C_R C_R
    4      714.557442        1.269010  # C_R O_2
    5      462.655054        1.379256  # C_R C_R
    6      348.470281        1.701355  # C_R S_R

Angle Coeffs

    1                      fourier       76.804805        0.343737        0.374972        0.281246 # O_3_f Zr8f4 O_3_f
    2              cosine/periodic      275.428492              -1               3 # C_R C_R O_2
    3              cosine/periodic      413.556852              -1               3 # O_2 C_R O_2
    4              cosine/periodic      204.366560              -1               3 # C_R C_R C_R
    5              cosine/periodic      207.851939              -1               3 # C_R C_R S_R
    6              cosine/periodic      222.749808              -1               3 # C_R C_R S_R
    7              cosine/periodic      114.578032              -1               3 # H_ C_R C_R
    8              cosine/periodic      222.595017              -1               3 # C_R C_R C_R
    9              cosine/periodic      243.922247              -1               3 # C_R S_R C_R
   10              cosine/periodic      158.766650              -1               3 # C_R O_2 Zr8f4
   11                      fourier      195.233589        0.343737        0.374972        0.281246 # Zr8f4 O_3_f Zr8f4

Dihedral Coeffs

    1        0.555556              -1               2 # O_2 C_R C_R C_R
    2        2.245703              -1               2 # C_R C_R O_2 Zr8f4
    3        1.497136              -1               2 # C_R C_R C_R H_
    4        1.775384              -1               2 # C_R C_R S_R C_R

Improper Coeffs

    1        2.000000        1.000000       -1.000000        0.000000               0 # C_R C_R O_2 O_2

Pair Coeffs

    1        0.069000        2.783168 # Zr8f4 Zr8f4
    2        0.044000        2.571134 # H_ H_
    3        0.105000        3.430851 # C_R C_R
    4        0.274000        3.594776 # S_R S_R
    5        0.060000        3.118146 # O_2 O_2
    6        0.060000        3.118146 # O_3_f O_3_f

Atoms

       1      444        1     0.00000   32.43740   18.72758   22.16872
       2      444        1     0.00000   20.36673   11.75858    2.45740
       3      444        1     0.00000   34.94335    6.23638   10.26696
       4      444        1     0.00000   22.87268   27.14340   10.26696
       5      444        1     0.00000   27.65504   24.38230    2.45740
       6      444        1     0.00000   27.65504   10.44429   22.16872
       7      444        1     0.00000   39.72571   14.51967   10.26696
       8      444        1     0.00000   15.58437   14.51967   10.26696
       9      444        1     0.00000   20.36673    6.23638   10.26696
      10      444        1     0.00000   32.43740   27.14340   10.26696
      11      444        1     0.00000   34.94335   11.75858    2.45740
      12      444        1     0.00000   22.87268   18.72758   22.16872
      13      444        1     0.00000   22.87240   13.20555    0.41141
      14      444        1     0.00000   34.94307   20.17455   20.12274
      15      444        1     0.00000   32.43712    4.78973   12.31317
      16      444        1     0.00000   20.36645   25.69675   12.31317
      17      444        1     0.00000   20.36645   20.17455   20.12274
      18      444        1     0.00000   32.43712   13.20555    0.41141
      19      444        1     0.00000   22.87240    4.78973   12.31317
      20      444        1     0.00000   34.94307   25.69675   12.31317
      21      444        1     0.00000   39.72543   17.41345   12.31317
      22      444        1     0.00000   15.58409   17.41345   12.31317
      23      444        1     0.00000   27.65476    7.55083   20.12274
      24      444        1     0.00000   27.65476   21.48884    0.41141
      25      444        1     0.00000   21.97652    9.83524    0.00000
      26      444        1     0.00000   19.50583   14.11460    0.00000
      27      444        1     0.00000    8.14907    4.70487   13.30737
      28      444        1     0.00000    5.67838    3.27841    9.27276
      29      444        1     0.00000   16.29814    0.00000    0.00000
      30      444        1     0.00000   11.35676    0.00000    0.00000
      31      444        1     0.00000   13.82745   17.39302    9.27276
      32      444        1     0.00000   13.82745   14.54011   13.30737
      33      444        1     0.00000   21.97652    3.27841    9.27276
      34      444        1     0.00000   19.50583    4.70487   13.30737
      35      444        1     0.00000    5.67838    9.83524    0.00000
      36      444        1     0.00000    8.14907   14.11460    0.00000
      37      444        2     0.00000   23.03100    6.35150    2.99413
      38      444        2     0.00000   28.87725   23.61774   22.36336
      39      444        2     0.00000   26.43255   28.95696   14.81257
      40      444        2     0.00000   32.27880    4.94005    4.99021
      41      444        2     0.00000   33.66984   11.08239   22.36336
      42      444        2     0.00000   21.63996   24.77851    2.99413
      43      444        2     0.00000   15.79371   17.47540    4.99021
      44      444        2     0.00000   39.51609   10.52995   14.81257
      45      444        2     0.00000   34.89219   25.48423    4.99021
      46      444        2     0.00000   17.01606    8.41278   14.81257
      47      444        2     0.00000   20.41761   13.19956   22.36336
      48      444        2     0.00000   38.29374   16.76968    2.99413
      49      444        2     0.00000   38.29374   15.16345   19.58601
      50      444        2     0.00000   20.41761   18.73357    0.21677
      51      444        2     0.00000   17.01606   23.52035    7.76757
      52      444        2     0.00000   34.89219    6.44890   17.58992
      53      444        2     0.00000   28.87725    8.31539    0.21677
      54      444        2     0.00000   23.03100   25.58163   19.58601
      55      444        2     0.00000   32.27880   26.99307   17.58992
      56      444        2     0.00000   26.43255    2.97617    7.76757
      57      444        2     0.00000   15.79371   14.45772   17.58992
      58      444        2     0.00000   39.51609   21.40318    7.76757
      59      444        2     0.00000   33.66984   20.85074    0.21677
      60      444        2     0.00000   21.63996    7.15462   19.58601
      61      444        2     0.00000   32.27880   25.58163   19.58601
      62      444        2     0.00000   26.43255    8.31539    0.21677
      63      444        2     0.00000   28.87725    2.97617    7.76757
      64      444        2     0.00000   23.03100   26.99307   17.58992
      65      444        2     0.00000   21.63996   20.85074    0.21677
      66      444        2     0.00000   33.66984    7.15462   19.58601
      67      444        2     0.00000   39.51609   14.45772   17.58992
      68      444        2     0.00000   15.79371   21.40318    7.76757
      69      444        2     0.00000   20.41761    6.44890   17.58992
      70      444        2     0.00000   38.29374   23.52035    7.76757
      71      444        2     0.00000   34.89219   18.73357    0.21677
      72      444        2     0.00000   17.01606   15.16345   19.58601
      73      444        2     0.00000   17.01606   16.76968    2.99413
      74      444        2     0.00000   34.89219   13.19956   22.36336
      75      444        2     0.00000   38.29374    8.41278   14.81257
      76      444        2     0.00000   20.41761   25.48423    4.99021
      77      444        2     0.00000   26.43255   23.61774   22.36336
      78      444        2     0.00000   32.27880    6.35150    2.99413
      79      444        2     0.00000   23.03100    4.94005    4.99021
      80      444        2     0.00000   28.87725   28.95696   14.81257
      81      444        2     0.00000   39.51609   17.47540    4.99021
      82      444        2     0.00000   15.79371   10.52995   14.81257
      83      444        2     0.00000   21.63996   11.08239   22.36336
      84      444        2     0.00000   33.66984   24.77851    2.99413
      85      444        3     0.00000   21.82663    8.88938    3.03996
      86      444        3     0.00000   22.05285    7.79855    4.01904
      87      444        3     0.00000   22.65766    6.60537    3.80701
      88      444        3     0.00000   30.30507   21.20887   22.13508
      89      444        3     0.00000   28.87586   21.60516   22.13824
      90      444        3     0.00000   28.36010   22.84975   22.27756
      91      444        3     0.00000   25.00473   27.93877   12.61755
      92      444        3     0.00000   26.43394   28.07385   12.99012
      93      444        3     0.00000   26.94970   28.62007   14.11710
      94      444        3     0.00000   33.48317    5.82923    7.36767
      95      444        3     0.00000   33.25695    6.38870    6.01286
      96      444        3     0.00000   32.65214    5.79107    4.95860
      97      444        3     0.00000   30.86978   11.05030   22.13508
      98      444        3     0.00000   31.92758   12.08988   22.13824
      99      444        3     0.00000   33.26331   11.91425   22.27756
     100      444        3     0.00000   24.44002   24.55258    3.03996
     101      444        3     0.00000   23.38222   24.90209    4.01904
     102      444        3     0.00000   22.04649   24.97490    3.80701
     103      444        3     0.00000   15.96158   15.98780    7.36767
     104      444        3     0.00000   16.55920   15.90398    6.01286
     105      444        3     0.00000   16.34405   16.72657    4.95860
     106      444        3     0.00000   39.34822   12.27557   12.61755
     107      444        3     0.00000   38.75060   10.97031   12.99012
     108      444        3     0.00000   38.96575   10.25053   14.11710
     109      444        3     0.00000   33.51995   26.08266    7.36767
     110      444        3     0.00000   33.14855   25.60702    6.01286
     111      444        3     0.00000   33.96851   25.38205    4.95860
     112      444        3     0.00000   18.61175    7.68535   12.61755
     113      444        3     0.00000   17.78016    8.85554   12.99012
     114      444        3     0.00000   17.04925    9.02909   14.11710
     115      444        3     0.00000   21.78985   15.64053   22.13508
     116      444        3     0.00000   22.16125   14.20465   22.13824
     117      444        3     0.00000   21.34129   13.13569   22.27756
     118      444        3     0.00000   36.69805   14.45772    3.03996
     119      444        3     0.00000   37.52964   15.19905    4.01904
     120      444        3     0.00000   38.26055   16.31943    3.80701
     121      444        3     0.00000   36.69805   17.47540   19.54017
     122      444        3     0.00000   37.52964   16.73408   18.56109
     123      444        3     0.00000   38.26055   15.61370   18.77312
     124      444        3     0.00000   21.78985   16.29260    0.44505
     125      444        3     0.00000   22.16125   17.72847    0.44189
     126      444        3     0.00000   21.34129   18.79744    0.30257
     127      444        3     0.00000   18.61175   24.24778    9.96258
     128      444        3     0.00000   17.78016   23.07759    9.59001
     129      444        3     0.00000   17.04925   22.90404    8.46303
     130      444        3     0.00000   33.51995    5.85047   15.21246
     131      444        3     0.00000   33.14855    6.32611   16.56727
     132      444        3     0.00000   33.96851    6.55108   17.62153
     133      444        3     0.00000   30.30507   10.72426    0.44505
     134      444        3     0.00000   28.87586   10.32797    0.44189
     135      444        3     0.00000   28.36010    9.08338    0.30257
     136      444        3     0.00000   21.82663   23.04374   19.54017
     137      444        3     0.00000   22.05285   24.13458   18.56109
     138      444        3     0.00000   22.65766   25.32776   18.77312
     139      444        3     0.00000   33.48317   26.10390   15.21246
     140      444        3     0.00000   33.25695   25.54443   16.56727
     141      444        3     0.00000   32.65214   26.14206   17.62153
     142      444        3     0.00000   25.00473    3.99436    9.96258
     143      444        3     0.00000   26.43394    3.85928    9.59001
     144      444        3     0.00000   26.94970    3.31306    8.46303
     145      444        3     0.00000   15.96158   15.94533   15.21246
     146      444        3     0.00000   16.55920   16.02915   16.56727
     147      444        3     0.00000   16.34405   15.20656   17.62153
     148      444        3     0.00000   39.34822   19.65755    9.96258
     149      444        3     0.00000   38.75060   20.96282    9.59001
     150      444        3     0.00000   38.96575   21.68259    8.46303
     151      444        3     0.00000   30.86978   20.88283    0.44505
     152      444        3     0.00000   31.92758   19.84325    0.44189
     153      444        3     0.00000   33.26331   20.01888    0.30257
     154      444        3     0.00000   24.44002    7.38054   19.54017
     155      444        3     0.00000   23.38222    7.03104   18.56109
     156      444        3     0.00000   22.04649    6.95823   18.77312
     157      444        3     0.00000   33.48317   23.04374   19.54017
     158      444        3     0.00000   33.25695   24.13458   18.56109
     159      444        3     0.00000   32.65214   25.32776   18.77312
     160      444        3     0.00000   25.00473   10.72426    0.44505
     161      444        3     0.00000   26.43394   10.32797    0.44189
     162      444        3     0.00000   26.94970    9.08338    0.30257
     163      444        3     0.00000   30.30507    3.99436    9.96258
     164      444        3     0.00000   28.87586    3.85928    9.59001
     165      444        3     0.00000   28.36010    3.31306    8.46303
     166      444        3     0.00000   21.82663   26.10390   15.21246
     167      444        3     0.00000   22.05285   25.54443   16.56727
     168      444        3     0.00000   22.65766   26.14206   17.62153
     169      444        3     0.00000   24.44002   20.88283    0.44505
     170      444        3     0.00000   23.38222   19.84325    0.44189
     171      444        3     0.00000   22.04649   20.01888    0.30257
     172      444        3     0.00000   30.86978    7.38054   19.54017
     173      444        3     0.00000   31.92758    7.03104   18.56109
     174      444        3     0.00000   33.26331    6.95823   18.77312
     175      444        3     0.00000   39.34822   15.94533   15.21246
     176      444        3     0.00000   38.75060   16.02915   16.56727
     177      444        3     0.00000   38.96575   15.20656   17.62153
     178      444        3     0.00000   15.96158   19.65755    9.96258
     179      444        3     0.00000   16.55920   20.96282    9.59001
     180      444        3     0.00000   16.34405   21.68259    8.46303
     181      444        3     0.00000   21.78985    5.85047   15.21246
     182      444        3     0.00000   22.16125    6.32611   16.56727
     183      444        3     0.00000   21.34129    6.55108   17.62153
     184      444        3     0.00000   36.69805   24.24778    9.96258
     185      444        3     0.00000   37.52964   23.07759    9.59001
     186      444        3     0.00000   38.26055   22.90404    8.46303
     187      444        3     0.00000   33.51995   16.29260    0.44505
     188      444        3     0.00000   33.14855   17.72847    0.44189
     189      444        3     0.00000   33.96851   18.79744    0.30257
     190      444        3     0.00000   18.61175   17.47540   19.54017
     191      444        3     0.00000   17.78016   16.73408   18.56109
     192      444        3     0.00000   17.04925   15.61370   18.77312
     193      444        3     0.00000   18.61175   14.45772    3.03996
     194      444        3     0.00000   17.78016   15.19905    4.01904
     195      444        3     0.00000   17.04925   16.31943    3.80701
     196      444        3     0.00000   33.51995   15.64053   22.13508
     197      444        3     0.00000   33.14855   14.20465   22.13824
     198      444        3     0.00000   33.96851   13.13569   22.27756
     199      444        3     0.00000   36.69805    7.68535   12.61755
     200      444        3     0.00000   37.52964    8.85554   12.99012
     201      444        3     0.00000   38.26055    9.02909   14.11710
     202      444        3     0.00000   21.78985   26.08266    7.36767
     203      444        3     0.00000   22.16125   25.60702    6.01286
     204      444        3     0.00000   21.34129   25.38205    4.95860
     205      444        3     0.00000   25.00473   21.20887   22.13508
     206      444        3     0.00000   26.43394   21.60516   22.13824
     207      444        3     0.00000   26.94970   22.84975   22.27756
     208      444        3     0.00000   33.48317    8.88938    3.03996
     209      444        3     0.00000   33.25695    7.79855    4.01904
     210      444        3     0.00000   32.65214    6.60537    3.80701
     211      444        3     0.00000   21.82663    5.82923    7.36767
     212      444        3     0.00000   22.05285    6.38870    6.01286
     213      444        3     0.00000   22.65766    5.79107    4.95860
     214      444        3     0.00000   30.30507   27.93877   12.61755
     215      444        3     0.00000   28.87586   28.07385   12.99012
     216      444        3     0.00000   28.36010   28.62007   14.11710
     217      444        3     0.00000   39.34822   15.98780    7.36767
     218      444        3     0.00000   38.75060   15.90398    6.01286
     219      444        3     0.00000   38.96575   16.72657    4.95860
     220      444        3     0.00000   15.96158   12.27557   12.61755
     221      444        3     0.00000   16.55920   10.97031   12.99012
     222      444        3     0.00000   16.34405   10.25053   14.11710
     223      444        3     0.00000   24.44002   11.05030   22.13508
     224      444        3     0.00000   23.38222   12.08988   22.13824
     225      444        3     0.00000   22.04649   11.91425   22.27756
     226      444        3     0.00000   30.86978   24.55258    3.03996
     227      444        3     0.00000   31.92758   24.90209    4.01904
     228      444        3     0.00000   33.26331   24.97490    3.80701
     229      444        4     0.00000   21.47016    7.94113    5.61523
     230      444        4     0.00000   27.65490   20.42124   22.01472
     231      444        4     0.00000   27.65490   27.56276   11.91508
     232      444        4     0.00000   33.83964    7.94113    5.61523
     233      444        4     0.00000   31.51276   13.73923   22.01472
     234      444        4     0.00000   23.79704   25.33542    5.61523
     235      444        4     0.00000   17.61230   14.62314    5.61523
     236      444        4     0.00000   37.69750   10.16847   11.91508
     237      444        4     0.00000   31.51276   25.33542    5.61523
     238      444        4     0.00000   17.61230   10.16847   11.91508
     239      444        4     0.00000   23.79704   13.73923   22.01472
     240      444        4     0.00000   37.69750   14.62314    5.61523
     241      444        4     0.00000   37.69750   17.30999   16.96490
     242      444        4     0.00000   23.79704   18.19390    0.56541
     243      444        4     0.00000   17.61230   21.76466   10.66505
     244      444        4     0.00000   31.51276    6.59770   16.96490
     245      444        4     0.00000   27.65490   11.51189    0.56541
     246      444        4     0.00000   21.47016   23.99200   16.96490
     247      444        4     0.00000   33.83964   23.99200   16.96490
     248      444        4     0.00000   27.65490    4.37037   10.66505
     249      444        4     0.00000   17.61230   17.30999   16.96490
     250      444        4     0.00000   37.69750   21.76466   10.66505
     251      444        4     0.00000   31.51276   18.19390    0.56541
     252      444        4     0.00000   23.79704    6.59770   16.96490
     253      444        5     0.00000   22.26717    8.69507    1.87325
     254      444        5     0.00000   21.19720    9.89464    3.45205
     255      444        5     0.00000   31.14550   22.14275   22.25588
     256      444        5     0.00000   30.54899   19.98104   22.03776
     257      444        5     0.00000   24.16430   28.36396   13.45776
     258      444        5     0.00000   24.76081   27.43774   11.49238
     259      444        5     0.00000   33.04263    4.66447    7.57338
     260      444        5     0.00000   34.11260    6.55284    8.17807
     261      444        5     0.00000   31.25833    9.85552   22.25588
     262      444        5     0.00000   29.68449   11.45298   22.03776
     263      444        5     0.00000   24.05147   24.26822    1.87325
     264      444        5     0.00000   25.62531   24.59505    3.45205
     265      444        5     0.00000   15.17314   16.95170    7.57338
     266      444        5     0.00000   16.27353   15.08090    8.17807
     267      444        5     0.00000   40.13666   12.79081   13.45776
     268      444        5     0.00000   39.03627   12.73733   11.49238
     269      444        5     0.00000   34.74893   26.28352    7.57338
     270      444        5     0.00000   32.57858   26.26596    8.17807
     271      444        5     0.00000   18.66374    6.74492   13.45776
     272      444        5     0.00000   19.16761    7.72462   11.49238
     273      444        5     0.00000   20.56087   15.90142   22.25588
     274      444        5     0.00000   22.73122   16.46568   22.03776
     275      444        5     0.00000   36.64606   14.93640    1.87325
     276      444        5     0.00000   36.14219   13.41000    3.45205
     277      444        5     0.00000   36.64606   16.99673   20.70688
     278      444        5     0.00000   36.14219   18.52313   19.12808
     279      444        5     0.00000   20.56087   16.03171    0.32425
     280      444        5     0.00000   22.73122   15.46745    0.54237
     281      444        5     0.00000   18.66374   25.18821    9.12237
     282      444        5     0.00000   19.16761   24.20850   11.08775
     283      444        5     0.00000   34.74893    5.64961   15.00676
     284      444        5     0.00000   32.57858    5.66717   14.40206
     285      444        5     0.00000   31.14550    9.79038    0.32425
     286      444        5     0.00000   30.54899   11.95209    0.54237
     287      444        5     0.00000   22.26717   23.23806   20.70688
     288      444        5     0.00000   21.19720   22.03849   19.12808
     289      444        5     0.00000   33.04263   27.26866   15.00676
     290      444        5     0.00000   34.11260   25.38029   14.40206
     291      444        5     0.00000   24.16430    3.56917    9.12237
     292      444        5     0.00000   24.76081    4.49539   11.08775
     293      444        5     0.00000   15.17314   14.98143   15.00676
     294      444        5     0.00000   16.27353   16.85223   14.40206
     295      444        5     0.00000   40.13666   19.14231    9.12237
     296      444        5     0.00000   39.03627   19.19580   11.08775
     297      444        5     0.00000   31.25833   22.07761    0.32425
     298      444        5     0.00000   29.68449   20.48015    0.54237
     299      444        5     0.00000   24.05147    7.66491   20.70688
     300      444        5     0.00000   25.62531    7.33807   19.12808
     301      444        5     0.00000   33.04263   23.23806   20.70688
     302      444        5     0.00000   34.11260   22.03849   19.12808
     303      444        5     0.00000   24.16430    9.79038    0.32425
     304      444        5     0.00000   24.76081   11.95209    0.54237
     305      444        5     0.00000   31.14550    3.56917    9.12237
     306      444        5     0.00000   30.54899    4.49539   11.08775
     307      444        5     0.00000   22.26717   27.26866   15.00676
     308      444        5     0.00000   21.19720   25.38029   14.40206
     309      444        5     0.00000   24.05147   22.07761    0.32425
     310      444        5     0.00000   25.62531   20.48015    0.54237
     311      444        5     0.00000   31.25833    7.66491   20.70688
     312      444        5     0.00000   29.68449    7.33807   19.12808
     313      444        5     0.00000   40.13666   14.98143   15.00676
     314      444        5     0.00000   39.03627   16.85223   14.40206
     315      444        5     0.00000   15.17314   19.14231    9.12237
     316      444        5     0.00000   16.27353   19.19580   11.08775
     317      444        5     0.00000   20.56087    5.64961   15.00676
     318      444        5     0.00000   22.73122    5.66717   14.40206
     319      444        5     0.00000   36.64606   25.18821    9.12237
     320      444        5     0.00000   36.14219   24.20850   11.08775
     321      444        5     0.00000   34.74893   16.03171    0.32425
     322      444        5     0.00000   32.57858   15.46745    0.54237
     323      444        5     0.00000   18.66374   16.99673   20.70688
     324      444        5     0.00000   19.16761   18.52313   19.12808
     325      444        5     0.00000   18.66374   14.93640    1.87325
     326      444        5     0.00000   19.16761   13.41000    3.45205
     327      444        5     0.00000   34.74893   15.90142   22.25588
     328      444        5     0.00000   32.57858   16.46568   22.03776
     329      444        5     0.00000   36.64606    6.74492   13.45776
     330      444        5     0.00000   36.14219    7.72462   11.49238
     331      444        5     0.00000   20.56087   26.28352    7.57338
     332      444        5     0.00000   22.73122   26.26596    8.17807
     333      444        5     0.00000   24.16430   22.14275   22.25588
     334      444        5     0.00000   24.76081   19.98104   22.03776
     335      444        5     0.00000   33.04263    8.69507    1.87325
     336      444        5     0.00000   34.11260    9.89464    3.45205
     337      444        5     0.00000   22.26717    4.66447    7.57338
     338      444        5     0.00000   21.19720    6.55284    8.17807
     339      444        5     0.00000   31.14550   28.36396   13.45776
     340      444        5     0.00000   30.54899   27.43774   11.49238
     341      444        5     0.00000   40.13666   16.95170    7.57338
     342      444        5     0.00000   39.03627   15.08090    8.17807
     343      444        5     0.00000   15.17314   12.79081   13.45776
     344      444        5     0.00000   16.27353   12.73733   11.49238
     345      444        5     0.00000   24.05147    9.85552   22.25588
     346      444        5     0.00000   25.62531   11.45298   22.03776
     347      444        5     0.00000   31.25833   24.26822    1.87325
     348      444        5     0.00000   29.68449   24.59505    3.45205
     349      444        6     0.00000   20.11756   10.25772    0.98901
     350      444        6     0.00000   18.94222   12.29346    0.98901
     351      444        6     0.00000    8.71268    5.03027   11.26071
     352      444        6     0.00000    7.53734    4.35169    9.34140
     353      444        6     0.00000   15.00278    1.39867    0.98901
     354      444        6     0.00000   12.65212    1.39867    0.98901
     355      444        6     0.00000   13.82745   15.24647    9.34140
     356      444        6     0.00000   13.82745   13.88931   11.26071
     357      444        6     0.00000   20.11756    4.35169    9.34140
     358      444        6     0.00000   18.94222    5.03027   11.26071
     359      444        6     0.00000    7.53734   10.25772    0.98901
     360      444        6     0.00000    8.71268   12.29346    0.98901
     361      444        6     0.00000   36.36758   19.63967   21.59112
     362      444        6     0.00000   35.19224   21.67541   21.59112
     363      444        6     0.00000   46.59712   26.90286   11.31942
     364      444        6     0.00000   47.77246   27.58144   13.23873
     365      444        6     0.00000   46.59712   19.63967   21.59112
     366      444        6     0.00000   47.77246   21.67541   21.59112
     367      444        6     0.00000   35.19224   27.58144   13.23873
     368      444        6     0.00000   36.36758   26.90286   11.31942
     369      444        6     0.00000   41.48235   16.68666   13.23873
     370      444        6     0.00000   41.48235   18.04381   11.31942
     371      444        6     0.00000   42.65768   30.53446   21.59112
     372      444        6     0.00000   40.30702   30.53446   21.59112
     373      444        6     0.00000   33.08909   20.49117   21.14494
     374      444        6     0.00000   22.22071   11.44196    1.43519
     375      444        6     0.00000   33.08909    5.16710   10.30918
     376      444        6     0.00000   22.22071   26.76603   12.27095
     377      444        6     0.00000   26.45357   22.93501    1.43519
     378      444        6     0.00000   28.85623    8.99812   21.14494
     379      444        6     0.00000   39.72460   15.27298   12.27095
     380      444        6     0.00000   15.58520   16.66015   10.30918
     381      444        6     0.00000   21.01938    5.86069   12.27095
     382      444        6     0.00000   34.29042   26.07244   10.30918
     383      444        6     0.00000   34.29042   13.52272    1.43519
     384      444        6     0.00000   21.01938   18.41041   21.14494
     385      444        6     0.00000   21.01938   13.52272    1.43519
     386      444        6     0.00000   34.29042   18.41041   21.14494
     387      444        6     0.00000   34.29042    5.86069   12.27095
     388      444        6     0.00000   21.01938   26.07244   10.30918
     389      444        6     0.00000   22.22071   20.49117   21.14494
     390      444        6     0.00000   33.08909   11.44196    1.43519
     391      444        6     0.00000   22.22071    5.16710   10.30918
     392      444        6     0.00000   33.08909   26.76603   12.27095
     393      444        6     0.00000   39.72460   16.66015   10.30918
     394      444        6     0.00000   15.58520   15.27298   12.27095
     395      444        6     0.00000   26.45357    8.99812   21.14494
     396      444        6     0.00000   28.85623   22.93501    1.43519
     397      444        1     0.00000   46.26485   26.71086   44.74885
     398      444        1     0.00000   34.19418   19.74186   25.03753
     399      444        1     0.00000   48.77080   14.21966   32.84709
     400      444        1     0.00000   36.70013   35.12668   32.84709
     401      444        1     0.00000   41.48249   32.36558   25.03753
     402      444        1     0.00000   41.48249   18.42757   44.74885
     403      444        1     0.00000   53.55316   22.50296   32.84709
     404      444        1     0.00000   29.41182   22.50296   32.84709
     405      444        1     0.00000   34.19418   14.21966   32.84709
     406      444        1     0.00000   46.26485   35.12668   32.84709
     407      444        1     0.00000   48.77080   19.74186   25.03753
     408      444        1     0.00000   36.70013   26.71086   44.74885
     409      444        1     0.00000   36.69985   21.18883   22.99154
     410      444        1     0.00000   48.77052   28.15783   42.70287
     411      444        1     0.00000   46.26457   12.77301   34.89330
     412      444        1     0.00000   34.19390   33.68003   34.89330
     413      444        1     0.00000   34.19390   28.15783   42.70287
     414      444        1     0.00000   46.26457   21.18883   22.99154
     415      444        1     0.00000   36.69985   12.77301   34.89330
     416      444        1     0.00000   48.77052   33.68003   34.89330
     417      444        1     0.00000   53.55288   25.39674   34.89330
     418      444        1     0.00000   29.41154   25.39674   34.89330
     419      444        1     0.00000   41.48221   15.53411   42.70287
     420      444        1     0.00000   41.48221   29.47212   22.99154
     421      444        1     0.00000   35.80397   17.81853   22.58013
     422      444        1     0.00000   33.33328   22.09788   22.58013
     423      444        1     0.00000   21.97652   12.68815   35.88751
     424      444        1     0.00000   19.50583   11.26170   31.85289
     425      444        1     0.00000   30.12559    7.98328   22.58013
     426      444        1     0.00000   25.18421    7.98328   22.58013
     427      444        1     0.00000   27.65490   25.37630   31.85289
     428      444        1     0.00000   27.65490   22.52339   35.88751
     429      444        1     0.00000   35.80397   11.26170   31.85289
     430      444        1     0.00000   33.33328   12.68815   35.88751
     431      444        1     0.00000   19.50583   17.81853   22.58013
     432      444        1     0.00000   21.97652   22.09788   22.58013
     433      444        2     0.00000   36.85845   14.33478   25.57426
     434      444        2     0.00000   42.70470   31.60102   44.94349
     435      444        2     0.00000   40.26000   36.94024   37.39270
     436      444        2     0.00000   46.10625   12.92334   27.57034
     437      444        2     0.00000   47.49729   19.06567   44.94349
     438      444        2     0.00000   35.46741   32.76179   25.57426
     439      444        2     0.00000   29.62116   25.45869   27.57034
     440      444        2     0.00000   53.34354   18.51323   37.39270
     441      444        2     0.00000   48.71964   33.46751   27.57034
     442      444        2     0.00000   30.84351   16.39606   37.39270
     443      444        2     0.00000   34.24506   21.18284   44.94349
     444      444        2     0.00000   52.12119   24.75296   25.57426
     445      444        2     0.00000   52.12119   23.14673   42.16614
     446      444        2     0.00000   34.24506   26.71685   22.79690
     447      444        2     0.00000   30.84351   31.50363   30.34770
     448      444        2     0.00000   48.71964   14.43218   40.17005
     449      444        2     0.00000   42.70470   16.29867   22.79690
     450      444        2     0.00000   36.85845   33.56491   42.16614
     451      444        2     0.00000   46.10625   34.97636   40.17005
     452      444        2     0.00000   40.26000   10.95945   30.34770
     453      444        2     0.00000   29.62116   22.44101   40.17005
     454      444        2     0.00000   53.34354   29.38646   30.34770
     455      444        2     0.00000   47.49729   28.83402   22.79690
     456      444        2     0.00000   35.46741   15.13790   42.16614
     457      444        2     0.00000   46.10625   33.56491   42.16614
     458      444        2     0.00000   40.26000   16.29867   22.79690
     459      444        2     0.00000   42.70470   10.95945   30.34770
     460      444        2     0.00000   36.85845   34.97636   40.17005
     461      444        2     0.00000   35.46741   28.83402   22.79690
     462      444        2     0.00000   47.49729   15.13790   42.16614
     463      444        2     0.00000   53.34354   22.44101   40.17005
     464      444        2     0.00000   29.62116   29.38646   30.34770
     465      444        2     0.00000   34.24506   14.43218   40.17005
     466      444        2     0.00000   52.12119   31.50363   30.34770
     467      444        2     0.00000   48.71964   26.71685   22.79690
     468      444        2     0.00000   30.84351   23.14673   42.16614
     469      444        2     0.00000   30.84351   24.75296   25.57426
     470      444        2     0.00000   48.71964   21.18284   44.94349
     471      444        2     0.00000   52.12119   16.39606   37.39270
     472      444        2     0.00000   34.24506   33.46751   27.57034
     473      444        2     0.00000   40.26000   31.60102   44.94349
     474      444        2     0.00000   46.10625   14.33478   25.57426
     475      444        2     0.00000   36.85845   12.92334   27.57034
     476      444        2     0.00000   42.70470   36.94024   37.39270
     477      444        2     0.00000   53.34354   25.45869   27.57034
     478      444        2     0.00000   29.62116   18.51323   37.39270
     479      444        2     0.00000   35.46741   19.06567   44.94349
     480      444        2     0.00000   47.49729   32.76179   25.57426
     481      444        3     0.00000   35.65408   16.87267   25.62009
     482      444        3     0.00000   35.88030   15.78183   26.59917
     483      444        3     0.00000   36.48511   14.58865   26.38714
     484      444        3     0.00000   44.13252   29.19215   44.71521
     485      444        3     0.00000   42.70331   29.58844   44.71837
     486      444        3     0.00000   42.18755   30.83303   44.85769
     487      444        3     0.00000   38.83218   35.92205   35.19768
     488      444        3     0.00000   40.26139   36.05713   35.57026
     489      444        3     0.00000   40.77715   36.60335   36.69723
     490      444        3     0.00000   47.31062   13.81251   29.94780
     491      444        3     0.00000   47.08440   14.37198   28.59299
     492      444        3     0.00000   46.47959   13.77435   27.53873
     493      444        3     0.00000   44.69723   19.03358   44.71521
     494      444        3     0.00000   45.75503   20.07316   44.71837
     495      444        3     0.00000   47.09076   19.89753   44.85769
     496      444        3     0.00000   38.26747   32.53587   25.62009
     497      444        3     0.00000   37.20967   32.88537   26.59917
     498      444        3     0.00000   35.87394   32.95818   26.38714
     499      444        3     0.00000   29.78903   23.97108   29.94780
     500      444        3     0.00000   30.38665   23.88726   28.59299
     501      444        3     0.00000   30.17150   24.70985   27.53873
     502      444        3     0.00000   53.17567   20.25886   35.19768
     503      444        3     0.00000   52.57805   18.95359   35.57026
     504      444        3     0.00000   52.79320   18.23382   36.69723
     505      444        3     0.00000   47.34740   34.06594   29.94780
     506      444        3     0.00000   46.97600   33.59030   28.59299
     507      444        3     0.00000   47.79596   33.36533   27.53873
     508      444        3     0.00000   32.43920   15.66863   35.19768
     509      444        3     0.00000   31.60761   16.83882   35.57026
     510      444        3     0.00000   30.87670   17.01237   36.69723
     511      444        3     0.00000   35.61730   23.62381   44.71521
     512      444        3     0.00000   35.98870   22.18794   44.71837
     513      444        3     0.00000   35.16874   21.11897   44.85769
     514      444        3     0.00000   50.52550   22.44101   25.62009
     515      444        3     0.00000   51.35709   23.18233   26.59917
     516      444        3     0.00000   52.08800   24.30271   26.38714
     517      444        3     0.00000   50.52550   25.45869   42.12030
     518      444        3     0.00000   51.35709   24.71736   41.14123
     519      444        3     0.00000   52.08800   23.59698   41.35325
     520      444        3     0.00000   35.61730   24.27588   23.02519
     521      444        3     0.00000   35.98870   25.71176   23.02202
     522      444        3     0.00000   35.16874   26.78072   22.88271
     523      444        3     0.00000   32.43920   32.23106   32.54271
     524      444        3     0.00000   31.60761   31.06087   32.17014
     525      444        3     0.00000   30.87670   30.88732   31.04316
     526      444        3     0.00000   47.34740   13.83375   37.79259
     527      444        3     0.00000   46.97600   14.30939   39.14740
     528      444        3     0.00000   47.79596   14.53436   40.20167
     529      444        3     0.00000   44.13252   18.70754   23.02519
     530      444        3     0.00000   42.70331   18.31125   23.02202
     531      444        3     0.00000   42.18755   17.06666   22.88271
     532      444        3     0.00000   35.65408   31.02703   42.12030
     533      444        3     0.00000   35.88030   32.11786   41.14123
     534      444        3     0.00000   36.48511   33.31104   41.35325
     535      444        3     0.00000   47.31062   34.08718   37.79259
     536      444        3     0.00000   47.08440   33.52771   39.14740
     537      444        3     0.00000   46.47959   34.12534   40.20167
     538      444        3     0.00000   38.83218   11.97764   32.54271
     539      444        3     0.00000   40.26139   11.84256   32.17014
     540      444        3     0.00000   40.77715   11.29634   31.04316
     541      444        3     0.00000   29.78903   23.92861   37.79259
     542      444        3     0.00000   30.38665   24.01243   39.14740
     543      444        3     0.00000   30.17150   23.18984   40.20167
     544      444        3     0.00000   53.17567   27.64084   32.54271
     545      444        3     0.00000   52.57805   28.94610   32.17014
     546      444        3     0.00000   52.79320   29.66588   31.04316
     547      444        3     0.00000   44.69723   28.86611   23.02519
     548      444        3     0.00000   45.75503   27.82653   23.02202
     549      444        3     0.00000   47.09076   28.00216   22.88271
     550      444        3     0.00000   38.26747   15.36383   42.12030
     551      444        3     0.00000   37.20967   15.01432   41.14123
     552      444        3     0.00000   35.87394   14.94151   41.35325
     553      444        3     0.00000   47.31062   31.02703   42.12030
     554      444        3     0.00000   47.08440   32.11786   41.14123
     555      444        3     0.00000   46.47959   33.31104   41.35325
     556      444        3     0.00000   38.83218   18.70754   23.02519
     557      444        3     0.00000   40.26139   18.31125   23.02202
     558      444        3     0.00000   40.77715   17.06666   22.88271
     559      444        3     0.00000   44.13252   11.97764   32.54271
     560      444        3     0.00000   42.70331   11.84256   32.17014
     561      444        3     0.00000   42.18755   11.29634   31.04316
     562      444        3     0.00000   35.65408   34.08718   37.79259
     563      444        3     0.00000   35.88030   33.52771   39.14740
     564      444        3     0.00000   36.48511   34.12534   40.20167
     565      444        3     0.00000   38.26747   28.86611   23.02519
     566      444        3     0.00000   37.20967   27.82653   23.02202
     567      444        3     0.00000   35.87394   28.00216   22.88271
     568      444        3     0.00000   44.69723   15.36383   42.12030
     569      444        3     0.00000   45.75503   15.01432   41.14123
     570      444        3     0.00000   47.09076   14.94151   41.35325
     571      444        3     0.00000   53.17567   23.92861   37.79259
     572      444        3     0.00000   52.57805   24.01243   39.14740
     573      444        3     0.00000   52.79320   23.18984   40.20167
     574      444        3     0.00000   29.78903   27.64084   32.54271
     575      444        3     0.00000   30.38665   28.94610   32.17014
     576      444        3     0.00000   30.17150   29.66588   31.04316
     577      444        3     0.00000   35.61730   13.83375   37.79259
     578      444        3     0.00000   35.98870   14.30939   39.14740
     579      444        3     0.00000   35.16874   14.53436   40.20167
     580      444        3     0.00000   50.52550   32.23106   32.54271
     581      444        3     0.00000   51.35709   31.06087   32.17014
     582      444        3     0.00000   52.08800   30.88732   31.04316
     583      444        3     0.00000   47.34740   24.27588   23.02519
     584      444        3     0.00000   46.97600   25.71176   23.02202
     585      444        3     0.00000   47.79596   26.78072   22.88271
     586      444        3     0.00000   32.43920   25.45869   42.12030
     587      444        3     0.00000   31.60761   24.71736   41.14123
     588      444        3     0.00000   30.87670   23.59698   41.35325
     589      444        3     0.00000   32.43920   22.44101   25.62009
     590      444        3     0.00000   31.60761   23.18233   26.59917
     591      444        3     0.00000   30.87670   24.30271   26.38714
     592      444        3     0.00000   47.34740   23.62381   44.71521
     593      444        3     0.00000   46.97600   22.18794   44.71837
     594      444        3     0.00000   47.79596   21.11897   44.85769
     595      444        3     0.00000   50.52550   15.66863   35.19768
     596      444        3     0.00000   51.35709   16.83882   35.57026
     597      444        3     0.00000   52.08800   17.01237   36.69723
     598      444        3     0.00000   35.61730   34.06594   29.94780
     599      444        3     0.00000   35.98870   33.59030   28.59299
     600      444        3     0.00000   35.16874   33.36533   27.53873
     601      444        3     0.00000   38.83218   29.19215   44.71521
     602      444        3     0.00000   40.26139   29.58844   44.71837
     603      444        3     0.00000   40.77715   30.83303   44.85769
     604      444        3     0.00000   47.31062   16.87267   25.62009
     605      444        3     0.00000   47.08440   15.78183   26.59917
     606      444        3     0.00000   46.47959   14.58865   26.38714
     607      444        3     0.00000   35.65408   13.81251   29.94780
     608      444        3     0.00000   35.88030   14.37198   28.59299
     609      444        3     0.00000   36.48511   13.77435   27.53873
     610      444        3     0.00000   44.13252   35.92205   35.19768
     611      444        3     0.00000   42.70331   36.05713   35.57026
     612      444        3     0.00000   42.18755   36.60335   36.69723
     613      444        3     0.00000   53.17567   23.97108   29.94780
     614      444        3     0.00000   52.57805   23.88726   28.59299
     615      444        3     0.00000   52.79320   24.70985   27.53873
     616      444        3     0.00000   29.78903   20.25886   35.19768
     617      444        3     0.00000   30.38665   18.95359   35.57026
     618      444        3     0.00000   30.17150   18.23382   36.69723
     619      444        3     0.00000   38.26747   19.03358   44.71521
     620      444        3     0.00000   37.20967   20.07316   44.71837
     621      444        3     0.00000   35.87394   19.89753   44.85769
     622      444        3     0.00000   44.69723   32.53587   25.62009
     623      444        3     0.00000   45.75503   32.88537   26.59917
     624      444        3     0.00000   47.09076   32.95818   26.38714
     625      444        4     0.00000   35.29761   15.92441   28.19536
     626      444        4     0.00000   41.48235   28.40452   44.59486
     627      444        4     0.00000   41.48235   35.54604   34.49521
     628      444        4     0.00000   47.66709   15.92441   28.19536
     629      444        4     0.00000   45.34021   21.72251   44.59486
     630      444        4     0.00000   37.62449   33.31871   28.19536
     631      444        4     0.00000   31.43975   22.60642   28.19536
     632      444        4     0.00000   51.52495   18.15175   34.49521
     633      444        4     0.00000   45.34021   33.31871   28.19536
     634      444        4     0.00000   31.43975   18.15175   34.49521
     635      444        4     0.00000   37.62449   21.72251   44.59486
     636      444        4     0.00000   51.52495   22.60642   28.19536
     637      444        4     0.00000   51.52495   25.29327   39.54504
     638      444        4     0.00000   37.62449   26.17718   23.14554
     639      444        4     0.00000   31.43975   29.74794   33.24518
     640      444        4     0.00000   45.34021   14.58099   39.54504
     641      444        4     0.00000   41.48235   19.49517   23.14554
     642      444        4     0.00000   35.29761   31.97528   39.54504
     643      444        4     0.00000   47.66709   31.97528   39.54504
     644      444        4     0.00000   41.48235   12.35365   33.24518
     645      444        4     0.00000   31.43975   25.29327   39.54504
     646      444        4     0.00000   51.52495   29.74794   33.24518
     647      444        4     0.00000   45.34021   26.17718   23.14554
     648      444        4     0.00000   37.62449   14.58099   39.54504
     649      444        5     0.00000   36.09462   16.67835   24.45338
     650      444        5     0.00000   35.02465   17.87792   26.03218
     651      444        5     0.00000   44.97295   30.12603   44.83601
     652      444        5     0.00000   44.37644   27.96432   44.61789
     653      444        5     0.00000   37.99175   36.34724   36.03789
     654      444        5     0.00000   38.58826   35.42102   34.07251
     655      444        5     0.00000   46.87008   12.64775   30.15351
     656      444        5     0.00000   47.94005   14.53612   30.75820
     657      444        5     0.00000   45.08578   17.83880   44.83601
     658      444        5     0.00000   43.51194   19.43626   44.61789
     659      444        5     0.00000   37.87892   32.25150   24.45338
     660      444        5     0.00000   39.45276   32.57834   26.03218
     661      444        5     0.00000   29.00059   24.93498   30.15351
     662      444        5     0.00000   30.10098   23.06418   30.75820
     663      444        5     0.00000   53.96411   20.77410   36.03789
     664      444        5     0.00000   52.86372   20.72061   34.07251
     665      444        5     0.00000   48.57638   34.26680   30.15351
     666      444        5     0.00000   46.40603   34.24924   30.75820
     667      444        5     0.00000   32.49119   14.72820   36.03789
     668      444        5     0.00000   32.99506   15.70791   34.07251
     669      444        5     0.00000   34.38832   23.88470   44.83601
     670      444        5     0.00000   36.55867   24.44896   44.61789
     671      444        5     0.00000   50.47351   22.91968   24.45338
     672      444        5     0.00000   49.96964   21.39328   26.03218
     673      444        5     0.00000   50.47351   24.98001   43.28701
     674      444        5     0.00000   49.96964   26.50641   41.70821
     675      444        5     0.00000   34.38832   24.01499   22.90438
     676      444        5     0.00000   36.55867   23.45073   23.12251
     677      444        5     0.00000   32.49119   33.17149   31.70250
     678      444        5     0.00000   32.99506   32.19179   33.66788
     679      444        5     0.00000   48.57638   13.63289   37.58689
     680      444        5     0.00000   46.40603   13.65045   36.98219
     681      444        5     0.00000   44.97295   17.77366   22.90438
     682      444        5     0.00000   44.37644   19.93537   23.12251
     683      444        5     0.00000   36.09462   31.22134   43.28701
     684      444        5     0.00000   35.02465   30.02177   41.70821
     685      444        5     0.00000   46.87008   35.25194   37.58689
     686      444        5     0.00000   47.94005   33.36357   36.98219
     687      444        5     0.00000   37.99175   11.55245   31.70250
     688      444        5     0.00000   38.58826   12.47867   33.66788
     689      444        5     0.00000   29.00059   22.96471   37.58689
     690      444        5     0.00000   30.10098   24.83551   36.98219
     691      444        5     0.00000   53.96411   27.12560   31.70250
     692      444        5     0.00000   52.86372   27.17908   33.66788
     693      444        5     0.00000   45.08578   30.06089   22.90438
     694      444        5     0.00000   43.51194   28.46343   23.12251
     695      444        5     0.00000   37.87892   15.64819   43.28701
     696      444        5     0.00000   39.45276   15.32136   41.70821
     697      444        5     0.00000   46.87008   31.22134   43.28701
     698      444        5     0.00000   47.94005   30.02177   41.70821
     699      444        5     0.00000   37.99175   17.77366   22.90438
     700      444        5     0.00000   38.58826   19.93537   23.12251
     701      444        5     0.00000   44.97295   11.55245   31.70250
     702      444        5     0.00000   44.37644   12.47867   33.66788
     703      444        5     0.00000   36.09462   35.25194   37.58689
     704      444        5     0.00000   35.02465   33.36357   36.98219
     705      444        5     0.00000   37.87892   30.06089   22.90438
     706      444        5     0.00000   39.45276   28.46343   23.12251
     707      444        5     0.00000   45.08578   15.64819   43.28701
     708      444        5     0.00000   43.51194   15.32136   41.70821
     709      444        5     0.00000   53.96411   22.96471   37.58689
     710      444        5     0.00000   52.86372   24.83551   36.98219
     711      444        5     0.00000   29.00059   27.12560   31.70250
     712      444        5     0.00000   30.10098   27.17908   33.66788
     713      444        5     0.00000   34.38832   13.63289   37.58689
     714      444        5     0.00000   36.55867   13.65045   36.98219
     715      444        5     0.00000   50.47351   33.17149   31.70250
     716      444        5     0.00000   49.96964   32.19179   33.66788
     717      444        5     0.00000   48.57638   24.01499   22.90438
     718      444        5     0.00000   46.40603   23.45073   23.12251
     719      444        5     0.00000   32.49119   24.98001   43.28701
     720      444        5     0.00000   32.99506   26.50641   41.70821
     721      444        5     0.00000   32.49119   22.91968   24.45338
     722      444        5     0.00000   32.99506   21.39328   26.03218
     723      444        5     0.00000   48.57638   23.88470   44.83601
     724      444        5     0.00000   46.40603   24.44896   44.61789
     725      444        5     0.00000   50.47351   14.72820   36.03789
     726      444        5     0.00000   49.96964   15.70791   34.07251
     727      444        5     0.00000   34.38832   34.26680   30.15351
     728      444        5     0.00000   36.55867   34.24924   30.75820
     729      444        5     0.00000   37.99175   30.12603   44.83601
     730      444        5     0.00000   38.58826   27.96432   44.61789
     731      444        5     0.00000   46.87008   16.67835   24.45338
     732      444        5     0.00000   47.94005   17.87792   26.03218
     733      444        5     0.00000   36.09462   12.64775   30.15351
     734      444        5     0.00000   35.02465   14.53612   30.75820
     735      444        5     0.00000   44.97295   36.34724   36.03789
     736      444        5     0.00000   44.37644   35.42102   34.07251
     737      444        5     0.00000   53.96411   24.93498   30.15351
     738      444        5     0.00000   52.86372   23.06418   30.75820
     739      444        5     0.00000   29.00059   20.77410   36.03789
     740      444        5     0.00000   30.10098   20.72061   34.07251
     741      444        5     0.00000   37.87892   17.83880   44.83601
     742      444        5     0.00000   39.45276   19.43626   44.61789
     743      444        5     0.00000   45.08578   32.25150   24.45338
     744      444        5     0.00000   43.51194   32.57834   26.03218
     745      444        6     0.00000   33.94501   18.24100   23.56914
     746      444        6     0.00000   32.76967   20.27674   23.56914
     747      444        6     0.00000   22.54013   13.01355   33.84084
     748      444        6     0.00000   21.36479   12.33497   31.92153
     749      444        6     0.00000   28.83023    9.38195   23.56914
     750      444        6     0.00000   26.47957    9.38195   23.56914
     751      444        6     0.00000   27.65490   23.22975   31.92153
     752      444        6     0.00000   27.65490   21.87260   33.84084
     753      444        6     0.00000   33.94501   12.33497   31.92153
     754      444        6     0.00000   32.76967   13.01355   33.84084
     755      444        6     0.00000   21.36479   18.24100   23.56914
     756      444        6     0.00000   22.54013   20.27674   23.56914
     757      444        6     0.00000   50.19503   27.62295   44.17125
     758      444        6     0.00000   49.01969   29.65869   44.17125
     759      444        6     0.00000   60.42457   34.88614   33.89955
     760      444        6     0.00000   61.59991   35.56472   35.81886
     761      444        6     0.00000   60.42457   27.62295   44.17125
     762      444        6     0.00000   61.59991   29.65869   44.17125
     763      444        6     0.00000   49.01969   35.56472   35.81886
     764      444        6     0.00000   50.19503   34.88614   33.89955
     765      444        6     0.00000   55.30980   24.66994   35.81886
     766      444        6     0.00000   55.30980   26.02710   33.89955
     767      444        6     0.00000   56.48513   38.51774   44.17125
     768      444        6     0.00000   54.13447   38.51774   44.17125
     769      444        6     0.00000   46.91654   28.47445   43.72507
     770      444        6     0.00000   36.04816   19.42524   24.01532
     771      444        6     0.00000   46.91654   13.15038   32.88932
     772      444        6     0.00000   36.04816   34.74931   34.85108
     773      444        6     0.00000   40.28102   30.91829   24.01532
     774      444        6     0.00000   42.68368   16.98140   43.72507
     775      444        6     0.00000   53.55205   23.25626   34.85108
     776      444        6     0.00000   29.41265   24.64343   32.88932
     777      444        6     0.00000   34.84683   13.84397   34.85108
     778      444        6     0.00000   48.11787   34.05572   32.88932
     779      444        6     0.00000   48.11787   21.50600   24.01532
     780      444        6     0.00000   34.84683   26.39369   43.72507
     781      444        6     0.00000   34.84683   21.50600   24.01532
     782      444        6     0.00000   48.11787   26.39369   43.72507
     783      444        6     0.00000   48.11787   13.84397   34.85108
     784      444        6     0.00000   34.84683   34.05572   32.88932
     785      444        6     0.00000   36.04816   28.47445   43.72507
     786      444        6     0.00000   46.91654   19.42524   24.01532
     787      444        6     0.00000   36.04816   13.15038   32.88932
     788      444        6     0.00000   46.91654   34.74931   34.85108
     789      444        6     0.00000   53.55205   24.64343   32.88932
     790      444        6     0.00000   29.41265   23.25626   34.85108
     791      444        6     0.00000   40.28102   16.98140   43.72507
     792      444        6     0.00000   42.68368   30.91829   24.01532
     793      444        1     0.00000   46.26485   42.67743   22.16872
     794      444        1     0.00000   34.19418   35.70842    2.45740
     795      444        1     0.00000   48.77080   30.18623   10.26696
     796      444        1     0.00000   36.70013   51.09324   10.26696
     797      444        1     0.00000   41.48249   48.33215    2.45740
     798      444        1     0.00000   41.48249   34.39413   22.16872
     799      444        1     0.00000   53.55316   38.46952   10.26696
     800      444        1     0.00000   29.41182   38.46952   10.26696
     801      444        1     0.00000   34.19418   30.18623   10.26696
     802      444        1     0.00000   46.26485   51.09324   10.26696
     803      444        1     0.00000   48.77080   35.70842    2.45740
     804      444        1     0.00000   36.70013   42.67743   22.16872
     805      444        1     0.00000   36.69985   37.15539    0.41141
     806      444        1     0.00000   48.77052   44.12440   20.12274
     807      444        1     0.00000   46.26457   28.73958   12.31317
     808      444        1     0.00000   34.19390   49.64659   12.31317
     809      444        1     0.00000   34.19390   44.12440   20.12274
     810      444        1     0.00000   46.26457   37.15539    0.41141
     811      444        1     0.00000   36.69985   28.73958   12.31317
     812      444        1     0.00000   48.77052   49.64659   12.31317
     813      444        1     0.00000   53.55288   41.36330   12.31317
     814      444        1     0.00000   29.41154   41.36330   12.31317
     815      444        1     0.00000   41.48221   31.50067   20.12274
     816      444        1     0.00000   41.48221   45.43869    0.41141
     817      444        1     0.00000   35.80397   33.78509    0.00000
     818      444        1     0.00000   33.33328   38.06445    0.00000
     819      444        1     0.00000   21.97652   28.65471   13.30737
     820      444        1     0.00000   19.50583   27.22826    9.27276
     821      444        1     0.00000   30.12559   23.94985    0.00000
     822      444        1     0.00000   25.18421   23.94985    0.00000
     823      444        1     0.00000   27.65490   41.34286    9.27276
     824      444        1     0.00000   27.65490   38.48996   13.30737
     825      444        1     0.00000   35.80397   27.22826    9.27276
     826      444        1     0.00000   33.33328   28.65471   13.30737
     827      444        1     0.00000   19.50583   33.78509    0.00000
     828      444        1     0.00000   21.97652   38.06445    0.00000
     829      444        2     0.00000   36.85845   30.30135    2.99413
     830      444        2     0.00000   42.70470   47.56759   22.36336
     831      444        2     0.00000   40.26000   52.90681   14.81257
     832      444        2     0.00000   46.10625   28.88990    4.99021
     833      444        2     0.00000   47.49729   35.03224   22.36336
     834      444        2     0.00000   35.46741   48.72836    2.99413
     835      444        2     0.00000   29.62116   41.42525    4.99021
     836      444        2     0.00000   53.34354   34.47979   14.81257
     837      444        2     0.00000   48.71964   49.43408    4.99021
     838      444        2     0.00000   30.84351   32.36263   14.81257
     839      444        2     0.00000   34.24506   37.14940   22.36336
     840      444        2     0.00000   52.12119   40.71953    2.99413
     841      444        2     0.00000   52.12119   39.11329   19.58601
     842      444        2     0.00000   34.24506   42.68342    0.21677
     843      444        2     0.00000   30.84351   47.47019    7.76757
     844      444        2     0.00000   48.71964   30.39874   17.58992
     845      444        2     0.00000   42.70470   32.26523    0.21677
     846      444        2     0.00000   36.85845   49.53147   19.58601
     847      444        2     0.00000   46.10625   50.94292   17.58992
     848      444        2     0.00000   40.26000   26.92601    7.76757
     849      444        2     0.00000   29.62116   38.40757   17.58992
     850      444        2     0.00000   53.34354   45.35302    7.76757
     851      444        2     0.00000   47.49729   44.80058    0.21677
     852      444        2     0.00000   35.46741   31.10446   19.58601
     853      444        2     0.00000   46.10625   49.53147   19.58601
     854      444        2     0.00000   40.26000   32.26523    0.21677
     855      444        2     0.00000   42.70470   26.92601    7.76757
     856      444        2     0.00000   36.85845   50.94292   17.58992
     857      444        2     0.00000   35.46741   44.80058    0.21677
     858      444        2     0.00000   47.49729   31.10446   19.58601
     859      444        2     0.00000   53.34354   38.40757   17.58992
     860      444        2     0.00000   29.62116   45.35302    7.76757
     861      444        2     0.00000   34.24506   30.39874   17.58992
     862      444        2     0.00000   52.12119   47.47019    7.76757
     863      444        2     0.00000   48.71964   42.68342    0.21677
     864      444        2     0.00000   30.84351   39.11329   19.58601
     865      444        2     0.00000   30.84351   40.71953    2.99413
     866      444        2     0.00000   48.71964   37.14940   22.36336
     867      444        2     0.00000   52.12119   32.36263   14.81257
     868      444        2     0.00000   34.24506   49.43408    4.99021
     869      444        2     0.00000   40.26000   47.56759   22.36336
     870      444        2     0.00000   46.10625   30.30135    2.99413
     871      444        2     0.00000   36.85845   28.88990    4.99021
     872      444        2     0.00000   42.70470   52.90681   14.81257
     873      444        2     0.00000   53.34354   41.42525    4.99021
     874      444        2     0.00000   29.62116   34.47979   14.81257
     875      444        2     0.00000   35.46741   35.03224   22.36336
     876      444        2     0.00000   47.49729   48.72836    2.99413
     877      444        3     0.00000   35.65408   32.83923    3.03996
     878      444        3     0.00000   35.88030   31.74839    4.01904
     879      444        3     0.00000   36.48511   30.55521    3.80701
     880      444        3     0.00000   44.13252   45.15871   22.13508
     881      444        3     0.00000   42.70331   45.55500   22.13824
     882      444        3     0.00000   42.18755   46.79960   22.27756
     883      444        3     0.00000   38.83218   51.88862   12.61755
     884      444        3     0.00000   40.26139   52.02370   12.99012
     885      444        3     0.00000   40.77715   52.56991   14.11710
     886      444        3     0.00000   47.31062   29.77908    7.36767
     887      444        3     0.00000   47.08440   30.33855    6.01286
     888      444        3     0.00000   46.47959   29.74092    4.95860
     889      444        3     0.00000   44.69723   35.00015   22.13508
     890      444        3     0.00000   45.75503   36.03973   22.13824
     891      444        3     0.00000   47.09076   35.86410   22.27756
     892      444        3     0.00000   38.26747   48.50243    3.03996
     893      444        3     0.00000   37.20967   48.85194    4.01904
     894      444        3     0.00000   35.87394   48.92475    3.80701
     895      444        3     0.00000   29.78903   39.93765    7.36767
     896      444        3     0.00000   30.38665   39.85382    6.01286
     897      444        3     0.00000   30.17150   40.67642    4.95860
     898      444        3     0.00000   53.17567   36.22542   12.61755
     899      444        3     0.00000   52.57805   34.92015   12.99012
     900      444        3     0.00000   52.79320   34.20038   14.11710
     901      444        3     0.00000   47.34740   50.03251    7.36767
     902      444        3     0.00000   46.97600   49.55686    6.01286
     903      444        3     0.00000   47.79596   49.33189    4.95860
     904      444        3     0.00000   32.43920   31.63519   12.61755
     905      444        3     0.00000   31.60761   32.80538   12.99012
     906      444        3     0.00000   30.87670   32.97894   14.11710
     907      444        3     0.00000   35.61730   39.59037   22.13508
     908      444        3     0.00000   35.98870   38.15450   22.13824
     909      444        3     0.00000   35.16874   37.08554   22.27756
     910      444        3     0.00000   50.52550   38.40757    3.03996
     911      444        3     0.00000   51.35709   39.14890    4.01904
     912      444        3     0.00000   52.08800   40.26927    3.80701
     913      444        3     0.00000   50.52550   41.42525   19.54017
     914      444        3     0.00000   51.35709   40.68392   18.56109
     915      444        3     0.00000   52.08800   39.56355   18.77312
     916      444        3     0.00000   35.61730   40.24245    0.44505
     917      444        3     0.00000   35.98870   41.67832    0.44189
     918      444        3     0.00000   35.16874   42.74728    0.30257
     919      444        3     0.00000   32.43920   48.19763    9.96258
     920      444        3     0.00000   31.60761   47.02744    9.59001
     921      444        3     0.00000   30.87670   46.85388    8.46303
     922      444        3     0.00000   47.34740   29.80031   15.21246
     923      444        3     0.00000   46.97600   30.27596   16.56727
     924      444        3     0.00000   47.79596   30.50093   17.62153
     925      444        3     0.00000   44.13252   34.67411    0.44505
     926      444        3     0.00000   42.70331   34.27782    0.44189
     927      444        3     0.00000   42.18755   33.03322    0.30257
     928      444        3     0.00000   35.65408   46.99359   19.54017
     929      444        3     0.00000   35.88030   48.08443   18.56109
     930      444        3     0.00000   36.48511   49.27761   18.77312
     931      444        3     0.00000   47.31062   50.05374   15.21246
     932      444        3     0.00000   47.08440   49.49427   16.56727
     933      444        3     0.00000   46.47959   50.09190   17.62153
     934      444        3     0.00000   38.83218   27.94420    9.96258
     935      444        3     0.00000   40.26139   27.80912    9.59001
     936      444        3     0.00000   40.77715   27.26291    8.46303
     937      444        3     0.00000   29.78903   39.89517   15.21246
     938      444        3     0.00000   30.38665   39.97900   16.56727
     939      444        3     0.00000   30.17150   39.15640   17.62153
     940      444        3     0.00000   53.17567   43.60740    9.96258
     941      444        3     0.00000   52.57805   44.91267    9.59001
     942      444        3     0.00000   52.79320   45.63244    8.46303
     943      444        3     0.00000   44.69723   44.83267    0.44505
     944      444        3     0.00000   45.75503   43.79309    0.44189
     945      444        3     0.00000   47.09076   43.96872    0.30257
     946      444        3     0.00000   38.26747   31.33039   19.54017
     947      444        3     0.00000   37.20967   30.98088   18.56109
     948      444        3     0.00000   35.87394   30.90807   18.77312
     949      444        3     0.00000   47.31062   46.99359   19.54017
     950      444        3     0.00000   47.08440   48.08443   18.56109
     951      444        3     0.00000   46.47959   49.27761   18.77312
     952      444        3     0.00000   38.83218   34.67411    0.44505
     953      444        3     0.00000   40.26139   34.27782    0.44189
     954      444        3     0.00000   40.77715   33.03322    0.30257
     955      444        3     0.00000   44.13252   27.94420    9.96258
     956      444        3     0.00000   42.70331   27.80912    9.59001
     957      444        3     0.00000   42.18755   27.26291    8.46303
     958      444        3     0.00000   35.65408   50.05374   15.21246
     959      444        3     0.00000   35.88030   49.49427   16.56727
     960      444        3     0.00000   36.48511   50.09190   17.62153
     961      444        3     0.00000   38.26747   44.83267    0.44505
     962      444        3     0.00000   37.20967   43.79309    0.44189
     963      444        3     0.00000   35.87394   43.96872    0.30257
     964      444        3     0.00000   44.69723   31.33039   19.54017
     965      444        3     0.00000   45.75503   30.98088   18.56109
     966      444        3     0.00000   47.09076   30.90807   18.77312
     967      444        3     0.00000   53.17567   39.89517   15.21246
     968      444        3     0.00000   52.57805   39.97900   16.56727
     969      444        3     0.00000   52.79320   39.15640   17.62153
     970      444        3     0.00000   29.78903   43.60740    9.96258
     971      444        3     0.00000   30.38665   44.91267    9.59001
     972      444        3     0.00000   30.17150   45.63244    8.46303
     973      444        3     0.00000   35.61730   29.80031   15.21246
     974      444        3     0.00000   35.98870   30.27596   16.56727
     975      444        3     0.00000   35.16874   30.50093   17.62153
     976      444        3     0.00000   50.52550   48.19763    9.96258
     977      444        3     0.00000   51.35709   47.02744    9.59001
     978      444        3     0.00000   52.08800   46.85388    8.46303
     979      444        3     0.00000   47.34740   40.24245    0.44505
     980      444        3     0.00000   46.97600   41.67832    0.44189
     981      444        3     0.00000   47.79596   42.74728    0.30257
     982      444        3     0.00000   32.43920   41.42525   19.54017
     983      444        3     0.00000   31.60761   40.68392   18.56109
     984      444        3     0.00000   30.87670   39.56355   18.77312
     985      444        3     0.00000   32.43920   38.40757    3.03996
     986      444        3     0.00000   31.60761   39.14890    4.01904
     987      444        3     0.00000   30.87670   40.26927    3.80701
     988      444        3     0.00000   47.34740   39.59037   22.13508
     989      444        3     0.00000   46.97600   38.15450   22.13824
     990      444        3     0.00000   47.79596   37.08554   22.27756
     991      444        3     0.00000   50.52550   31.63519   12.61755
     992      444        3     0.00000   51.35709   32.80538   12.99012
     993      444        3     0.00000   52.08800   32.97894   14.11710
     994      444        3     0.00000   35.61730   50.03251    7.36767
     995      444        3     0.00000   35.98870   49.55686    6.01286
     996      444        3     0.00000   35.16874   49.33189    4.95860
     997      444        3     0.00000   38.83218   45.15871   22.13508
     998      444        3     0.00000   40.26139   45.55500   22.13824
     999      444        3     0.00000   40.77715   46.79960   22.27756
    1000      444        3     0.00000   47.31062   32.83923    3.03996
    1001      444        3     0.00000   47.08440   31.74839    4.01904
    1002      444        3     0.00000   46.47959   30.55521    3.80701
    1003      444        3     0.00000   35.65408   29.77908    7.36767
    1004      444        3     0.00000   35.88030   30.33855    6.01286
    1005      444        3     0.00000   36.48511   29.74092    4.95860
    1006      444        3     0.00000   44.13252   51.88862   12.61755
    1007      444        3     0.00000   42.70331   52.02370   12.99012
    1008      444        3     0.00000   42.18755   52.56991   14.11710
    1009      444        3     0.00000   53.17567   39.93765    7.36767
    1010      444        3     0.00000   52.57805   39.85382    6.01286
    1011      444        3     0.00000   52.79320   40.67642    4.95860
    1012      444        3     0.00000   29.78903   36.22542   12.61755
    1013      444        3     0.00000   30.38665   34.92015   12.99012
    1014      444        3     0.00000   30.17150   34.20038   14.11710
    1015      444        3     0.00000   38.26747   35.00015   22.13508
    1016      444        3     0.00000   37.20967   36.03973   22.13824
    1017      444        3     0.00000   35.87394   35.86410   22.27756
    1018      444        3     0.00000   44.69723   48.50243    3.03996
    1019      444        3     0.00000   45.75503   48.85194    4.01904
    1020      444        3     0.00000   47.09076   48.92475    3.80701
    1021      444        4     0.00000   35.29761   31.89098    5.61523
    1022      444        4     0.00000   41.48235   44.37108   22.01472
    1023      444        4     0.00000   41.48235   51.51261   11.91508
    1024      444        4     0.00000   47.66709   31.89098    5.61523
    1025      444        4     0.00000   45.34021   37.68907   22.01472
    1026      444        4     0.00000   37.62449   49.28527    5.61523
    1027      444        4     0.00000   31.43975   38.57298    5.61523
    1028      444        4     0.00000   51.52495   34.11831   11.91508
    1029      444        4     0.00000   45.34021   49.28527    5.61523
    1030      444        4     0.00000   31.43975   34.11831   11.91508
    1031      444        4     0.00000   37.62449   37.68907   22.01472
    1032      444        4     0.00000   51.52495   38.57298    5.61523
    1033      444        4     0.00000   51.52495   41.25984   16.96490
    1034      444        4     0.00000   37.62449   42.14375    0.56541
    1035      444        4     0.00000   31.43975   45.71451   10.66505
    1036      444        4     0.00000   45.34021   30.54755   16.96490
    1037      444        4     0.00000   41.48235   35.46174    0.56541
    1038      444        4     0.00000   35.29761   47.94184   16.96490
    1039      444        4     0.00000   47.66709   47.94184   16.96490
    1040      444        4     0.00000   41.48235   28.32021   10.66505
    1041      444        4     0.00000   31.43975   41.25984   16.96490
    1042      444        4     0.00000   51.52495   45.71451   10.66505
    1043      444        4     0.00000   45.34021   42.14375    0.56541
    1044      444        4     0.00000   37.62449   30.54755   16.96490
    1045      444        5     0.00000   36.09462   32.64492    1.87325
    1046      444        5     0.00000   35.02465   33.84449    3.45205
    1047      444        5     0.00000   44.97295   46.09260   22.25588
    1048      444        5     0.00000   44.37644   43.93088   22.03776
    1049      444        5     0.00000   37.99175   52.31381   13.45776
    1050      444        5     0.00000   38.58826   51.38759   11.49238
    1051      444        5     0.00000   46.87008   28.61432    7.57338
    1052      444        5     0.00000   47.94005   30.50268    8.17807
    1053      444        5     0.00000   45.08578   33.80537   22.25588
    1054      444        5     0.00000   43.51194   35.40282   22.03776
    1055      444        5     0.00000   37.87892   48.21807    1.87325
    1056      444        5     0.00000   39.45276   48.54490    3.45205
    1057      444        5     0.00000   29.00059   40.90155    7.57338
    1058      444        5     0.00000   30.10098   39.03074    8.17807
    1059      444        5     0.00000   53.96411   36.74066   13.45776
    1060      444        5     0.00000   52.86372   36.68717   11.49238
    1061      444        5     0.00000   48.57638   50.23336    7.57338
    1062      444        5     0.00000   46.40603   50.21580    8.17807
    1063      444        5     0.00000   32.49119   30.69476   13.45776
    1064      444        5     0.00000   32.99506   31.67447   11.49238
    1065      444        5     0.00000   34.38832   39.85127   22.25588
    1066      444        5     0.00000   36.55867   40.41552   22.03776
    1067      444        5     0.00000   50.47351   38.88625    1.87325
    1068      444        5     0.00000   49.96964   37.35984    3.45205
    1069      444        5     0.00000   50.47351   40.94657   20.70688
    1070      444        5     0.00000   49.96964   42.47298   19.12808
    1071      444        5     0.00000   34.38832   39.98155    0.32425
    1072      444        5     0.00000   36.55867   39.41730    0.54237
    1073      444        5     0.00000   32.49119   49.13806    9.12237
    1074      444        5     0.00000   32.99506   48.15835   11.08775
    1075      444        5     0.00000   48.57638   29.59945   15.00676
    1076      444        5     0.00000   46.40603   29.61702   14.40206
    1077      444        5     0.00000   44.97295   33.74022    0.32425
    1078      444        5     0.00000   44.37644   35.90194    0.54237
    1079      444        5     0.00000   36.09462   47.18790   20.70688
    1080      444        5     0.00000   35.02465   45.98833   19.12808
    1081      444        5     0.00000   46.87008   51.21850   15.00676
    1082      444        5     0.00000   47.94005   49.33014   14.40206
    1083      444        5     0.00000   37.99175   27.51901    9.12237
    1084      444        5     0.00000   38.58826   28.44523   11.08775
    1085      444        5     0.00000   29.00059   38.93127   15.00676
    1086      444        5     0.00000   30.10098   40.80208   14.40206
    1087      444        5     0.00000   53.96411   43.09216    9.12237
    1088      444        5     0.00000   52.86372   43.14565   11.08775
    1089      444        5     0.00000   45.08578   46.02745    0.32425
    1090      444        5     0.00000   43.51194   44.43000    0.54237
    1091      444        5     0.00000   37.87892   31.61475   20.70688
    1092      444        5     0.00000   39.45276   31.28792   19.12808
    1093      444        5     0.00000   46.87008   47.18790   20.70688
    1094      444        5     0.00000   47.94005   45.98833   19.12808
    1095      444        5     0.00000   37.99175   33.74022    0.32425
    1096      444        5     0.00000   38.58826   35.90194    0.54237
    1097      444        5     0.00000   44.97295   27.51901    9.12237
    1098      444        5     0.00000   44.37644   28.44523   11.08775
    1099      444        5     0.00000   36.09462   51.21850   15.00676
    1100      444        5     0.00000   35.02465   49.33014   14.40206
    1101      444        5     0.00000   37.87892   46.02745    0.32425
    1102      444        5     0.00000   39.45276   44.43000    0.54237
    1103      444        5     0.00000   45.08578   31.61475   20.70688
    1104      444        5     0.00000   43.51194   31.28792   19.12808
    1105      444        5     0.00000   53.96411   38.93127   15.00676
    1106      444        5     0.00000   52.86372   40.80208   14.40206
    1107      444        5     0.00000   29.00059   43.09216    9.12237
    1108      444        5     0.00000   30.10098   43.14565   11.08775
    1109      444        5     0.00000   34.38832   29.59945   15.00676
    1110      444        5     0.00000   36.55867   29.61702   14.40206
    1111      444        5     0.00000   50.47351   49.13806    9.12237
    1112      444        5     0.00000   49.96964   48.15835   11.08775
    1113      444        5     0.00000   48.57638   39.98155    0.32425
    1114      444        5     0.00000   46.40603   39.41730    0.54237
    1115      444        5     0.00000   32.49119   40.94657   20.70688
    1116      444        5     0.00000   32.99506   42.47298   19.12808
    1117      444        5     0.00000   32.49119   38.88625    1.87325
    1118      444        5     0.00000   32.99506   37.35984    3.45205
    1119      444        5     0.00000   48.57638   39.85127   22.25588
    1120      444        5     0.00000   46.40603   40.41552   22.03776
    1121      444        5     0.00000   50.47351   30.69476   13.45776
    1122      444        5     0.00000   49.96964   31.67447   11.49238
    1123      444        5     0.00000   34.38832   50.23336    7.57338
    1124      444        5     0.00000   36.55867   50.21580    8.17807
    1125      444        5     0.00000   37.99175   46.09260   22.25588
    1126      444        5     0.00000   38.58826   43.93088   22.03776
    1127      444        5     0.00000   46.87008   32.64492    1.87325
    1128      444        5     0.00000   47.94005   33.84449    3.45205
    1129      444        5     0.00000   36.09462   28.61432    7.57338
    1130      444        5     0.00000   35.02465   30.50268    8.17807
    1131      444        5     0.00000   44.97295   52.31381   13.45776
    1132      444        5     0.00000   44.37644   51.38759   11.49238
    1133      444        5     0.00000   53.96411   40.90155    7.57338
    1134      444        5     0.00000   52.86372   39.03074    8.17807
    1135      444        5     0.00000   29.00059   36.74066   13.45776
    1136      444        5     0.00000   30.10098   36.68717   11.49238
    1137      444        5     0.00000   37.87892   33.80537   22.25588
    1138      444        5     0.00000   39.45276   35.40282   22.03776
    1139      444        5     0.00000   45.08578   48.21807    1.87325
    1140      444        5     0.00000   43.51194   48.54490    3.45205
    1141      444        6     0.00000   33.94501   34.20756    0.98901
    1142      444        6     0.00000   32.76967   36.24330    0.98901
    1143      444        6     0.00000   22.54013   28.98011   11.26071
    1144      444        6     0.00000   21.36479   28.30153    9.34140
    1145      444        6     0.00000   28.83023   25.34852    0.98901
    1146      444        6     0.00000   26.47957   25.34852    0.98901
    1147      444        6     0.00000   27.65490   39.19632    9.34140
    1148      444        6     0.00000   27.65490   37.83916   11.26071
    1149      444        6     0.00000   33.94501   28.30153    9.34140
    1150      444        6     0.00000   32.76967   28.98011   11.26071
    1151      444        6     0.00000   21.36479   34.20756    0.98901
    1152      444        6     0.00000   22.54013   36.24330    0.98901
    1153      444        6     0.00000   50.19503   43.58952   21.59112
    1154      444        6     0.00000   49.01969   45.62525   21.59112
    1155      444        6     0.00000   60.42457   50.85271   11.31942
    1156      444        6     0.00000   61.59991   51.53129   13.23873
    1157      444        6     0.00000   60.42457   43.58952   21.59112
    1158      444        6     0.00000   61.59991   45.62525   21.59112
    1159      444        6     0.00000   49.01969   51.53129   13.23873
    1160      444        6     0.00000   50.19503   50.85271   11.31942
    1161      444        6     0.00000   55.30980   40.63650   13.23873
    1162      444        6     0.00000   55.30980   41.99366   11.31942
    1163      444        6     0.00000   56.48513   54.48430   21.59112
    1164      444        6     0.00000   54.13447   54.48430   21.59112
    1165      444        6     0.00000   46.91654   44.44101   21.14494
    1166      444        6     0.00000   36.04816   35.39181    1.43519
    1167      444        6     0.00000   46.91654   29.11695   10.30918
    1168      444        6     0.00000   36.04816   50.71587   12.27095
    1169      444        6     0.00000   40.28102   46.88486    1.43519
    1170      444        6     0.00000   42.68368   32.94796   21.14494
    1171      444        6     0.00000   53.55205   39.22282   12.27095
    1172      444        6     0.00000   29.41265   40.61000   10.30918
    1173      444        6     0.00000   34.84683   29.81053   12.27095
    1174      444        6     0.00000   48.11787   50.02229   10.30918
    1175      444        6     0.00000   48.11787   37.47257    1.43519
    1176      444        6     0.00000   34.84683   42.36025   21.14494
    1177      444        6     0.00000   34.84683   37.47257    1.43519
    1178      444        6     0.00000   48.11787   42.36025   21.14494
    1179      444        6     0.00000   48.11787   29.81053   12.27095
    1180      444        6     0.00000   34.84683   50.02229   10.30918
    1181      444        6     0.00000   36.04816   44.44101   21.14494
    1182      444        6     0.00000   46.91654   35.39181    1.43519
    1183      444        6     0.00000   36.04816   29.11695   10.30918
    1184      444        6     0.00000   46.91654   50.71587   12.27095
    1185      444        6     0.00000   53.55205   40.61000   10.30918
    1186      444        6     0.00000   29.41265   39.22282   12.27095
    1187      444        6     0.00000   40.28102   32.94796   21.14494
    1188      444        6     0.00000   42.68368   46.88486    1.43519
    1189      444        1     0.00000   60.09230   50.66071   44.74885
    1190      444        1     0.00000   48.02163   43.69170   25.03753
    1191      444        1     0.00000   62.59825   38.16951   32.84709
    1192      444        1     0.00000   50.52758   59.07653   32.84709
    1193      444        1     0.00000   55.30994   56.31543   25.03753
    1194      444        1     0.00000   55.30994   42.37742   44.74885
    1195      444        1     0.00000   67.38061   46.45280   32.84709
    1196      444        1     0.00000   43.23927   46.45280   32.84709
    1197      444        1     0.00000   48.02163   38.16951   32.84709
    1198      444        1     0.00000   60.09230   59.07653   32.84709
    1199      444        1     0.00000   62.59825   43.69170   25.03753
    1200      444        1     0.00000   50.52758   50.66071   44.74885
    1201      444        1     0.00000   50.52730   45.13867   22.99154
    1202      444        1     0.00000   62.59797   52.10768   42.70287
    1203      444        1     0.00000   60.09202   36.72286   34.89330
    1204      444        1     0.00000   48.02135   57.62988   34.89330
    1205      444        1     0.00000   48.02135   52.10768   42.70287
    1206      444        1     0.00000   60.09202   45.13867   22.99154
    1207      444        1     0.00000   50.52730   36.72286   34.89330
    1208      444        1     0.00000   62.59797   57.62988   34.89330
    1209      444        1     0.00000   67.38033   49.34658   34.89330
    1210      444        1     0.00000   43.23899   49.34658   34.89330
    1211      444        1     0.00000   55.30966   39.48396   42.70287
    1212      444        1     0.00000   55.30966   53.42197   22.99154
    1213      444        1     0.00000   49.63142   41.76837   22.58013
    1214      444        1     0.00000   47.16073   46.04773   22.58013
    1215      444        1     0.00000   35.80397   36.63800   35.88751
    1216      444        1     0.00000   33.33328   35.21154   31.85289
    1217      444        1     0.00000   43.95304   31.93313   22.58013
    1218      444        1     0.00000   39.01166   31.93313   22.58013
    1219      444        1     0.00000   41.48235   49.32614   31.85289
    1220      444        1     0.00000   41.48235   46.47324   35.88751
    1221      444        1     0.00000   49.63142   35.21154   31.85289
    1222      444        1     0.00000   47.16073   36.63800   35.88751
    1223      444        1     0.00000   33.33328   41.76837   22.58013
    1224      444        1     0.00000   35.80397   46.04773   22.58013
    1225      444        2     0.00000   50.68590   38.28463   25.57426
    1226      444        2     0.00000   56.53215   55.55087   44.94349
    1227      444        2     0.00000   54.08745   60.89009   37.39270
    1228      444        2     0.00000   59.93370   36.87318   27.57034
    1229      444        2     0.00000   61.32474   43.01552   44.94349
    1230      444        2     0.00000   49.29486   56.71164   25.57426
    1231      444        2     0.00000   43.44861   49.40853   27.57034
    1232      444        2     0.00000   67.17099   42.46308   37.39270
    1233      444        2     0.00000   62.54709   57.41736   27.57034
    1234      444        2     0.00000   44.67096   40.34591   37.39270
    1235      444        2     0.00000   48.07251   45.13269   44.94349
    1236      444        2     0.00000   65.94864   48.70281   25.57426
    1237      444        2     0.00000   65.94864   47.09657   42.16614
    1238      444        2     0.00000   48.07251   50.66670   22.79690
    1239      444        2     0.00000   44.67096   55.45347   30.34770
    1240      444        2     0.00000   62.54709   38.38202   40.17005
    1241      444        2     0.00000   56.53215   40.24851   22.79690
    1242      444        2     0.00000   50.68590   57.51476   42.16614
    1243      444        2     0.00000   59.93370   58.92620   40.17005
    1244      444        2     0.00000   54.08745   34.90930   30.34770
    1245      444        2     0.00000   43.44861   46.39085   40.17005
    1246      444        2     0.00000   67.17099   53.33631   30.34770
    1247      444        2     0.00000   61.32474   52.78386   22.79690
    1248      444        2     0.00000   49.29486   39.08775   42.16614
    1249      444        2     0.00000   59.93370   57.51476   42.16614
    1250      444        2     0.00000   54.08745   40.24851   22.79690
    1251      444        2     0.00000   56.53215   34.90930   30.34770
    1252      444        2     0.00000   50.68590   58.92620   40.17005
    1253      444        2     0.00000   49.29486   52.78386   22.79690
    1254      444        2     0.00000   61.32474   39.08775   42.16614
    1255      444        2     0.00000   67.17099   46.39085   40.17005
    1256      444        2     0.00000   43.44861   53.33631   30.34770
    1257      444        2     0.00000   48.07251   38.38202   40.17005
    1258      444        2     0.00000   65.94864   55.45347   30.34770
    1259      444        2     0.00000   62.54709   50.66670   22.79690
    1260      444        2     0.00000   44.67096   47.09657   42.16614
    1261      444        2     0.00000   44.67096   48.70281   25.57426
    1262      444        2     0.00000   62.54709   45.13269   44.94349
    1263      444        2     0.00000   65.94864   40.34591   37.39270
    1264      444        2     0.00000   48.07251   57.41736   27.57034
    1265      444        2     0.00000   54.08745   55.55087   44.94349
    1266      444        2     0.00000   59.93370   38.28463   25.57426
    1267      444        2     0.00000   50.68590   36.87318   27.57034
    1268      444        2     0.00000   56.53215   60.89009   37.39270
    1269      444        2     0.00000   67.17099   49.40853   27.57034
    1270      444        2     0.00000   43.44861   42.46308   37.39270
    1271      444        2     0.00000   49.29486   43.01552   44.94349
    1272      444        2     0.00000   61.32474   56.71164   25.57426
    1273      444        3     0.00000   49.48153   40.82251   25.62009
    1274      444        3     0.00000   49.70775   39.73168   26.59917
    1275      444        3     0.00000   50.31256   38.53850   26.38714
    1276      444        3     0.00000   57.95997   53.14199   44.71521
    1277      444        3     0.00000   56.53076   53.53828   44.71837
    1278      444        3     0.00000   56.01500   54.78288   44.85769
    1279      444        3     0.00000   52.65963   59.87190   35.19768
    1280      444        3     0.00000   54.08884   60.00698   35.57026
    1281      444        3     0.00000   54.60460   60.55319   36.69723
    1282      444        3     0.00000   61.13807   37.76236   29.94780
    1283      444        3     0.00000   60.91185   38.32183   28.59299
    1284      444        3     0.00000   60.30704   37.72420   27.53873
    1285      444        3     0.00000   58.52468   42.98343   44.71521
    1286      444        3     0.00000   59.58248   44.02301   44.71837
    1287      444        3     0.00000   60.91821   43.84738   44.85769
    1288      444        3     0.00000   52.09492   56.48571   25.62009
    1289      444        3     0.00000   51.03712   56.83522   26.59917
    1290      444        3     0.00000   49.70139   56.90803   26.38714
    1291      444        3     0.00000   43.61648   47.92093   29.94780
    1292      444        3     0.00000   44.21410   47.83710   28.59299
    1293      444        3     0.00000   43.99895   48.65970   27.53873
    1294      444        3     0.00000   67.00312   44.20870   35.19768
    1295      444        3     0.00000   66.40550   42.90343   35.57026
    1296      444        3     0.00000   66.62065   42.18366   36.69723
    1297      444        3     0.00000   61.17485   58.01579   29.94780
    1298      444        3     0.00000   60.80345   57.54014   28.59299
    1299      444        3     0.00000   61.62341   57.31517   27.53873
    1300      444        3     0.00000   46.26665   39.61847   35.19768
    1301      444        3     0.00000   45.43506   40.78866   35.57026
    1302      444        3     0.00000   44.70415   40.96222   36.69723
    1303      444        3     0.00000   49.44475   47.57365   44.71521
    1304      444        3     0.00000   49.81615   46.13778   44.71837
    1305      444        3     0.00000   48.99619   45.06882   44.85769
    1306      444        3     0.00000   64.35295   46.39085   25.62009
    1307      444        3     0.00000   65.18454   47.13218   26.59917
    1308      444        3     0.00000   65.91545   48.25255   26.38714
    1309      444        3     0.00000   64.35295   49.40853   42.12030
    1310      444        3     0.00000   65.18454   48.66720   41.14123
    1311      444        3     0.00000   65.91545   47.54683   41.35325
    1312      444        3     0.00000   49.44475   48.22573   23.02519
    1313      444        3     0.00000   49.81615   49.66160   23.02202
    1314      444        3     0.00000   48.99619   50.73056   22.88271
    1315      444        3     0.00000   46.26665   56.18091   32.54271
    1316      444        3     0.00000   45.43506   55.01072   32.17014
    1317      444        3     0.00000   44.70415   54.83716   31.04316
    1318      444        3     0.00000   61.17485   37.78360   37.79259
    1319      444        3     0.00000   60.80345   38.25924   39.14740
    1320      444        3     0.00000   61.62341   38.48421   40.20167
    1321      444        3     0.00000   57.95997   42.65739   23.02519
    1322      444        3     0.00000   56.53076   42.26110   23.02202
    1323      444        3     0.00000   56.01500   41.01651   22.88271
    1324      444        3     0.00000   49.48153   54.97687   42.12030
    1325      444        3     0.00000   49.70775   56.06771   41.14123
    1326      444        3     0.00000   50.31256   57.26089   41.35325
    1327      444        3     0.00000   61.13807   58.03702   37.79259
    1328      444        3     0.00000   60.91185   57.47755   39.14740
    1329      444        3     0.00000   60.30704   58.07518   40.20167
    1330      444        3     0.00000   52.65963   35.92748   32.54271
    1331      444        3     0.00000   54.08884   35.79241   32.17014
    1332      444        3     0.00000   54.60460   35.24619   31.04316
    1333      444        3     0.00000   43.61648   47.87846   37.79259
    1334      444        3     0.00000   44.21410   47.96228   39.14740
    1335      444        3     0.00000   43.99895   47.13968   40.20167
    1336      444        3     0.00000   67.00312   51.59068   32.54271
    1337      444        3     0.00000   66.40550   52.89595   32.17014
    1338      444        3     0.00000   66.62065   53.61572   31.04316
    1339      444        3     0.00000   58.52468   52.81596   23.02519
    1340      444        3     0.00000   59.58248   51.77637   23.02202
    1341      444        3     0.00000   60.91821   51.95201   22.88271
    1342      444        3     0.00000   52.09492   39.31367   42.12030
    1343      444        3     0.00000   51.03712   38.96416   41.14123
    1344      444        3     0.00000   49.70139   38.89136   41.35325
    1345      444        3     0.00000   61.13807   54.97687   42.12030
    1346      444        3     0.00000   60.91185   56.06771   41.14123
    1347      444        3     0.00000   60.30704   57.26089   41.35325
    1348      444        3     0.00000   52.65963   42.65739   23.02519
    1349      444        3     0.00000   54.08884   42.26110   23.02202
    1350      444        3     0.00000   54.60460   41.01651   22.88271
    1351      444        3     0.00000   57.95997   35.92748   32.54271
    1352      444        3     0.00000   56.53076   35.79241   32.17014
    1353      444        3     0.00000   56.01500   35.24619   31.04316
    1354      444        3     0.00000   49.48153   58.03702   37.79259
    1355      444        3     0.00000   49.70775   57.47755   39.14740
    1356      444        3     0.00000   50.31256   58.07518   40.20167
    1357      444        3     0.00000   52.09492   52.81596   23.02519
    1358      444        3     0.00000   51.03712   51.77637   23.02202
    1359      444        3     0.00000   49.70139   51.95201   22.88271
    1360      444        3     0.00000   58.52468   39.31367   42.12030
    1361      444        3     0.00000   59.58248   38.96416   41.14123
    1362      444        3     0.00000   60.91821   38.89136   41.35325
    1363      444        3     0.00000   67.00312   47.87846   37.79259
    1364      444        3     0.00000   66.40550   47.96228   39.14740
    1365      444        3     0.00000   66.62065   47.13968   40.20167
    1366      444        3     0.00000   43.61648   51.59068   32.54271
    1367      444        3     0.00000   44.21410   52.89595   32.17014
    1368      444        3     0.00000   43.99895   53.61572   31.04316
    1369      444        3     0.00000   49.44475   37.78360   37.79259
    1370      444        3     0.00000   49.81615   38.25924   39.14740
    1371      444        3     0.00000   48.99619   38.48421   40.20167
    1372      444        3     0.00000   64.35295   56.18091   32.54271
    1373      444        3     0.00000   65.18454   55.01072   32.17014
    1374      444        3     0.00000   65.91545   54.83716   31.04316
    1375      444        3     0.00000   61.17485   48.22573   23.02519
    1376      444        3     0.00000   60.80345   49.66160   23.02202
    1377      444        3     0.00000   61.62341   50.73056   22.88271
    1378      444        3     0.00000   46.26665   49.40853   42.12030
    1379      444        3     0.00000   45.43506   48.66720   41.14123
    1380      444        3     0.00000   44.70415   47.54683   41.35325
    1381      444        3     0.00000   46.26665   46.39085   25.62009
    1382      444        3     0.00000   45.43506   47.13218   26.59917
    1383      444        3     0.00000   44.70415   48.25255   26.38714
    1384      444        3     0.00000   61.17485   47.57365   44.71521
    1385      444        3     0.00000   60.80345   46.13778   44.71837
    1386      444        3     0.00000   61.62341   45.06882   44.85769
    1387      444        3     0.00000   64.35295   39.61847   35.19768
    1388      444        3     0.00000   65.18454   40.78866   35.57026
    1389      444        3     0.00000   65.91545   40.96222   36.69723
    1390      444        3     0.00000   49.44475   58.01579   29.94780
    1391      444        3     0.00000   49.81615   57.54014   28.59299
    1392      444        3     0.00000   48.99619   57.31517   27.53873
    1393      444        3     0.00000   52.65963   53.14199   44.71521
    1394      444        3     0.00000   54.08884   53.53828   44.71837
    1395      444        3     0.00000   54.60460   54.78288   44.85769
    1396      444        3     0.00000   61.13807   40.82251   25.62009
    1397      444        3     0.00000   60.91185   39.73168   26.59917
    1398      444        3     0.00000   60.30704   38.53850   26.38714
    1399      444        3     0.00000   49.48153   37.76236   29.94780
    1400      444        3     0.00000   49.70775   38.32183   28.59299
    1401      444        3     0.00000   50.31256   37.72420   27.53873
    1402      444        3     0.00000   57.95997   59.87190   35.19768
    1403      444        3     0.00000   56.53076   60.00698   35.57026
    1404      444        3     0.00000   56.01500   60.55319   36.69723
    1405      444        3     0.00000   67.00312   47.92093   29.94780
    1406      444        3     0.00000   66.40550   47.83710   28.59299
    1407      444        3     0.00000   66.62065   48.65970   27.53873
    1408      444        3     0.00000   43.61648   44.20870   35.19768
    1409      444        3     0.00000   44.21410   42.90343   35.57026
    1410      444        3     0.00000   43.99895   42.18366   36.69723
    1411      444        3     0.00000   52.09492   42.98343   44.71521
    1412      444        3     0.00000   51.03712   44.02301   44.71837
    1413      444        3     0.00000   49.70139   43.84738   44.85769
    1414      444        3     0.00000   58.52468   56.48571   25.62009
    1415      444        3     0.00000   59.58248   56.83522   26.59917
    1416      444        3     0.00000   60.91821   56.90803   26.38714
    1417      444        4     0.00000   49.12506   39.87426   28.19536
    1418      444        4     0.00000   55.30980   52.35436   44.59486
    1419      444        4     0.00000   55.30980   59.49589   34.49521
    1420      444        4     0.00000   61.49454   39.87426   28.19536
    1421      444        4     0.00000   59.16766   45.67236   44.59486
    1422      444        4     0.00000   51.45194   57.26855   28.19536
    1423      444        4     0.00000   45.26720   46.55627   28.19536
    1424      444        4     0.00000   65.35240   42.10159   34.49521
    1425      444        4     0.00000   59.16766   57.26855   28.19536
    1426      444        4     0.00000   45.26720   42.10159   34.49521
    1427      444        4     0.00000   51.45194   45.67236   44.59486
    1428      444        4     0.00000   65.35240   46.55627   28.19536
    1429      444        4     0.00000   65.35240   49.24312   39.54504
    1430      444        4     0.00000   51.45194   50.12703   23.14554
    1431      444        4     0.00000   45.26720   53.69779   33.24518
    1432      444        4     0.00000   59.16766   38.53083   39.54504
    1433      444        4     0.00000   55.30980   43.44502   23.14554
    1434      444        4     0.00000   49.12506   55.92513   39.54504
    1435      444        4     0.00000   61.49454   55.92513   39.54504
    1436      444        4     0.00000   55.30980   36.30350   33.24518
    1437      444        4     0.00000   45.26720   49.24312   39.54504
    1438      444        4     0.00000   65.35240   53.69779   33.24518
    1439      444        4     0.00000   59.16766   50.12703   23.14554
    1440      444        4     0.00000   51.45194   38.53083   39.54504
    1441      444        5     0.00000   49.92207   40.62820   24.45338
    1442      444        5     0.00000   48.85210   41.82777   26.03218
    1443      444        5     0.00000   58.80040   54.07588   44.83601
    1444      444        5     0.00000   58.20389   51.91417   44.61789
    1445      444        5     0.00000   51.81920   60.29709   36.03789
    1446      444        5     0.00000   52.41571   59.37087   34.07251
    1447      444        5     0.00000   60.69753   36.59760   30.15351
    1448      444        5     0.00000   61.76750   38.48597   30.75820
    1449      444        5     0.00000   58.91323   41.78865   44.83601
    1450      444        5     0.00000   57.33939   43.38610   44.61789
    1451      444        5     0.00000   51.70637   56.20135   24.45338
    1452      444        5     0.00000   53.28021   56.52818   26.03218
    1453      444        5     0.00000   42.82804   48.88483   30.15351
    1454      444        5     0.00000   43.92843   47.01403   30.75820
    1455      444        5     0.00000   67.79156   44.72394   36.03789
    1456      444        5     0.00000   66.69117   44.67045   34.07251
    1457      444        5     0.00000   62.40383   58.21665   30.15351
    1458      444        5     0.00000   60.23348   58.19908   30.75820
    1459      444        5     0.00000   46.31864   38.67804   36.03789
    1460      444        5     0.00000   46.82251   39.65775   34.07251
    1461      444        5     0.00000   48.21577   47.83455   44.83601
    1462      444        5     0.00000   50.38612   48.39881   44.61789
    1463      444        5     0.00000   64.30096   46.86953   24.45338
    1464      444        5     0.00000   63.79709   45.34313   26.03218
    1465      444        5     0.00000   64.30096   48.92985   43.28701
    1466      444        5     0.00000   63.79709   50.45626   41.70821
    1467      444        5     0.00000   48.21577   47.96484   22.90438
    1468      444        5     0.00000   50.38612   47.40058   23.12251
    1469      444        5     0.00000   46.31864   57.12134   31.70250
    1470      444        5     0.00000   46.82251   56.14163   33.66788
    1471      444        5     0.00000   62.40383   37.58274   37.58689
    1472      444        5     0.00000   60.23348   37.60030   36.98219
    1473      444        5     0.00000   58.80040   41.72351   22.90438
    1474      444        5     0.00000   58.20389   43.88522   23.12251
    1475      444        5     0.00000   49.92207   55.17118   43.28701
    1476      444        5     0.00000   48.85210   53.97162   41.70821
    1477      444        5     0.00000   60.69753   59.20178   37.58689
    1478      444        5     0.00000   61.76750   57.31342   36.98219
    1479      444        5     0.00000   51.81920   35.50229   31.70250
    1480      444        5     0.00000   52.41571   36.42851   33.66788
    1481      444        5     0.00000   42.82804   46.91455   37.58689
    1482      444        5     0.00000   43.92843   48.78536   36.98219
    1483      444        5     0.00000   67.79156   51.07544   31.70250
    1484      444        5     0.00000   66.69117   51.12893   33.66788
    1485      444        5     0.00000   58.91323   54.01073   22.90438
    1486      444        5     0.00000   57.33939   52.41328   23.12251
    1487      444        5     0.00000   51.70637   39.59804   43.28701
    1488      444        5     0.00000   53.28021   39.27120   41.70821
    1489      444        5     0.00000   60.69753   55.17118   43.28701
    1490      444        5     0.00000   61.76750   53.97162   41.70821
    1491      444        5     0.00000   51.81920   41.72351   22.90438
    1492      444        5     0.00000   52.41571   43.88522   23.12251
    1493      444        5     0.00000   58.80040   35.50229   31.70250
    1494      444        5     0.00000   58.20389   36.42851   33.66788
    1495      444        5     0.00000   49.92207   59.20178   37.58689
    1496      444        5     0.00000   48.85210   57.31342   36.98219
    1497      444        5     0.00000   51.70637   54.01073   22.90438
    1498      444        5     0.00000   53.28021   52.41328   23.12251
    1499      444        5     0.00000   58.91323   39.59804   43.28701
    1500      444        5     0.00000   57.33939   39.27120   41.70821
    1501      444        5     0.00000   67.79156   46.91455   37.58689
    1502      444        5     0.00000   66.69117   48.78536   36.98219
    1503      444        5     0.00000   42.82804   51.07544   31.70250
    1504      444        5     0.00000   43.92843   51.12893   33.66788
    1505      444        5     0.00000   48.21577   37.58274   37.58689
    1506      444        5     0.00000   50.38612   37.60030   36.98219
    1507      444        5     0.00000   64.30096   57.12134   31.70250
    1508      444        5     0.00000   63.79709   56.14163   33.66788
    1509      444        5     0.00000   62.40383   47.96484   22.90438
    1510      444        5     0.00000   60.23348   47.40058   23.12251
    1511      444        5     0.00000   46.31864   48.92985   43.28701
    1512      444        5     0.00000   46.82251   50.45626   41.70821
    1513      444        5     0.00000   46.31864   46.86953   24.45338
    1514      444        5     0.00000   46.82251   45.34313   26.03218
    1515      444        5     0.00000   62.40383   47.83455   44.83601
    1516      444        5     0.00000   60.23348   48.39881   44.61789
    1517      444        5     0.00000   64.30096   38.67804   36.03789
    1518      444        5     0.00000   63.79709   39.65775   34.07251
    1519      444        5     0.00000   48.21577   58.21665   30.15351
    1520      444        5     0.00000   50.38612   58.19908   30.75820
    1521      444        5     0.00000   51.81920   54.07588   44.83601
    1522      444        5     0.00000   52.41571   51.91417   44.61789
    1523      444        5     0.00000   60.69753   40.62820   24.45338
    1524      444        5     0.00000   61.76750   41.82777   26.03218
    1525      444        5     0.00000   49.92207   36.59760   30.15351
    1526      444        5     0.00000   48.85210   38.48597   30.75820
    1527      444        5     0.00000   58.80040   60.29709   36.03789
    1528      444        5     0.00000   58.20389   59.37087   34.07251
    1529      444        5     0.00000   67.79156   48.88483   30.15351
    1530      444        5     0.00000   66.69117   47.01403   30.75820
    1531      444        5     0.00000   42.82804   44.72394   36.03789
    1532      444        5     0.00000   43.92843   44.67045   34.07251
    1533      444        5     0.00000   51.70637   41.78865   44.83601
    1534      444        5     0.00000   53.28021   43.38610   44.61789
    1535      444        5     0.00000   58.91323   56.20135   24.45338
    1536      444        5     0.00000   57.33939   56.52818   26.03218
    1537      444        6     0.00000   47.77246   42.19085   23.56914
    1538      444        6     0.00000   46.59712   44.22658   23.56914
    1539      444        6     0.00000   36.36758   36.96339   33.84084
    1540      444        6     0.00000   35.19224   36.28481   31.92153
    1541      444        6     0.00000   42.65768   33.33180   23.56914
    1542      444        6     0.00000   40.30702   33.33180   23.56914
    1543      444        6     0.00000   41.48235   47.17960   31.92153
    1544      444        6     0.00000   41.48235   45.82244   33.84084
    1545      444        6     0.00000   47.77246   36.28481   31.92153
    1546      444        6     0.00000   46.59712   36.96339   33.84084
    1547      444        6     0.00000   35.19224   42.19085   23.56914
    1548      444        6     0.00000   36.36758   44.22658   23.56914
    1549      444        6     0.00000   64.02248   51.57280   44.17125
    1550      444        6     0.00000   62.84714   53.60854   44.17125
    1551      444        6     0.00000   74.25202   58.83599   33.89955
    1552      444        6     0.00000   75.42736   59.51457   35.81886
    1553      444        6     0.00000   74.25202   51.57280   44.17125
    1554      444        6     0.00000   75.42736   53.60854   44.17125
    1555      444        6     0.00000   62.84714   59.51457   35.81886
    1556      444        6     0.00000   64.02248   58.83599   33.89955
    1557      444        6     0.00000   69.13725   48.61978   35.81886
    1558      444        6     0.00000   69.13725   49.97694   33.89955
    1559      444        6     0.00000   70.31258   62.46758   44.17125
    1560      444        6     0.00000   67.96192   62.46758   44.17125
    1561      444        6     0.00000   60.74399   52.42430   43.72507
    1562      444        6     0.00000   49.87561   43.37509   24.01532
    1563      444        6     0.00000   60.74399   37.10023   32.88932
    1564      444        6     0.00000   49.87561   58.69916   34.85108
    1565      444        6     0.00000   54.10847   54.86814   24.01532
    1566      444        6     0.00000   56.51113   40.93124   43.72507
    1567      444        6     0.00000   67.37950   47.20610   34.85108
    1568      444        6     0.00000   43.24010   48.59328   32.88932
    1569      444        6     0.00000   48.67428   37.79381   34.85108
    1570      444        6     0.00000   61.94532   58.00557   32.88932
    1571      444        6     0.00000   61.94532   45.45585   24.01532
    1572      444        6     0.00000   48.67428   50.34353   43.72507
    1573      444        6     0.00000   48.67428   45.45585   24.01532
    1574      444        6     0.00000   61.94532   50.34353   43.72507
    1575      444        6     0.00000   61.94532   37.79381   34.85108
    1576      444        6     0.00000   48.67428   58.00557   32.88932
    1577      444        6     0.00000   49.87561   52.42430   43.72507
    1578      444        6     0.00000   60.74399   43.37509   24.01532
    1579      444        6     0.00000   49.87561   37.10023   32.88932
    1580      444        6     0.00000   60.74399   58.69916   34.85108
    1581      444        6     0.00000   67.37950   48.59328   32.88932
    1582      444        6     0.00000   43.24010   47.20610   34.85108
    1583      444        6     0.00000   54.10847   40.93124   43.72507
    1584      444        6     0.00000   56.51113   54.86814   24.01532
    1585      444        1     0.00000   60.09230   18.72758   22.16872
    1586      444        1     0.00000   48.02163   11.75858    2.45740
    1587      444        1     0.00000   62.59825    6.23638   10.26696
    1588      444        1     0.00000   50.52758   27.14340   10.26696
    1589      444        1     0.00000   55.30994   24.38230    2.45740
    1590      444        1     0.00000   55.30994   10.44429   22.16872
    1591      444        1     0.00000   67.38061   14.51967   10.26696
    1592      444        1     0.00000   43.23927   14.51967   10.26696
    1593      444        1     0.00000   48.02163    6.23638   10.26696
    1594      444        1     0.00000   60.09230   27.14340   10.26696
    1595      444        1     0.00000   62.59825   11.75858    2.45740
    1596      444        1     0.00000   50.52758   18.72758   22.16872
    1597      444        1     0.00000   50.52730   13.20555    0.41141
    1598      444        1     0.00000   62.59797   20.17455   20.12274
    1599      444        1     0.00000   60.09202    4.78973   12.31317
    1600      444        1     0.00000   48.02135   25.69675   12.31317
    1601      444        1     0.00000   48.02135   20.17455   20.12274
    1602      444        1     0.00000   60.09202   13.20555    0.41141
    1603      444        1     0.00000   50.52730    4.78973   12.31317
    1604      444        1     0.00000   62.59797   25.69675   12.31317
    1605      444        1     0.00000   67.38033   17.41345   12.31317
    1606      444        1     0.00000   43.23899   17.41345   12.31317
    1607      444        1     0.00000   55.30966    7.55083   20.12274
    1608      444        1     0.00000   55.30966   21.48884    0.41141
    1609      444        1     0.00000   49.63142    9.83524    0.00000
    1610      444        1     0.00000   47.16073   14.11460    0.00000
    1611      444        1     0.00000   35.80397    4.70487   13.30737
    1612      444        1     0.00000   33.33328    3.27841    9.27276
    1613      444        1     0.00000   43.95304    0.00000    0.00000
    1614      444        1     0.00000   39.01166    0.00000    0.00000
    1615      444        1     0.00000   41.48235   17.39302    9.27276
    1616      444        1     0.00000   41.48235   14.54011   13.30737
    1617      444        1     0.00000   49.63142    3.27841    9.27276
    1618      444        1     0.00000   47.16073    4.70487   13.30737
    1619      444        1     0.00000   33.33328    9.83524    0.00000
    1620      444        1     0.00000   35.80397   14.11460    0.00000
    1621      444        2     0.00000   50.68590    6.35150    2.99413
    1622      444        2     0.00000   56.53215   23.61774   22.36336
    1623      444        2     0.00000   54.08745   28.95696   14.81257
    1624      444        2     0.00000   59.93370    4.94005    4.99021
    1625      444        2     0.00000   61.32474   11.08239   22.36336
    1626      444        2     0.00000   49.29486   24.77851    2.99413
    1627      444        2     0.00000   43.44861   17.47540    4.99021
    1628      444        2     0.00000   67.17099   10.52995   14.81257
    1629      444        2     0.00000   62.54709   25.48423    4.99021
    1630      444        2     0.00000   44.67096    8.41278   14.81257
    1631      444        2     0.00000   48.07251   13.19956   22.36336
    1632      444        2     0.00000   65.94864   16.76968    2.99413
    1633      444        2     0.00000   65.94864   15.16345   19.58601
    1634      444        2     0.00000   48.07251   18.73357    0.21677
    1635      444        2     0.00000   44.67096   23.52035    7.76757
    1636      444        2     0.00000   62.54709    6.44890   17.58992
    1637      444        2     0.00000   56.53215    8.31539    0.21677
    1638      444        2     0.00000   50.68590   25.58163   19.58601
    1639      444        2     0.00000   59.93370   26.99307   17.58992
    1640      444        2     0.00000   54.08745    2.97617    7.76757
    1641      444        2     0.00000   43.44861   14.45772   17.58992
    1642      444        2     0.00000   67.17099   21.40318    7.76757
    1643      444        2     0.00000   61.32474   20.85074    0.21677
    1644      444        2     0.00000   49.29486    7.15462   19.58601
    1645      444        2     0.00000   59.93370   25.58163   19.58601
    1646      444        2     0.00000   54.08745    8.31539    0.21677
    1647      444        2     0.00000   56.53215    2.97617    7.76757
    1648      444        2     0.00000   50.68590   26.99307   17.58992
    1649      444        2     0.00000   49.29486   20.85074    0.21677
    1650      444        2     0.00000   61.32474    7.15462   19.58601
    1651      444        2     0.00000   67.17099   14.45772   17.58992
    1652      444        2     0.00000   43.44861   21.40318    7.76757
    1653      444        2     0.00000   48.07251    6.44890   17.58992
    1654      444        2     0.00000   65.94864   23.52035    7.76757
    1655      444        2     0.00000   62.54709   18.73357    0.21677
    1656      444        2     0.00000   44.67096   15.16345   19.58601
    1657      444        2     0.00000   44.67096   16.76968    2.99413
    1658      444        2     0.00000   62.54709   13.19956   22.36336
    1659      444        2     0.00000   65.94864    8.41278   14.81257
    1660      444        2     0.00000   48.07251   25.48423    4.99021
    1661      444        2     0.00000   54.08745   23.61774   22.36336
    1662      444        2     0.00000   59.93370    6.35150    2.99413
    1663      444        2     0.00000   50.68590    4.94005    4.99021
    1664      444        2     0.00000   56.53215   28.95696   14.81257
    1665      444        2     0.00000   67.17099   17.47540    4.99021
    1666      444        2     0.00000   43.44861   10.52995   14.81257
    1667      444        2     0.00000   49.29486   11.08239   22.36336
    1668      444        2     0.00000   61.32474   24.77851    2.99413
    1669      444        3     0.00000   49.48153    8.88938    3.03996
    1670      444        3     0.00000   49.70775    7.79855    4.01904
    1671      444        3     0.00000   50.31256    6.60537    3.80701
    1672      444        3     0.00000   57.95997   21.20887   22.13508
    1673      444        3     0.00000   56.53076   21.60516   22.13824
    1674      444        3     0.00000   56.01500   22.84975   22.27756
    1675      444        3     0.00000   52.65963   27.93877   12.61755
    1676      444        3     0.00000   54.08884   28.07385   12.99012
    1677      444        3     0.00000   54.60460   28.62007   14.11710
    1678      444        3     0.00000   61.13807    5.82923    7.36767
    1679      444        3     0.00000   60.91185    6.38870    6.01286
    1680      444        3     0.00000   60.30704    5.79107    4.95860
    1681      444        3     0.00000   58.52468   11.05030   22.13508
    1682      444        3     0.00000   59.58248   12.08988   22.13824
    1683      444        3     0.00000   60.91821   11.91425   22.27756
    1684      444        3     0.00000   52.09492   24.55258    3.03996
    1685      444        3     0.00000   51.03712   24.90209    4.01904
    1686      444        3     0.00000   49.70139   24.97490    3.80701
    1687      444        3     0.00000   43.61648   15.98780    7.36767
    1688      444        3     0.00000   44.21410   15.90398    6.01286
    1689      444        3     0.00000   43.99895   16.72657    4.95860
    1690      444        3     0.00000   67.00312   12.27557   12.61755
    1691      444        3     0.00000   66.40550   10.97031   12.99012
    1692      444        3     0.00000   66.62065   10.25053   14.11710
    1693      444        3     0.00000   61.17485   26.08266    7.36767
    1694      444        3     0.00000   60.80345   25.60702    6.01286
    1695      444        3     0.00000   61.62341   25.38205    4.95860
    1696      444        3     0.00000   46.26665    7.68535   12.61755
    1697      444        3     0.00000   45.43506    8.85554   12.99012
    1698      444        3     0.00000   44.70415    9.02909   14.11710
    1699      444        3     0.00000   49.44475   15.64053   22.13508
    1700      444        3     0.00000   49.81615   14.20465   22.13824
    1701      444        3     0.00000   48.99619   13.13569   22.27756
    1702      444        3     0.00000   64.35295   14.45772    3.03996
    1703      444        3     0.00000   65.18454   15.19905    4.01904
    1704      444        3     0.00000   65.91545   16.31943    3.80701
    1705      444        3     0.00000   64.35295   17.47540   19.54017
    1706      444        3     0.00000   65.18454   16.73408   18.56109
    1707      444        3     0.00000   65.91545   15.61370   18.77312
    1708      444        3     0.00000   49.44475   16.29260    0.44505
    1709      444        3     0.00000   49.81615   17.72847    0.44189
    1710      444        3     0.00000   48.99619   18.79744    0.30257
    1711      444        3     0.00000   46.26665   24.24778    9.96258
    1712      444        3     0.00000   45.43506   23.07759    9.59001
    1713      444        3     0.00000   44.70415   22.90404    8.46303
    1714      444        3     0.00000   61.17485    5.85047   15.21246
    1715      444        3     0.00000   60.80345    6.32611   16.56727
    1716      444        3     0.00000   61.62341    6.55108   17.62153
    1717      444        3     0.00000   57.95997   10.72426    0.44505
    1718      444        3     0.00000   56.53076   10.32797    0.44189
    1719      444        3     0.00000   56.01500    9.08338    0.30257
    1720      444        3     0.00000   49.48153   23.04374   19.54017
    1721      444        3     0.00000   49.70775   24.13458   18.56109
    1722      444        3     0.00000   50.31256   25.32776   18.77312
    1723      444        3     0.00000   61.13807   26.10390   15.21246
    1724      444        3     0.00000   60.91185   25.54443   16.56727
    1725      444        3     0.00000   60.30704   26.14206   17.62153
    1726      444        3     0.00000   52.65963    3.99436    9.96258
    1727      444        3     0.00000   54.08884    3.85928    9.59001
    1728      444        3     0.00000   54.60460    3.31306    8.46303
    1729      444        3     0.00000   43.61648   15.94533   15.21246
    1730      444        3     0.00000   44.21410   16.02915   16.56727
    1731      444        3     0.00000   43.99895   15.20656   17.62153
    1732      444        3     0.00000   67.00312   19.65755    9.96258
    1733      444        3     0.00000   66.40550   20.96282    9.59001
    1734      444        3     0.00000   66.62065   21.68259    8.46303
    1735      444        3     0.00000   58.52468   20.88283    0.44505
    1736      444        3     0.00000   59.58248   19.84325    0.44189
    1737      444        3     0.00000   60.91821   20.01888    0.30257
    1738      444        3     0.00000   52.09492    7.38054   19.54017
    1739      444        3     0.00000   51.03712    7.03104   18.56109
    1740      444        3     0.00000   49.70139    6.95823   18.77312
    1741      444        3     0.00000   61.13807   23.04374   19.54017
    1742      444        3     0.00000   60.91185   24.13458   18.56109
    1743      444        3     0.00000   60.30704   25.32776   18.77312
    1744      444        3     0.00000   52.65963   10.72426    0.44505
    1745      444        3     0.00000   54.08884   10.32797    0.44189
    1746      444        3     0.00000   54.60460    9.08338    0.30257
    1747      444        3     0.00000   57.95997    3.99436    9.96258
    1748      444        3     0.00000   56.53076    3.85928    9.59001
    1749      444        3     0.00000   56.01500    3.31306    8.46303
    1750      444        3     0.00000   49.48153   26.10390   15.21246
    1751      444        3     0.00000   49.70775   25.54443   16.56727
    1752      444        3     0.00000   50.31256   26.14206   17.62153
    1753      444        3     0.00000   52.09492   20.88283    0.44505
    1754      444        3     0.00000   51.03712   19.84325    0.44189
    1755      444        3     0.00000   49.70139   20.01888    0.30257
    1756      444        3     0.00000   58.52468    7.38054   19.54017
    1757      444        3     0.00000   59.58248    7.03104   18.56109
    1758      444        3     0.00000   60.91821    6.95823   18.77312
    1759      444        3     0.00000   67.00312   15.94533   15.21246
    1760      444        3     0.00000   66.40550   16.02915   16.56727
    1761      444        3     0.00000   66.62065   15.20656   17.62153
    1762      444        3     0.00000   43.61648   19.65755    9.96258
    1763      444        3     0.00000   44.21410   20.96282    9.59001
    1764      444        3     0.00000   43.99895   21.68259    8.46303
    1765      444        3     0.00000   49.44475    5.85047   15.21246
    1766      444        3     0.00000   49.81615    6.32611   16.56727
    1767      444        3     0.00000   48.99619    6.55108   17.62153
    1768      444        3     0.00000   64.35295   24.24778    9.96258
    1769      444        3     0.00000   65.18454   23.07759    9.59001
    1770      444        3     0.00000   65.91545   22.90404    8.46303
    1771      444        3     0.00000   61.17485   16.29260    0.44505
    1772      444        3     0.00000   60.80345   17.72847    0.44189
    1773      444        3     0.00000   61.62341   18.79744    0.30257
    1774      444        3     0.00000   46.26665   17.47540   19.54017
    1775      444        3     0.00000   45.43506   16.73408   18.56109
    1776      444        3     0.00000   44.70415   15.61370   18.77312
    1777      444        3     0.00000   46.26665   14.45772    3.03996
    1778      444        3     0.00000   45.43506   15.19905    4.01904
    1779      444        3     0.00000   44.70415   16.31943    3.80701
    1780      444        3     0.00000   61.17485   15.64053   22.13508
    1781      444        3     0.00000   60.80345   14.20465   22.13824
    1782      444        3     0.00000   61.62341   13.13569   22.27756
    1783      444        3     0.00000   64.35295    7.68535   12.61755
    1784      444        3     0.00000   65.18454    8.85554   12.99012
    1785      444        3     0.00000   65.91545    9.02909   14.11710
    1786      444        3     0.00000   49.44475   26.08266    7.36767
    1787      444        3     0.00000   49.81615   25.60702    6.01286
    1788      444        3     0.00000   48.99619   25.38205    4.95860
    1789      444        3     0.00000   52.65963   21.20887   22.13508
    1790      444        3     0.00000   54.08884   21.60516   22.13824
    1791      444        3     0.00000   54.60460   22.84975   22.27756
    1792      444        3     0.00000   61.13807    8.88938    3.03996
    1793      444        3     0.00000   60.91185    7.79855    4.01904
    1794      444        3     0.00000   60.30704    6.60537    3.80701
    1795      444        3     0.00000   49.48153    5.82923    7.36767
    1796      444        3     0.00000   49.70775    6.38870    6.01286
    1797      444        3     0.00000   50.31256    5.79107    4.95860
    1798      444        3     0.00000   57.95997   27.93877   12.61755
    1799      444        3     0.00000   56.53076   28.07385   12.99012
    1800      444        3     0.00000   56.01500   28.62007   14.11710
    1801      444        3     0.00000   67.00312   15.98780    7.36767
    1802      444        3     0.00000   66.40550   15.90398    6.01286
    1803      444        3     0.00000   66.62065   16.72657    4.95860
    1804      444        3     0.00000   43.61648   12.27557   12.61755
    1805      444        3     0.00000   44.21410   10.97031   12.99012
    1806      444        3     0.00000   43.99895   10.25053   14.11710
    1807      444        3     0.00000   52.09492   11.05030   22.13508
    1808      444        3     0.00000   51.03712   12.08988   22.13824
    1809      444        3     0.00000   49.70139   11.91425   22.27756
    1810      444        3     0.00000   58.52468   24.55258    3.03996
    1811      444        3     0.00000   59.58248   24.90209    4.01904
    1812      444        3     0.00000   60.91821   24.97490    3.80701
    1813      444        4     0.00000   49.12506    7.94113    5.61523
    1814      444        4     0.00000   55.30980   20.42124   22.01472
    1815      444        4     0.00000   55.30980   27.56276   11.91508
    1816      444        4     0.00000   61.49454    7.94113    5.61523
    1817      444        4     0.00000   59.16766   13.73923   22.01472
    1818      444        4     0.00000   51.45194   25.33542    5.61523
    1819      444        4     0.00000   45.26720   14.62314    5.61523
    1820      444        4     0.00000   65.35240   10.16847   11.91508
    1821      444        4     0.00000   59.16766   25.33542    5.61523
    1822      444        4     0.00000   45.26720   10.16847   11.91508
    1823      444        4     0.00000   51.45194   13.73923   22.01472
    1824      444        4     0.00000   65.35240   14.62314    5.61523
    1825      444        4     0.00000   65.35240   17.30999   16.96490
    1826      444        4     0.00000   51.45194   18.19390    0.56541
    1827      444        4     0.00000   45.26720   21.76466   10.66505
    1828      444        4     0.00000   59.16766    6.59770   16.96490
    1829      444        4     0.00000   55.30980   11.51189    0.56541
    1830      444        4     0.00000   49.12506   23.99200   16.96490
    1831      444        4     0.00000   61.49454   23.99200   16.96490
    1832      444        4     0.00000   55.30980    4.37037   10.66505
    1833      444        4     0.00000   45.26720   17.30999   16.96490
    1834      444        4     0.00000   65.35240   21.76466   10.66505
    1835      444        4     0.00000   59.16766   18.19390    0.56541
    1836      444        4     0.00000   51.45194    6.59770   16.96490
    1837      444        5     0.00000   49.92207    8.69507    1.87325
    1838      444        5     0.00000   48.85210    9.89464    3.45205
    1839      444        5     0.00000   58.80040   22.14275   22.25588
    1840      444        5     0.00000   58.20389   19.98104   22.03776
    1841      444        5     0.00000   51.81920   28.36396   13.45776
    1842      444        5     0.00000   52.41571   27.43774   11.49238
    1843      444        5     0.00000   60.69753    4.66447    7.57338
    1844      444        5     0.00000   61.76750    6.55284    8.17807
    1845      444        5     0.00000   58.91323    9.85552   22.25588
    1846      444        5     0.00000   57.33939   11.45298   22.03776
    1847      444        5     0.00000   51.70637   24.26822    1.87325
    1848      444        5     0.00000   53.28021   24.59505    3.45205
    1849      444        5     0.00000   42.82804   16.95170    7.57338
    1850      444        5     0.00000   43.92843   15.08090    8.17807
    1851      444        5     0.00000   67.79156   12.79081   13.45776
    1852      444        5     0.00000   66.69117   12.73733   11.49238
    1853      444        5     0.00000   62.40383   26.28352    7.57338
    1854      444        5     0.00000   60.23348   26.26596    8.17807
    1855      444        5     0.00000   46.31864    6.74492   13.45776
    1856      444        5     0.00000   46.82251    7.72462   11.49238
    1857      444        5     0.00000   48.21577   15.90142   22.25588
    1858      444        5     0.00000   50.38612   16.46568   22.03776
    1859      444        5     0.00000   64.30096   14.93640    1.87325
    1860      444        5     0.00000   63.79709   13.41000    3.45205
    1861      444        5     0.00000   64.30096   16.99673   20.70688
    1862      444        5     0.00000   63.79709   18.52313   19.12808
    1863      444        5     0.00000   48.21577   16.03171    0.32425
    1864      444        5     0.00000   50.38612   15.46745    0.54237
    1865      444        5     0.00000   46.31864   25.18821    9.12237
    1866      444        5     0.00000   46.82251   24.20850   11.08775
    1867      444        5     0.00000   62.40383    5.64961   15.00676
    1868      444        5     0.00000   60.23348    5.66717   14.40206
    1869      444        5     0.00000   58.80040    9.79038    0.32425
    1870      444        5     0.00000   58.20389   11.95209    0.54237
    1871      444        5     0.00000   49.92207   23.23806   20.70688
    1872      444        5     0.00000   48.85210   22.03849   19.12808
    1873      444        5     0.00000   60.69753   27.26866   15.00676
    1874      444        5     0.00000   61.76750   25.38029   14.40206
    1875      444        5     0.00000   51.81920    3.56917    9.12237
    1876      444        5     0.00000   52.41571    4.49539   11.08775
    1877      444        5     0.00000   42.82804   14.98143   15.00676
    1878      444        5     0.00000   43.92843   16.85223   14.40206
    1879      444        5     0.00000   67.79156   19.14231    9.12237
    1880      444        5     0.00000   66.69117   19.19580   11.08775
    1881      444        5     0.00000   58.91323   22.07761    0.32425
    1882      444        5     0.00000   57.33939   20.48015    0.54237
    1883      444        5     0.00000   51.70637    7.66491   20.70688
    1884      444        5     0.00000   53.28021    7.33807   19.12808
    1885      444        5     0.00000   60.69753   23.23806   20.70688
    1886      444        5     0.00000   61.76750   22.03849   19.12808
    1887      444        5     0.00000   51.81920    9.79038    0.32425
    1888      444        5     0.00000   52.41571   11.95209    0.54237
    1889      444        5     0.00000   58.80040    3.56917    9.12237
    1890      444        5     0.00000   58.20389    4.49539   11.08775
    1891      444        5     0.00000   49.92207   27.26866   15.00676
    1892      444        5     0.00000   48.85210   25.38029   14.40206
    1893      444        5     0.00000   51.70637   22.07761    0.32425
    1894      444        5     0.00000   53.28021   20.48015    0.54237
    1895      444        5     0.00000   58.91323    7.66491   20.70688
    1896      444        5     0.00000   57.33939    7.33807   19.12808
    1897      444        5     0.00000   67.79156   14.98143   15.00676
    1898      444        5     0.00000   66.69117   16.85223   14.40206
    1899      444        5     0.00000   42.82804   19.14231    9.12237
    1900      444        5     0.00000   43.92843   19.19580   11.08775
    1901      444        5     0.00000   48.21577    5.64961   15.00676
    1902      444        5     0.00000   50.38612    5.66717   14.40206
    1903      444        5     0.00000   64.30096   25.18821    9.12237
    1904      444        5     0.00000   63.79709   24.20850   11.08775
    1905      444        5     0.00000   62.40383   16.03171    0.32425
    1906      444        5     0.00000   60.23348   15.46745    0.54237
    1907      444        5     0.00000   46.31864   16.99673   20.70688
    1908      444        5     0.00000   46.82251   18.52313   19.12808
    1909      444        5     0.00000   46.31864   14.93640    1.87325
    1910      444        5     0.00000   46.82251   13.41000    3.45205
    1911      444        5     0.00000   62.40383   15.90142   22.25588
    1912      444        5     0.00000   60.23348   16.46568   22.03776
    1913      444        5     0.00000   64.30096    6.74492   13.45776
    1914      444        5     0.00000   63.79709    7.72462   11.49238
    1915      444        5     0.00000   48.21577   26.28352    7.57338
    1916      444        5     0.00000   50.38612   26.26596    8.17807
    1917      444        5     0.00000   51.81920   22.14275   22.25588
    1918      444        5     0.00000   52.41571   19.98104   22.03776
    1919      444        5     0.00000   60.69753    8.69507    1.87325
    1920      444        5     0.00000   61.76750    9.89464    3.45205
    1921      444        5     0.00000   49.92207    4.66447    7.57338
    1922      444        5     0.00000   48.85210    6.55284    8.17807
    1923      444        5     0.00000   58.80040   28.36396   13.45776
    1924      444        5     0.00000   58.20389   27.43774   11.49238
    1925      444        5     0.00000   67.79156   16.95170    7.57338
    1926      444        5     0.00000   66.69117   15.08090    8.17807
    1927      444        5     0.00000   42.82804   12.79081   13.45776
    1928      444        5     0.00000   43.92843   12.73733   11.49238
    1929      444        5     0.00000   51.70637    9.85552   22.25588
    1930      444        5     0.00000   53.28021   11.45298   22.03776
    1931      444        5     0.00000   58.91323   24.26822    1.87325
    1932      444        5     0.00000   57.33939   24.59505    3.45205
    1933      444        6     0.00000   47.77246   10.25772    0.98901
    1934      444        6     0.00000   46.59712   12.29346    0.98901
    1935      444        6     0.00000   36.36758    5.03027   11.26071
    1936      444        6     0.00000   35.19224    4.35169    9.34140
    1937      444        6     0.00000   42.65768    1.39867    0.98901
    1938      444        6     0.00000   40.30702    1.39867    0.98901
    1939      444        6     0.00000   41.48235   15.24647    9.34140
    1940      444        6     0.00000   41.48235   13.88931   11.26071
    1941      444        6     0.00000   47.77246    4.35169    9.34140
    1942      444        6     0.00000   46.59712    5.03027   11.26071
    1943      444        6     0.00000   35.19224   10.25772    0.98901
    1944      444        6     0.00000   36.36758   12.29346    0.98901
    1945      444        6     0.00000   64.02248   19.63967   21.59112
    1946      444        6     0.00000   62.84714   21.67541   21.59112
    1947      444        6     0.00000   74.25202   26.90286   11.31942
    1948      444        6     0.00000   75.42736   27.58144   13.23873
    1949      444        6     0.00000   74.25202   19.63967   21.59112
    1950      444        6     0.00000   75.42736   21.67541   21.59112
    1951      444        6     0.00000   62.84714   27.58144   13.23873
    1952      444        6     0.00000   64.02248   26.90286   11.31942
    1953      444        6     0.00000   69.13725   16.68666   13.23873
    1954      444        6     0.00000   69.13725   18.04381   11.31942
    1955      444        6     0.00000   70.31258   30.53446   21.59112
    1956      444        6     0.00000   67.96192   30.53446   21.59112
    1957      444        6     0.00000   60.74399   20.49117   21.14494
    1958      444        6     0.00000   49.87561   11.44196    1.43519
    1959      444        6     0.00000   60.74399    5.16710   10.30918
    1960      444        6     0.00000   49.87561   26.76603   12.27095
    1961      444        6     0.00000   54.10847   22.93501    1.43519
    1962      444        6     0.00000   56.51113    8.99812   21.14494
    1963      444        6     0.00000   67.37950   15.27298   12.27095
    1964      444        6     0.00000   43.24010   16.66015   10.30918
    1965      444        6     0.00000   48.67428    5.86069   12.27095
    1966      444        6     0.00000   61.94532   26.07244   10.30918
    1967      444        6     0.00000   61.94532   13.52272    1.43519
    1968      444        6     0.00000   48.67428   18.41041   21.14494
    1969      444        6     0.00000   48.67428   13.52272    1.43519
    1970      444        6     0.00000   61.94532   18.41041   21.14494
    1971      444        6     0.00000   61.94532    5.86069   12.27095
    1972      444        6     0.00000   48.67428   26.07244   10.30918
    1973      444        6     0.00000   49.87561   20.49117   21.14494
    1974      444        6     0.00000   60.74399   11.44196    1.43519
    1975      444        6     0.00000   49.87561    5.16710   10.30918
    1976      444        6     0.00000   60.74399   26.76603   12.27095
    1977      444        6     0.00000   67.37950   16.66015   10.30918
    1978      444        6     0.00000   43.24010   15.27298   12.27095
    1979      444        6     0.00000   54.10847    8.99812   21.14494
    1980      444        6     0.00000   56.51113   22.93501    1.43519
    1981      444        1     0.00000   73.91975   26.71086   44.74885
    1982      444        1     0.00000   61.84908   19.74186   25.03753
    1983      444        1     0.00000   76.42570   14.21966   32.84709
    1984      444        1     0.00000   64.35503   35.12668   32.84709
    1985      444        1     0.00000   69.13739   32.36558   25.03753
    1986      444        1     0.00000   69.13739   18.42757   44.74885
    1987      444        1     0.00000   81.20806   22.50296   32.84709
    1988      444        1     0.00000   57.06672   22.50296   32.84709
    1989      444        1     0.00000   61.84908   14.21966   32.84709
    1990      444        1     0.00000   73.91975   35.12668   32.84709
    1991      444        1     0.00000   76.42570   19.74186   25.03753
    1992      444        1     0.00000   64.35503   26.71086   44.74885
    1993      444        1     0.00000   64.35475   21.18883   22.99154
    1994      444        1     0.00000   76.42542   28.15783   42.70287
    1995      444        1     0.00000   73.91947   12.77301   34.89330
    1996      444        1     0.00000   61.84880   33.68003   34.89330
    1997      444        1     0.00000   61.84880   28.15783   42.70287
    1998      444        1     0.00000   73.91947   21.18883   22.99154
    1999      444        1     0.00000   64.35475   12.77301   34.89330
    2000      444        1     0.00000   76.42542   33.68003   34.89330
    2001      444        1     0.00000   81.20778   25.39674   34.89330
    2002      444        1     0.00000   57.06644   25.39674   34.89330
    2003      444        1     0.00000   69.13711   15.53411   42.70287
    2004      444        1     0.00000   69.13711   29.47212   22.99154
    2005      444        1     0.00000   63.45887   17.81853   22.58013
    2006      444        1     0.00000   60.98818   22.09788   22.58013
    2007      444        1     0.00000   49.63142   12.68815   35.88751
    2008      444        1     0.00000   47.16073   11.26170   31.85289
    2009      444        1     0.00000   57.78049    7.98328   22.58013
    2010      444        1     0.00000   52.83911    7.98328   22.58013
    2011      444        1     0.00000   55.30980   25.37630   31.85289
    2012      444        1     0.00000   55.30980   22.52339   35.88751
    2013      444        1     0.00000   63.45887   11.26170   31.85289
    2014      444        1     0.00000   60.98818   12.68815   35.88751
    2015      444        1     0.00000   47.16073   17.81853   22.58013
    2016      444        1     0.00000   49.63142   22.09788   22.58013
    2017      444        2     0.00000   64.51335   14.33478   25.57426
    2018      444        2     0.00000   70.35960   31.60102   44.94349
    2019      444        2     0.00000   67.91490   36.94024   37.39270
    2020      444        2     0.00000   73.76115   12.92334   27.57034
    2021      444        2     0.00000   75.15219   19.06567   44.94349
    2022      444        2     0.00000   63.12231   32.76179   25.57426
    2023      444        2     0.00000   57.27606   25.45869   27.57034
    2024      444        2     0.00000   80.99844   18.51323   37.39270
    2025      444        2     0.00000   76.37454   33.46751   27.57034
    2026      444        2     0.00000   58.49841   16.39606   37.39270
    2027      444        2     0.00000   61.89996   21.18284   44.94349
    2028      444        2     0.00000   79.77609   24.75296   25.57426
    2029      444        2     0.00000   79.77609   23.14673   42.16614
    2030      444        2     0.00000   61.89996   26.71685   22.79690
    2031      444        2     0.00000   58.49841   31.50363   30.34770
    2032      444        2     0.00000   76.37454   14.43218   40.17005
    2033      444        2     0.00000   70.35960   16.29867   22.79690
    2034      444        2     0.00000   64.51335   33.56491   42.16614
    2035      444        2     0.00000   73.76115   34.97636   40.17005
    2036      444        2     0.00000   67.91490   10.95945   30.34770
    2037      444        2     0.00000   57.27606   22.44101   40.17005
    2038      444        2     0.00000   80.99844   29.38646   30.34770
    2039      444        2     0.00000   75.15219   28.83402   22.79690
    2040      444        2     0.00000   63.12231   15.13790   42.16614
    2041      444        2     0.00000   73.76115   33.56491   42.16614
    2042      444        2     0.00000   67.91490   16.29867   22.79690
    2043      444        2     0.00000   70.35960   10.95945   30.34770
    2044      444        2     0.00000   64.51335   34.97636   40.17005
    2045      444        2     0.00000   63.12231   28.83402   22.79690
    2046      444        2     0.00000   75.15219   15.13790   42.16614
    2047      444        2     0.00000   80.99844   22.44101   40.17005
    2048      444        2     0.00000   57.27606   29.38646   30.34770
    2049      444        2     0.00000   61.89996   14.43218   40.17005
    2050      444        2     0.00000   79.77609   31.50363   30.34770
    2051      444        2     0.00000   76.37454   26.71685   22.79690
    2052      444        2     0.00000   58.49841   23.14673   42.16614
    2053      444        2     0.00000   58.49841   24.75296   25.57426
    2054      444        2     0.00000   76.37454   21.18284   44.94349
    2055      444        2     0.00000   79.77609   16.39606   37.39270
    2056      444        2     0.00000   61.89996   33.46751   27.57034
    2057      444        2     0.00000   67.91490   31.60102   44.94349
    2058      444        2     0.00000   73.76115   14.33478   25.57426
    2059      444        2     0.00000   64.51335   12.92334   27.57034
    2060      444        2     0.00000   70.35960   36.94024   37.39270
    2061      444        2     0.00000   80.99844   25.45869   27.57034
    2062      444        2     0.00000   57.27606   18.51323   37.39270
    2063      444        2     0.00000   63.12231   19.06567   44.94349
    2064      444        2     0.00000   75.15219   32.76179   25.57426
    2065      444        3     0.00000   63.30898   16.87267   25.62009
    2066      444        3     0.00000   63.53520   15.78183   26.59917
    2067      444        3     0.00000   64.14001   14.58865   26.38714
    2068      444        3     0.00000   71.78742   29.19215   44.71521
    2069      444        3     0.00000   70.35821   29.58844   44.71837
    2070      444        3     0.00000   69.84245   30.83303   44.85769
    2071      444        3     0.00000   66.48708   35.92205   35.19768
    2072      444        3     0.00000   67.91629   36.05713   35.57026
    2073      444        3     0.00000   68.43205   36.60335   36.69723
    2074      444        3     0.00000   74.96552   13.81251   29.94780
    2075      444        3     0.00000   74.73930   14.37198   28.59299
    2076      444        3     0.00000   74.13449   13.77435   27.53873
    2077      444        3     0.00000   72.35213   19.03358   44.71521
    2078      444        3     0.00000   73.40993   20.07316   44.71837
    2079      444        3     0.00000   74.74566   19.89753   44.85769
    2080      444        3     0.00000   65.92237   32.53587   25.62009
    2081      444        3     0.00000   64.86457   32.88537   26.59917
    2082      444        3     0.00000   63.52884   32.95818   26.38714
    2083      444        3     0.00000   57.44393   23.97108   29.94780
    2084      444        3     0.00000   58.04155   23.88726   28.59299
    2085      444        3     0.00000   57.82640   24.70985   27.53873
    2086      444        3     0.00000   80.83057   20.25886   35.19768
    2087      444        3     0.00000   80.23295   18.95359   35.57026
    2088      444        3     0.00000   80.44810   18.23382   36.69723
    2089      444        3     0.00000   75.00230   34.06594   29.94780
    2090      444        3     0.00000   74.63090   33.59030   28.59299
    2091      444        3     0.00000   75.45086   33.36533   27.53873
    2092      444        3     0.00000   60.09410   15.66863   35.19768
    2093      444        3     0.00000   59.26251   16.83882   35.57026
    2094      444        3     0.00000   58.53160   17.01237   36.69723
    2095      444        3     0.00000   63.27220   23.62381   44.71521
    2096      444        3     0.00000   63.64360   22.18794   44.71837
    2097      444        3     0.00000   62.82364   21.11897   44.85769
    2098      444        3     0.00000   78.18040   22.44101   25.62009
    2099      444        3     0.00000   79.01199   23.18233   26.59917
    2100      444        3     0.00000   79.74290   24.30271   26.38714
    2101      444        3     0.00000   78.18040   25.45869   42.12030
    2102      444        3     0.00000   79.01199   24.71736   41.14123
    2103      444        3     0.00000   79.74290   23.59698   41.35325
    2104      444        3     0.00000   63.27220   24.27588   23.02519
    2105      444        3     0.00000   63.64360   25.71176   23.02202
    2106      444        3     0.00000   62.82364   26.78072   22.88271
    2107      444        3     0.00000   60.09410   32.23106   32.54271
    2108      444        3     0.00000   59.26251   31.06087   32.17014
    2109      444        3     0.00000   58.53160   30.88732   31.04316
    2110      444        3     0.00000   75.00230   13.83375   37.79259
    2111      444        3     0.00000   74.63090   14.30939   39.14740
    2112      444        3     0.00000   75.45086   14.53436   40.20167
    2113      444        3     0.00000   71.78742   18.70754   23.02519
    2114      444        3     0.00000   70.35821   18.31125   23.02202
    2115      444        3     0.00000   69.84245   17.06666   22.88271
    2116      444        3     0.00000   63.30898   31.02703   42.12030
    2117      444        3     0.00000   63.53520   32.11786   41.14123
    2118      444        3     0.00000   64.14001   33.31104   41.35325
    2119      444        3     0.00000   74.96552   34.08718   37.79259
    2120      444        3     0.00000   74.73930   33.52771   39.14740
    2121      444        3     0.00000   74.13449   34.12534   40.20167
    2122      444        3     0.00000   66.48708   11.97764   32.54271
    2123      444        3     0.00000   67.91629   11.84256   32.17014
    2124      444        3     0.00000   68.43205   11.29634   31.04316
    2125      444        3     0.00000   57.44393   23.92861   37.79259
    2126      444        3     0.00000   58.04155   24.01243   39.14740
    2127      444        3     0.00000   57.82640   23.18984   40.20167
    2128      444        3     0.00000   80.83057   27.64084   32.54271
    2129      444        3     0.00000   80.23295   28.94610   32.17014
    2130      444        3     0.00000   80.44810   29.66588   31.04316
    2131      444        3     0.00000   72.35213   28.86611   23.02519
    2132      444        3     0.00000   73.40993   27.82653   23.02202
    2133      444        3     0.00000   74.74566   28.00216   22.88271
    2134      444        3     0.00000   65.92237   15.36383   42.12030
    2135      444        3     0.00000   64.86457   15.01432   41.14123
    2136      444        3     0.00000   63.52884   14.94151   41.35325
    2137      444        3     0.00000   74.96552   31.02703   42.12030
    2138      444        3     0.00000   74.73930   32.11786   41.14123
    2139      444        3     0.00000   74.13449   33.31104   41.35325
    2140      444        3     0.00000   66.48708   18.70754   23.02519
    2141      444        3     0.00000   67.91629   18.31125   23.02202
    2142      444        3     0.00000   68.43205   17.06666   22.88271
    2143      444        3     0.00000   71.78742   11.97764   32.54271
    2144      444        3     0.00000   70.35821   11.84256   32.17014
    2145      444        3     0.00000   69.84245   11.29634   31.04316
    2146      444        3     0.00000   63.30898   34.08718   37.79259
    2147      444        3     0.00000   63.53520   33.52771   39.14740
    2148      444        3     0.00000   64.14001   34.12534   40.20167
    2149      444        3     0.00000   65.92237   28.86611   23.02519
    2150      444        3     0.00000   64.86457   27.82653   23.02202
    2151      444        3     0.00000   63.52884   28.00216   22.88271
    2152      444        3     0.00000   72.35213   15.36383   42.12030
    2153      444        3     0.00000   73.40993   15.01432   41.14123
    2154      444        3     0.00000   74.74566   14.94151   41.35325
    2155      444        3     0.00000   80.83057   23.92861   37.79259
    2156      444        3     0.00000   80.23295   24.01243   39.14740
    2157      444        3     0.00000   80.44810   23.18984   40.20167
    2158      444        3     0.00000   57.44393   27.64084   32.54271
    2159      444        3     0.00000   58.04155   28.94610   32.17014
    2160      444        3     0.00000   57.82640   29.66588   31.04316
    2161      444        3     0.00000   63.27220   13.83375   37.79259
    2162      444        3     0.00000   63.64360   14.30939   39.14740
    2163      444        3     0.00000   62.82364   14.53436   40.20167
    2164      444        3     0.00000   78.18040   32.23106   32.54271
    2165      444        3     0.00000   79.01199   31.06087   32.17014
    2166      444        3     0.00000   79.74290   30.88732   31.04316
    2167      444        3     0.00000   75.00230   24.27588   23.02519
    2168      444        3     0.00000   74.63090   25.71176   23.02202
    2169      444        3     0.00000   75.45086   26.78072   22.88271
    2170      444        3     0.00000   60.09410   25.45869   42.12030
    2171      444        3     0.00000   59.26251   24.71736   41.14123
    2172      444        3     0.00000   58.53160   23.59698   41.35325
    2173      444        3     0.00000   60.09410   22.44101   25.62009
    2174      444        3     0.00000   59.26251   23.18233   26.59917
    2175      444        3     0.00000   58.53160   24.30271   26.38714
    2176      444        3     0.00000   75.00230   23.62381   44.71521
    2177      444        3     0.00000   74.63090   22.18794   44.71837
    2178      444        3     0.00000   75.45086   21.11897   44.85769
    2179      444        3     0.00000   78.18040   15.66863   35.19768
    2180      444        3     0.00000   79.01199   16.83882   35.57026
    2181      444        3     0.00000   79.74290   17.01237   36.69723
    2182      444        3     0.00000   63.27220   34.06594   29.94780
    2183      444        3     0.00000   63.64360   33.59030   28.59299
    2184      444        3     0.00000   62.82364   33.36533   27.53873
    2185      444        3     0.00000   66.48708   29.19215   44.71521
    2186      444        3     0.00000   67.91629   29.58844   44.71837
    2187      444        3     0.00000   68.43205   30.83303   44.85769
    2188      444        3     0.00000   74.96552   16.87267   25.62009
    2189      444        3     0.00000   74.73930   15.78183   26.59917
    2190      444        3     0.00000   74.13449   14.58865   26.38714
    2191      444        3     0.00000   63.30898   13.81251   29.94780
    2192      444        3     0.00000   63.53520   14.37198   28.59299
    2193      444        3     0.00000   64.14001   13.77435   27.53873
    2194      444        3     0.00000   71.78742   35.92205   35.19768
    2195      444        3     0.00000   70.35821   36.05713   35.57026
    2196      444        3     0.00000   69.84245   36.60335   36.69723
    2197      444        3     0.00000   80.83057   23.97108   29.94780
    2198      444        3     0.00000   80.23295   23.88726   28.59299
    2199      444        3     0.00000   80.44810   24.70985   27.53873
    2200      444        3     0.00000   57.44393   20.25886   35.19768
    2201      444        3     0.00000   58.04155   18.95359   35.57026
    2202      444        3     0.00000   57.82640   18.23382   36.69723
    2203      444        3     0.00000   65.92237   19.03358   44.71521
    2204      444        3     0.00000   64.86457   20.07316   44.71837
    2205      444        3     0.00000   63.52884   19.89753   44.85769
    2206      444        3     0.00000   72.35213   32.53587   25.62009
    2207      444        3     0.00000   73.40993   32.88537   26.59917
    2208      444        3     0.00000   74.74566   32.95818   26.38714
    2209      444        4     0.00000   62.95251   15.92441   28.19536
    2210      444        4     0.00000   69.13725   28.40452   44.59486
    2211      444        4     0.00000   69.13725   35.54604   34.49521
    2212      444        4     0.00000   75.32199   15.92441   28.19536
    2213      444        4     0.00000   72.99511   21.72251   44.59486
    2214      444        4     0.00000   65.27939   33.31871   28.19536
    2215      444        4     0.00000   59.09465   22.60642   28.19536
    2216      444        4     0.00000   79.17985   18.15175   34.49521
    2217      444        4     0.00000   72.99511   33.31871   28.19536
    2218      444        4     0.00000   59.09465   18.15175   34.49521
    2219      444        4     0.00000   65.27939   21.72251   44.59486
    2220      444        4     0.00000   79.17985   22.60642   28.19536
    2221      444        4     0.00000   79.17985   25.29327   39.54504
    2222      444        4     0.00000   65.27939   26.17718   23.14554
    2223      444        4     0.00000   59.09465   29.74794   33.24518
    2224      444        4     0.00000   72.99511   14.58099   39.54504
    2225      444        4     0.00000   69.13725   19.49517   23.14554
    2226      444        4     0.00000   62.95251   31.97528   39.54504
    2227      444        4     0.00000   75.32199   31.97528   39.54504
    2228      444        4     0.00000   69.13725   12.35365   33.24518
    2229      444        4     0.00000   59.09465   25.29327   39.54504
    2230      444        4     0.00000   79.17985   29.74794   33.24518
    2231      444        4     0.00000   72.99511   26.17718   23.14554
    2232      444        4     0.00000   65.27939   14.58099   39.54504
    2233      444        5     0.00000   63.74952   16.67835   24.45338
    2234      444        5     0.00000   62.67955   17.87792   26.03218
    2235      444        5     0.00000   72.62785   30.12603   44.83601
    2236      444        5     0.00000   72.03134   27.96432   44.61789
    2237      444        5     0.00000   65.64665   36.34724   36.03789
    2238      444        5     0.00000   66.24316   35.42102   34.07251
    2239      444        5     0.00000   74.52498   12.64775   30.15351
    2240      444        5     0.00000   75.59495   14.53612   30.75820
    2241      444        5     0.00000   72.74068   17.83880   44.83601
    2242      444        5     0.00000   71.16684   19.43626   44.61789
    2243      444        5     0.00000   65.53382   32.25150   24.45338
    2244      444        5     0.00000   67.10766   32.57834   26.03218
    2245      444        5     0.00000   56.65549   24.93498   30.15351
    2246      444        5     0.00000   57.75588   23.06418   30.75820
    2247      444        5     0.00000   81.61901   20.77410   36.03789
    2248      444        5     0.00000   80.51862   20.72061   34.07251
    2249      444        5     0.00000   76.23128   34.26680   30.15351
    2250      444        5     0.00000   74.06093   34.24924   30.75820
    2251      444        5     0.00000   60.14609   14.72820   36.03789
    2252      444        5     0.00000   60.64996   15.70791   34.07251
    2253      444        5     0.00000   62.04322   23.88470   44.83601
    2254      444        5     0.00000   64.21357   24.44896   44.61789
    2255      444        5     0.00000   78.12841   22.91968   24.45338
    2256      444        5     0.00000   77.62454   21.39328   26.03218
    2257      444        5     0.00000   78.12841   24.98001   43.28701
    2258      444        5     0.00000   77.62454   26.50641   41.70821
    2259      444        5     0.00000   62.04322   24.01499   22.90438
    2260      444        5     0.00000   64.21357   23.45073   23.12251
    2261      444        5     0.00000   60.14609   33.17149   31.70250
    2262      444        5     0.00000   60.64996   32.19179   33.66788
    2263      444        5     0.00000   76.23128   13.63289   37.58689
    2264      444        5     0.00000   74.06093   13.65045   36.98219
    2265      444        5     0.00000   72.62785   17.77366   22.90438
    2266      444        5     0.00000   72.03134   19.93537   23.12251
    2267      444        5     0.00000   63.74952   31.22134   43.28701
    2268      444        5     0.00000   62.67955   30.02177   41.70821
    2269      444        5     0.00000   74.52498   35.25194   37.58689
    2270      444        5     0.00000   75.59495   33.36357   36.98219
    2271      444        5     0.00000   65.64665   11.55245   31.70250
    2272      444        5     0.00000   66.24316   12.47867   33.66788
    2273      444        5     0.00000   56.65549   22.96471   37.58689
    2274      444        5     0.00000   57.75588   24.83551   36.98219
    2275      444        5     0.00000   81.61901   27.12560   31.70250
    2276      444        5     0.00000   80.51862   27.17908   33.66788
    2277      444        5     0.00000   72.74068   30.06089   22.90438
    2278      444        5     0.00000   71.16684   28.46343   23.12251
    2279      444        5     0.00000   65.53382   15.64819   43.28701
    2280      444        5     0.00000   67.10766   15.32136   41.70821
    2281      444        5     0.00000   74.52498   31.22134   43.28701
    2282      444        5     0.00000   75.59495   30.02177   41.70821
    2283      444        5     0.00000   65.64665   17.77366   22.90438
    2284      444        5     0.00000   66.24316   19.93537   23.12251
    2285      444        5     0.00000   72.62785   11.55245   31.70250
    2286      444        5     0.00000   72.03134   12.47867   33.66788
    2287      444        5     0.00000   63.74952   35.25194   37.58689
    2288      444        5     0.00000   62.67955   33.36357   36.98219
    2289      444        5     0.00000   65.53382   30.06089   22.90438
    2290      444        5     0.00000   67.10766   28.46343   23.12251
    2291      444        5     0.00000   72.74068   15.64819   43.28701
    2292      444        5     0.00000   71.16684   15.32136   41.70821
    2293      444        5     0.00000   81.61901   22.96471   37.58689
    2294      444        5     0.00000   80.51862   24.83551   36.98219
    2295      444        5     0.00000   56.65549   27.12560   31.70250
    2296      444        5     0.00000   57.75588   27.17908   33.66788
    2297      444        5     0.00000   62.04322   13.63289   37.58689
    2298      444        5     0.00000   64.21357   13.65045   36.98219
    2299      444        5     0.00000   78.12841   33.17149   31.70250
    2300      444        5     0.00000   77.62454   32.19179   33.66788
    2301      444        5     0.00000   76.23128   24.01499   22.90438
    2302      444        5     0.00000   74.06093   23.45073   23.12251
    2303      444        5     0.00000   60.14609   24.98001   43.28701
    2304      444        5     0.00000   60.64996   26.50641   41.70821
    2305      444        5     0.00000   60.14609   22.91968   24.45338
    2306      444        5     0.00000   60.64996   21.39328   26.03218
    2307      444        5     0.00000   76.23128   23.88470   44.83601
    2308      444        5     0.00000   74.06093   24.44896   44.61789
    2309      444        5     0.00000   78.12841   14.72820   36.03789
    2310      444        5     0.00000   77.62454   15.70791   34.07251
    2311      444        5     0.00000   62.04322   34.26680   30.15351
    2312      444        5     0.00000   64.21357   34.24924   30.75820
    2313      444        5     0.00000   65.64665   30.12603   44.83601
    2314      444        5     0.00000   66.24316   27.96432   44.61789
    2315      444        5     0.00000   74.52498   16.67835   24.45338
    2316      444        5     0.00000   75.59495   17.87792   26.03218
    2317      444        5     0.00000   63.74952   12.64775   30.15351
    2318      444        5     0.00000   62.67955   14.53612   30.75820
    2319      444        5     0.00000   72.62785   36.34724   36.03789
    2320      444        5     0.00000   72.03134   35.42102   34.07251
    2321      444        5     0.00000   81.61901   24.93498   30.15351
    2322      444        5     0.00000   80.51862   23.06418   30.75820
    2323      444        5     0.00000   56.65549   20.77410   36.03789
    2324      444        5     0.00000   57.75588   20.72061   34.07251
    2325      444        5     0.00000   65.53382   17.83880   44.83601
    2326      444        5     0.00000   67.10766   19.43626   44.61789
    2327      444        5     0.00000   72.74068   32.25150   24.45338
    2328      444        5     0.00000   71.16684   32.57834   26.03218
    2329      444        6     0.00000   61.59991   18.24100   23.56914
    2330      444        6     0.00000   60.42457   20.27674   23.56914
    2331      444        6     0.00000   50.19503   13.01355   33.84084
    2332      444        6     0.00000   49.01969   12.33497   31.92153
    2333      444        6     0.00000   56.48513    9.38195   23.56914
    2334      444        6     0.00000   54.13447    9.38195   23.56914
    2335      444        6     0.00000   55.30980   23.22975   31.92153
    2336      444        6     0.00000   55.30980   21.87260   33.84084
    2337      444        6     0.00000   61.59991   12.33497   31.92153
    2338      444        6     0.00000   60.42457   13.01355   33.84084
    2339      444        6     0.00000   49.01969   18.24100   23.56914
    2340      444        6     0.00000   50.19503   20.27674   23.56914
    2341      444        6     0.00000   77.84993   27.62295   44.17125
    2342      444        6     0.00000   76.67459   29.65869   44.17125
    2343      444        6     0.00000   88.07947   34.88614   33.89955
    2344      444        6     0.00000   89.25481   35.56472   35.81886
    2345      444        6     0.00000   88.07947   27.62295   44.17125
    2346      444        6     0.00000   89.25481   29.65869   44.17125
    2347      444        6     0.00000   76.67459   35.56472   35.81886
    2348      444        6     0.00000   77.84993   34.88614   33.89955
    2349      444        6     0.00000   82.96470   24.66994   35.81886
    2350      444        6     0.00000   82.96470   26.02710   33.89955
    2351      444        6     0.00000   84.14003   38.51774   44.17125
    2352      444        6     0.00000   81.78937   38.51774   44.17125
    2353      444        6     0.00000   74.57144   28.47445   43.72507
    2354      444        6     0.00000   63.70306   19.42524   24.01532
    2355      444        6     0.00000   74.57144   13.15038   32.88932
    2356      444        6     0.00000   63.70306   34.74931   34.85108
    2357      444        6     0.00000   67.93592   30.91829   24.01532
    2358      444        6     0.00000   70.33858   16.98140   43.72507
    2359      444        6     0.00000   81.20695   23.25626   34.85108
    2360      444        6     0.00000   57.06755   24.64343   32.88932
    2361      444        6     0.00000   62.50173   13.84397   34.85108
    2362      444        6     0.00000   75.77277   34.05572   32.88932
    2363      444        6     0.00000   75.77277   21.50600   24.01532
    2364      444        6     0.00000   62.50173   26.39369   43.72507
    2365      444        6     0.00000   62.50173   21.50600   24.01532
    2366      444        6     0.00000   75.77277   26.39369   43.72507
    2367      444        6     0.00000   75.77277   13.84397   34.85108
    2368      444        6     0.00000   62.50173   34.05572   32.88932
    2369      444        6     0.00000   63.70306   28.47445   43.72507
    2370      444        6     0.00000   74.57144   19.42524   24.01532
    2371      444        6     0.00000   63.70306   13.15038   32.88932
    2372      444        6     0.00000   74.57144   34.74931   34.85108
    2373      444        6     0.00000   81.20695   24.64343   32.88932
    2374      444        6     0.00000   57.06755   23.25626   34.85108
    2375      444        6     0.00000   67.93592   16.98140   43.72507
    2376      444        6     0.00000   70.33858   30.91829   24.01532
    2377      444        1     0.00000   73.91975   42.67743   22.16872
    2378      444        1     0.00000   61.84908   35.70842    2.45740
    2379      444        1     0.00000   76.42570   30.18623   10.26696
    2380      444        1     0.00000   64.35503   51.09324   10.26696
    2381      444        1     0.00000   69.13739   48.33215    2.45740
    2382      444        1     0.00000   69.13739   34.39413   22.16872
    2383      444        1     0.00000   81.20806   38.46952   10.26696
    2384      444        1     0.00000   57.06672   38.46952   10.26696
    2385      444        1     0.00000   61.84908   30.18623   10.26696
    2386      444        1     0.00000   73.91975   51.09324   10.26696
    2387      444        1     0.00000   76.42570   35.70842    2.45740
    2388      444        1     0.00000   64.35503   42.67743   22.16872
    2389      444        1     0.00000   64.35475   37.15539    0.41141
    2390      444        1     0.00000   76.42542   44.12440   20.12274
    2391      444        1     0.00000   73.91947   28.73958   12.31317
    2392      444        1     0.00000   61.84880   49.64659   12.31317
    2393      444        1     0.00000   61.84880   44.12440   20.12274
    2394      444        1     0.00000   73.91947   37.15539    0.41141
    2395      444        1     0.00000   64.35475   28.73958   12.31317
    2396      444        1     0.00000   76.42542   49.64659   12.31317
    2397      444        1     0.00000   81.20778   41.36330   12.31317
    2398      444        1     0.00000   57.06644   41.36330   12.31317
    2399      444        1     0.00000   69.13711   31.50067   20.12274
    2400      444        1     0.00000   69.13711   45.43869    0.41141
    2401      444        1     0.00000   63.45887   33.78509    0.00000
    2402      444        1     0.00000   60.98818   38.06445    0.00000
    2403      444        1     0.00000   49.63142   28.65471   13.30737
    2404      444        1     0.00000   47.16073   27.22826    9.27276
    2405      444        1     0.00000   57.78049   23.94985    0.00000
    2406      444        1     0.00000   52.83911   23.94985    0.00000
    2407      444        1     0.00000   55.30980   41.34286    9.27276
    2408      444        1     0.00000   55.30980   38.48996   13.30737
    2409      444        1     0.00000   63.45887   27.22826    9.27276
    2410      444        1     0.00000   60.98818   28.65471   13.30737
    2411      444        1     0.00000   47.16073   33.78509    0.00000
    2412      444        1     0.00000   49.63142   38.06445    0.00000
    2413      444        2     0.00000   64.51335   30.30135    2.99413
    2414      444        2     0.00000   70.35960   47.56759   22.36336
    2415      444        2     0.00000   67.91490   52.90681   14.81257
    2416      444        2     0.00000   73.76115   28.88990    4.99021
    2417      444        2     0.00000   75.15219   35.03224   22.36336
    2418      444        2     0.00000   63.12231   48.72836    2.99413
    2419      444        2     0.00000   57.27606   41.42525    4.99021
    2420      444        2     0.00000   80.99844   34.47979   14.81257
    2421      444        2     0.00000   76.37454   49.43408    4.99021
    2422      444        2     0.00000   58.49841   32.36263   14.81257
    2423      444        2     0.00000   61.89996   37.14940   22.36336
    2424      444        2     0.00000   79.77609   40.71953    2.99413
    2425      444        2     0.00000   79.77609   39.11329   19.58601
    2426      444        2     0.00000   61.89996   42.68342    0.21677
    2427      444        2     0.00000   58.49841   47.47019    7.76757
    2428      444        2     0.00000   76.37454   30.39874   17.58992
    2429      444        2     0.00000   70.35960   32.26523    0.21677
    2430      444        2     0.00000   64.51335   49.53147   19.58601
    2431      444        2     0.00000   73.76115   50.94292   17.58992
    2432      444        2     0.00000   67.91490   26.92601    7.76757
    2433      444        2     0.00000   57.27606   38.40757   17.58992
    2434      444        2     0.00000   80.99844   45.35302    7.76757
    2435      444        2     0.00000   75.15219   44.80058    0.21677
    2436      444        2     0.00000   63.12231   31.10446   19.58601
    2437      444        2     0.00000   73.76115   49.53147   19.58601
    2438      444        2     0.00000   67.91490   32.26523    0.21677
    2439      444        2     0.00000   70.35960   26.92601    7.76757
    2440      444        2     0.00000   64.51335   50.94292   17.58992
    2441      444        2     0.00000   63.12231   44.80058    0.21677
    2442      444        2     0.00000   75.15219   31.10446   19.58601
    2443      444        2     0.00000   80.99844   38.40757   17.58992
    2444      444        2     0.00000   57.27606   45.35302    7.76757
    2445      444        2     0.00000   61.89996   30.39874   17.58992
    2446      444        2     0.00000   79.77609   47.47019    7.76757
    2447      444        2     0.00000   76.37454   42.68342    0.21677
    2448      444        2     0.00000   58.49841   39.11329   19.58601
    2449      444        2     0.00000   58.49841   40.71953    2.99413
    2450      444        2     0.00000   76.37454   37.14940   22.36336
    2451      444        2     0.00000   79.77609   32.36263   14.81257
    2452      444        2     0.00000   61.89996   49.43408    4.99021
    2453      444        2     0.00000   67.91490   47.56759   22.36336
    2454      444        2     0.00000   73.76115   30.30135    2.99413
    2455      444        2     0.00000   64.51335   28.88990    4.99021
    2456      444        2     0.00000   70.35960   52.90681   14.81257
    2457      444        2     0.00000   80.99844   41.42525    4.99021
    2458      444        2     0.00000   57.27606   34.47979   14.81257
    2459      444        2     0.00000   63.12231   35.03224   22.36336
    2460      444        2     0.00000   75.15219   48.72836    2.99413
    2461      444        3     0.00000   63.30898   32.83923    3.03996
    2462      444        3     0.00000   63.53520   31.74839    4.01904
    2463      444        3     0.00000   64.14001   30.55521    3.80701
    2464      444        3     0.00000   71.78742   45.15871   22.13508
    2465      444        3     0.00000   70.35821   45.55500   22.13824
    2466      444        3     0.00000   69.84245   46.79960   22.27756
    2467      444        3     0.00000   66.48708   51.88862   12.61755
    2468      444        3     0.00000   67.91629   52.02370   12.99012
    2469      444        3     0.00000   68.43205   52.56991   14.11710
    2470      444        3     0.00000   74.96552   29.77908    7.36767
    2471      444        3     0.00000   74.73930   30.33855    6.01286
    2472      444        3     0.00000   74.13449   29.74092    4.95860
    2473      444        3     0.00000   72.35213   35.00015   22.13508
    2474      444        3     0.00000   73.40993   36.03973   22.13824
    2475      444        3     0.00000   74.74566   35.86410   22.27756
    2476      444        3     0.00000   65.92237   48.50243    3.03996
    2477      444        3     0.00000   64.86457   48.85194    4.01904
    2478      444        3     0.00000   63.52884   48.92475    3.80701
    2479      444        3     0.00000   57.44393   39.93765    7.36767
    2480      444        3     0.00000   58.04155   39.85382    6.01286
    2481      444        3     0.00000   57.82640   40.67642    4.95860
    2482      444        3     0.00000   80.83057   36.22542   12.61755
    2483      444        3     0.00000   80.23295   34.92015   12.99012
    2484      444        3     0.00000   80.44810   34.20038   14.11710
    2485      444        3     0.00000   75.00230   50.03251    7.36767
    2486      444        3     0.00000   74.63090   49.55686    6.01286
    2487      444        3     0.00000   75.45086   49.33189    4.95860
    2488      444        3     0.00000   60.09410   31.63519   12.61755
    2489      444        3     0.00000   59.26251   32.80538   12.99012
    2490      444        3     0.00000   58.53160   32.97894   14.11710
    2491      444        3     0.00000   63.27220   39.59037   22.13508
    2492      444        3     0.00000   63.64360   38.15450   22.13824
    2493      444        3     0.00000   62.82364   37.08554   22.27756
    2494      444        3     0.00000   78.18040   38.40757    3.03996
    2495      444        3     0.00000   79.01199   39.14890    4.01904
    2496      444        3     0.00000   79.74290   40.26927    3.80701
    2497      444        3     0.00000   78.18040   41.42525   19.54017
    2498      444        3     0.00000   79.01199   40.68392   18.56109
    2499      444        3     0.00000   79.74290   39.56355   18.77312
    2500      444        3     0.00000   63.27220   40.24245    0.44505
    2501      444        3     0.00000   63.64360   41.67832    0.44189
    2502      444        3     0.00000   62.82364   42.74728    0.30257
    2503      444        3     0.00000   60.09410   48.19763    9.96258
    2504      444        3     0.00000   59.26251   47.02744    9.59001
    2505      444        3     0.00000   58.53160   46.85388    8.46303
    2506      444        3     0.00000   75.00230   29.80031   15.21246
    2507      444        3     0.00000   74.63090   30.27596   16.56727
    2508      444        3     0.00000   75.45086   30.50093   17.62153
    2509      444        3     0.00000   71.78742   34.67411    0.44505
    2510      444        3     0.00000   70.35821   34.27782    0.44189
    2511      444        3     0.00000   69.84245   33.03322    0.30257
    2512      444        3     0.00000   63.30898   46.99359   19.54017
    2513      444        3     0.00000   63.53520   48.08443   18.56109
    2514      444        3     0.00000   64.14001   49.27761   18.77312
    2515      444        3     0.00000   74.96552   50.05374   15.21246
    2516      444        3     0.00000   74.73930   49.49427   16.56727
    2517      444        3     0.00000   74.13449   50.09190   17.62153
    2518      444        3     0.00000   66.48708   27.94420    9.96258
    2519      444        3     0.00000   67.91629   27.80912    9.59001
    2520      444        3     0.00000   68.43205   27.26291    8.46303
    2521      444        3     0.00000   57.44393   39.89517   15.21246
    2522      444        3     0.00000   58.04155   39.97900   16.56727
    2523      444        3     0.00000   57.82640   39.15640   17.62153
    2524      444        3     0.00000   80.83057   43.60740    9.96258
    2525      444        3     0.00000   80.23295   44.91267    9.59001
    2526      444        3     0.00000   80.44810   45.63244    8.46303
    2527      444        3     0.00000   72.35213   44.83267    0.44505
    2528      444        3     0.00000   73.40993   43.79309    0.44189
    2529      444        3     0.00000   74.74566   43.96872    0.30257
    2530      444        3     0.00000   65.92237   31.33039   19.54017
    2531      444        3     0.00000   64.86457   30.98088   18.56109
    2532      444        3     0.00000   63.52884   30.90807   18.77312
    2533      444        3     0.00000   74.96552   46.99359   19.54017
    2534      444        3     0.00000   74.73930   48.08443   18.56109
    2535      444        3     0.00000   74.13449   49.27761   18.77312
    2536      444        3     0.00000   66.48708   34.67411    0.44505
    2537      444        3     0.00000   67.91629   34.27782    0.44189
    2538      444        3     0.00000   68.43205   33.03322    0.30257
    2539      444        3     0.00000   71.78742   27.94420    9.96258
    2540      444        3     0.00000   70.35821   27.80912    9.59001
    2541      444        3     0.00000   69.84245   27.26291    8.46303
    2542      444        3     0.00000   63.30898   50.05374   15.21246
    2543      444        3     0.00000   63.53520   49.49427   16.56727
    2544      444        3     0.00000   64.14001   50.09190   17.62153
    2545      444        3     0.00000   65.92237   44.83267    0.44505
    2546      444        3     0.00000   64.86457   43.79309    0.44189
    2547      444        3     0.00000   63.52884   43.96872    0.30257
    2548      444        3     0.00000   72.35213   31.33039   19.54017
    2549      444        3     0.00000   73.40993   30.98088   18.56109
    2550      444        3     0.00000   74.74566   30.90807   18.77312
    2551      444        3     0.00000   80.83057   39.89517   15.21246
    2552      444        3     0.00000   80.23295   39.97900   16.56727
    2553      444        3     0.00000   80.44810   39.15640   17.62153
    2554      444        3     0.00000   57.44393   43.60740    9.96258
    2555      444        3     0.00000   58.04155   44.91267    9.59001
    2556      444        3     0.00000   57.82640   45.63244    8.46303
    2557      444        3     0.00000   63.27220   29.80031   15.21246
    2558      444        3     0.00000   63.64360   30.27596   16.56727
    2559      444        3     0.00000   62.82364   30.50093   17.62153
    2560      444        3     0.00000   78.18040   48.19763    9.96258
    2561      444        3     0.00000   79.01199   47.02744    9.59001
    2562      444        3     0.00000   79.74290   46.85388    8.46303
    2563      444        3     0.00000   75.00230   40.24245    0.44505
    2564      444        3     0.00000   74.63090   41.67832    0.44189
    2565      444        3     0.00000   75.45086   42.74728    0.30257
    2566      444        3     0.00000   60.09410   41.42525   19.54017
    2567      444        3     0.00000   59.26251   40.68392   18.56109
    2568      444        3     0.00000   58.53160   39.56355   18.77312
    2569      444        3     0.00000   60.09410   38.40757    3.03996
    2570      444        3     0.00000   59.26251   39.14890    4.01904
    2571      444        3     0.00000   58.53160   40.26927    3.80701
    2572      444        3     0.00000   75.00230   39.59037   22.13508
    2573      444        3     0.00000   74.63090   38.15450   22.13824
    2574      444        3     0.00000   75.45086   37.08554   22.27756
    2575      444        3     0.00000   78.18040   31.63519   12.61755
    2576      444        3     0.00000   79.01199   32.80538   12.99012
    2577      444        3     0.00000   79.74290   32.97894   14.11710
    2578      444        3     0.00000   63.27220   50.03251    7.36767
    2579      444        3     0.00000   63.64360   49.55686    6.01286
    2580      444        3     0.00000   62.82364   49.33189    4.95860
    2581      444        3     0.00000   66.48708   45.15871   22.13508
    2582      444        3     0.00000   67.91629   45.55500   22.13824
    2583      444        3     0.00000   68.43205   46.79960   22.27756
    2584      444        3     0.00000   74.96552   32.83923    3.03996
    2585      444        3     0.00000   74.73930   31.74839    4.01904
    2586      444        3     0.00000   74.13449   30.55521    3.80701
    2587      444        3     0.00000   63.30898   29.77908    7.36767
    2588      444        3     0.00000   63.53520   30.33855    6.01286
    2589      444        3     0.00000   64.14001   29.74092    4.95860
    2590      444        3     0.00000   71.78742   51.88862   12.61755
    2591      444        3     0.00000   70.35821   52.02370   12.99012
    2592      444        3     0.00000   69.84245   52.56991   14.11710
    2593      444        3     0.00000   80.83057   39.93765    7.36767
    2594      444        3     0.00000   80.23295   39.85382    6.01286
    2595      444        3     0.00000   80.44810   40.67642    4.95860
    2596      444        3     0.00000   57.44393   36.22542   12.61755
    2597      444        3     0.00000   58.04155   34.92015   12.99012
    2598      444        3     0.00000   57.82640   34.20038   14.11710
    2599      444        3     0.00000   65.92237   35.00015   22.13508
    2600      444        3     0.00000   64.86457   36.03973   22.13824
    2601      444        3     0.00000   63.52884   35.86410   22.27756
    2602      444        3     0.00000   72.35213   48.50243    3.03996
    2603      444        3     0.00000   73.40993   48.85194    4.01904
    2604      444        3     0.00000   74.74566   48.92475    3.80701
    2605      444        4     0.00000   62.95251   31.89098    5.61523
    2606      444        4     0.00000   69.13725   44.37108   22.01472
    2607      444        4     0.00000   69.13725   51.51261   11.91508
    2608      444        4     0.00000   75.32199   31.89098    5.61523
    2609      444        4     0.00000   72.99511   37.68907   22.01472
    2610      444        4     0.00000   65.27939   49.28527    5.61523
    2611      444        4     0.00000   59.09465   38.57298    5.61523
    2612      444        4     0.00000   79.17985   34.11831   11.91508
    2613      444        4     0.00000   72.99511   49.28527    5.61523
    2614      444        4     0.00000   59.09465   34.11831   11.91508
    2615      444        4     0.00000   65.27939   37.68907   22.01472
    2616      444        4     0.00000   79.17985   38.57298    5.61523
    2617      444        4     0.00000   79.17985   41.25984   16.96490
    2618      444        4     0.00000   65.27939   42.14375    0.56541
    2619      444        4     0.00000   59.09465   45.71451   10.66505
    2620      444        4     0.00000   72.99511   30.54755   16.96490
    2621      444        4     0.00000   69.13725   35.46174    0.56541
    2622      444        4     0.00000   62.95251   47.94184   16.96490
    2623      444        4     0.00000   75.32199   47.94184   16.96490
    2624      444        4     0.00000   69.13725   28.32021   10.66505
    2625      444        4     0.00000   59.09465   41.25984   16.96490
    2626      444        4     0.00000   79.17985   45.71451   10.66505
    2627      444        4     0.00000   72.99511   42.14375    0.56541
    2628      444        4     0.00000   65.27939   30.54755   16.96490
    2629      444        5     0.00000   63.74952   32.64492    1.87325
    2630      444        5     0.00000   62.67955   33.84449    3.45205
    2631      444        5     0.00000   72.62785   46.09260   22.25588
    2632      444        5     0.00000   72.03134   43.93088   22.03776
    2633      444        5     0.00000   65.64665   52.31381   13.45776
    2634      444        5     0.00000   66.24316   51.38759   11.49238
    2635      444        5     0.00000   74.52498   28.61432    7.57338
    2636      444        5     0.00000   75.59495   30.50268    8.17807
    2637      444        5     0.00000   72.74068   33.80537   22.25588
    2638      444        5     0.00000   71.16684   35.40282   22.03776
    2639      444        5     0.00000   65.53382   48.21807    1.87325
    2640      444        5     0.00000   67.10766   48.54490    3.45205
    2641      444        5     0.00000   56.65549   40.90155    7.57338
    2642      444        5     0.00000   57.75588   39.03074    8.17807
    2643      444        5     0.00000   81.61901   36.74066   13.45776
    2644      444        5     0.00000   80.51862   36.68717   11.49238
    2645      444        5     0.00000   76.23128   50.23336    7.57338
    2646      444        5     0.00000   74.06093   50.21580    8.17807
    2647      444        5     0.00000   60.14609   30.69476   13.45776
    2648      444        5     0.00000   60.64996   31.67447   11.49238
    2649      444        5     0.00000   62.04322   39.85127   22.25588
    2650      444        5     0.00000   64.21357   40.41552   22.03776
    2651      444        5     0.00000   78.12841   38.88625    1.87325
    2652      444        5     0.00000   77.62454   37.35984    3.45205
    2653      444        5     0.00000   78.12841   40.94657   20.70688
    2654      444        5     0.00000   77.62454   42.47298   19.12808
    2655      444        5     0.00000   62.04322   39.98155    0.32425
    2656      444        5     0.00000   64.21357   39.41730    0.54237
    2657      444        5     0.00000   60.14609   49.13806    9.12237
    2658      444        5     0.00000   60.64996   48.15835   11.08775
    2659      444        5     0.00000   76.23128   29.59945   15.00676
    2660      444        5     0.00000   74.06093   29.61702   14.40206
    2661      444        5     0.00000   72.62785   33.74022    0.32425
    2662      444        5     0.00000   72.03134   35.90194    0.54237
    2663      444        5     0.00000   63.74952   47.18790   20.70688
    2664      444        5     0.00000   62.67955   45.98833   19.12808
    2665      444        5     0.00000   74.52498   51.21850   15.00676
    2666      444        5     0.00000   75.59495   49.33014   14.40206
    2667      444        5     0.00000   65.64665   27.51901    9.12237
    2668      444        5     0.00000   66.24316   28.44523   11.08775
    2669      444        5     0.00000   56.65549   38.93127   15.00676
    2670      444        5     0.00000   57.75588   40.80208   14.40206
    2671      444        5     0.00000   81.61901   43.09216    9.12237
    2672      444        5     0.00000   80.51862   43.14565   11.08775
    2673      444        5     0.00000   72.74068   46.02745    0.32425
    2674      444        5     0.00000   71.16684   44.43000    0.54237
    2675      444        5     0.00000   65.53382   31.61475   20.70688
    2676      444        5     0.00000   67.10766   31.28792   19.12808
    2677      444        5     0.00000   74.52498   47.18790   20.70688
    2678      444        5     0.00000   75.59495   45.98833   19.12808
    2679      444        5     0.00000   65.64665   33.74022    0.32425
    2680      444        5     0.00000   66.24316   35.90194    0.54237
    2681      444        5     0.00000   72.62785   27.51901    9.12237
    2682      444        5     0.00000   72.03134   28.44523   11.08775
    2683      444        5     0.00000   63.74952   51.21850   15.00676
    2684      444        5     0.00000   62.67955   49.33014   14.40206
    2685      444        5     0.00000   65.53382   46.02745    0.32425
    2686      444        5     0.00000   67.10766   44.43000    0.54237
    2687      444        5     0.00000   72.74068   31.61475   20.70688
    2688      444        5     0.00000   71.16684   31.28792   19.12808
    2689      444        5     0.00000   81.61901   38.93127   15.00676
    2690      444        5     0.00000   80.51862   40.80208   14.40206
    2691      444        5     0.00000   56.65549   43.09216    9.12237
    2692      444        5     0.00000   57.75588   43.14565   11.08775
    2693      444        5     0.00000   62.04322   29.59945   15.00676
    2694      444        5     0.00000   64.21357   29.61702   14.40206
    2695      444        5     0.00000   78.12841   49.13806    9.12237
    2696      444        5     0.00000   77.62454   48.15835   11.08775
    2697      444        5     0.00000   76.23128   39.98155    0.32425
    2698      444        5     0.00000   74.06093   39.41730    0.54237
    2699      444        5     0.00000   60.14609   40.94657   20.70688
    2700      444        5     0.00000   60.64996   42.47298   19.12808
    2701      444        5     0.00000   60.14609   38.88625    1.87325
    2702      444        5     0.00000   60.64996   37.35984    3.45205
    2703      444        5     0.00000   76.23128   39.85127   22.25588
    2704      444        5     0.00000   74.06093   40.41552   22.03776
    2705      444        5     0.00000   78.12841   30.69476   13.45776
    2706      444        5     0.00000   77.62454   31.67447   11.49238
    2707      444        5     0.00000   62.04322   50.23336    7.57338
    2708      444        5     0.00000   64.21357   50.21580    8.17807
    2709      444        5     0.00000   65.64665   46.09260   22.25588
    2710      444        5     0.00000   66.24316   43.93088   22.03776
    2711      444        5     0.00000   74.52498   32.64492    1.87325
    2712      444        5     0.00000   75.59495   33.84449    3.45205
    2713      444        5     0.00000   63.74952   28.61432    7.57338
    2714      444        5     0.00000   62.67955   30.50268    8.17807
    2715      444        5     0.00000   72.62785   52.31381   13.45776
    2716      444        5     0.00000   72.03134   51.38759   11.49238
    2717      444        5     0.00000   81.61901   40.90155    7.57338
    2718      444        5     0.00000   80.51862   39.03074    8.17807
    2719      444        5     0.00000   56.65549   36.74066   13.45776
    2720      444        5     0.00000   57.75588   36.68717   11.49238
    2721      444        5     0.00000   65.53382   33.80537   22.25588
    2722      444        5     0.00000   67.10766   35.40282   22.03776
    2723      444        5     0.00000   72.74068   48.21807    1.87325
    2724      444        5     0.00000   71.16684   48.54490    3.45205
    2725      444        6     0.00000   61.59991   34.20756    0.98901
    2726      444        6     0.00000   60.42457   36.24330    0.98901
    2727      444        6     0.00000   50.19503   28.98011   11.26071
    2728      444        6     0.00000   49.01969   28.30153    9.34140
    2729      444        6     0.00000   56.48513   25.34852    0.98901
    2730      444        6     0.00000   54.13447   25.34852    0.98901
    2731      444        6     0.00000   55.30980   39.19632    9.34140
    2732      444        6     0.00000   55.30980   37.83916   11.26071
    2733      444        6     0.00000   61.59991   28.30153    9.34140
    2734      444        6     0.00000   60.42457   28.98011   11.26071
    2735      444        6     0.00000   49.01969   34.20756    0.98901
    2736      444        6     0.00000   50.19503   36.24330    0.98901
    2737      444        6     0.00000   77.84993   43.58952   21.59112
    2738      444        6     0.00000   76.67459   45.62525   21.59112
    2739      444        6     0.00000   88.07947   50.85271   11.31942
    2740      444        6     0.00000   89.25481   51.53129   13.23873
    2741      444        6     0.00000   88.07947   43.58952   21.59112
    2742      444        6     0.00000   89.25481   45.62525   21.59112
    2743      444        6     0.00000   76.67459   51.53129   13.23873
    2744      444        6     0.00000   77.84993   50.85271   11.31942
    2745      444        6     0.00000   82.96470   40.63650   13.23873
    2746      444        6     0.00000   82.96470   41.99366   11.31942
    2747      444        6     0.00000   84.14003   54.48430   21.59112
    2748      444        6     0.00000   81.78937   54.48430   21.59112
    2749      444        6     0.00000   74.57144   44.44101   21.14494
    2750      444        6     0.00000   63.70306   35.39181    1.43519
    2751      444        6     0.00000   74.57144   29.11695   10.30918
    2752      444        6     0.00000   63.70306   50.71587   12.27095
    2753      444        6     0.00000   67.93592   46.88486    1.43519
    2754      444        6     0.00000   70.33858   32.94796   21.14494
    2755      444        6     0.00000   81.20695   39.22282   12.27095
    2756      444        6     0.00000   57.06755   40.61000   10.30918
    2757      444        6     0.00000   62.50173   29.81053   12.27095
    2758      444        6     0.00000   75.77277   50.02229   10.30918
    2759      444        6     0.00000   75.77277   37.47257    1.43519
    2760      444        6     0.00000   62.50173   42.36025   21.14494
    2761      444        6     0.00000   62.50173   37.47257    1.43519
    2762      444        6     0.00000   75.77277   42.36025   21.14494
    2763      444        6     0.00000   75.77277   29.81053   12.27095
    2764      444        6     0.00000   62.50173   50.02229   10.30918
    2765      444        6     0.00000   63.70306   44.44101   21.14494
    2766      444        6     0.00000   74.57144   35.39181    1.43519
    2767      444        6     0.00000   63.70306   29.11695   10.30918
    2768      444        6     0.00000   74.57144   50.71587   12.27095
    2769      444        6     0.00000   81.20695   40.61000   10.30918
    2770      444        6     0.00000   57.06755   39.22282   12.27095
    2771      444        6     0.00000   67.93592   32.94796   21.14494
    2772      444        6     0.00000   70.33858   46.88486    1.43519
    2773      444        1     0.00000   87.74720   50.66071   44.74885
    2774      444        1     0.00000   75.67653   43.69170   25.03753
    2775      444        1     0.00000   90.25315   38.16951   32.84709
    2776      444        1     0.00000   78.18248   59.07653   32.84709
    2777      444        1     0.00000   82.96484   56.31543   25.03753
    2778      444        1     0.00000   82.96484   42.37742   44.74885
    2779      444        1     0.00000   95.03551   46.45280   32.84709
    2780      444        1     0.00000   70.89417   46.45280   32.84709
    2781      444        1     0.00000   75.67653   38.16951   32.84709
    2782      444        1     0.00000   87.74720   59.07653   32.84709
    2783      444        1     0.00000   90.25315   43.69170   25.03753
    2784      444        1     0.00000   78.18248   50.66071   44.74885
    2785      444        1     0.00000   78.18220   45.13867   22.99154
    2786      444        1     0.00000   90.25287   52.10768   42.70287
    2787      444        1     0.00000   87.74692   36.72286   34.89330
    2788      444        1     0.00000   75.67625   57.62988   34.89330
    2789      444        1     0.00000   75.67625   52.10768   42.70287
    2790      444        1     0.00000   87.74692   45.13867   22.99154
    2791      444        1     0.00000   78.18220   36.72286   34.89330
    2792      444        1     0.00000   90.25287   57.62988   34.89330
    2793      444        1     0.00000   95.03523   49.34658   34.89330
    2794      444        1     0.00000   70.89389   49.34658   34.89330
    2795      444        1     0.00000   82.96456   39.48396   42.70287
    2796      444        1     0.00000   82.96456   53.42197   22.99154
    2797      444        1     0.00000   77.28632   41.76837   22.58013
    2798      444        1     0.00000   74.81563   46.04773   22.58013
    2799      444        1     0.00000   63.45887   36.63800   35.88751
    2800      444        1     0.00000   60.98818   35.21154   31.85289
    2801      444        1     0.00000   71.60794   31.93313   22.58013
    2802      444        1     0.00000   66.66656   31.93313   22.58013
    2803      444        1     0.00000   69.13725   49.32614   31.85289
    2804      444        1     0.00000   69.13725   46.47324   35.88751
    2805      444        1     0.00000   77.28632   35.21154   31.85289
    2806      444        1     0.00000   74.81563   36.63800   35.88751
    2807      444        1     0.00000   60.98818   41.76837   22.58013
    2808      444        1     0.00000   63.45887   46.04773   22.58013
    2809      444        2     0.00000   78.34080   38.28463   25.57426
    2810      444        2     0.00000   84.18705   55.55087   44.94349
    2811      444        2     0.00000   81.74235   60.89009   37.39270
    2812      444        2     0.00000   87.58860   36.87318   27.57034
    2813      444        2     0.00000   88.97964   43.01552   44.94349
    2814      444        2     0.00000   76.94976   56.71164   25.57426
    2815      444        2     0.00000   71.10351   49.40853   27.57034
    2816      444        2     0.00000   94.82589   42.46308   37.39270
    2817      444        2     0.00000   90.20199   57.41736   27.57034
    2818      444        2     0.00000   72.32586   40.34591   37.39270
    2819      444        2     0.00000   75.72741   45.13269   44.94349
    2820      444        2     0.00000   93.60354   48.70281   25.57426
    2821      444        2     0.00000   93.60354   47.09657   42.16614
    2822      444        2     0.00000   75.72741   50.66670   22.79690
    2823      444        2     0.00000   72.32586   55.45347   30.34770
    2824      444        2     0.00000   90.20199   38.38202   40.17005
    2825      444        2     0.00000   84.18705   40.24851   22.79690
    2826      444        2     0.00000   78.34080   57.51476   42.16614
    2827      444        2     0.00000   87.58860   58.92620   40.17005
    2828      444        2     0.00000   81.74235   34.90930   30.34770
    2829      444        2     0.00000   71.10351   46.39085   40.17005
    2830      444        2     0.00000   94.82589   53.33631   30.34770
    2831      444        2     0.00000   88.97964   52.78386   22.79690
    2832      444        2     0.00000   76.94976   39.08775   42.16614
    2833      444        2     0.00000   87.58860   57.51476   42.16614
    2834      444        2     0.00000   81.74235   40.24851   22.79690
    2835      444        2     0.00000   84.18705   34.90930   30.34770
    2836      444        2     0.00000   78.34080   58.92620   40.17005
    2837      444        2     0.00000   76.94976   52.78386   22.79690
    2838      444        2     0.00000   88.97964   39.08775   42.16614
    2839      444        2     0.00000   94.82589   46.39085   40.17005
    2840      444        2     0.00000   71.10351   53.33631   30.34770
    2841      444        2     0.00000   75.72741   38.38202   40.17005
    2842      444        2     0.00000   93.60354   55.45347   30.34770
    2843      444        2     0.00000   90.20199   50.66670   22.79690
    2844      444        2     0.00000   72.32586   47.09657   42.16614
    2845      444        2     0.00000   72.32586   48.70281   25.57426
    2846      444        2     0.00000   90.20199   45.13269   44.94349
    2847      444        2     0.00000   93.60354   40.34591   37.39270
    2848      444        2     0.00000   75.72741   57.41736   27.57034
    2849      444        2     0.00000   81.74235   55.55087   44.94349
    2850      444        2     0.00000   87.58860   38.28463   25.57426
    2851      444        2     0.00000   78.34080   36.87318   27.57034
    2852      444        2     0.00000   84.18705   60.89009   37.39270
    2853      444        2     0.00000   94.82589   49.40853   27.57034
    2854      444        2     0.00000   71.10351   42.46308   37.39270
    2855      444        2     0.00000   76.94976   43.01552   44.94349
    2856      444        2     0.00000   88.97964   56.71164   25.57426
    2857      444        3     0.00000   77.13643   40.82251   25.62009
    2858      444        3     0.00000   77.36265   39.73168   26.59917
    2859      444        3     0.00000   77.96746   38.53850   26.38714
    2860      444        3     0.00000   85.61487   53.14199   44.71521
    2861      444        3     0.00000   84.18566   53.53828   44.71837
    2862      444        3     0.00000   83.66990   54.78288   44.85769
    2863      444        3     0.00000   80.31453   59.87190   35.19768
    2864      444        3     0.00000   81.74374   60.00698   35.57026
    2865      444        3     0.00000   82.25950   60.55319   36.69723
    2866      444        3     0.00000   88.79297   37.76236   29.94780
    2867      444        3     0.00000   88.56675   38.32183   28.59299
    2868      444        3     0.00000   87.96194   37.72420   27.53873
    2869      444        3     0.00000   86.17958   42.98343   44.71521
    2870      444        3     0.00000   87.23738   44.02301   44.71837
    2871      444        3     0.00000   88.57311   43.84738   44.85769
    2872      444        3     0.00000   79.74982   56.48571   25.62009
    2873      444        3     0.00000   78.69202   56.83522   26.59917
    2874      444        3     0.00000   77.35629   56.90803   26.38714
    2875      444        3     0.00000   71.27138   47.92093   29.94780
    2876      444        3     0.00000   71.86900   47.83710   28.59299
    2877      444        3     0.00000   71.65385   48.65970   27.53873
    2878      444        3     0.00000   94.65802   44.20870   35.19768
    2879      444        3     0.00000   94.06040   42.90343   35.57026
    2880      444        3     0.00000   94.27555   42.18366   36.69723
    2881      444        3     0.00000   88.82975   58.01579   29.94780
    2882      444        3     0.00000   88.45835   57.54014   28.59299
    2883      444        3     0.00000   89.27831   57.31517   27.53873
    2884      444        3     0.00000   73.92155   39.61847   35.19768
    2885      444        3     0.00000   73.08996   40.78866   35.57026
    2886      444        3     0.00000   72.35905   40.96222   36.69723
    2887      444        3     0.00000   77.09965   47.57365   44.71521
    2888      444        3     0.00000   77.47105   46.13778   44.71837
    2889      444        3     0.00000   76.65109   45.06882   44.85769
    2890      444        3     0.00000   92.00785   46.39085   25.62009
    2891      444        3     0.00000   92.83944   47.13218   26.59917
    2892      444        3     0.00000   93.57035   48.25255   26.38714
    2893      444        3     0.00000   92.00785   49.40853   42.12030
    2894      444        3     0.00000   92.83944   48.66720   41.14123
    2895      444        3     0.00000   93.57035   47.54683   41.35325
    2896      444        3     0.00000   77.09965   48.22573   23.02519
    2897      444        3     0.00000   77.47105   49.66160   23.02202
    2898      444        3     0.00000   76.65109   50.73056   22.88271
    2899      444        3     0.00000   73.92155   56.18091   32.54271
    2900      444        3     0.00000   73.08996   55.01072   32.17014
    2901      444        3     0.00000   72.35905   54.83716   31.04316
    2902      444        3     0.00000   88.82975   37.78360   37.79259
    2903      444        3     0.00000   88.45835   38.25924   39.14740
    2904      444        3     0.00000   89.27831   38.48421   40.20167
    2905      444        3     0.00000   85.61487   42.65739   23.02519
    2906      444        3     0.00000   84.18566   42.26110   23.02202
    2907      444        3     0.00000   83.66990   41.01651   22.88271
    2908      444        3     0.00000   77.13643   54.97687   42.12030
    2909      444        3     0.00000   77.36265   56.06771   41.14123
    2910      444        3     0.00000   77.96746   57.26089   41.35325
    2911      444        3     0.00000   88.79297   58.03702   37.79259
    2912      444        3     0.00000   88.56675   57.47755   39.14740
    2913      444        3     0.00000   87.96194   58.07518   40.20167
    2914      444        3     0.00000   80.31453   35.92748   32.54271
    2915      444        3     0.00000   81.74374   35.79241   32.17014
    2916      444        3     0.00000   82.25950   35.24619   31.04316
    2917      444        3     0.00000   71.27138   47.87846   37.79259
    2918      444        3     0.00000   71.86900   47.96228   39.14740
    2919      444        3     0.00000   71.65385   47.13968   40.20167
    2920      444        3     0.00000   94.65802   51.59068   32.54271
    2921      444        3     0.00000   94.06040   52.89595   32.17014
    2922      444        3     0.00000   94.27555   53.61572   31.04316
    2923      444        3     0.00000   86.17958   52.81596   23.02519
    2924      444        3     0.00000   87.23738   51.77637   23.02202
    2925      444        3     0.00000   88.57311   51.95201   22.88271
    2926      444        3     0.00000   79.74982   39.31367   42.12030
    2927      444        3     0.00000   78.69202   38.96416   41.14123
    2928      444        3     0.00000   77.35629   38.89136   41.35325
    2929      444        3     0.00000   88.79297   54.97687   42.12030
    2930      444        3     0.00000   88.56675   56.06771   41.14123
    2931      444        3     0.00000   87.96194   57.26089   41.35325
    2932      444        3     0.00000   80.31453   42.65739   23.02519
    2933      444        3     0.00000   81.74374   42.26110   23.02202
    2934      444        3     0.00000   82.25950   41.01651   22.88271
    2935      444        3     0.00000   85.61487   35.92748   32.54271
    2936      444        3     0.00000   84.18566   35.79241   32.17014
    2937      444        3     0.00000   83.66990   35.24619   31.04316
    2938      444        3     0.00000   77.13643   58.03702   37.79259
    2939      444        3     0.00000   77.36265   57.47755   39.14740
    2940      444        3     0.00000   77.96746   58.07518   40.20167
    2941      444        3     0.00000   79.74982   52.81596   23.02519
    2942      444        3     0.00000   78.69202   51.77637   23.02202
    2943      444        3     0.00000   77.35629   51.95201   22.88271
    2944      444        3     0.00000   86.17958   39.31367   42.12030
    2945      444        3     0.00000   87.23738   38.96416   41.14123
    2946      444        3     0.00000   88.57311   38.89136   41.35325
    2947      444        3     0.00000   94.65802   47.87846   37.79259
    2948      444        3     0.00000   94.06040   47.96228   39.14740
    2949      444        3     0.00000   94.27555   47.13968   40.20167
    2950      444        3     0.00000   71.27138   51.59068   32.54271
    2951      444        3     0.00000   71.86900   52.89595   32.17014
    2952      444        3     0.00000   71.65385   53.61572   31.04316
    2953      444        3     0.00000   77.09965   37.78360   37.79259
    2954      444        3     0.00000   77.47105   38.25924   39.14740
    2955      444        3     0.00000   76.65109   38.48421   40.20167
    2956      444        3     0.00000   92.00785   56.18091   32.54271
    2957      444        3     0.00000   92.83944   55.01072   32.17014
    2958      444        3     0.00000   93.57035   54.83716   31.04316
    2959      444        3     0.00000   88.82975   48.22573   23.02519
    2960      444        3     0.00000   88.45835   49.66160   23.02202
    2961      444        3     0.00000   89.27831   50.73056   22.88271
    2962      444        3     0.00000   73.92155   49.40853   42.12030
    2963      444        3     0.00000   73.08996   48.66720   41.14123
    2964      444        3     0.00000   72.35905   47.54683   41.35325
    2965      444        3     0.00000   73.92155   46.39085   25.62009
    2966      444        3     0.00000   73.08996   47.13218   26.59917
    2967      444        3     0.00000   72.35905   48.25255   26.38714
    2968      444        3     0.00000   88.82975   47.57365   44.71521
    2969      444        3     0.00000   88.45835   46.13778   44.71837
    2970      444        3     0.00000   89.27831   45.06882   44.85769
    2971      444        3     0.00000   92.00785   39.61847   35.19768
    2972      444        3     0.00000   92.83944   40.78866   35.57026
    2973      444        3     0.00000   93.57035   40.96222   36.69723
    2974      444        3     0.00000   77.09965   58.01579   29.94780
    2975      444        3     0.00000   77.47105   57.54014   28.59299
    2976      444        3     0.00000   76.65109   57.31517   27.53873
    2977      444        3     0.00000   80.31453   53.14199   44.71521
    2978      444        3     0.00000   81.74374   53.53828   44.71837
    2979      444        3     0.00000   82.25950   54.78288   44.85769
    2980      444        3     0.00000   88.79297   40.82251   25.62009
    2981      444        3     0.00000   88.56675   39.73168   26.59917
    2982      444        3     0.00000   87.96194   38.53850   26.38714
    2983      444        3     0.00000   77.13643   37.76236   29.94780
    2984      444        3     0.00000   77.36265   38.32183   28.59299
    2985      444        3     0.00000   77.96746   37.72420   27.53873
    2986      444        3     0.00000   85.61487   59.87190   35.19768
    2987      444        3     0.00000   84.18566   60.00698   35.57026
    2988      444        3     0.00000   83.66990   60.55319   36.69723
    2989      444        3     0.00000   94.65802   47.92093   29.94780
    2990      444        3     0.00000   94.06040   47.83710   28.59299
    2991      444        3     0.00000   94.27555   48.65970   27.53873
    2992      444        3     0.00000   71.27138   44.20870   35.19768
    2993      444        3     0.00000   71.86900   42.90343   35.57026
    2994      444        3     0.00000   71.65385   42.18366   36.69723
    2995      444        3     0.00000   79.74982   42.98343   44.71521
    2996      444        3     0.00000   78.69202   44.02301   44.71837
    2997      444        3     0.00000   77.35629   43.84738   44.85769
    2998      444        3     0.00000   86.17958   56.48571   25.62009
    2999      444        3     0.00000   87.23738   56.83522   26.59917
    3000      444        3     0.00000   88.57311   56.90803   26.38714
    3001      444        4     0.00000   76.77996   39.87426   28.19536
    3002      444        4     0.00000   82.96470   52.35436   44.59486
    3003      444        4     0.00000   82.96470   59.49589   34.49521
    3004      444        4     0.00000   89.14944   39.87426   28.19536
    3005      444        4     0.00000   86.82256   45.67236   44.59486
    3006      444        4     0.00000   79.10684   57.26855   28.19536
    3007      444        4     0.00000   72.92210   46.55627   28.19536
    3008      444        4     0.00000   93.00730   42.10159   34.49521
    3009      444        4     0.00000   86.82256   57.26855   28.19536
    3010      444        4     0.00000   72.92210   42.10159   34.49521
    3011      444        4     0.00000   79.10684   45.67236   44.59486
    3012      444        4     0.00000   93.00730   46.55627   28.19536
    3013      444        4     0.00000   93.00730   49.24312   39.54504
    3014      444        4     0.00000   79.10684   50.12703   23.14554
    3015      444        4     0.00000   72.92210   53.69779   33.24518
    3016      444        4     0.00000   86.82256   38.53083   39.54504
    3017      444        4     0.00000   82.96470   43.44502   23.14554
    3018      444        4     0.00000   76.77996   55.92513   39.54504
    3019      444        4     0.00000   89.14944   55.92513   39.54504
    3020      444        4     0.00000   82.96470   36.30350   33.24518
    3021      444        4     0.00000   72.92210   49.24312   39.54504
    3022      444        4     0.00000   93.00730   53.69779   33.24518
    3023      444        4     0.00000   86.82256   50.12703   23.14554
    3024      444        4     0.00000   79.10684   38.53083   39.54504
    3025      444        5     0.00000   77.57697   40.62820   24.45338
    3026      444        5     0.00000   76.50700   41.82777   26.03218
    3027      444        5     0.00000   86.45530   54.07588   44.83601
    3028      444        5     0.00000   85.85879   51.91417   44.61789
    3029      444        5     0.00000   79.47410   60.29709   36.03789
    3030      444        5     0.00000   80.07061   59.37087   34.07251
    3031      444        5     0.00000   88.35243   36.59760   30.15351
    3032      444        5     0.00000   89.42240   38.48597   30.75820
    3033      444        5     0.00000   86.56813   41.78865   44.83601
    3034      444        5     0.00000   84.99429   43.38610   44.61789
    3035      444        5     0.00000   79.36127   56.20135   24.45338
    3036      444        5     0.00000   80.93511   56.52818   26.03218
    3037      444        5     0.00000   70.48294   48.88483   30.15351
    3038      444        5     0.00000   71.58333   47.01403   30.75820
    3039      444        5     0.00000   95.44646   44.72394   36.03789
    3040      444        5     0.00000   94.34607   44.67045   34.07251
    3041      444        5     0.00000   90.05873   58.21665   30.15351
    3042      444        5     0.00000   87.88838   58.19908   30.75820
    3043      444        5     0.00000   73.97354   38.67804   36.03789
    3044      444        5     0.00000   74.47741   39.65775   34.07251
    3045      444        5     0.00000   75.87067   47.83455   44.83601
    3046      444        5     0.00000   78.04102   48.39881   44.61789
    3047      444        5     0.00000   91.95586   46.86953   24.45338
    3048      444        5     0.00000   91.45199   45.34313   26.03218
    3049      444        5     0.00000   91.95586   48.92985   43.28701
    3050      444        5     0.00000   91.45199   50.45626   41.70821
    3051      444        5     0.00000   75.87067   47.96484   22.90438
    3052      444        5     0.00000   78.04102   47.40058   23.12251
    3053      444        5     0.00000   73.97354   57.12134   31.70250
    3054      444        5     0.00000   74.47741   56.14163   33.66788
    3055      444        5     0.00000   90.05873   37.58274   37.58689
    3056      444        5     0.00000   87.88838   37.60030   36.98219
    3057      444        5     0.00000   86.45530   41.72351   22.90438
    3058      444        5     0.00000   85.85879   43.88522   23.12251
    3059      444        5     0.00000   77.57697   55.17118   43.28701
    3060      444        5     0.00000   76.50700   53.97162   41.70821
    3061      444        5     0.00000   88.35243   59.20178   37.58689
    3062      444        5     0.00000   89.42240   57.31342   36.98219
    3063      444        5     0.00000   79.47410   35.50229   31.70250
    3064      444        5     0.00000   80.07061   36.42851   33.66788
    3065      444        5     0.00000   70.48294   46.91455   37.58689
    3066      444        5     0.00000   71.58333   48.78536   36.98219
    3067      444        5     0.00000   95.44646   51.07544   31.70250
    3068      444        5     0.00000   94.34607   51.12893   33.66788
    3069      444        5     0.00000   86.56813   54.01073   22.90438
    3070      444        5     0.00000   84.99429   52.41328   23.12251
    3071      444        5     0.00000   79.36127   39.59804   43.28701
    3072      444        5     0.00000   80.93511   39.27120   41.70821
    3073      444        5     0.00000   88.35243   55.17118   43.28701
    3074      444        5     0.00000   89.42240   53.97162   41.70821
    3075      444        5     0.00000   79.47410   41.72351   22.90438
    3076      444        5     0.00000   80.07061   43.88522   23.12251
    3077      444        5     0.00000   86.45530   35.50229   31.70250
    3078      444        5     0.00000   85.85879   36.42851   33.66788
    3079      444        5     0.00000   77.57697   59.20178   37.58689
    3080      444        5     0.00000   76.50700   57.31342   36.98219
    3081      444        5     0.00000   79.36127   54.01073   22.90438
    3082      444        5     0.00000   80.93511   52.41328   23.12251
    3083      444        5     0.00000   86.56813   39.59804   43.28701
    3084      444        5     0.00000   84.99429   39.27120   41.70821
    3085      444        5     0.00000   95.44646   46.91455   37.58689
    3086      444        5     0.00000   94.34607   48.78536   36.98219
    3087      444        5     0.00000   70.48294   51.07544   31.70250
    3088      444        5     0.00000   71.58333   51.12893   33.66788
    3089      444        5     0.00000   75.87067   37.58274   37.58689
    3090      444        5     0.00000   78.04102   37.60030   36.98219
    3091      444        5     0.00000   91.95586   57.12134   31.70250
    3092      444        5     0.00000   91.45199   56.14163   33.66788
    3093      444        5     0.00000   90.05873   47.96484   22.90438
    3094      444        5     0.00000   87.88838   47.40058   23.12251
    3095      444        5     0.00000   73.97354   48.92985   43.28701
    3096      444        5     0.00000   74.47741   50.45626   41.70821
    3097      444        5     0.00000   73.97354   46.86953   24.45338
    3098      444        5     0.00000   74.47741   45.34313   26.03218
    3099      444        5     0.00000   90.05873   47.83455   44.83601
    3100      444        5     0.00000   87.88838   48.39881   44.61789
    3101      444        5     0.00000   91.95586   38.67804   36.03789
    3102      444        5     0.00000   91.45199   39.65775   34.07251
    3103      444        5     0.00000   75.87067   58.21665   30.15351
    3104      444        5     0.00000   78.04102   58.19908   30.75820
    3105      444        5     0.00000   79.47410   54.07588   44.83601
    3106      444        5     0.00000   80.07061   51.91417   44.61789
    3107      444        5     0.00000   88.35243   40.62820   24.45338
    3108      444        5     0.00000   89.42240   41.82777   26.03218
    3109      444        5     0.00000   77.57697   36.59760   30.15351
    3110      444        5     0.00000   76.50700   38.48597   30.75820
    3111      444        5     0.00000   86.45530   60.29709   36.03789
    3112      444        5     0.00000   85.85879   59.37087   34.07251
    3113      444        5     0.00000   95.44646   48.88483   30.15351
    3114      444        5     0.00000   94.34607   47.01403   30.75820
    3115      444        5     0.00000   70.48294   44.72394   36.03789
    3116      444        5     0.00000   71.58333   44.67045   34.07251
    3117      444        5     0.00000   79.36127   41.78865   44.83601
    3118      444        5     0.00000   80.93511   43.38610   44.61789
    3119      444        5     0.00000   86.56813   56.20135   24.45338
    3120      444        5     0.00000   84.99429   56.52818   26.03218
    3121      444        6     0.00000   75.42736   42.19085   23.56914
    3122      444        6     0.00000   74.25202   44.22658   23.56914
    3123      444        6     0.00000   64.02248   36.96339   33.84084
    3124      444        6     0.00000   62.84714   36.28481   31.92153
    3125      444        6     0.00000   70.31258   33.33180   23.56914
    3126      444        6     0.00000   67.96192   33.33180   23.56914
    3127      444        6     0.00000   69.13725   47.17960   31.92153
    3128      444        6     0.00000   69.13725   45.82244   33.84084
    3129      444        6     0.00000   75.42736   36.28481   31.92153
    3130      444        6     0.00000   74.25202   36.96339   33.84084
    3131      444        6     0.00000   62.84714   42.19085   23.56914
    3132      444        6     0.00000   64.02248   44.22658   23.56914
    3133      444        6     0.00000   91.67738   51.57280   44.17125
    3134      444        6     0.00000   90.50204   53.60854   44.17125
    3135      444        6     0.00000  101.90692   58.83599   33.89955
    3136      444        6     0.00000  103.08226   59.51457   35.81886
    3137      444        6     0.00000  101.90692   51.57280   44.17125
    3138      444        6     0.00000  103.08226   53.60854   44.17125
    3139      444        6     0.00000   90.50204   59.51457   35.81886
    3140      444        6     0.00000   91.67738   58.83599   33.89955
    3141      444        6     0.00000   96.79215   48.61978   35.81886
    3142      444        6     0.00000   96.79215   49.97694   33.89955
    3143      444        6     0.00000   97.96748   62.46758   44.17125
    3144      444        6     0.00000   95.61682   62.46758   44.17125
    3145      444        6     0.00000   88.39889   52.42430   43.72507
    3146      444        6     0.00000   77.53051   43.37509   24.01532
    3147      444        6     0.00000   88.39889   37.10023   32.88932
    3148      444        6     0.00000   77.53051   58.69916   34.85108
    3149      444        6     0.00000   81.76337   54.86814   24.01532
    3150      444        6     0.00000   84.16603   40.93124   43.72507
    3151      444        6     0.00000   95.03440   47.20610   34.85108
    3152      444        6     0.00000   70.89500   48.59328   32.88932
    3153      444        6     0.00000   76.32918   37.79381   34.85108
    3154      444        6     0.00000   89.60022   58.00557   32.88932
    3155      444        6     0.00000   89.60022   45.45585   24.01532
    3156      444        6     0.00000   76.32918   50.34353   43.72507
    3157      444        6     0.00000   76.32918   45.45585   24.01532
    3158      444        6     0.00000   89.60022   50.34353   43.72507
    3159      444        6     0.00000   89.60022   37.79381   34.85108
    3160      444        6     0.00000   76.32918   58.00557   32.88932
    3161      444        6     0.00000   77.53051   52.42430   43.72507
    3162      444        6     0.00000   88.39889   43.37509   24.01532
    3163      444        6     0.00000   77.53051   37.10023   32.88932
    3164      444        6     0.00000   88.39889   58.69916   34.85108
    3165      444        6     0.00000   95.03440   48.59328   32.88932
    3166      444        6     0.00000   70.89500   47.20610   34.85108
    3167      444        6     0.00000   81.76337   40.93124   43.72507
    3168      444        6     0.00000   84.16603   54.86814   24.01532

Bonds

       1        1        1      256
       2        1        1      328
       3        1        1      373
       4        1        1      386
       5        1        1      745
       6        1        1      746
       7        1        2      254
       8        1        2      326
       9        1        2      349
      10        1        2      350
      11        1        2      374
      12        1        2      385
      13        1        3      260
      14        1        3      330
      15        1        3      375
      16        1        3      387
      17        1        3     1935
      18        1        3     1936
      19        1        4      258
      20        1        4      332
      21        1        4      376
      22        1        4      388
      23        1        4     1143
      24        1        4     1144
      25        1        5      264
      26        1        5      348
      27        1        5      377
      28        1        5      396
      29        1        5     1145
      30        1        5     1146
      31        1        6      262
      32        1        6      346
      33        1        6      378
      34        1        6      395
      35        1        6      749
      36        1        6      750
      37        1        7      268
      38        1        7      342
      39        1        7      379
      40        1        7      393
      41        1        7     1939
      42        1        7     1940
      43        1        8      266
      44        1        8      344
      45        1        8      355
      46        1        8      356
      47        1        8      380
      48        1        8      394
      49        1        9      272
      50        1        9      338
      51        1        9      357
      52        1        9      358
      53        1        9      381
      54        1        9      391
      55        1       10      270
      56        1       10      340
      57        1       10      382
      58        1       10      392
      59        1       10     1149
      60        1       10     1150
      61        1       11      276
      62        1       11      336
      63        1       11      383
      64        1       11      390
      65        1       11     1943
      66        1       11     1944
      67        1       12      274
      68        1       12      334
      69        1       12      384
      70        1       12      389
      71        1       12      755
      72        1       12      756
      73        1       13      280
      74        1       13      304
      75        1       13      374
      76        1       13      385
      77        1       13      757
      78        1       13      758
      79        1       14      278
      80        1       14      302
      81        1       14      361
      82        1       14      362
      83        1       14      373
      84        1       14      386
      85        1       15      284
      86        1       15      306
      87        1       15      375
      88        1       15      387
      89        1       15     1155
      90        1       15     1156
      91        1       16      282
      92        1       16      308
      93        1       16      376
      94        1       16      388
      95        1       16     1947
      96        1       16     1948
      97        1       17      288
      98        1       17      324
      99        1       17      384
     100        1       17      389
     101        1       17     1949
     102        1       17     1950
     103        1       18      286
     104        1       18      322
     105        1       18      383
     106        1       18      390
     107        1       18      761
     108        1       18      762
     109        1       19      292
     110        1       19      318
     111        1       19      381
     112        1       19      391
     113        1       19     1159
     114        1       19     1160
     115        1       20      290
     116        1       20      320
     117        1       20      367
     118        1       20      368
     119        1       20      382
     120        1       20      392
     121        1       21      296
     122        1       21      314
     123        1       21      369
     124        1       21      370
     125        1       21      379
     126        1       21      393
     127        1       22      294
     128        1       22      316
     129        1       22      380
     130        1       22      394
     131        1       22     1953
     132        1       22     1954
     133        1       23      300
     134        1       23      312
     135        1       23      378
     136        1       23      395
     137        1       23     1163
     138        1       23     1164
     139        1       24      298
     140        1       24      310
     141        1       24      377
     142        1       24      396
     143        1       24      767
     144        1       24      768
     145        1       25      253
     146        1       25      303
     147        1       25      349
     148        1       25      374
     149        1       25      673
     150        1       25      723
     151        1       25      757
     152        1       25      782
     153        1       26      279
     154        1       26      325
     155        1       26      350
     156        1       26      385
     157        1       26      651
     158        1       26      697
     159        1       26      758
     160        1       26      769
     161        1       27      351
     162        1       27     1049
     163        1       27     1099
     164        1       27     1168
     165        1       27     1867
     166        1       27     1913
     167        1       27     1971
     168        1       27     2740
     169        1       28      352
     170        1       28     1073
     171        1       28     1123
     172        1       28     1180
     173        1       28     1843
     174        1       28     1889
     175        1       28     1959
     176        1       28     2739
     177        1       29      353
     178        1       29      657
     179        1       29      707
     180        1       29      774
     181        1       29     1089
     182        1       29     1139
     183        1       29     1188
     184        1       29     1559
     185        1       30      354
     186        1       30      695
     187        1       30      741
     188        1       30      791
     189        1       30     1055
     190        1       30     1101
     191        1       30     1169
     192        1       30     1560
     193        1       31      265
     194        1       31      315
     195        1       31      355
     196        1       31      380
     197        1       31     1879
     198        1       31     1925
     199        1       31     1954
     200        1       31     1977
     201        1       32      293
     202        1       32      343
     203        1       32      356
     204        1       32      394
     205        1       32     1851
     206        1       32     1897
     207        1       32     1953
     208        1       32     1963
     209        1       33      291
     210        1       33      337
     211        1       33      357
     212        1       33      391
     213        1       33     1061
     214        1       33     1111
     215        1       33     1160
     216        1       33     1174
     217        1       34      271
     218        1       34      317
     219        1       34      358
     220        1       34      381
     221        1       34     1081
     222        1       34     1131
     223        1       34     1159
     224        1       34     1184
     225        1       35      359
     226        1       35      669
     227        1       35      719
     228        1       35      780
     229        1       35     1869
     230        1       35     1919
     231        1       35     1974
     232        1       35     2345
     233        1       36      360
     234        1       36      683
     235        1       36      729
     236        1       36      785
     237        1       36     1859
     238        1       36     1905
     239        1       36     1967
     240        1       36     2346
     241        2       37       87
     242        2       38       90
     243        2       39       93
     244        2       40       96
     245        2       41       99
     246        2       42      102
     247        2       43      105
     248        2       44      108
     249        2       45      111
     250        2       46      114
     251        2       47      117
     252        2       48      120
     253        2       49      123
     254        2       50      126
     255        2       51      129
     256        2       52      132
     257        2       53      135
     258        2       54      138
     259        2       55      141
     260        2       56      144
     261        2       57      147
     262        2       58      150
     263        2       59      153
     264        2       60      156
     265        2       61      159
     266        2       62      162
     267        2       63      165
     268        2       64      168
     269        2       65      171
     270        2       66      174
     271        2       67      177
     272        2       68      180
     273        2       69      183
     274        2       70      186
     275        2       71      189
     276        2       72      192
     277        2       73      195
     278        2       74      198
     279        2       75      201
     280        2       76      204
     281        2       77      207
     282        2       78      210
     283        2       79      213
     284        2       80      216
     285        2       81      219
     286        2       82      222
     287        2       83      225
     288        2       84      228
     289        3       85       86
     290        4       85      253
     291        4       85      254
     292        5       86       87
     293        6       86      229
     294        5       87      213
     295        3       88       89
     296        4       88      255
     297        4       88      256
     298        5       89       90
     299        6       89      230
     300        5       90      207
     301        3       91       92
     302        4       91      257
     303        4       91      258
     304        5       92       93
     305        6       92      231
     306        5       93      216
     307        3       94       95
     308        4       94      259
     309        4       94      260
     310        5       95       96
     311        6       95      232
     312        5       96      210
     313        3       97       98
     314        4       97      261
     315        4       97      262
     316        5       98       99
     317        6       98      233
     318        5       99      198
     319        3      100      101
     320        4      100      263
     321        4      100      264
     322        5      101      102
     323        6      101      234
     324        5      102      204
     325        3      103      104
     326        4      103      265
     327        4      103      266
     328        5      104      105
     329        6      104      235
     330        5      105      195
     331        3      106      107
     332        4      106      267
     333        4      106      268
     334        5      107      108
     335        6      107      236
     336        5      108      201
     337        3      109      110
     338        4      109      269
     339        4      109      270
     340        5      110      111
     341        6      110      237
     342        5      111      228
     343        3      112      113
     344        4      112      271
     345        4      112      272
     346        5      113      114
     347        6      113      238
     348        5      114      222
     349        3      115      116
     350        4      115      273
     351        4      115      274
     352        5      116      117
     353        6      116      239
     354        5      117      225
     355        3      118      119
     356        4      118      275
     357        4      118      276
     358        5      119      120
     359        6      119      240
     360        5      120      219
     361        3      121      122
     362        4      121      277
     363        4      121      278
     364        5      122      123
     365        6      122      241
     366        5      123      177
     367        3      124      125
     368        4      124      279
     369        4      124      280
     370        5      125      126
     371        6      125      242
     372        5      126      171
     373        3      127      128
     374        4      127      281
     375        4      127      282
     376        5      128      129
     377        6      128      243
     378        5      129      180
     379        3      130      131
     380        4      130      283
     381        4      130      284
     382        5      131      132
     383        6      131      244
     384        5      132      174
     385        3      133      134
     386        4      133      285
     387        4      133      286
     388        5      134      135
     389        6      134      245
     390        5      135      162
     391        3      136      137
     392        4      136      287
     393        4      136      288
     394        5      137      138
     395        6      137      246
     396        5      138      168
     397        3      139      140
     398        4      139      289
     399        4      139      290
     400        5      140      141
     401        6      140      247
     402        5      141      159
     403        3      142      143
     404        4      142      291
     405        4      142      292
     406        5      143      144
     407        6      143      248
     408        5      144      165
     409        3      145      146
     410        4      145      293
     411        4      145      294
     412        5      146      147
     413        6      146      249
     414        5      147      192
     415        3      148      149
     416        4      148      295
     417        4      148      296
     418        5      149      150
     419        6      149      250
     420        5      150      186
     421        3      151      152
     422        4      151      297
     423        4      151      298
     424        5      152      153
     425        6      152      251
     426        5      153      189
     427        3      154      155
     428        4      154      299
     429        4      154      300
     430        5      155      156
     431        6      155      252
     432        5      156      183
     433        3      157      158
     434        4      157      301
     435        4      157      302
     436        5      158      159
     437        6      158      247
     438        3      160      161
     439        4      160      303
     440        4      160      304
     441        5      161      162
     442        6      161      245
     443        3      163      164
     444        4      163      305
     445        4      163      306
     446        5      164      165
     447        6      164      248
     448        3      166      167
     449        4      166      307
     450        4      166      308
     451        5      167      168
     452        6      167      246
     453        3      169      170
     454        4      169      309
     455        4      169      310
     456        5      170      171
     457        6      170      242
     458        3      172      173
     459        4      172      311
     460        4      172      312
     461        5      173      174
     462        6      173      244
     463        3      175      176
     464        4      175      313
     465        4      175      314
     466        5      176      177
     467        6      176      241
     468        3      178      179
     469        4      178      315
     470        4      178      316
     471        5      179      180
     472        6      179      243
     473        3      181      182
     474        4      181      317
     475        4      181      318
     476        5      182      183
     477        6      182      252
     478        3      184      185
     479        4      184      319
     480        4      184      320
     481        5      185      186
     482        6      185      250
     483        3      187      188
     484        4      187      321
     485        4      187      322
     486        5      188      189
     487        6      188      251
     488        3      190      191
     489        4      190      323
     490        4      190      324
     491        5      191      192
     492        6      191      249
     493        3      193      194
     494        4      193      325
     495        4      193      326
     496        5      194      195
     497        6      194      235
     498        3      196      197
     499        4      196      327
     500        4      196      328
     501        5      197      198
     502        6      197      233
     503        3      199      200
     504        4      199      329
     505        4      199      330
     506        5      200      201
     507        6      200      236
     508        3      202      203
     509        4      202      331
     510        4      202      332
     511        5      203      204
     512        6      203      234
     513        3      205      206
     514        4      205      333
     515        4      205      334
     516        5      206      207
     517        6      206      230
     518        3      208      209
     519        4      208      335
     520        4      208      336
     521        5      209      210
     522        6      209      232
     523        3      211      212
     524        4      211      337
     525        4      211      338
     526        5      212      213
     527        6      212      229
     528        3      214      215
     529        4      214      339
     530        4      214      340
     531        5      215      216
     532        6      215      231
     533        3      217      218
     534        4      217      341
     535        4      217      342
     536        5      218      219
     537        6      218      240
     538        3      220      221
     539        4      220      343
     540        4      220      344
     541        5      221      222
     542        6      221      238
     543        3      223      224
     544        4      223      345
     545        4      223      346
     546        5      224      225
     547        6      224      239
     548        3      226      227
     549        4      226      347
     550        4      226      348
     551        5      227      228
     552        6      227      237
     553        1      397      349
     554        1      397      350
     555        1      397      652
     556        1      397      724
     557        1      397      769
     558        1      397      782
     559        1      398      650
     560        1      398      722
     561        1      398      745
     562        1      398      746
     563        1      398      770
     564        1      398      781
     565        1      399      656
     566        1      399      726
     567        1      399      771
     568        1      399      783
     569        1      399     2331
     570        1      399     2332
     571        1      400      654
     572        1      400      728
     573        1      400      772
     574        1      400      784
     575        1      400     1539
     576        1      400     1540
     577        1      401      660
     578        1      401      744
     579        1      401      773
     580        1      401      792
     581        1      401     1541
     582        1      401     1542
     583        1      402      353
     584        1      402      354
     585        1      402      658
     586        1      402      742
     587        1      402      774
     588        1      402      791
     589        1      403      664
     590        1      403      738
     591        1      403      775
     592        1      403      789
     593        1      403     2335
     594        1      403     2336
     595        1      404      662
     596        1      404      740
     597        1      404      751
     598        1      404      752
     599        1      404      776
     600        1      404      790
     601        1      405      668
     602        1      405      734
     603        1      405      753
     604        1      405      754
     605        1      405      777
     606        1      405      787
     607        1      406      666
     608        1      406      736
     609        1      406      778
     610        1      406      788
     611        1      406     1545
     612        1      406     1546
     613        1      407      672
     614        1      407      732
     615        1      407      779
     616        1      407      786
     617        1      407     2339
     618        1      407     2340
     619        1      408      359
     620        1      408      360
     621        1      408      670
     622        1      408      730
     623        1      408      780
     624        1      408      785
     625        1      409      361
     626        1      409      362
     627        1      409      676
     628        1      409      700
     629        1      409      770
     630        1      409      781
     631        1      410      674
     632        1      410      698
     633        1      410      757
     634        1      410      758
     635        1      410      769
     636        1      410      782
     637        1      411      680
     638        1      411      702
     639        1      411      771
     640        1      411      783
     641        1      411     1551
     642        1      411     1552
     643        1      412      678
     644        1      412      704
     645        1      412      772
     646        1      412      784
     647        1      412     2343
     648        1      412     2344
     649        1      413      684
     650        1      413      720
     651        1      413      780
     652        1      413      785
     653        1      413     2345
     654        1      413     2346
     655        1      414      365
     656        1      414      366
     657        1      414      682
     658        1      414      718
     659        1      414      779
     660        1      414      786
     661        1      415      688
     662        1      415      714
     663        1      415      777
     664        1      415      787
     665        1      415     1555
     666        1      415     1556
     667        1      416      686
     668        1      416      716
     669        1      416      763
     670        1      416      764
     671        1      416      778
     672        1      416      788
     673        1      417      692
     674        1      417      710
     675        1      417      765
     676        1      417      766
     677        1      417      775
     678        1      417      789
     679        1      418      690
     680        1      418      712
     681        1      418      776
     682        1      418      790
     683        1      418     2349
     684        1      418     2350
     685        1      419      696
     686        1      419      708
     687        1      419      774
     688        1      419      791
     689        1      419     1559
     690        1      419     1560
     691        1      420      371
     692        1      420      372
     693        1      420      694
     694        1      420      706
     695        1      420      773
     696        1      420      792
     697        1      421      277
     698        1      421      327
     699        1      421      361
     700        1      421      386
     701        1      421      649
     702        1      421      699
     703        1      421      745
     704        1      421      770
     705        1      422      255
     706        1      422      301
     707        1      422      362
     708        1      422      373
     709        1      422      675
     710        1      422      721
     711        1      422      746
     712        1      422      781
     713        1      423      747
     714        1      423     1445
     715        1      423     1495
     716        1      423     1564
     717        1      423     2263
     718        1      423     2309
     719        1      423     2367
     720        1      423     3136
     721        1      424      748
     722        1      424     1469
     723        1      424     1519
     724        1      424     1576
     725        1      424     2239
     726        1      424     2285
     727        1      424     2355
     728        1      424     3135
     729        1      425      261
     730        1      425      311
     731        1      425      378
     732        1      425      749
     733        1      425     1163
     734        1      425     1485
     735        1      425     1535
     736        1      425     1584
     737        1      426      299
     738        1      426      345
     739        1      426      395
     740        1      426      750
     741        1      426     1164
     742        1      426     1451
     743        1      426     1497
     744        1      426     1565
     745        1      427      661
     746        1      427      711
     747        1      427      751
     748        1      427      776
     749        1      427     2275
     750        1      427     2321
     751        1      427     2350
     752        1      427     2373
     753        1      428      689
     754        1      428      739
     755        1      428      752
     756        1      428      790
     757        1      428     2247
     758        1      428     2293
     759        1      428     2349
     760        1      428     2359
     761        1      429      687
     762        1      429      733
     763        1      429      753
     764        1      429      787
     765        1      429     1457
     766        1      429     1507
     767        1      429     1556
     768        1      429     1570
     769        1      430      667
     770        1      430      713
     771        1      430      754
     772        1      430      777
     773        1      430     1477
     774        1      430     1527
     775        1      430     1555
     776        1      430     1580
     777        1      431      273
     778        1      431      323
     779        1      431      384
     780        1      431      755
     781        1      431     1949
     782        1      431     2265
     783        1      431     2315
     784        1      431     2370
     785        1      432      287
     786        1      432      333
     787        1      432      389
     788        1      432      756
     789        1      432     1950
     790        1      432     2255
     791        1      432     2301
     792        1      432     2363
     793        2      433      483
     794        2      434      486
     795        2      435      489
     796        2      436      492
     797        2      437      495
     798        2      438      498
     799        2      439      501
     800        2      440      504
     801        2      441      507
     802        2      442      510
     803        2      443      513
     804        2      444      516
     805        2      445      519
     806        2      446      522
     807        2      447      525
     808        2      448      528
     809        2      449      531
     810        2      450      534
     811        2      451      537
     812        2      452      540
     813        2      453      543
     814        2      454      546
     815        2      455      549
     816        2      456      552
     817        2      457      555
     818        2      458      558
     819        2      459      561
     820        2      460      564
     821        2      461      567
     822        2      462      570
     823        2      463      573
     824        2      464      576
     825        2      465      579
     826        2      466      582
     827        2      467      585
     828        2      468      588
     829        2      469      591
     830        2      470      594
     831        2      471      597
     832        2      472      600
     833        2      473      603
     834        2      474      606
     835        2      475      609
     836        2      476      612
     837        2      477      615
     838        2      478      618
     839        2      479      621
     840        2      480      624
     841        3      481      482
     842        4      481      649
     843        4      481      650
     844        5      482      483
     845        6      482      625
     846        5      483      609
     847        3      484      485
     848        4      484      651
     849        4      484      652
     850        5      485      486
     851        6      485      626
     852        5      486      603
     853        3      487      488
     854        4      487      653
     855        4      487      654
     856        5      488      489
     857        6      488      627
     858        5      489      612
     859        3      490      491
     860        4      490      655
     861        4      490      656
     862        5      491      492
     863        6      491      628
     864        5      492      606
     865        3      493      494
     866        4      493      657
     867        4      493      658
     868        5      494      495
     869        6      494      629
     870        5      495      594
     871        3      496      497
     872        4      496      659
     873        4      496      660
     874        5      497      498
     875        6      497      630
     876        5      498      600
     877        3      499      500
     878        4      499      661
     879        4      499      662
     880        5      500      501
     881        6      500      631
     882        5      501      591
     883        3      502      503
     884        4      502      663
     885        4      502      664
     886        5      503      504
     887        6      503      632
     888        5      504      597
     889        3      505      506
     890        4      505      665
     891        4      505      666
     892        5      506      507
     893        6      506      633
     894        5      507      624
     895        3      508      509
     896        4      508      667
     897        4      508      668
     898        5      509      510
     899        6      509      634
     900        5      510      618
     901        3      511      512
     902        4      511      669
     903        4      511      670
     904        5      512      513
     905        6      512      635
     906        5      513      621
     907        3      514      515
     908        4      514      671
     909        4      514      672
     910        5      515      516
     911        6      515      636
     912        5      516      615
     913        3      517      518
     914        4      517      673
     915        4      517      674
     916        5      518      519
     917        6      518      637
     918        5      519      573
     919        3      520      521
     920        4      520      675
     921        4      520      676
     922        5      521      522
     923        6      521      638
     924        5      522      567
     925        3      523      524
     926        4      523      677
     927        4      523      678
     928        5      524      525
     929        6      524      639
     930        5      525      576
     931        3      526      527
     932        4      526      679
     933        4      526      680
     934        5      527      528
     935        6      527      640
     936        5      528      570
     937        3      529      530
     938        4      529      681
     939        4      529      682
     940        5      530      531
     941        6      530      641
     942        5      531      558
     943        3      532      533
     944        4      532      683
     945        4      532      684
     946        5      533      534
     947        6      533      642
     948        5      534      564
     949        3      535      536
     950        4      535      685
     951        4      535      686
     952        5      536      537
     953        6      536      643
     954        5      537      555
     955        3      538      539
     956        4      538      687
     957        4      538      688
     958        5      539      540
     959        6      539      644
     960        5      540      561
     961        3      541      542
     962        4      541      689
     963        4      541      690
     964        5      542      543
     965        6      542      645
     966        5      543      588
     967        3      544      545
     968        4      544      691
     969        4      544      692
     970        5      545      546
     971        6      545      646
     972        5      546      582
     973        3      547      548
     974        4      547      693
     975        4      547      694
     976        5      548      549
     977        6      548      647
     978        5      549      585
     979        3      550      551
     980        4      550      695
     981        4      550      696
     982        5      551      552
     983        6      551      648
     984        5      552      579
     985        3      553      554
     986        4      553      697
     987        4      553      698
     988        5      554      555
     989        6      554      643
     990        3      556      557
     991        4      556      699
     992        4      556      700
     993        5      557      558
     994        6      557      641
     995        3      559      560
     996        4      559      701
     997        4      559      702
     998        5      560      561
     999        6      560      644
    1000        3      562      563
    1001        4      562      703
    1002        4      562      704
    1003        5      563      564
    1004        6      563      642
    1005        3      565      566
    1006        4      565      705
    1007        4      565      706
    1008        5      566      567
    1009        6      566      638
    1010        3      568      569
    1011        4      568      707
    1012        4      568      708
    1013        5      569      570
    1014        6      569      640
    1015        3      571      572
    1016        4      571      709
    1017        4      571      710
    1018        5      572      573
    1019        6      572      637
    1020        3      574      575
    1021        4      574      711
    1022        4      574      712
    1023        5      575      576
    1024        6      575      639
    1025        3      577      578
    1026        4      577      713
    1027        4      577      714
    1028        5      578      579
    1029        6      578      648
    1030        3      580      581
    1031        4      580      715
    1032        4      580      716
    1033        5      581      582
    1034        6      581      646
    1035        3      583      584
    1036        4      583      717
    1037        4      583      718
    1038        5      584      585
    1039        6      584      647
    1040        3      586      587
    1041        4      586      719
    1042        4      586      720
    1043        5      587      588
    1044        6      587      645
    1045        3      589      590
    1046        4      589      721
    1047        4      589      722
    1048        5      590      591
    1049        6      590      631
    1050        3      592      593
    1051        4      592      723
    1052        4      592      724
    1053        5      593      594
    1054        6      593      629
    1055        3      595      596
    1056        4      595      725
    1057        4      595      726
    1058        5      596      597
    1059        6      596      632
    1060        3      598      599
    1061        4      598      727
    1062        4      598      728
    1063        5      599      600
    1064        6      599      630
    1065        3      601      602
    1066        4      601      729
    1067        4      601      730
    1068        5      602      603
    1069        6      602      626
    1070        3      604      605
    1071        4      604      731
    1072        4      604      732
    1073        5      605      606
    1074        6      605      628
    1075        3      607      608
    1076        4      607      733
    1077        4      607      734
    1078        5      608      609
    1079        6      608      625
    1080        3      610      611
    1081        4      610      735
    1082        4      610      736
    1083        5      611      612
    1084        6      611      627
    1085        3      613      614
    1086        4      613      737
    1087        4      613      738
    1088        5      614      615
    1089        6      614      636
    1090        3      616      617
    1091        4      616      739
    1092        4      616      740
    1093        5      617      618
    1094        6      617      634
    1095        3      619      620
    1096        4      619      741
    1097        4      619      742
    1098        5      620      621
    1099        6      620      635
    1100        3      622      623
    1101        4      622      743
    1102        4      622      744
    1103        5      623      624
    1104        6      623      633
    1105        1      793     1048
    1106        1      793     1120
    1107        1      793     1165
    1108        1      793     1178
    1109        1      793     1537
    1110        1      793     1538
    1111        1      794     1046
    1112        1      794     1118
    1113        1      794     1141
    1114        1      794     1142
    1115        1      794     1166
    1116        1      794     1177
    1117        1      795     1052
    1118        1      795     1122
    1119        1      795     1167
    1120        1      795     1179
    1121        1      795     2727
    1122        1      795     2728
    1123        1      796      351
    1124        1      796      352
    1125        1      796     1050
    1126        1      796     1124
    1127        1      796     1168
    1128        1      796     1180
    1129        1      797      353
    1130        1      797      354
    1131        1      797     1056
    1132        1      797     1140
    1133        1      797     1169
    1134        1      797     1188
    1135        1      798     1054
    1136        1      798     1138
    1137        1      798     1170
    1138        1      798     1187
    1139        1      798     1541
    1140        1      798     1542
    1141        1      799     1060
    1142        1      799     1134
    1143        1      799     1171
    1144        1      799     1185
    1145        1      799     2731
    1146        1      799     2732
    1147        1      800     1058
    1148        1      800     1136
    1149        1      800     1147
    1150        1      800     1148
    1151        1      800     1172
    1152        1      800     1186
    1153        1      801     1064
    1154        1      801     1130
    1155        1      801     1149
    1156        1      801     1150
    1157        1      801     1173
    1158        1      801     1183
    1159        1      802      357
    1160        1      802      358
    1161        1      802     1062
    1162        1      802     1132
    1163        1      802     1174
    1164        1      802     1184
    1165        1      803     1068
    1166        1      803     1128
    1167        1      803     1175
    1168        1      803     1182
    1169        1      803     2735
    1170        1      803     2736
    1171        1      804     1066
    1172        1      804     1126
    1173        1      804     1176
    1174        1      804     1181
    1175        1      804     1547
    1176        1      804     1548
    1177        1      805     1072
    1178        1      805     1096
    1179        1      805     1166
    1180        1      805     1177
    1181        1      805     1549
    1182        1      805     1550
    1183        1      806     1070
    1184        1      806     1094
    1185        1      806     1153
    1186        1      806     1154
    1187        1      806     1165
    1188        1      806     1178
    1189        1      807      363
    1190        1      807      364
    1191        1      807     1076
    1192        1      807     1098
    1193        1      807     1167
    1194        1      807     1179
    1195        1      808     1074
    1196        1      808     1100
    1197        1      808     1168
    1198        1      808     1180
    1199        1      808     2739
    1200        1      808     2740
    1201        1      809     1080
    1202        1      809     1116
    1203        1      809     1176
    1204        1      809     1181
    1205        1      809     2741
    1206        1      809     2742
    1207        1      810     1078
    1208        1      810     1114
    1209        1      810     1175
    1210        1      810     1182
    1211        1      810     1553
    1212        1      810     1554
    1213        1      811      367
    1214        1      811      368
    1215        1      811     1084
    1216        1      811     1110
    1217        1      811     1173
    1218        1      811     1183
    1219        1      812     1082
    1220        1      812     1112
    1221        1      812     1159
    1222        1      812     1160
    1223        1      812     1174
    1224        1      812     1184
    1225        1      813     1088
    1226        1      813     1106
    1227        1      813     1161
    1228        1      813     1162
    1229        1      813     1171
    1230        1      813     1185
    1231        1      814     1086
    1232        1      814     1108
    1233        1      814     1172
    1234        1      814     1186
    1235        1      814     2745
    1236        1      814     2746
    1237        1      815      371
    1238        1      815      372
    1239        1      815     1092
    1240        1      815     1104
    1241        1      815     1170
    1242        1      815     1187
    1243        1      816     1090
    1244        1      816     1102
    1245        1      816     1169
    1246        1      816     1188
    1247        1      816     1559
    1248        1      816     1560
    1249        1      817     1045
    1250        1      817     1095
    1251        1      817     1141
    1252        1      817     1166
    1253        1      817     1465
    1254        1      817     1515
    1255        1      817     1549
    1256        1      817     1574
    1257        1      818     1071
    1258        1      818     1117
    1259        1      818     1142
    1260        1      818     1177
    1261        1      818     1443
    1262        1      818     1489
    1263        1      818     1550
    1264        1      818     1561
    1265        1      819      257
    1266        1      819      307
    1267        1      819      376
    1268        1      819     1143
    1269        1      819     1948
    1270        1      819     2659
    1271        1      819     2705
    1272        1      819     2763
    1273        1      820      281
    1274        1      820      331
    1275        1      820      388
    1276        1      820     1144
    1277        1      820     1947
    1278        1      820     2635
    1279        1      820     2681
    1280        1      820     2751
    1281        1      821      297
    1282        1      821      347
    1283        1      821      396
    1284        1      821      767
    1285        1      821     1145
    1286        1      821     1449
    1287        1      821     1499
    1288        1      821     1566
    1289        1      822      263
    1290        1      822      309
    1291        1      822      377
    1292        1      822      768
    1293        1      822     1146
    1294        1      822     1487
    1295        1      822     1533
    1296        1      822     1583
    1297        1      823     1057
    1298        1      823     1107
    1299        1      823     1147
    1300        1      823     1172
    1301        1      823     2671
    1302        1      823     2717
    1303        1      823     2746
    1304        1      823     2769
    1305        1      824     1085
    1306        1      824     1135
    1307        1      824     1148
    1308        1      824     1186
    1309        1      824     2643
    1310        1      824     2689
    1311        1      824     2745
    1312        1      824     2755
    1313        1      825      269
    1314        1      825      319
    1315        1      825      368
    1316        1      825      382
    1317        1      825     1083
    1318        1      825     1129
    1319        1      825     1149
    1320        1      825     1183
    1321        1      826      289
    1322        1      826      339
    1323        1      826      367
    1324        1      826      392
    1325        1      826     1063
    1326        1      826     1109
    1327        1      826     1150
    1328        1      826     1173
    1329        1      827     1151
    1330        1      827     1461
    1331        1      827     1511
    1332        1      827     1572
    1333        1      827     2661
    1334        1      827     2711
    1335        1      827     2766
    1336        1      827     3137
    1337        1      828     1152
    1338        1      828     1475
    1339        1      828     1521
    1340        1      828     1577
    1341        1      828     2651
    1342        1      828     2697
    1343        1      828     2759
    1344        1      828     3138
    1345        2      829      879
    1346        2      830      882
    1347        2      831      885
    1348        2      832      888
    1349        2      833      891
    1350        2      834      894
    1351        2      835      897
    1352        2      836      900
    1353        2      837      903
    1354        2      838      906
    1355        2      839      909
    1356        2      840      912
    1357        2      841      915
    1358        2      842      918
    1359        2      843      921
    1360        2      844      924
    1361        2      845      927
    1362        2      846      930
    1363        2      847      933
    1364        2      848      936
    1365        2      849      939
    1366        2      850      942
    1367        2      851      945
    1368        2      852      948
    1369        2      853      951
    1370        2      854      954
    1371        2      855      957
    1372        2      856      960
    1373        2      857      963
    1374        2      858      966
    1375        2      859      969
    1376        2      860      972
    1377        2      861      975
    1378        2      862      978
    1379        2      863      981
    1380        2      864      984
    1381        2      865      987
    1382        2      866      990
    1383        2      867      993
    1384        2      868      996
    1385        2      869      999
    1386        2      870     1002
    1387        2      871     1005
    1388        2      872     1008
    1389        2      873     1011
    1390        2      874     1014
    1391        2      875     1017
    1392        2      876     1020
    1393        3      877      878
    1394        4      877     1045
    1395        4      877     1046
    1396        5      878      879
    1397        6      878     1021
    1398        5      879     1005
    1399        3      880      881
    1400        4      880     1047
    1401        4      880     1048
    1402        5      881      882
    1403        6      881     1022
    1404        5      882      999
    1405        3      883      884
    1406        4      883     1049
    1407        4      883     1050
    1408        5      884      885
    1409        6      884     1023
    1410        5      885     1008
    1411        3      886      887
    1412        4      886     1051
    1413        4      886     1052
    1414        5      887      888
    1415        6      887     1024
    1416        5      888     1002
    1417        3      889      890
    1418        4      889     1053
    1419        4      889     1054
    1420        5      890      891
    1421        6      890     1025
    1422        5      891      990
    1423        3      892      893
    1424        4      892     1055
    1425        4      892     1056
    1426        5      893      894
    1427        6      893     1026
    1428        5      894      996
    1429        3      895      896
    1430        4      895     1057
    1431        4      895     1058
    1432        5      896      897
    1433        6      896     1027
    1434        5      897      987
    1435        3      898      899
    1436        4      898     1059
    1437        4      898     1060
    1438        5      899      900
    1439        6      899     1028
    1440        5      900      993
    1441        3      901      902
    1442        4      901     1061
    1443        4      901     1062
    1444        5      902      903
    1445        6      902     1029
    1446        5      903     1020
    1447        3      904      905
    1448        4      904     1063
    1449        4      904     1064
    1450        5      905      906
    1451        6      905     1030
    1452        5      906     1014
    1453        3      907      908
    1454        4      907     1065
    1455        4      907     1066
    1456        5      908      909
    1457        6      908     1031
    1458        5      909     1017
    1459        3      910      911
    1460        4      910     1067
    1461        4      910     1068
    1462        5      911      912
    1463        6      911     1032
    1464        5      912     1011
    1465        3      913      914
    1466        4      913     1069
    1467        4      913     1070
    1468        5      914      915
    1469        6      914     1033
    1470        5      915      969
    1471        3      916      917
    1472        4      916     1071
    1473        4      916     1072
    1474        5      917      918
    1475        6      917     1034
    1476        5      918      963
    1477        3      919      920
    1478        4      919     1073
    1479        4      919     1074
    1480        5      920      921
    1481        6      920     1035
    1482        5      921      972
    1483        3      922      923
    1484        4      922     1075
    1485        4      922     1076
    1486        5      923      924
    1487        6      923     1036
    1488        5      924      966
    1489        3      925      926
    1490        4      925     1077
    1491        4      925     1078
    1492        5      926      927
    1493        6      926     1037
    1494        5      927      954
    1495        3      928      929
    1496        4      928     1079
    1497        4      928     1080
    1498        5      929      930
    1499        6      929     1038
    1500        5      930      960
    1501        3      931      932
    1502        4      931     1081
    1503        4      931     1082
    1504        5      932      933
    1505        6      932     1039
    1506        5      933      951
    1507        3      934      935
    1508        4      934     1083
    1509        4      934     1084
    1510        5      935      936
    1511        6      935     1040
    1512        5      936      957
    1513        3      937      938
    1514        4      937     1085
    1515        4      937     1086
    1516        5      938      939
    1517        6      938     1041
    1518        5      939      984
    1519        3      940      941
    1520        4      940     1087
    1521        4      940     1088
    1522        5      941      942
    1523        6      941     1042
    1524        5      942      978
    1525        3      943      944
    1526        4      943     1089
    1527        4      943     1090
    1528        5      944      945
    1529        6      944     1043
    1530        5      945      981
    1531        3      946      947
    1532        4      946     1091
    1533        4      946     1092
    1534        5      947      948
    1535        6      947     1044
    1536        5      948      975
    1537        3      949      950
    1538        4      949     1093
    1539        4      949     1094
    1540        5      950      951
    1541        6      950     1039
    1542        3      952      953
    1543        4      952     1095
    1544        4      952     1096
    1545        5      953      954
    1546        6      953     1037
    1547        3      955      956
    1548        4      955     1097
    1549        4      955     1098
    1550        5      956      957
    1551        6      956     1040
    1552        3      958      959
    1553        4      958     1099
    1554        4      958     1100
    1555        5      959      960
    1556        6      959     1038
    1557        3      961      962
    1558        4      961     1101
    1559        4      961     1102
    1560        5      962      963
    1561        6      962     1034
    1562        3      964      965
    1563        4      964     1103
    1564        4      964     1104
    1565        5      965      966
    1566        6      965     1036
    1567        3      967      968
    1568        4      967     1105
    1569        4      967     1106
    1570        5      968      969
    1571        6      968     1033
    1572        3      970      971
    1573        4      970     1107
    1574        4      970     1108
    1575        5      971      972
    1576        6      971     1035
    1577        3      973      974
    1578        4      973     1109
    1579        4      973     1110
    1580        5      974      975
    1581        6      974     1044
    1582        3      976      977
    1583        4      976     1111
    1584        4      976     1112
    1585        5      977      978
    1586        6      977     1042
    1587        3      979      980
    1588        4      979     1113
    1589        4      979     1114
    1590        5      980      981
    1591        6      980     1043
    1592        3      982      983
    1593        4      982     1115
    1594        4      982     1116
    1595        5      983      984
    1596        6      983     1041
    1597        3      985      986
    1598        4      985     1117
    1599        4      985     1118
    1600        5      986      987
    1601        6      986     1027
    1602        3      988      989
    1603        4      988     1119
    1604        4      988     1120
    1605        5      989      990
    1606        6      989     1025
    1607        3      991      992
    1608        4      991     1121
    1609        4      991     1122
    1610        5      992      993
    1611        6      992     1028
    1612        3      994      995
    1613        4      994     1123
    1614        4      994     1124
    1615        5      995      996
    1616        6      995     1026
    1617        3      997      998
    1618        4      997     1125
    1619        4      997     1126
    1620        5      998      999
    1621        6      998     1022
    1622        3     1000     1001
    1623        4     1000     1127
    1624        4     1000     1128
    1625        5     1001     1002
    1626        6     1001     1024
    1627        3     1003     1004
    1628        4     1003     1129
    1629        4     1003     1130
    1630        5     1004     1005
    1631        6     1004     1021
    1632        3     1006     1007
    1633        4     1006     1131
    1634        4     1006     1132
    1635        5     1007     1008
    1636        6     1007     1023
    1637        3     1009     1010
    1638        4     1009     1133
    1639        4     1009     1134
    1640        5     1010     1011
    1641        6     1010     1032
    1642        3     1012     1013
    1643        4     1012     1135
    1644        4     1012     1136
    1645        5     1013     1014
    1646        6     1013     1030
    1647        3     1015     1016
    1648        4     1015     1137
    1649        4     1015     1138
    1650        5     1016     1017
    1651        6     1016     1031
    1652        3     1018     1019
    1653        4     1018     1139
    1654        4     1018     1140
    1655        5     1019     1020
    1656        6     1019     1029
    1657        1     1189     1141
    1658        1     1189     1142
    1659        1     1189     1444
    1660        1     1189     1516
    1661        1     1189     1561
    1662        1     1189     1574
    1663        1     1190     1442
    1664        1     1190     1514
    1665        1     1190     1537
    1666        1     1190     1538
    1667        1     1190     1562
    1668        1     1190     1573
    1669        1     1191     1448
    1670        1     1191     1518
    1671        1     1191     1563
    1672        1     1191     1575
    1673        1     1191     3123
    1674        1     1191     3124
    1675        1     1192      747
    1676        1     1192      748
    1677        1     1192     1446
    1678        1     1192     1520
    1679        1     1192     1564
    1680        1     1192     1576
    1681        1     1193      749
    1682        1     1193      750
    1683        1     1193     1452
    1684        1     1193     1536
    1685        1     1193     1565
    1686        1     1193     1584
    1687        1     1194     1145
    1688        1     1194     1146
    1689        1     1194     1450
    1690        1     1194     1534
    1691        1     1194     1566
    1692        1     1194     1583
    1693        1     1195     1456
    1694        1     1195     1530
    1695        1     1195     1567
    1696        1     1195     1581
    1697        1     1195     3127
    1698        1     1195     3128
    1699        1     1196     1454
    1700        1     1196     1532
    1701        1     1196     1543
    1702        1     1196     1544
    1703        1     1196     1568
    1704        1     1196     1582
    1705        1     1197     1460
    1706        1     1197     1526
    1707        1     1197     1545
    1708        1     1197     1546
    1709        1     1197     1569
    1710        1     1197     1579
    1711        1     1198      753
    1712        1     1198      754
    1713        1     1198     1458
    1714        1     1198     1528
    1715        1     1198     1570
    1716        1     1198     1580
    1717        1     1199     1464
    1718        1     1199     1524
    1719        1     1199     1571
    1720        1     1199     1578
    1721        1     1199     3131
    1722        1     1199     3132
    1723        1     1200     1151
    1724        1     1200     1152
    1725        1     1200     1462
    1726        1     1200     1522
    1727        1     1200     1572
    1728        1     1200     1577
    1729        1     1201     1153
    1730        1     1201     1154
    1731        1     1201     1468
    1732        1     1201     1492
    1733        1     1201     1562
    1734        1     1201     1573
    1735        1     1202     1466
    1736        1     1202     1490
    1737        1     1202     1549
    1738        1     1202     1550
    1739        1     1202     1561
    1740        1     1202     1574
    1741        1     1203      759
    1742        1     1203      760
    1743        1     1203     1472
    1744        1     1203     1494
    1745        1     1203     1563
    1746        1     1203     1575
    1747        1     1204     1470
    1748        1     1204     1496
    1749        1     1204     1564
    1750        1     1204     1576
    1751        1     1204     3135
    1752        1     1204     3136
    1753        1     1205     1476
    1754        1     1205     1512
    1755        1     1205     1572
    1756        1     1205     1577
    1757        1     1205     3137
    1758        1     1205     3138
    1759        1     1206     1157
    1760        1     1206     1158
    1761        1     1206     1474
    1762        1     1206     1510
    1763        1     1206     1571
    1764        1     1206     1578
    1765        1     1207      763
    1766        1     1207      764
    1767        1     1207     1480
    1768        1     1207     1506
    1769        1     1207     1569
    1770        1     1207     1579
    1771        1     1208     1478
    1772        1     1208     1508
    1773        1     1208     1555
    1774        1     1208     1556
    1775        1     1208     1570
    1776        1     1208     1580
    1777        1     1209     1484
    1778        1     1209     1502
    1779        1     1209     1557
    1780        1     1209     1558
    1781        1     1209     1567
    1782        1     1209     1581
    1783        1     1210     1482
    1784        1     1210     1504
    1785        1     1210     1568
    1786        1     1210     1582
    1787        1     1210     3141
    1788        1     1210     3142
    1789        1     1211      767
    1790        1     1211      768
    1791        1     1211     1488
    1792        1     1211     1500
    1793        1     1211     1566
    1794        1     1211     1583
    1795        1     1212     1163
    1796        1     1212     1164
    1797        1     1212     1486
    1798        1     1212     1498
    1799        1     1212     1565
    1800        1     1212     1584
    1801        1     1213     1069
    1802        1     1213     1119
    1803        1     1213     1153
    1804        1     1213     1178
    1805        1     1213     1441
    1806        1     1213     1491
    1807        1     1213     1537
    1808        1     1213     1562
    1809        1     1214     1047
    1810        1     1214     1093
    1811        1     1214     1154
    1812        1     1214     1165
    1813        1     1214     1467
    1814        1     1214     1513
    1815        1     1214     1538
    1816        1     1214     1573
    1817        1     1215      653
    1818        1     1215      703
    1819        1     1215      772
    1820        1     1215     1539
    1821        1     1215     2344
    1822        1     1215     3055
    1823        1     1215     3101
    1824        1     1215     3159
    1825        1     1216      677
    1826        1     1216      727
    1827        1     1216      784
    1828        1     1216     1540
    1829        1     1216     2343
    1830        1     1216     3031
    1831        1     1216     3077
    1832        1     1216     3147
    1833        1     1217      371
    1834        1     1217      693
    1835        1     1217      743
    1836        1     1217      792
    1837        1     1217     1053
    1838        1     1217     1103
    1839        1     1217     1170
    1840        1     1217     1541
    1841        1     1218      372
    1842        1     1218      659
    1843        1     1218      705
    1844        1     1218      773
    1845        1     1218     1091
    1846        1     1218     1137
    1847        1     1218     1187
    1848        1     1218     1542
    1849        1     1219     1453
    1850        1     1219     1503
    1851        1     1219     1543
    1852        1     1219     1568
    1853        1     1219     3067
    1854        1     1219     3113
    1855        1     1219     3142
    1856        1     1219     3165
    1857        1     1220     1481
    1858        1     1220     1531
    1859        1     1220     1544
    1860        1     1220     1582
    1861        1     1220     3039
    1862        1     1220     3085
    1863        1     1220     3141
    1864        1     1220     3151
    1865        1     1221      665
    1866        1     1221      715
    1867        1     1221      764
    1868        1     1221      778
    1869        1     1221     1479
    1870        1     1221     1525
    1871        1     1221     1545
    1872        1     1221     1579
    1873        1     1222      685
    1874        1     1222      735
    1875        1     1222      763
    1876        1     1222      788
    1877        1     1222     1459
    1878        1     1222     1505
    1879        1     1222     1546
    1880        1     1222     1569
    1881        1     1223     1065
    1882        1     1223     1115
    1883        1     1223     1176
    1884        1     1223     1547
    1885        1     1223     2741
    1886        1     1223     3057
    1887        1     1223     3107
    1888        1     1223     3162
    1889        1     1224     1079
    1890        1     1224     1125
    1891        1     1224     1181
    1892        1     1224     1548
    1893        1     1224     2742
    1894        1     1224     3047
    1895        1     1224     3093
    1896        1     1224     3155
    1897        2     1225     1275
    1898        2     1226     1278
    1899        2     1227     1281
    1900        2     1228     1284
    1901        2     1229     1287
    1902        2     1230     1290
    1903        2     1231     1293
    1904        2     1232     1296
    1905        2     1233     1299
    1906        2     1234     1302
    1907        2     1235     1305
    1908        2     1236     1308
    1909        2     1237     1311
    1910        2     1238     1314
    1911        2     1239     1317
    1912        2     1240     1320
    1913        2     1241     1323
    1914        2     1242     1326
    1915        2     1243     1329
    1916        2     1244     1332
    1917        2     1245     1335
    1918        2     1246     1338
    1919        2     1247     1341
    1920        2     1248     1344
    1921        2     1249     1347
    1922        2     1250     1350
    1923        2     1251     1353
    1924        2     1252     1356
    1925        2     1253     1359
    1926        2     1254     1362
    1927        2     1255     1365
    1928        2     1256     1368
    1929        2     1257     1371
    1930        2     1258     1374
    1931        2     1259     1377
    1932        2     1260     1380
    1933        2     1261     1383
    1934        2     1262     1386
    1935        2     1263     1389
    1936        2     1264     1392
    1937        2     1265     1395
    1938        2     1266     1398
    1939        2     1267     1401
    1940        2     1268     1404
    1941        2     1269     1407
    1942        2     1270     1410
    1943        2     1271     1413
    1944        2     1272     1416
    1945        3     1273     1274
    1946        4     1273     1441
    1947        4     1273     1442
    1948        5     1274     1275
    1949        6     1274     1417
    1950        5     1275     1401
    1951        3     1276     1277
    1952        4     1276     1443
    1953        4     1276     1444
    1954        5     1277     1278
    1955        6     1277     1418
    1956        5     1278     1395
    1957        3     1279     1280
    1958        4     1279     1445
    1959        4     1279     1446
    1960        5     1280     1281
    1961        6     1280     1419
    1962        5     1281     1404
    1963        3     1282     1283
    1964        4     1282     1447
    1965        4     1282     1448
    1966        5     1283     1284
    1967        6     1283     1420
    1968        5     1284     1398
    1969        3     1285     1286
    1970        4     1285     1449
    1971        4     1285     1450
    1972        5     1286     1287
    1973        6     1286     1421
    1974        5     1287     1386
    1975        3     1288     1289
    1976        4     1288     1451
    1977        4     1288     1452
    1978        5     1289     1290
    1979        6     1289     1422
    1980        5     1290     1392
    1981        3     1291     1292
    1982        4     1291     1453
    1983        4     1291     1454
    1984        5     1292     1293
    1985        6     1292     1423
    1986        5     1293     1383
    1987        3     1294     1295
    1988        4     1294     1455
    1989        4     1294     1456
    1990        5     1295     1296
    1991        6     1295     1424
    1992        5     1296     1389
    1993        3     1297     1298
    1994        4     1297     1457
    1995        4     1297     1458
    1996        5     1298     1299
    1997        6     1298     1425
    1998        5     1299     1416
    1999        3     1300     1301
    2000        4     1300     1459
    2001        4     1300     1460
    2002        5     1301     1302
    2003        6     1301     1426
    2004        5     1302     1410
    2005        3     1303     1304
    2006        4     1303     1461
    2007        4     1303     1462
    2008        5     1304     1305
    2009        6     1304     1427
    2010        5     1305     1413
    2011        3     1306     1307
    2012        4     1306     1463
    2013        4     1306     1464
    2014        5     1307     1308
    2015        6     1307     1428
    2016        5     1308     1407
    2017        3     1309     1310
    2018        4     1309     1465
    2019        4     1309     1466
    2020        5     1310     1311
    2021        6     1310     1429
    2022        5     1311     1365
    2023        3     1312     1313
    2024        4     1312     1467
    2025        4     1312     1468
    2026        5     1313     1314
    2027        6     1313     1430
    2028        5     1314     1359
    2029        3     1315     1316
    2030        4     1315     1469
    2031        4     1315     1470
    2032        5     1316     1317
    2033        6     1316     1431
    2034        5     1317     1368
    2035        3     1318     1319
    2036        4     1318     1471
    2037        4     1318     1472
    2038        5     1319     1320
    2039        6     1319     1432
    2040        5     1320     1362
    2041        3     1321     1322
    2042        4     1321     1473
    2043        4     1321     1474
    2044        5     1322     1323
    2045        6     1322     1433
    2046        5     1323     1350
    2047        3     1324     1325
    2048        4     1324     1475
    2049        4     1324     1476
    2050        5     1325     1326
    2051        6     1325     1434
    2052        5     1326     1356
    2053        3     1327     1328
    2054        4     1327     1477
    2055        4     1327     1478
    2056        5     1328     1329
    2057        6     1328     1435
    2058        5     1329     1347
    2059        3     1330     1331
    2060        4     1330     1479
    2061        4     1330     1480
    2062        5     1331     1332
    2063        6     1331     1436
    2064        5     1332     1353
    2065        3     1333     1334
    2066        4     1333     1481
    2067        4     1333     1482
    2068        5     1334     1335
    2069        6     1334     1437
    2070        5     1335     1380
    2071        3     1336     1337
    2072        4     1336     1483
    2073        4     1336     1484
    2074        5     1337     1338
    2075        6     1337     1438
    2076        5     1338     1374
    2077        3     1339     1340
    2078        4     1339     1485
    2079        4     1339     1486
    2080        5     1340     1341
    2081        6     1340     1439
    2082        5     1341     1377
    2083        3     1342     1343
    2084        4     1342     1487
    2085        4     1342     1488
    2086        5     1343     1344
    2087        6     1343     1440
    2088        5     1344     1371
    2089        3     1345     1346
    2090        4     1345     1489
    2091        4     1345     1490
    2092        5     1346     1347
    2093        6     1346     1435
    2094        3     1348     1349
    2095        4     1348     1491
    2096        4     1348     1492
    2097        5     1349     1350
    2098        6     1349     1433
    2099        3     1351     1352
    2100        4     1351     1493
    2101        4     1351     1494
    2102        5     1352     1353
    2103        6     1352     1436
    2104        3     1354     1355
    2105        4     1354     1495
    2106        4     1354     1496
    2107        5     1355     1356
    2108        6     1355     1434
    2109        3     1357     1358
    2110        4     1357     1497
    2111        4     1357     1498
    2112        5     1358     1359
    2113        6     1358     1430
    2114        3     1360     1361
    2115        4     1360     1499
    2116        4     1360     1500
    2117        5     1361     1362
    2118        6     1361     1432
    2119        3     1363     1364
    2120        4     1363     1501
    2121        4     1363     1502
    2122        5     1364     1365
    2123        6     1364     1429
    2124        3     1366     1367
    2125        4     1366     1503
    2126        4     1366     1504
    2127        5     1367     1368
    2128        6     1367     1431
    2129        3     1369     1370
    2130        4     1369     1505
    2131        4     1369     1506
    2132        5     1370     1371
    2133        6     1370     1440
    2134        3     1372     1373
    2135        4     1372     1507
    2136        4     1372     1508
    2137        5     1373     1374
    2138        6     1373     1438
    2139        3     1375     1376
    2140        4     1375     1509
    2141        4     1375     1510
    2142        5     1376     1377
    2143        6     1376     1439
    2144        3     1378     1379
    2145        4     1378     1511
    2146        4     1378     1512
    2147        5     1379     1380
    2148        6     1379     1437
    2149        3     1381     1382
    2150        4     1381     1513
    2151        4     1381     1514
    2152        5     1382     1383
    2153        6     1382     1423
    2154        3     1384     1385
    2155        4     1384     1515
    2156        4     1384     1516
    2157        5     1385     1386
    2158        6     1385     1421
    2159        3     1387     1388
    2160        4     1387     1517
    2161        4     1387     1518
    2162        5     1388     1389
    2163        6     1388     1424
    2164        3     1390     1391
    2165        4     1390     1519
    2166        4     1390     1520
    2167        5     1391     1392
    2168        6     1391     1422
    2169        3     1393     1394
    2170        4     1393     1521
    2171        4     1393     1522
    2172        5     1394     1395
    2173        6     1394     1418
    2174        3     1396     1397
    2175        4     1396     1523
    2176        4     1396     1524
    2177        5     1397     1398
    2178        6     1397     1420
    2179        3     1399     1400
    2180        4     1399     1525
    2181        4     1399     1526
    2182        5     1400     1401
    2183        6     1400     1417
    2184        3     1402     1403
    2185        4     1402     1527
    2186        4     1402     1528
    2187        5     1403     1404
    2188        6     1403     1419
    2189        3     1405     1406
    2190        4     1405     1529
    2191        4     1405     1530
    2192        5     1406     1407
    2193        6     1406     1428
    2194        3     1408     1409
    2195        4     1408     1531
    2196        4     1408     1532
    2197        5     1409     1410
    2198        6     1409     1426
    2199        3     1411     1412
    2200        4     1411     1533
    2201        4     1411     1534
    2202        5     1412     1413
    2203        6     1412     1427
    2204        3     1414     1415
    2205        4     1414     1535
    2206        4     1414     1536
    2207        5     1415     1416
    2208        6     1415     1425
    2209        1     1585     1840
    2210        1     1585     1912
    2211        1     1585     1957
    2212        1     1585     1970
    2213        1     1585     2329
    2214        1     1585     2330
    2215        1     1586     1838
    2216        1     1586     1910
    2217        1     1586     1933
    2218        1     1586     1934
    2219        1     1586     1958
    2220        1     1586     1969
    2221        1     1587      351
    2222        1     1587      352
    2223        1     1587     1844
    2224        1     1587     1914
    2225        1     1587     1959
    2226        1     1587     1971
    2227        1     1588     1842
    2228        1     1588     1916
    2229        1     1588     1960
    2230        1     1588     1972
    2231        1     1588     2727
    2232        1     1588     2728
    2233        1     1589     1848
    2234        1     1589     1932
    2235        1     1589     1961
    2236        1     1589     1980
    2237        1     1589     2729
    2238        1     1589     2730
    2239        1     1590     1846
    2240        1     1590     1930
    2241        1     1590     1962
    2242        1     1590     1979
    2243        1     1590     2333
    2244        1     1590     2334
    2245        1     1591      355
    2246        1     1591      356
    2247        1     1591     1852
    2248        1     1591     1926
    2249        1     1591     1963
    2250        1     1591     1977
    2251        1     1592     1850
    2252        1     1592     1928
    2253        1     1592     1939
    2254        1     1592     1940
    2255        1     1592     1964
    2256        1     1592     1978
    2257        1     1593     1856
    2258        1     1593     1922
    2259        1     1593     1941
    2260        1     1593     1942
    2261        1     1593     1965
    2262        1     1593     1975
    2263        1     1594     1854
    2264        1     1594     1924
    2265        1     1594     1966
    2266        1     1594     1976
    2267        1     1594     2733
    2268        1     1594     2734
    2269        1     1595      359
    2270        1     1595      360
    2271        1     1595     1860
    2272        1     1595     1920
    2273        1     1595     1967
    2274        1     1595     1974
    2275        1     1596     1858
    2276        1     1596     1918
    2277        1     1596     1968
    2278        1     1596     1973
    2279        1     1596     2339
    2280        1     1596     2340
    2281        1     1597     1864
    2282        1     1597     1888
    2283        1     1597     1958
    2284        1     1597     1969
    2285        1     1597     2341
    2286        1     1597     2342
    2287        1     1598     1862
    2288        1     1598     1886
    2289        1     1598     1945
    2290        1     1598     1946
    2291        1     1598     1957
    2292        1     1598     1970
    2293        1     1599     1868
    2294        1     1599     1890
    2295        1     1599     1959
    2296        1     1599     1971
    2297        1     1599     2739
    2298        1     1599     2740
    2299        1     1600      363
    2300        1     1600      364
    2301        1     1600     1866
    2302        1     1600     1892
    2303        1     1600     1960
    2304        1     1600     1972
    2305        1     1601      365
    2306        1     1601      366
    2307        1     1601     1872
    2308        1     1601     1908
    2309        1     1601     1968
    2310        1     1601     1973
    2311        1     1602     1870
    2312        1     1602     1906
    2313        1     1602     1967
    2314        1     1602     1974
    2315        1     1602     2345
    2316        1     1602     2346
    2317        1     1603     1876
    2318        1     1603     1902
    2319        1     1603     1965
    2320        1     1603     1975
    2321        1     1603     2743
    2322        1     1603     2744
    2323        1     1604     1874
    2324        1     1604     1904
    2325        1     1604     1951
    2326        1     1604     1952
    2327        1     1604     1966
    2328        1     1604     1976
    2329        1     1605     1880
    2330        1     1605     1898
    2331        1     1605     1953
    2332        1     1605     1954
    2333        1     1605     1963
    2334        1     1605     1977
    2335        1     1606      369
    2336        1     1606      370
    2337        1     1606     1878
    2338        1     1606     1900
    2339        1     1606     1964
    2340        1     1606     1978
    2341        1     1607     1884
    2342        1     1607     1896
    2343        1     1607     1962
    2344        1     1607     1979
    2345        1     1607     2747
    2346        1     1607     2748
    2347        1     1608     1882
    2348        1     1608     1894
    2349        1     1608     1961
    2350        1     1608     1980
    2351        1     1608     2351
    2352        1     1608     2352
    2353        1     1609     1837
    2354        1     1609     1887
    2355        1     1609     1933
    2356        1     1609     1958
    2357        1     1609     2257
    2358        1     1609     2307
    2359        1     1609     2341
    2360        1     1609     2366
    2361        1     1610     1863
    2362        1     1610     1909
    2363        1     1610     1934
    2364        1     1610     1969
    2365        1     1610     2235
    2366        1     1610     2281
    2367        1     1610     2342
    2368        1     1610     2353
    2369        1     1611      283
    2370        1     1611      329
    2371        1     1611      387
    2372        1     1611     1156
    2373        1     1611     1935
    2374        1     1611     2633
    2375        1     1611     2683
    2376        1     1611     2752
    2377        1     1612      259
    2378        1     1612      305
    2379        1     1612      375
    2380        1     1612     1155
    2381        1     1612     1936
    2382        1     1612     2657
    2383        1     1612     2707
    2384        1     1612     2764
    2385        1     1613     1937
    2386        1     1613     2241
    2387        1     1613     2291
    2388        1     1613     2358
    2389        1     1613     2673
    2390        1     1613     2723
    2391        1     1613     2772
    2392        1     1613     3143
    2393        1     1614     1938
    2394        1     1614     2279
    2395        1     1614     2325
    2396        1     1614     2375
    2397        1     1614     2639
    2398        1     1614     2685
    2399        1     1614     2753
    2400        1     1614     3144
    2401        1     1615      295
    2402        1     1615      341
    2403        1     1615      370
    2404        1     1615      393
    2405        1     1615     1849
    2406        1     1615     1899
    2407        1     1615     1939
    2408        1     1615     1964
    2409        1     1616      267
    2410        1     1616      313
    2411        1     1616      369
    2412        1     1616      379
    2413        1     1616     1877
    2414        1     1616     1927
    2415        1     1616     1940
    2416        1     1616     1978
    2417        1     1617     1875
    2418        1     1617     1921
    2419        1     1617     1941
    2420        1     1617     1975
    2421        1     1617     2645
    2422        1     1617     2695
    2423        1     1617     2744
    2424        1     1617     2758
    2425        1     1618     1855
    2426        1     1618     1901
    2427        1     1618     1942
    2428        1     1618     1965
    2429        1     1618     2665
    2430        1     1618     2715
    2431        1     1618     2743
    2432        1     1618     2768
    2433        1     1619      285
    2434        1     1619      335
    2435        1     1619      390
    2436        1     1619      761
    2437        1     1619     1943
    2438        1     1619     2253
    2439        1     1619     2303
    2440        1     1619     2364
    2441        1     1620      275
    2442        1     1620      321
    2443        1     1620      383
    2444        1     1620      762
    2445        1     1620     1944
    2446        1     1620     2267
    2447        1     1620     2313
    2448        1     1620     2369
    2449        2     1621     1671
    2450        2     1622     1674
    2451        2     1623     1677
    2452        2     1624     1680
    2453        2     1625     1683
    2454        2     1626     1686
    2455        2     1627     1689
    2456        2     1628     1692
    2457        2     1629     1695
    2458        2     1630     1698
    2459        2     1631     1701
    2460        2     1632     1704
    2461        2     1633     1707
    2462        2     1634     1710
    2463        2     1635     1713
    2464        2     1636     1716
    2465        2     1637     1719
    2466        2     1638     1722
    2467        2     1639     1725
    2468        2     1640     1728
    2469        2     1641     1731
    2470        2     1642     1734
    2471        2     1643     1737
    2472        2     1644     1740
    2473        2     1645     1743
    2474        2     1646     1746
    2475        2     1647     1749
    2476        2     1648     1752
    2477        2     1649     1755
    2478        2     1650     1758
    2479        2     1651     1761
    2480        2     1652     1764
    2481        2     1653     1767
    2482        2     1654     1770
    2483        2     1655     1773
    2484        2     1656     1776
    2485        2     1657     1779
    2486        2     1658     1782
    2487        2     1659     1785
    2488        2     1660     1788
    2489        2     1661     1791
    2490        2     1662     1794
    2491        2     1663     1797
    2492        2     1664     1800
    2493        2     1665     1803
    2494        2     1666     1806
    2495        2     1667     1809
    2496        2     1668     1812
    2497        3     1669     1670
    2498        4     1669     1837
    2499        4     1669     1838
    2500        5     1670     1671
    2501        6     1670     1813
    2502        5     1671     1797
    2503        3     1672     1673
    2504        4     1672     1839
    2505        4     1672     1840
    2506        5     1673     1674
    2507        6     1673     1814
    2508        5     1674     1791
    2509        3     1675     1676
    2510        4     1675     1841
    2511        4     1675     1842
    2512        5     1676     1677
    2513        6     1676     1815
    2514        5     1677     1800
    2515        3     1678     1679
    2516        4     1678     1843
    2517        4     1678     1844
    2518        5     1679     1680
    2519        6     1679     1816
    2520        5     1680     1794
    2521        3     1681     1682
    2522        4     1681     1845
    2523        4     1681     1846
    2524        5     1682     1683
    2525        6     1682     1817
    2526        5     1683     1782
    2527        3     1684     1685
    2528        4     1684     1847
    2529        4     1684     1848
    2530        5     1685     1686
    2531        6     1685     1818
    2532        5     1686     1788
    2533        3     1687     1688
    2534        4     1687     1849
    2535        4     1687     1850
    2536        5     1688     1689
    2537        6     1688     1819
    2538        5     1689     1779
    2539        3     1690     1691
    2540        4     1690     1851
    2541        4     1690     1852
    2542        5     1691     1692
    2543        6     1691     1820
    2544        5     1692     1785
    2545        3     1693     1694
    2546        4     1693     1853
    2547        4     1693     1854
    2548        5     1694     1695
    2549        6     1694     1821
    2550        5     1695     1812
    2551        3     1696     1697
    2552        4     1696     1855
    2553        4     1696     1856
    2554        5     1697     1698
    2555        6     1697     1822
    2556        5     1698     1806
    2557        3     1699     1700
    2558        4     1699     1857
    2559        4     1699     1858
    2560        5     1700     1701
    2561        6     1700     1823
    2562        5     1701     1809
    2563        3     1702     1703
    2564        4     1702     1859
    2565        4     1702     1860
    2566        5     1703     1704
    2567        6     1703     1824
    2568        5     1704     1803
    2569        3     1705     1706
    2570        4     1705     1861
    2571        4     1705     1862
    2572        5     1706     1707
    2573        6     1706     1825
    2574        5     1707     1761
    2575        3     1708     1709
    2576        4     1708     1863
    2577        4     1708     1864
    2578        5     1709     1710
    2579        6     1709     1826
    2580        5     1710     1755
    2581        3     1711     1712
    2582        4     1711     1865
    2583        4     1711     1866
    2584        5     1712     1713
    2585        6     1712     1827
    2586        5     1713     1764
    2587        3     1714     1715
    2588        4     1714     1867
    2589        4     1714     1868
    2590        5     1715     1716
    2591        6     1715     1828
    2592        5     1716     1758
    2593        3     1717     1718
    2594        4     1717     1869
    2595        4     1717     1870
    2596        5     1718     1719
    2597        6     1718     1829
    2598        5     1719     1746
    2599        3     1720     1721
    2600        4     1720     1871
    2601        4     1720     1872
    2602        5     1721     1722
    2603        6     1721     1830
    2604        5     1722     1752
    2605        3     1723     1724
    2606        4     1723     1873
    2607        4     1723     1874
    2608        5     1724     1725
    2609        6     1724     1831
    2610        5     1725     1743
    2611        3     1726     1727
    2612        4     1726     1875
    2613        4     1726     1876
    2614        5     1727     1728
    2615        6     1727     1832
    2616        5     1728     1749
    2617        3     1729     1730
    2618        4     1729     1877
    2619        4     1729     1878
    2620        5     1730     1731
    2621        6     1730     1833
    2622        5     1731     1776
    2623        3     1732     1733
    2624        4     1732     1879
    2625        4     1732     1880
    2626        5     1733     1734
    2627        6     1733     1834
    2628        5     1734     1770
    2629        3     1735     1736
    2630        4     1735     1881
    2631        4     1735     1882
    2632        5     1736     1737
    2633        6     1736     1835
    2634        5     1737     1773
    2635        3     1738     1739
    2636        4     1738     1883
    2637        4     1738     1884
    2638        5     1739     1740
    2639        6     1739     1836
    2640        5     1740     1767
    2641        3     1741     1742
    2642        4     1741     1885
    2643        4     1741     1886
    2644        5     1742     1743
    2645        6     1742     1831
    2646        3     1744     1745
    2647        4     1744     1887
    2648        4     1744     1888
    2649        5     1745     1746
    2650        6     1745     1829
    2651        3     1747     1748
    2652        4     1747     1889
    2653        4     1747     1890
    2654        5     1748     1749
    2655        6     1748     1832
    2656        3     1750     1751
    2657        4     1750     1891
    2658        4     1750     1892
    2659        5     1751     1752
    2660        6     1751     1830
    2661        3     1753     1754
    2662        4     1753     1893
    2663        4     1753     1894
    2664        5     1754     1755
    2665        6     1754     1826
    2666        3     1756     1757
    2667        4     1756     1895
    2668        4     1756     1896
    2669        5     1757     1758
    2670        6     1757     1828
    2671        3     1759     1760
    2672        4     1759     1897
    2673        4     1759     1898
    2674        5     1760     1761
    2675        6     1760     1825
    2676        3     1762     1763
    2677        4     1762     1899
    2678        4     1762     1900
    2679        5     1763     1764
    2680        6     1763     1827
    2681        3     1765     1766
    2682        4     1765     1901
    2683        4     1765     1902
    2684        5     1766     1767
    2685        6     1766     1836
    2686        3     1768     1769
    2687        4     1768     1903
    2688        4     1768     1904
    2689        5     1769     1770
    2690        6     1769     1834
    2691        3     1771     1772
    2692        4     1771     1905
    2693        4     1771     1906
    2694        5     1772     1773
    2695        6     1772     1835
    2696        3     1774     1775
    2697        4     1774     1907
    2698        4     1774     1908
    2699        5     1775     1776
    2700        6     1775     1833
    2701        3     1777     1778
    2702        4     1777     1909
    2703        4     1777     1910
    2704        5     1778     1779
    2705        6     1778     1819
    2706        3     1780     1781
    2707        4     1780     1911
    2708        4     1780     1912
    2709        5     1781     1782
    2710        6     1781     1817
    2711        3     1783     1784
    2712        4     1783     1913
    2713        4     1783     1914
    2714        5     1784     1785
    2715        6     1784     1820
    2716        3     1786     1787
    2717        4     1786     1915
    2718        4     1786     1916
    2719        5     1787     1788
    2720        6     1787     1818
    2721        3     1789     1790
    2722        4     1789     1917
    2723        4     1789     1918
    2724        5     1790     1791
    2725        6     1790     1814
    2726        3     1792     1793
    2727        4     1792     1919
    2728        4     1792     1920
    2729        5     1793     1794
    2730        6     1793     1816
    2731        3     1795     1796
    2732        4     1795     1921
    2733        4     1795     1922
    2734        5     1796     1797
    2735        6     1796     1813
    2736        3     1798     1799
    2737        4     1798     1923
    2738        4     1798     1924
    2739        5     1799     1800
    2740        6     1799     1815
    2741        3     1801     1802
    2742        4     1801     1925
    2743        4     1801     1926
    2744        5     1802     1803
    2745        6     1802     1824
    2746        3     1804     1805
    2747        4     1804     1927
    2748        4     1804     1928
    2749        5     1805     1806
    2750        6     1805     1822
    2751        3     1807     1808
    2752        4     1807     1929
    2753        4     1807     1930
    2754        5     1808     1809
    2755        6     1808     1823
    2756        3     1810     1811
    2757        4     1810     1931
    2758        4     1810     1932
    2759        5     1811     1812
    2760        6     1811     1821
    2761        1     1981     1933
    2762        1     1981     1934
    2763        1     1981     2236
    2764        1     1981     2308
    2765        1     1981     2353
    2766        1     1981     2366
    2767        1     1982     2234
    2768        1     1982     2306
    2769        1     1982     2329
    2770        1     1982     2330
    2771        1     1982     2354
    2772        1     1982     2365
    2773        1     1983      747
    2774        1     1983      748
    2775        1     1983     2240
    2776        1     1983     2310
    2777        1     1983     2355
    2778        1     1983     2367
    2779        1     1984     2238
    2780        1     1984     2312
    2781        1     1984     2356
    2782        1     1984     2368
    2783        1     1984     3123
    2784        1     1984     3124
    2785        1     1985     2244
    2786        1     1985     2328
    2787        1     1985     2357
    2788        1     1985     2376
    2789        1     1985     3125
    2790        1     1985     3126
    2791        1     1986     1937
    2792        1     1986     1938
    2793        1     1986     2242
    2794        1     1986     2326
    2795        1     1986     2358
    2796        1     1986     2375
    2797        1     1987      751
    2798        1     1987      752
    2799        1     1987     2248
    2800        1     1987     2322
    2801        1     1987     2359
    2802        1     1987     2373
    2803        1     1988     2246
    2804        1     1988     2324
    2805        1     1988     2335
    2806        1     1988     2336
    2807        1     1988     2360
    2808        1     1988     2374
    2809        1     1989     2252
    2810        1     1989     2318
    2811        1     1989     2337
    2812        1     1989     2338
    2813        1     1989     2361
    2814        1     1989     2371
    2815        1     1990     2250
    2816        1     1990     2320
    2817        1     1990     2362
    2818        1     1990     2372
    2819        1     1990     3129
    2820        1     1990     3130
    2821        1     1991      755
    2822        1     1991      756
    2823        1     1991     2256
    2824        1     1991     2316
    2825        1     1991     2363
    2826        1     1991     2370
    2827        1     1992     1943
    2828        1     1992     1944
    2829        1     1992     2254
    2830        1     1992     2314
    2831        1     1992     2364
    2832        1     1992     2369
    2833        1     1993     1945
    2834        1     1993     1946
    2835        1     1993     2260
    2836        1     1993     2284
    2837        1     1993     2354
    2838        1     1993     2365
    2839        1     1994     2258
    2840        1     1994     2282
    2841        1     1994     2341
    2842        1     1994     2342
    2843        1     1994     2353
    2844        1     1994     2366
    2845        1     1995     2264
    2846        1     1995     2286
    2847        1     1995     2355
    2848        1     1995     2367
    2849        1     1995     3135
    2850        1     1995     3136
    2851        1     1996      759
    2852        1     1996      760
    2853        1     1996     2262
    2854        1     1996     2288
    2855        1     1996     2356
    2856        1     1996     2368
    2857        1     1997      761
    2858        1     1997      762
    2859        1     1997     2268
    2860        1     1997     2304
    2861        1     1997     2364
    2862        1     1997     2369
    2863        1     1998     1949
    2864        1     1998     1950
    2865        1     1998     2266
    2866        1     1998     2302
    2867        1     1998     2363
    2868        1     1998     2370
    2869        1     1999     2272
    2870        1     1999     2298
    2871        1     1999     2361
    2872        1     1999     2371
    2873        1     1999     3139
    2874        1     1999     3140
    2875        1     2000     2270
    2876        1     2000     2300
    2877        1     2000     2347
    2878        1     2000     2348
    2879        1     2000     2362
    2880        1     2000     2372
    2881        1     2001     2276
    2882        1     2001     2294
    2883        1     2001     2349
    2884        1     2001     2350
    2885        1     2001     2359
    2886        1     2001     2373
    2887        1     2002      765
    2888        1     2002      766
    2889        1     2002     2274
    2890        1     2002     2296
    2891        1     2002     2360
    2892        1     2002     2374
    2893        1     2003     2280
    2894        1     2003     2292
    2895        1     2003     2358
    2896        1     2003     2375
    2897        1     2003     3143
    2898        1     2003     3144
    2899        1     2004     1955
    2900        1     2004     1956
    2901        1     2004     2278
    2902        1     2004     2290
    2903        1     2004     2357
    2904        1     2004     2376
    2905        1     2005     1861
    2906        1     2005     1911
    2907        1     2005     1945
    2908        1     2005     1970
    2909        1     2005     2233
    2910        1     2005     2283
    2911        1     2005     2329
    2912        1     2005     2354
    2913        1     2006     1839
    2914        1     2006     1885
    2915        1     2006     1946
    2916        1     2006     1957
    2917        1     2006     2259
    2918        1     2006     2305
    2919        1     2006     2330
    2920        1     2006     2365
    2921        1     2007      679
    2922        1     2007      725
    2923        1     2007      783
    2924        1     2007     1552
    2925        1     2007     2331
    2926        1     2007     3029
    2927        1     2007     3079
    2928        1     2007     3148
    2929        1     2008      655
    2930        1     2008      701
    2931        1     2008      771
    2932        1     2008     1551
    2933        1     2008     2332
    2934        1     2008     3053
    2935        1     2008     3103
    2936        1     2008     3160
    2937        1     2009     1845
    2938        1     2009     1895
    2939        1     2009     1962
    2940        1     2009     2333
    2941        1     2009     2747
    2942        1     2009     3069
    2943        1     2009     3119
    2944        1     2009     3168
    2945        1     2010     1883
    2946        1     2010     1929
    2947        1     2010     1979
    2948        1     2010     2334
    2949        1     2010     2748
    2950        1     2010     3035
    2951        1     2010     3081
    2952        1     2010     3149
    2953        1     2011      691
    2954        1     2011      737
    2955        1     2011      766
    2956        1     2011      789
    2957        1     2011     2245
    2958        1     2011     2295
    2959        1     2011     2335
    2960        1     2011     2360
    2961        1     2012      663
    2962        1     2012      709
    2963        1     2012      765
    2964        1     2012      775
    2965        1     2012     2273
    2966        1     2012     2323
    2967        1     2012     2336
    2968        1     2012     2374
    2969        1     2013     2271
    2970        1     2013     2317
    2971        1     2013     2337
    2972        1     2013     2371
    2973        1     2013     3041
    2974        1     2013     3091
    2975        1     2013     3140
    2976        1     2013     3154
    2977        1     2014     2251
    2978        1     2014     2297
    2979        1     2014     2338
    2980        1     2014     2361
    2981        1     2014     3061
    2982        1     2014     3111
    2983        1     2014     3139
    2984        1     2014     3164
    2985        1     2015      365
    2986        1     2015      681
    2987        1     2015      731
    2988        1     2015      786
    2989        1     2015     1857
    2990        1     2015     1907
    2991        1     2015     1968
    2992        1     2015     2339
    2993        1     2016      366
    2994        1     2016      671
    2995        1     2016      717
    2996        1     2016      779
    2997        1     2016     1871
    2998        1     2016     1917
    2999        1     2016     1973
    3000        1     2016     2340
    3001        2     2017     2067
    3002        2     2018     2070
    3003        2     2019     2073
    3004        2     2020     2076
    3005        2     2021     2079
    3006        2     2022     2082
    3007        2     2023     2085
    3008        2     2024     2088
    3009        2     2025     2091
    3010        2     2026     2094
    3011        2     2027     2097
    3012        2     2028     2100
    3013        2     2029     2103
    3014        2     2030     2106
    3015        2     2031     2109
    3016        2     2032     2112
    3017        2     2033     2115
    3018        2     2034     2118
    3019        2     2035     2121
    3020        2     2036     2124
    3021        2     2037     2127
    3022        2     2038     2130
    3023        2     2039     2133
    3024        2     2040     2136
    3025        2     2041     2139
    3026        2     2042     2142
    3027        2     2043     2145
    3028        2     2044     2148
    3029        2     2045     2151
    3030        2     2046     2154
    3031        2     2047     2157
    3032        2     2048     2160
    3033        2     2049     2163
    3034        2     2050     2166
    3035        2     2051     2169
    3036        2     2052     2172
    3037        2     2053     2175
    3038        2     2054     2178
    3039        2     2055     2181
    3040        2     2056     2184
    3041        2     2057     2187
    3042        2     2058     2190
    3043        2     2059     2193
    3044        2     2060     2196
    3045        2     2061     2199
    3046        2     2062     2202
    3047        2     2063     2205
    3048        2     2064     2208
    3049        3     2065     2066
    3050        4     2065     2233
    3051        4     2065     2234
    3052        5     2066     2067
    3053        6     2066     2209
    3054        5     2067     2193
    3055        3     2068     2069
    3056        4     2068     2235
    3057        4     2068     2236
    3058        5     2069     2070
    3059        6     2069     2210
    3060        5     2070     2187
    3061        3     2071     2072
    3062        4     2071     2237
    3063        4     2071     2238
    3064        5     2072     2073
    3065        6     2072     2211
    3066        5     2073     2196
    3067        3     2074     2075
    3068        4     2074     2239
    3069        4     2074     2240
    3070        5     2075     2076
    3071        6     2075     2212
    3072        5     2076     2190
    3073        3     2077     2078
    3074        4     2077     2241
    3075        4     2077     2242
    3076        5     2078     2079
    3077        6     2078     2213
    3078        5     2079     2178
    3079        3     2080     2081
    3080        4     2080     2243
    3081        4     2080     2244
    3082        5     2081     2082
    3083        6     2081     2214
    3084        5     2082     2184
    3085        3     2083     2084
    3086        4     2083     2245
    3087        4     2083     2246
    3088        5     2084     2085
    3089        6     2084     2215
    3090        5     2085     2175
    3091        3     2086     2087
    3092        4     2086     2247
    3093        4     2086     2248
    3094        5     2087     2088
    3095        6     2087     2216
    3096        5     2088     2181
    3097        3     2089     2090
    3098        4     2089     2249
    3099        4     2089     2250
    3100        5     2090     2091
    3101        6     2090     2217
    3102        5     2091     2208
    3103        3     2092     2093
    3104        4     2092     2251
    3105        4     2092     2252
    3106        5     2093     2094
    3107        6     2093     2218
    3108        5     2094     2202
    3109        3     2095     2096
    3110        4     2095     2253
    3111        4     2095     2254
    3112        5     2096     2097
    3113        6     2096     2219
    3114        5     2097     2205
    3115        3     2098     2099
    3116        4     2098     2255
    3117        4     2098     2256
    3118        5     2099     2100
    3119        6     2099     2220
    3120        5     2100     2199
    3121        3     2101     2102
    3122        4     2101     2257
    3123        4     2101     2258
    3124        5     2102     2103
    3125        6     2102     2221
    3126        5     2103     2157
    3127        3     2104     2105
    3128        4     2104     2259
    3129        4     2104     2260
    3130        5     2105     2106
    3131        6     2105     2222
    3132        5     2106     2151
    3133        3     2107     2108
    3134        4     2107     2261
    3135        4     2107     2262
    3136        5     2108     2109
    3137        6     2108     2223
    3138        5     2109     2160
    3139        3     2110     2111
    3140        4     2110     2263
    3141        4     2110     2264
    3142        5     2111     2112
    3143        6     2111     2224
    3144        5     2112     2154
    3145        3     2113     2114
    3146        4     2113     2265
    3147        4     2113     2266
    3148        5     2114     2115
    3149        6     2114     2225
    3150        5     2115     2142
    3151        3     2116     2117
    3152        4     2116     2267
    3153        4     2116     2268
    3154        5     2117     2118
    3155        6     2117     2226
    3156        5     2118     2148
    3157        3     2119     2120
    3158        4     2119     2269
    3159        4     2119     2270
    3160        5     2120     2121
    3161        6     2120     2227
    3162        5     2121     2139
    3163        3     2122     2123
    3164        4     2122     2271
    3165        4     2122     2272
    3166        5     2123     2124
    3167        6     2123     2228
    3168        5     2124     2145
    3169        3     2125     2126
    3170        4     2125     2273
    3171        4     2125     2274
    3172        5     2126     2127
    3173        6     2126     2229
    3174        5     2127     2172
    3175        3     2128     2129
    3176        4     2128     2275
    3177        4     2128     2276
    3178        5     2129     2130
    3179        6     2129     2230
    3180        5     2130     2166
    3181        3     2131     2132
    3182        4     2131     2277
    3183        4     2131     2278
    3184        5     2132     2133
    3185        6     2132     2231
    3186        5     2133     2169
    3187        3     2134     2135
    3188        4     2134     2279
    3189        4     2134     2280
    3190        5     2135     2136
    3191        6     2135     2232
    3192        5     2136     2163
    3193        3     2137     2138
    3194        4     2137     2281
    3195        4     2137     2282
    3196        5     2138     2139
    3197        6     2138     2227
    3198        3     2140     2141
    3199        4     2140     2283
    3200        4     2140     2284
    3201        5     2141     2142
    3202        6     2141     2225
    3203        3     2143     2144
    3204        4     2143     2285
    3205        4     2143     2286
    3206        5     2144     2145
    3207        6     2144     2228
    3208        3     2146     2147
    3209        4     2146     2287
    3210        4     2146     2288
    3211        5     2147     2148
    3212        6     2147     2226
    3213        3     2149     2150
    3214        4     2149     2289
    3215        4     2149     2290
    3216        5     2150     2151
    3217        6     2150     2222
    3218        3     2152     2153
    3219        4     2152     2291
    3220        4     2152     2292
    3221        5     2153     2154
    3222        6     2153     2224
    3223        3     2155     2156
    3224        4     2155     2293
    3225        4     2155     2294
    3226        5     2156     2157
    3227        6     2156     2221
    3228        3     2158     2159
    3229        4     2158     2295
    3230        4     2158     2296
    3231        5     2159     2160
    3232        6     2159     2223
    3233        3     2161     2162
    3234        4     2161     2297
    3235        4     2161     2298
    3236        5     2162     2163
    3237        6     2162     2232
    3238        3     2164     2165
    3239        4     2164     2299
    3240        4     2164     2300
    3241        5     2165     2166
    3242        6     2165     2230
    3243        3     2167     2168
    3244        4     2167     2301
    3245        4     2167     2302
    3246        5     2168     2169
    3247        6     2168     2231
    3248        3     2170     2171
    3249        4     2170     2303
    3250        4     2170     2304
    3251        5     2171     2172
    3252        6     2171     2229
    3253        3     2173     2174
    3254        4     2173     2305
    3255        4     2173     2306
    3256        5     2174     2175
    3257        6     2174     2215
    3258        3     2176     2177
    3259        4     2176     2307
    3260        4     2176     2308
    3261        5     2177     2178
    3262        6     2177     2213
    3263        3     2179     2180
    3264        4     2179     2309
    3265        4     2179     2310
    3266        5     2180     2181
    3267        6     2180     2216
    3268        3     2182     2183
    3269        4     2182     2311
    3270        4     2182     2312
    3271        5     2183     2184
    3272        6     2183     2214
    3273        3     2185     2186
    3274        4     2185     2313
    3275        4     2185     2314
    3276        5     2186     2187
    3277        6     2186     2210
    3278        3     2188     2189
    3279        4     2188     2315
    3280        4     2188     2316
    3281        5     2189     2190
    3282        6     2189     2212
    3283        3     2191     2192
    3284        4     2191     2317
    3285        4     2191     2318
    3286        5     2192     2193
    3287        6     2192     2209
    3288        3     2194     2195
    3289        4     2194     2319
    3290        4     2194     2320
    3291        5     2195     2196
    3292        6     2195     2211
    3293        3     2197     2198
    3294        4     2197     2321
    3295        4     2197     2322
    3296        5     2198     2199
    3297        6     2198     2220
    3298        3     2200     2201
    3299        4     2200     2323
    3300        4     2200     2324
    3301        5     2201     2202
    3302        6     2201     2218
    3303        3     2203     2204
    3304        4     2203     2325
    3305        4     2203     2326
    3306        5     2204     2205
    3307        6     2204     2219
    3308        3     2206     2207
    3309        4     2206     2327
    3310        4     2206     2328
    3311        5     2207     2208
    3312        6     2207     2217
    3313        1     2377     2632
    3314        1     2377     2704
    3315        1     2377     2749
    3316        1     2377     2762
    3317        1     2377     3121
    3318        1     2377     3122
    3319        1     2378     2630
    3320        1     2378     2702
    3321        1     2378     2725
    3322        1     2378     2726
    3323        1     2378     2750
    3324        1     2378     2761
    3325        1     2379     1143
    3326        1     2379     1144
    3327        1     2379     2636
    3328        1     2379     2706
    3329        1     2379     2751
    3330        1     2379     2763
    3331        1     2380     1935
    3332        1     2380     1936
    3333        1     2380     2634
    3334        1     2380     2708
    3335        1     2380     2752
    3336        1     2380     2764
    3337        1     2381     1937
    3338        1     2381     1938
    3339        1     2381     2640
    3340        1     2381     2724
    3341        1     2381     2753
    3342        1     2381     2772
    3343        1     2382     2638
    3344        1     2382     2722
    3345        1     2382     2754
    3346        1     2382     2771
    3347        1     2382     3125
    3348        1     2382     3126
    3349        1     2383     1147
    3350        1     2383     1148
    3351        1     2383     2644
    3352        1     2383     2718
    3353        1     2383     2755
    3354        1     2383     2769
    3355        1     2384     2642
    3356        1     2384     2720
    3357        1     2384     2731
    3358        1     2384     2732
    3359        1     2384     2756
    3360        1     2384     2770
    3361        1     2385     2648
    3362        1     2385     2714
    3363        1     2385     2733
    3364        1     2385     2734
    3365        1     2385     2757
    3366        1     2385     2767
    3367        1     2386     1941
    3368        1     2386     1942
    3369        1     2386     2646
    3370        1     2386     2716
    3371        1     2386     2758
    3372        1     2386     2768
    3373        1     2387     1151
    3374        1     2387     1152
    3375        1     2387     2652
    3376        1     2387     2712
    3377        1     2387     2759
    3378        1     2387     2766
    3379        1     2388     2650
    3380        1     2388     2710
    3381        1     2388     2760
    3382        1     2388     2765
    3383        1     2388     3131
    3384        1     2388     3132
    3385        1     2389     2656
    3386        1     2389     2680
    3387        1     2389     2750
    3388        1     2389     2761
    3389        1     2389     3133
    3390        1     2389     3134
    3391        1     2390     2654
    3392        1     2390     2678
    3393        1     2390     2737
    3394        1     2390     2738
    3395        1     2390     2749
    3396        1     2390     2762
    3397        1     2391     1947
    3398        1     2391     1948
    3399        1     2391     2660
    3400        1     2391     2682
    3401        1     2391     2751
    3402        1     2391     2763
    3403        1     2392     1155
    3404        1     2392     1156
    3405        1     2392     2658
    3406        1     2392     2684
    3407        1     2392     2752
    3408        1     2392     2764
    3409        1     2393     1157
    3410        1     2393     1158
    3411        1     2393     2664
    3412        1     2393     2700
    3413        1     2393     2760
    3414        1     2393     2765
    3415        1     2394     2662
    3416        1     2394     2698
    3417        1     2394     2759
    3418        1     2394     2766
    3419        1     2394     3137
    3420        1     2394     3138
    3421        1     2395     1951
    3422        1     2395     1952
    3423        1     2395     2668
    3424        1     2395     2694
    3425        1     2395     2757
    3426        1     2395     2767
    3427        1     2396     2666
    3428        1     2396     2696
    3429        1     2396     2743
    3430        1     2396     2744
    3431        1     2396     2758
    3432        1     2396     2768
    3433        1     2397     2672
    3434        1     2397     2690
    3435        1     2397     2745
    3436        1     2397     2746
    3437        1     2397     2755
    3438        1     2397     2769
    3439        1     2398     1161
    3440        1     2398     1162
    3441        1     2398     2670
    3442        1     2398     2692
    3443        1     2398     2756
    3444        1     2398     2770
    3445        1     2399     1955
    3446        1     2399     1956
    3447        1     2399     2676
    3448        1     2399     2688
    3449        1     2399     2754
    3450        1     2399     2771
    3451        1     2400     2674
    3452        1     2400     2686
    3453        1     2400     2753
    3454        1     2400     2772
    3455        1     2400     3143
    3456        1     2400     3144
    3457        1     2401     2629
    3458        1     2401     2679
    3459        1     2401     2725
    3460        1     2401     2750
    3461        1     2401     3049
    3462        1     2401     3099
    3463        1     2401     3133
    3464        1     2401     3158
    3465        1     2402     2655
    3466        1     2402     2701
    3467        1     2402     2726
    3468        1     2402     2761
    3469        1     2402     3027
    3470        1     2402     3073
    3471        1     2402     3134
    3472        1     2402     3145
    3473        1     2403      364
    3474        1     2403     1075
    3475        1     2403     1121
    3476        1     2403     1179
    3477        1     2403     1841
    3478        1     2403     1891
    3479        1     2403     1960
    3480        1     2403     2727
    3481        1     2404      363
    3482        1     2404     1051
    3483        1     2404     1097
    3484        1     2404     1167
    3485        1     2404     1865
    3486        1     2404     1915
    3487        1     2404     1972
    3488        1     2404     2728
    3489        1     2405     1881
    3490        1     2405     1931
    3491        1     2405     1980
    3492        1     2405     2351
    3493        1     2405     2729
    3494        1     2405     3033
    3495        1     2405     3083
    3496        1     2405     3150
    3497        1     2406     1847
    3498        1     2406     1893
    3499        1     2406     1961
    3500        1     2406     2352
    3501        1     2406     2730
    3502        1     2406     3071
    3503        1     2406     3117
    3504        1     2406     3167
    3505        1     2407     1087
    3506        1     2407     1133
    3507        1     2407     1162
    3508        1     2407     1185
    3509        1     2407     2641
    3510        1     2407     2691
    3511        1     2407     2731
    3512        1     2407     2756
    3513        1     2408     1059
    3514        1     2408     1105
    3515        1     2408     1161
    3516        1     2408     1171
    3517        1     2408     2669
    3518        1     2408     2719
    3519        1     2408     2732
    3520        1     2408     2770
    3521        1     2409     1853
    3522        1     2409     1903
    3523        1     2409     1952
    3524        1     2409     1966
    3525        1     2409     2667
    3526        1     2409     2713
    3527        1     2409     2733
    3528        1     2409     2767
    3529        1     2410     1873
    3530        1     2410     1923
    3531        1     2410     1951
    3532        1     2410     1976
    3533        1     2410     2647
    3534        1     2410     2693
    3535        1     2410     2734
    3536        1     2410     2757
    3537        1     2411     1077
    3538        1     2411     1127
    3539        1     2411     1182
    3540        1     2411     1553
    3541        1     2411     2735
    3542        1     2411     3045
    3543        1     2411     3095
    3544        1     2411     3156
    3545        1     2412     1067
    3546        1     2412     1113
    3547        1     2412     1175
    3548        1     2412     1554
    3549        1     2412     2736
    3550        1     2412     3059
    3551        1     2412     3105
    3552        1     2412     3161
    3553        2     2413     2463
    3554        2     2414     2466
    3555        2     2415     2469
    3556        2     2416     2472
    3557        2     2417     2475
    3558        2     2418     2478
    3559        2     2419     2481
    3560        2     2420     2484
    3561        2     2421     2487
    3562        2     2422     2490
    3563        2     2423     2493
    3564        2     2424     2496
    3565        2     2425     2499
    3566        2     2426     2502
    3567        2     2427     2505
    3568        2     2428     2508
    3569        2     2429     2511
    3570        2     2430     2514
    3571        2     2431     2517
    3572        2     2432     2520
    3573        2     2433     2523
    3574        2     2434     2526
    3575        2     2435     2529
    3576        2     2436     2532
    3577        2     2437     2535
    3578        2     2438     2538
    3579        2     2439     2541
    3580        2     2440     2544
    3581        2     2441     2547
    3582        2     2442     2550
    3583        2     2443     2553
    3584        2     2444     2556
    3585        2     2445     2559
    3586        2     2446     2562
    3587        2     2447     2565
    3588        2     2448     2568
    3589        2     2449     2571
    3590        2     2450     2574
    3591        2     2451     2577
    3592        2     2452     2580
    3593        2     2453     2583
    3594        2     2454     2586
    3595        2     2455     2589
    3596        2     2456     2592
    3597        2     2457     2595
    3598        2     2458     2598
    3599        2     2459     2601
    3600        2     2460     2604
    3601        3     2461     2462
    3602        4     2461     2629
    3603        4     2461     2630
    3604        5     2462     2463
    3605        6     2462     2605
    3606        5     2463     2589
    3607        3     2464     2465
    3608        4     2464     2631
    3609        4     2464     2632
    3610        5     2465     2466
    3611        6     2465     2606
    3612        5     2466     2583
    3613        3     2467     2468
    3614        4     2467     2633
    3615        4     2467     2634
    3616        5     2468     2469
    3617        6     2468     2607
    3618        5     2469     2592
    3619        3     2470     2471
    3620        4     2470     2635
    3621        4     2470     2636
    3622        5     2471     2472
    3623        6     2471     2608
    3624        5     2472     2586
    3625        3     2473     2474
    3626        4     2473     2637
    3627        4     2473     2638
    3628        5     2474     2475
    3629        6     2474     2609
    3630        5     2475     2574
    3631        3     2476     2477
    3632        4     2476     2639
    3633        4     2476     2640
    3634        5     2477     2478
    3635        6     2477     2610
    3636        5     2478     2580
    3637        3     2479     2480
    3638        4     2479     2641
    3639        4     2479     2642
    3640        5     2480     2481
    3641        6     2480     2611
    3642        5     2481     2571
    3643        3     2482     2483
    3644        4     2482     2643
    3645        4     2482     2644
    3646        5     2483     2484
    3647        6     2483     2612
    3648        5     2484     2577
    3649        3     2485     2486
    3650        4     2485     2645
    3651        4     2485     2646
    3652        5     2486     2487
    3653        6     2486     2613
    3654        5     2487     2604
    3655        3     2488     2489
    3656        4     2488     2647
    3657        4     2488     2648
    3658        5     2489     2490
    3659        6     2489     2614
    3660        5     2490     2598
    3661        3     2491     2492
    3662        4     2491     2649
    3663        4     2491     2650
    3664        5     2492     2493
    3665        6     2492     2615
    3666        5     2493     2601
    3667        3     2494     2495
    3668        4     2494     2651
    3669        4     2494     2652
    3670        5     2495     2496
    3671        6     2495     2616
    3672        5     2496     2595
    3673        3     2497     2498
    3674        4     2497     2653
    3675        4     2497     2654
    3676        5     2498     2499
    3677        6     2498     2617
    3678        5     2499     2553
    3679        3     2500     2501
    3680        4     2500     2655
    3681        4     2500     2656
    3682        5     2501     2502
    3683        6     2501     2618
    3684        5     2502     2547
    3685        3     2503     2504
    3686        4     2503     2657
    3687        4     2503     2658
    3688        5     2504     2505
    3689        6     2504     2619
    3690        5     2505     2556
    3691        3     2506     2507
    3692        4     2506     2659
    3693        4     2506     2660
    3694        5     2507     2508
    3695        6     2507     2620
    3696        5     2508     2550
    3697        3     2509     2510
    3698        4     2509     2661
    3699        4     2509     2662
    3700        5     2510     2511
    3701        6     2510     2621
    3702        5     2511     2538
    3703        3     2512     2513
    3704        4     2512     2663
    3705        4     2512     2664
    3706        5     2513     2514
    3707        6     2513     2622
    3708        5     2514     2544
    3709        3     2515     2516
    3710        4     2515     2665
    3711        4     2515     2666
    3712        5     2516     2517
    3713        6     2516     2623
    3714        5     2517     2535
    3715        3     2518     2519
    3716        4     2518     2667
    3717        4     2518     2668
    3718        5     2519     2520
    3719        6     2519     2624
    3720        5     2520     2541
    3721        3     2521     2522
    3722        4     2521     2669
    3723        4     2521     2670
    3724        5     2522     2523
    3725        6     2522     2625
    3726        5     2523     2568
    3727        3     2524     2525
    3728        4     2524     2671
    3729        4     2524     2672
    3730        5     2525     2526
    3731        6     2525     2626
    3732        5     2526     2562
    3733        3     2527     2528
    3734        4     2527     2673
    3735        4     2527     2674
    3736        5     2528     2529
    3737        6     2528     2627
    3738        5     2529     2565
    3739        3     2530     2531
    3740        4     2530     2675
    3741        4     2530     2676
    3742        5     2531     2532
    3743        6     2531     2628
    3744        5     2532     2559
    3745        3     2533     2534
    3746        4     2533     2677
    3747        4     2533     2678
    3748        5     2534     2535
    3749        6     2534     2623
    3750        3     2536     2537
    3751        4     2536     2679
    3752        4     2536     2680
    3753        5     2537     2538
    3754        6     2537     2621
    3755        3     2539     2540
    3756        4     2539     2681
    3757        4     2539     2682
    3758        5     2540     2541
    3759        6     2540     2624
    3760        3     2542     2543
    3761        4     2542     2683
    3762        4     2542     2684
    3763        5     2543     2544
    3764        6     2543     2622
    3765        3     2545     2546
    3766        4     2545     2685
    3767        4     2545     2686
    3768        5     2546     2547
    3769        6     2546     2618
    3770        3     2548     2549
    3771        4     2548     2687
    3772        4     2548     2688
    3773        5     2549     2550
    3774        6     2549     2620
    3775        3     2551     2552
    3776        4     2551     2689
    3777        4     2551     2690
    3778        5     2552     2553
    3779        6     2552     2617
    3780        3     2554     2555
    3781        4     2554     2691
    3782        4     2554     2692
    3783        5     2555     2556
    3784        6     2555     2619
    3785        3     2557     2558
    3786        4     2557     2693
    3787        4     2557     2694
    3788        5     2558     2559
    3789        6     2558     2628
    3790        3     2560     2561
    3791        4     2560     2695
    3792        4     2560     2696
    3793        5     2561     2562
    3794        6     2561     2626
    3795        3     2563     2564
    3796        4     2563     2697
    3797        4     2563     2698
    3798        5     2564     2565
    3799        6     2564     2627
    3800        3     2566     2567
    3801        4     2566     2699
    3802        4     2566     2700
    3803        5     2567     2568
    3804        6     2567     2625
    3805        3     2569     2570
    3806        4     2569     2701
    3807        4     2569     2702
    3808        5     2570     2571
    3809        6     2570     2611
    3810        3     2572     2573
    3811        4     2572     2703
    3812        4     2572     2704
    3813        5     2573     2574
    3814        6     2573     2609
    3815        3     2575     2576
    3816        4     2575     2705
    3817        4     2575     2706
    3818        5     2576     2577
    3819        6     2576     2612
    3820        3     2578     2579
    3821        4     2578     2707
    3822        4     2578     2708
    3823        5     2579     2580
    3824        6     2579     2610
    3825        3     2581     2582
    3826        4     2581     2709
    3827        4     2581     2710
    3828        5     2582     2583
    3829        6     2582     2606
    3830        3     2584     2585
    3831        4     2584     2711
    3832        4     2584     2712
    3833        5     2585     2586
    3834        6     2585     2608
    3835        3     2587     2588
    3836        4     2587     2713
    3837        4     2587     2714
    3838        5     2588     2589
    3839        6     2588     2605
    3840        3     2590     2591
    3841        4     2590     2715
    3842        4     2590     2716
    3843        5     2591     2592
    3844        6     2591     2607
    3845        3     2593     2594
    3846        4     2593     2717
    3847        4     2593     2718
    3848        5     2594     2595
    3849        6     2594     2616
    3850        3     2596     2597
    3851        4     2596     2719
    3852        4     2596     2720
    3853        5     2597     2598
    3854        6     2597     2614
    3855        3     2599     2600
    3856        4     2599     2721
    3857        4     2599     2722
    3858        5     2600     2601
    3859        6     2600     2615
    3860        3     2602     2603
    3861        4     2602     2723
    3862        4     2602     2724
    3863        5     2603     2604
    3864        6     2603     2613
    3865        1     2773     2725
    3866        1     2773     2726
    3867        1     2773     3028
    3868        1     2773     3100
    3869        1     2773     3145
    3870        1     2773     3158
    3871        1     2774     3026
    3872        1     2774     3098
    3873        1     2774     3121
    3874        1     2774     3122
    3875        1     2774     3146
    3876        1     2774     3157
    3877        1     2775     1539
    3878        1     2775     1540
    3879        1     2775     3032
    3880        1     2775     3102
    3881        1     2775     3147
    3882        1     2775     3159
    3883        1     2776     2331
    3884        1     2776     2332
    3885        1     2776     3030
    3886        1     2776     3104
    3887        1     2776     3148
    3888        1     2776     3160
    3889        1     2777     2333
    3890        1     2777     2334
    3891        1     2777     3036
    3892        1     2777     3120
    3893        1     2777     3149
    3894        1     2777     3168
    3895        1     2778     2729
    3896        1     2778     2730
    3897        1     2778     3034
    3898        1     2778     3118
    3899        1     2778     3150
    3900        1     2778     3167
    3901        1     2779     1543
    3902        1     2779     1544
    3903        1     2779     3040
    3904        1     2779     3114
    3905        1     2779     3151
    3906        1     2779     3165
    3907        1     2780     3038
    3908        1     2780     3116
    3909        1     2780     3127
    3910        1     2780     3128
    3911        1     2780     3152
    3912        1     2780     3166
    3913        1     2781     3044
    3914        1     2781     3110
    3915        1     2781     3129
    3916        1     2781     3130
    3917        1     2781     3153
    3918        1     2781     3163
    3919        1     2782     2337
    3920        1     2782     2338
    3921        1     2782     3042
    3922        1     2782     3112
    3923        1     2782     3154
    3924        1     2782     3164
    3925        1     2783     1547
    3926        1     2783     1548
    3927        1     2783     3048
    3928        1     2783     3108
    3929        1     2783     3155
    3930        1     2783     3162
    3931        1     2784     2735
    3932        1     2784     2736
    3933        1     2784     3046
    3934        1     2784     3106
    3935        1     2784     3156
    3936        1     2784     3161
    3937        1     2785     2737
    3938        1     2785     2738
    3939        1     2785     3052
    3940        1     2785     3076
    3941        1     2785     3146
    3942        1     2785     3157
    3943        1     2786     3050
    3944        1     2786     3074
    3945        1     2786     3133
    3946        1     2786     3134
    3947        1     2786     3145
    3948        1     2786     3158
    3949        1     2787     2343
    3950        1     2787     2344
    3951        1     2787     3056
    3952        1     2787     3078
    3953        1     2787     3147
    3954        1     2787     3159
    3955        1     2788     1551
    3956        1     2788     1552
    3957        1     2788     3054
    3958        1     2788     3080
    3959        1     2788     3148
    3960        1     2788     3160
    3961        1     2789     1553
    3962        1     2789     1554
    3963        1     2789     3060
    3964        1     2789     3096
    3965        1     2789     3156
    3966        1     2789     3161
    3967        1     2790     2741
    3968        1     2790     2742
    3969        1     2790     3058
    3970        1     2790     3094
    3971        1     2790     3155
    3972        1     2790     3162
    3973        1     2791     2347
    3974        1     2791     2348
    3975        1     2791     3064
    3976        1     2791     3090
    3977        1     2791     3153
    3978        1     2791     3163
    3979        1     2792     3062
    3980        1     2792     3092
    3981        1     2792     3139
    3982        1     2792     3140
    3983        1     2792     3154
    3984        1     2792     3164
    3985        1     2793     3068
    3986        1     2793     3086
    3987        1     2793     3141
    3988        1     2793     3142
    3989        1     2793     3151
    3990        1     2793     3165
    3991        1     2794     1557
    3992        1     2794     1558
    3993        1     2794     3066
    3994        1     2794     3088
    3995        1     2794     3152
    3996        1     2794     3166
    3997        1     2795     2351
    3998        1     2795     2352
    3999        1     2795     3072
    4000        1     2795     3084
    4001        1     2795     3150
    4002        1     2795     3167
    4003        1     2796     2747
    4004        1     2796     2748
    4005        1     2796     3070
    4006        1     2796     3082
    4007        1     2796     3149
    4008        1     2796     3168
    4009        1     2797     2653
    4010        1     2797     2703
    4011        1     2797     2737
    4012        1     2797     2762
    4013        1     2797     3025
    4014        1     2797     3075
    4015        1     2797     3121
    4016        1     2797     3146
    4017        1     2798     2631
    4018        1     2798     2677
    4019        1     2798     2738
    4020        1     2798     2749
    4021        1     2798     3051
    4022        1     2798     3097
    4023        1     2798     3122
    4024        1     2798     3157
    4025        1     2799      760
    4026        1     2799     1471
    4027        1     2799     1517
    4028        1     2799     1575
    4029        1     2799     2237
    4030        1     2799     2287
    4031        1     2799     2356
    4032        1     2799     3123
    4033        1     2800      759
    4034        1     2800     1447
    4035        1     2800     1493
    4036        1     2800     1563
    4037        1     2800     2261
    4038        1     2800     2311
    4039        1     2800     2368
    4040        1     2800     3124
    4041        1     2801     1955
    4042        1     2801     2277
    4043        1     2801     2327
    4044        1     2801     2376
    4045        1     2801     2637
    4046        1     2801     2687
    4047        1     2801     2754
    4048        1     2801     3125
    4049        1     2802     1956
    4050        1     2802     2243
    4051        1     2802     2289
    4052        1     2802     2357
    4053        1     2802     2675
    4054        1     2802     2721
    4055        1     2802     2771
    4056        1     2802     3126
    4057        1     2803     1483
    4058        1     2803     1529
    4059        1     2803     1558
    4060        1     2803     1581
    4061        1     2803     3037
    4062        1     2803     3087
    4063        1     2803     3127
    4064        1     2803     3152
    4065        1     2804     1455
    4066        1     2804     1501
    4067        1     2804     1557
    4068        1     2804     1567
    4069        1     2804     3065
    4070        1     2804     3115
    4071        1     2804     3128
    4072        1     2804     3166
    4073        1     2805     2249
    4074        1     2805     2299
    4075        1     2805     2348
    4076        1     2805     2362
    4077        1     2805     3063
    4078        1     2805     3109
    4079        1     2805     3129
    4080        1     2805     3163
    4081        1     2806     2269
    4082        1     2806     2319
    4083        1     2806     2347
    4084        1     2806     2372
    4085        1     2806     3043
    4086        1     2806     3089
    4087        1     2806     3130
    4088        1     2806     3153
    4089        1     2807     1157
    4090        1     2807     1473
    4091        1     2807     1523
    4092        1     2807     1578
    4093        1     2807     2649
    4094        1     2807     2699
    4095        1     2807     2760
    4096        1     2807     3131
    4097        1     2808     1158
    4098        1     2808     1463
    4099        1     2808     1509
    4100        1     2808     1571
    4101        1     2808     2663
    4102        1     2808     2709
    4103        1     2808     2765
    4104        1     2808     3132
    4105        2     2809     2859
    4106        2     2810     2862
    4107        2     2811     2865
    4108        2     2812     2868
    4109        2     2813     2871
    4110        2     2814     2874
    4111        2     2815     2877
    4112        2     2816     2880
    4113        2     2817     2883
    4114        2     2818     2886
    4115        2     2819     2889
    4116        2     2820     2892
    4117        2     2821     2895
    4118        2     2822     2898
    4119        2     2823     2901
    4120        2     2824     2904
    4121        2     2825     2907
    4122        2     2826     2910
    4123        2     2827     2913
    4124        2     2828     2916
    4125        2     2829     2919
    4126        2     2830     2922
    4127        2     2831     2925
    4128        2     2832     2928
    4129        2     2833     2931
    4130        2     2834     2934
    4131        2     2835     2937
    4132        2     2836     2940
    4133        2     2837     2943
    4134        2     2838     2946
    4135        2     2839     2949
    4136        2     2840     2952
    4137        2     2841     2955
    4138        2     2842     2958
    4139        2     2843     2961
    4140        2     2844     2964
    4141        2     2845     2967
    4142        2     2846     2970
    4143        2     2847     2973
    4144        2     2848     2976
    4145        2     2849     2979
    4146        2     2850     2982
    4147        2     2851     2985
    4148        2     2852     2988
    4149        2     2853     2991
    4150        2     2854     2994
    4151        2     2855     2997
    4152        2     2856     3000
    4153        3     2857     2858
    4154        4     2857     3025
    4155        4     2857     3026
    4156        5     2858     2859
    4157        6     2858     3001
    4158        5     2859     2985
    4159        3     2860     2861
    4160        4     2860     3027
    4161        4     2860     3028
    4162        5     2861     2862
    4163        6     2861     3002
    4164        5     2862     2979
    4165        3     2863     2864
    4166        4     2863     3029
    4167        4     2863     3030
    4168        5     2864     2865
    4169        6     2864     3003
    4170        5     2865     2988
    4171        3     2866     2867
    4172        4     2866     3031
    4173        4     2866     3032
    4174        5     2867     2868
    4175        6     2867     3004
    4176        5     2868     2982
    4177        3     2869     2870
    4178        4     2869     3033
    4179        4     2869     3034
    4180        5     2870     2871
    4181        6     2870     3005
    4182        5     2871     2970
    4183        3     2872     2873
    4184        4     2872     3035
    4185        4     2872     3036
    4186        5     2873     2874
    4187        6     2873     3006
    4188        5     2874     2976
    4189        3     2875     2876
    4190        4     2875     3037
    4191        4     2875     3038
    4192        5     2876     2877
    4193        6     2876     3007
    4194        5     2877     2967
    4195        3     2878     2879
    4196        4     2878     3039
    4197        4     2878     3040
    4198        5     2879     2880
    4199        6     2879     3008
    4200        5     2880     2973
    4201        3     2881     2882
    4202        4     2881     3041
    4203        4     2881     3042
    4204        5     2882     2883
    4205        6     2882     3009
    4206        5     2883     3000
    4207        3     2884     2885
    4208        4     2884     3043
    4209        4     2884     3044
    4210        5     2885     2886
    4211        6     2885     3010
    4212        5     2886     2994
    4213        3     2887     2888
    4214        4     2887     3045
    4215        4     2887     3046
    4216        5     2888     2889
    4217        6     2888     3011
    4218        5     2889     2997
    4219        3     2890     2891
    4220        4     2890     3047
    4221        4     2890     3048
    4222        5     2891     2892
    4223        6     2891     3012
    4224        5     2892     2991
    4225        3     2893     2894
    4226        4     2893     3049
    4227        4     2893     3050
    4228        5     2894     2895
    4229        6     2894     3013
    4230        5     2895     2949
    4231        3     2896     2897
    4232        4     2896     3051
    4233        4     2896     3052
    4234        5     2897     2898
    4235        6     2897     3014
    4236        5     2898     2943
    4237        3     2899     2900
    4238        4     2899     3053
    4239        4     2899     3054
    4240        5     2900     2901
    4241        6     2900     3015
    4242        5     2901     2952
    4243        3     2902     2903
    4244        4     2902     3055
    4245        4     2902     3056
    4246        5     2903     2904
    4247        6     2903     3016
    4248        5     2904     2946
    4249        3     2905     2906
    4250        4     2905     3057
    4251        4     2905     3058
    4252        5     2906     2907
    4253        6     2906     3017
    4254        5     2907     2934
    4255        3     2908     2909
    4256        4     2908     3059
    4257        4     2908     3060
    4258        5     2909     2910
    4259        6     2909     3018
    4260        5     2910     2940
    4261        3     2911     2912
    4262        4     2911     3061
    4263        4     2911     3062
    4264        5     2912     2913
    4265        6     2912     3019
    4266        5     2913     2931
    4267        3     2914     2915
    4268        4     2914     3063
    4269        4     2914     3064
    4270        5     2915     2916
    4271        6     2915     3020
    4272        5     2916     2937
    4273        3     2917     2918
    4274        4     2917     3065
    4275        4     2917     3066
    4276        5     2918     2919
    4277        6     2918     3021
    4278        5     2919     2964
    4279        3     2920     2921
    4280        4     2920     3067
    4281        4     2920     3068
    4282        5     2921     2922
    4283        6     2921     3022
    4284        5     2922     2958
    4285        3     2923     2924
    4286        4     2923     3069
    4287        4     2923     3070
    4288        5     2924     2925
    4289        6     2924     3023
    4290        5     2925     2961
    4291        3     2926     2927
    4292        4     2926     3071
    4293        4     2926     3072
    4294        5     2927     2928
    4295        6     2927     3024
    4296        5     2928     2955
    4297        3     2929     2930
    4298        4     2929     3073
    4299        4     2929     3074
    4300        5     2930     2931
    4301        6     2930     3019
    4302        3     2932     2933
    4303        4     2932     3075
    4304        4     2932     3076
    4305        5     2933     2934
    4306        6     2933     3017
    4307        3     2935     2936
    4308        4     2935     3077
    4309        4     2935     3078
    4310        5     2936     2937
    4311        6     2936     3020
    4312        3     2938     2939
    4313        4     2938     3079
    4314        4     2938     3080
    4315        5     2939     2940
    4316        6     2939     3018
    4317        3     2941     2942
    4318        4     2941     3081
    4319        4     2941     3082
    4320        5     2942     2943
    4321        6     2942     3014
    4322        3     2944     2945
    4323        4     2944     3083
    4324        4     2944     3084
    4325        5     2945     2946
    4326        6     2945     3016
    4327        3     2947     2948
    4328        4     2947     3085
    4329        4     2947     3086
    4330        5     2948     2949
    4331        6     2948     3013
    4332        3     2950     2951
    4333        4     2950     3087
    4334        4     2950     3088
    4335        5     2951     2952
    4336        6     2951     3015
    4337        3     2953     2954
    4338        4     2953     3089
    4339        4     2953     3090
    4340        5     2954     2955
    4341        6     2954     3024
    4342        3     2956     2957
    4343        4     2956     3091
    4344        4     2956     3092
    4345        5     2957     2958
    4346        6     2957     3022
    4347        3     2959     2960
    4348        4     2959     3093
    4349        4     2959     3094
    4350        5     2960     2961
    4351        6     2960     3023
    4352        3     2962     2963
    4353        4     2962     3095
    4354        4     2962     3096
    4355        5     2963     2964
    4356        6     2963     3021
    4357        3     2965     2966
    4358        4     2965     3097
    4359        4     2965     3098
    4360        5     2966     2967
    4361        6     2966     3007
    4362        3     2968     2969
    4363        4     2968     3099
    4364        4     2968     3100
    4365        5     2969     2970
    4366        6     2969     3005
    4367        3     2971     2972
    4368        4     2971     3101
    4369        4     2971     3102
    4370        5     2972     2973
    4371        6     2972     3008
    4372        3     2974     2975
    4373        4     2974     3103
    4374        4     2974     3104
    4375        5     2975     2976
    4376        6     2975     3006
    4377        3     2977     2978
    4378        4     2977     3105
    4379        4     2977     3106
    4380        5     2978     2979
    4381        6     2978     3002
    4382        3     2980     2981
    4383        4     2980     3107
    4384        4     2980     3108
    4385        5     2981     2982
    4386        6     2981     3004
    4387        3     2983     2984
    4388        4     2983     3109
    4389        4     2983     3110
    4390        5     2984     2985
    4391        6     2984     3001
    4392        3     2986     2987
    4393        4     2986     3111
    4394        4     2986     3112
    4395        5     2987     2988
    4396        6     2987     3003
    4397        3     2989     2990
    4398        4     2989     3113
    4399        4     2989     3114
    4400        5     2990     2991
    4401        6     2990     3012
    4402        3     2992     2993
    4403        4     2992     3115
    4404        4     2992     3116
    4405        5     2993     2994
    4406        6     2993     3010
    4407        3     2995     2996
    4408        4     2995     3117
    4409        4     2995     3118
    4410        5     2996     2997
    4411        6     2996     3011
    4412        3     2998     2999
    4413        4     2998     3119
    4414        4     2998     3120
    4415        5     2999     3000
    4416        6     2999     3009

Angles

       1        1      745        1      746
       2        1      745        1      256
       3        1      745        1      328
       4        1      745        1      373
       5        1      745        1      386
       6        1      746        1      256
       7        1      746        1      328
       8        1      746        1      373
       9        1      746        1      386
      10        1      256        1      328
      11        1      256        1      373
      12        1      256        1      386
      13        1      328        1      373
      14        1      328        1      386
      15        1      373        1      386
      16        1      349        2      350
      17        1      349        2      254
      18        1      349        2      326
      19        1      349        2      374
      20        1      349        2      385
      21        1      350        2      254
      22        1      350        2      326
      23        1      350        2      374
      24        1      350        2      385
      25        1      254        2      326
      26        1      254        2      374
      27        1      254        2      385
      28        1      326        2      374
      29        1      326        2      385
      30        1      374        2      385
      31        1     1935        3     1936
      32        1     1935        3      260
      33        1     1935        3      330
      34        1     1935        3      375
      35        1     1935        3      387
      36        1     1936        3      260
      37        1     1936        3      330
      38        1     1936        3      375
      39        1     1936        3      387
      40        1      260        3      330
      41        1      260        3      375
      42        1      260        3      387
      43        1      330        3      375
      44        1      330        3      387
      45        1      375        3      387
      46        1     1143        4     1144
      47        1     1143        4      258
      48        1     1143        4      332
      49        1     1143        4      376
      50        1     1143        4      388
      51        1     1144        4      258
      52        1     1144        4      332
      53        1     1144        4      376
      54        1     1144        4      388
      55        1      258        4      332
      56        1      258        4      376
      57        1      258        4      388
      58        1      332        4      376
      59        1      332        4      388
      60        1      376        4      388
      61        1     1145        5     1146
      62        1     1145        5      264
      63        1     1145        5      348
      64        1     1145        5      377
      65        1     1145        5      396
      66        1     1146        5      264
      67        1     1146        5      348
      68        1     1146        5      377
      69        1     1146        5      396
      70        1      264        5      348
      71        1      264        5      377
      72        1      264        5      396
      73        1      348        5      377
      74        1      348        5      396
      75        1      377        5      396
      76        1      749        6      750
      77        1      749        6      262
      78        1      749        6      346
      79        1      749        6      378
      80        1      749        6      395
      81        1      750        6      262
      82        1      750        6      346
      83        1      750        6      378
      84        1      750        6      395
      85        1      262        6      346
      86        1      262        6      378
      87        1      262        6      395
      88        1      346        6      378
      89        1      346        6      395
      90        1      378        6      395
      91        1     1939        7     1940
      92        1     1939        7      268
      93        1     1939        7      342
      94        1     1939        7      379
      95        1     1939        7      393
      96        1     1940        7      268
      97        1     1940        7      342
      98        1     1940        7      379
      99        1     1940        7      393
     100        1      268        7      342
     101        1      268        7      379
     102        1      268        7      393
     103        1      342        7      379
     104        1      342        7      393
     105        1      379        7      393
     106        1      355        8      356
     107        1      355        8      266
     108        1      355        8      344
     109        1      355        8      380
     110        1      355        8      394
     111        1      356        8      266
     112        1      356        8      344
     113        1      356        8      380
     114        1      356        8      394
     115        1      266        8      344
     116        1      266        8      380
     117        1      266        8      394
     118        1      344        8      380
     119        1      344        8      394
     120        1      380        8      394
     121        1      357        9      358
     122        1      357        9      272
     123        1      357        9      338
     124        1      357        9      381
     125        1      357        9      391
     126        1      358        9      272
     127        1      358        9      338
     128        1      358        9      381
     129        1      358        9      391
     130        1      272        9      338
     131        1      272        9      381
     132        1      272        9      391
     133        1      338        9      381
     134        1      338        9      391
     135        1      381        9      391
     136        1     1149       10     1150
     137        1     1149       10      270
     138        1     1149       10      340
     139        1     1149       10      382
     140        1     1149       10      392
     141        1     1150       10      270
     142        1     1150       10      340
     143        1     1150       10      382
     144        1     1150       10      392
     145        1      270       10      340
     146        1      270       10      382
     147        1      270       10      392
     148        1      340       10      382
     149        1      340       10      392
     150        1      382       10      392
     151        1     1943       11     1944
     152        1     1943       11      276
     153        1     1943       11      336
     154        1     1943       11      383
     155        1     1943       11      390
     156        1     1944       11      276
     157        1     1944       11      336
     158        1     1944       11      383
     159        1     1944       11      390
     160        1      276       11      336
     161        1      276       11      383
     162        1      276       11      390
     163        1      336       11      383
     164        1      336       11      390
     165        1      383       11      390
     166        1      755       12      756
     167        1      755       12      274
     168        1      755       12      334
     169        1      755       12      384
     170        1      755       12      389
     171        1      756       12      274
     172        1      756       12      334
     173        1      756       12      384
     174        1      756       12      389
     175        1      274       12      334
     176        1      274       12      384
     177        1      274       12      389
     178        1      334       12      384
     179        1      334       12      389
     180        1      384       12      389
     181        1      757       13      758
     182        1      757       13      280
     183        1      757       13      304
     184        1      757       13      374
     185        1      757       13      385
     186        1      758       13      280
     187        1      758       13      304
     188        1      758       13      374
     189        1      758       13      385
     190        1      280       13      304
     191        1      280       13      374
     192        1      280       13      385
     193        1      304       13      374
     194        1      304       13      385
     195        1      374       13      385
     196        1      361       14      362
     197        1      361       14      278
     198        1      361       14      302
     199        1      361       14      373
     200        1      361       14      386
     201        1      362       14      278
     202        1      362       14      302
     203        1      362       14      373
     204        1      362       14      386
     205        1      278       14      302
     206        1      278       14      373
     207        1      278       14      386
     208        1      302       14      373
     209        1      302       14      386
     210        1      373       14      386
     211        1     1155       15     1156
     212        1     1155       15      284
     213        1     1155       15      306
     214        1     1155       15      375
     215        1     1155       15      387
     216        1     1156       15      284
     217        1     1156       15      306
     218        1     1156       15      375
     219        1     1156       15      387
     220        1      284       15      306
     221        1      284       15      375
     222        1      284       15      387
     223        1      306       15      375
     224        1      306       15      387
[truncated: 1,009,465 more chars]
