# Supplementary material for: Machine Learning Models for Predicting Molecular Diffusion in Metal–Organic Frameworks Accounting for the Impact of Framework Flexibility
Source: Chem Mater. 2023 Nov 22;35(23):10156–68. doi: 10.1021/acs.chemmater.3c02321 (PMC10720339; doi:10.1021/acs.chemmater.3c02321)
Supplement: Supplementary file 2 — cm3c02321_si_002.zip [file cm3c02321_si_002.zip › SI_zip/IZEPEJ.data]

Created on Thu Oct 28 21:33:41 2021 

        3328 atoms
        4032 bonds
        7488 angles
        7680 dihedrals
        4608 impropers

           5 atom types
           6 bond types
           9 angle types
           3 dihedral types
           1 improper types
           0.000000  56.780600 xlo xhi
           0.000000  49.173442 ylo yhi
           0.000000  46.361166 zlo zhi
          28.390300  28.390300  16.391147 xy xz yz

Masses

    1    51.996100000 # Cr4+2
    2     1.007940000 # H_
    3    12.010700000 # C_R
    4    15.999400000 # O_2
    5    15.999400000 # O_2_z

Bond Coeffs

    1      321.512542        1.801926  # Cr4+2 O_2
    2      387.611244        1.693054  # Cr4+2 O_2_z
    3      357.440381        1.081418  # H_ C_R
    4      462.655054        1.379256  # C_R C_R
    5      714.557442        1.269010  # C_R O_2
    6      391.669513        1.458000  # C_R C_R

Angle Coeffs

    1 cosine/periodic     318.447325               1               4 # O_2 Cr4+2 O_2
    2 cosine/periodic     347.960277               1               4 # O_2 Cr4+2 O_2_z
    3 cosine/periodic     114.578032              -1               3 # C_R C_R H_
    4 cosine/periodic     222.595017              -1               3 # C_R C_R C_R
    5 cosine/periodic     275.428492              -1               3 # O_2 C_R C_R
    6 cosine/periodic     413.556852              -1               3 # O_2 C_R O_2
    7 cosine/periodic     204.366560              -1               3 # C_R C_R C_R
    8 cosine/periodic     199.854328              -1               3 # C_R O_2 Cr4+2
    9 cosine/periodic     199.705980              -1               3 # Cr4+2 O_2_z Cr4+2

Dihedral Coeffs

    1        1.497136              -1               2 # H_ C_R C_R C_R
    2        2.245703              -1               2 # C_R C_R O_2 Cr4+2
    3        0.555556              -1               2 # O_2 C_R C_R C_R

Improper Coeffs

    1        2.000000        1.000000       -1.000000        0.000000               0 # C_R C_R H_ C_R

Pair Coeffs

    1        0.015000        2.693187 # Cr4+2 Cr4+2
    2        0.044000        2.571134 # H_ H_
    3        0.105000        3.430851 # C_R C_R
    4        0.060000        3.118146 # O_2 O_2
    5        0.060000        3.118146 # O_2_z O_2_z

Atoms

       1      444        1     0.00000   44.25991   23.61997   10.38954
       2      444        1     0.00000   47.73943   29.49587   18.80594
       3      444        1     0.00000   37.43147   27.56237   21.54032
       4      444        1     0.00000   40.91099   17.66867   18.80594
       5      444        1     0.00000   44.25991   17.66867   18.80594
       6      444        1     0.00000   40.91099   23.61997   10.38954
       7      444        1     0.00000   37.43147   29.49587   18.80594
       8      444        1     0.00000   47.73943   27.56237   21.54032
       9      444        1     0.00000   49.41388   26.59562   18.80594
      10      444        1     0.00000   42.58545   18.63542   21.54032
      11      444        1     0.00000   35.75702   26.59562   18.80594
      12      444        1     0.00000   42.58545   26.52022   10.38954
      13      444        1     0.00000   14.19515    6.26207   12.79105
      14      444        1     0.00000    7.36672    6.18667    4.37464
      15      444        1     0.00000   14.19515   14.14687    1.64026
      16      444        1     0.00000   21.02358    6.18667    4.37464
      17      444        1     0.00000   19.34913    3.28643    4.37464
      18      444        1     0.00000   15.86961    9.16232   12.79105
      19      444        1     0.00000   12.52069   15.11362    4.37464
      20      444        1     0.00000    9.04117    5.21992    1.64026
      21      444        1     0.00000    9.04117    3.28643    4.37464
      22      444        1     0.00000   19.34913    5.21992    1.64026
      23      444        1     0.00000   15.86961   15.11362    4.37464
      24      444        1     0.00000   12.52069    9.16232   12.79105
      25      444        2     0.00000   16.39795   20.83036    7.49869
      26      444        2     0.00000   46.66741   24.39953   13.40603
      27      444        2     0.00000   34.29406    8.43669   20.65320
      28      444        2     0.00000   45.72655   28.94414   15.46724
      29      444        2     0.00000   22.48654   22.28426    1.06978
      30      444        2     0.00000   39.44435   24.23071   22.13305
      31      444        2     0.00000   40.38265   14.01328   17.13949
      32      444        2     0.00000   38.50349   20.77250   18.53543
      33      444        2     0.00000   18.54965   15.25557   20.65320
      34      444        2     0.00000   44.78854   19.68773   15.46724
      35      444        2     0.00000   38.23095   24.55722    7.49869
      36      444        2     0.00000   40.38236   21.14524   13.40603
      37      444        2     0.00000   20.33484    7.19440   17.13949
      38      444        2     0.00000   41.32322   30.02891   18.53543
      39      444        2     0.00000   36.44576   18.55740    1.06978
      40      444        2     0.00000   43.84768   27.48500   22.13305
      41      444        2     0.00000   24.45342   27.96576   17.13949
      42      444        2     0.00000   47.92964   22.95875   18.53543
      43      444        2     0.00000   26.23860    8.33178    1.06978
      44      444        2     0.00000   44.46432   22.04445   22.13305
      45      444        2     0.00000   32.32718   25.48119   20.65320
      46      444        2     0.00000   37.24126   25.12828   15.46724
      47      444        2     0.00000   30.54200    3.78586    7.49869
      48      444        2     0.00000   40.70658   28.21539   13.40603
      49      444        2     0.00000   30.54200   28.99643   15.68190
      50      444        2     0.00000   12.31628    4.56690    9.77456
      51      444        2     0.00000   32.32718    7.30111    2.52738
      52      444        2     0.00000    8.85096    7.65401    7.71334
      53      444        2     0.00000   26.23860   24.45051   22.11080
      54      444        2     0.00000   16.07402   10.73784    1.04753
      55      444        2     0.00000   24.45342    4.81654    6.04109
      56      444        2     0.00000   19.53934    9.82354    4.64516
      57      444        2     0.00000   34.29406   24.34561    2.52738
      58      444        2     0.00000   17.33625    3.83815    7.71334
      59      444        2     0.00000   16.39795   11.95193   15.68190
      60      444        2     0.00000   18.27711    8.38276    9.77456
      61      444        2     0.00000   40.38265   18.76901    6.04109
      62      444        2     0.00000   10.11319   12.00979    4.64516
      63      444        2     0.00000   22.48654   10.49804   22.11080
      64      444        2     0.00000   11.05405    8.55159    1.04753
      65      444        2     0.00000   20.33484   25.58789    6.04109
      66      444        2     0.00000   12.93292    2.75338    4.64516
      67      444        2     0.00000   36.44576   14.22489   22.11080
      68      444        2     0.00000   15.45738    5.29729    1.04753
      69      444        2     0.00000   18.54965   17.52673    2.52738
      70      444        2     0.00000   16.39824   13.09456    7.71334
      71      444        2     0.00000   38.23095    8.22508   15.68190
      72      444        2     0.00000   11.99206   11.63706    9.77456
      73      444        2     0.00000   40.38265   11.95193   15.68190
      74      444        2     0.00000   10.11319    8.38276    9.77456
      75      444        2     0.00000   22.48654   24.34561    2.52738
      76      444        2     0.00000   11.05405    3.83815    7.71334
      77      444        2     0.00000   34.29406   10.49804   22.11080
      78      444        2     0.00000   17.33625    8.55159    1.04753
      79      444        2     0.00000   16.39795   18.76901    6.04109
      80      444        2     0.00000   18.27711   12.00979    4.64516
      81      444        2     0.00000   38.23095   17.52673    2.52738
      82      444        2     0.00000   11.99206   13.09456    7.71334
      83      444        2     0.00000   18.54965    8.22508   15.68190
      84      444        2     0.00000   16.39824   11.63706    9.77456
      85      444        2     0.00000   36.44576   25.58789    6.04109
      86      444        2     0.00000   15.45738    2.75338    4.64516
      87      444        2     0.00000   20.33484   14.22489   22.11080
      88      444        2     0.00000   12.93292    5.29729    1.04753
      89      444        2     0.00000   32.32718    4.81654    6.04109
      90      444        2     0.00000    8.85096    9.82354    4.64516
      91      444        2     0.00000   30.54200   24.45051   22.11080
      92      444        2     0.00000   12.31628   10.73784    1.04753
      93      444        2     0.00000   24.45342    7.30111    2.52738
      94      444        2     0.00000   19.53934    7.65401    7.71334
      95      444        2     0.00000   26.23860   28.99643   15.68190
      96      444        2     0.00000   16.07402    4.56690    9.77456
      97      444        2     0.00000   26.23860    3.78586    7.49869
      98      444        2     0.00000   44.46432   28.21539   13.40603
      99      444        2     0.00000   24.45342   25.48119   20.65320
     100      444        2     0.00000   47.92964   25.12828   15.46724
     101      444        2     0.00000   30.54200    8.33178    1.06978
     102      444        2     0.00000   40.70658   22.04445   22.13305
     103      444        2     0.00000   32.32718   27.96576   17.13949
     104      444        2     0.00000   37.24126   22.95875   18.53543
     105      444        2     0.00000   22.48654    8.43669   20.65320
     106      444        2     0.00000   39.44435   28.94414   15.46724
     107      444        2     0.00000   40.38265   20.83036    7.49869
     108      444        2     0.00000   38.50349   24.39953   13.40603
     109      444        2     0.00000   16.39795   14.01328   17.13949
     110      444        2     0.00000   46.66741   20.77250   18.53543
     111      444        2     0.00000   34.29406   22.28426    1.06978
     112      444        2     0.00000   45.72655   24.23071   22.13305
     113      444        2     0.00000   36.44576    7.19440   17.13949
     114      444        2     0.00000   43.84768   30.02891   18.53543
     115      444        2     0.00000   20.33484   18.55740    1.06978
     116      444        2     0.00000   41.32322   27.48500   22.13305
     117      444        2     0.00000   38.23095   15.25557   20.65320
     118      444        2     0.00000   40.38236   19.68773   15.46724
     119      444        2     0.00000   18.54965   24.55722    7.49869
     120      444        2     0.00000   44.78854   21.14524   13.40603
     121      444        3     0.00000   15.40514   20.36207    7.18598
     122      444        3     0.00000   46.44909   25.41988   13.86848
     123      444        3     0.00000   34.27902    8.32310   21.78882
     124      444        3     0.00000   45.93806   27.91986   15.01035
     125      444        3     0.00000   22.50158   23.31706    0.58415
     126      444        3     0.00000   39.23284   23.45852   21.31965
     127      444        3     0.00000   41.37546   13.56236   16.80221
     128      444        3     0.00000   38.72181   21.54862   19.34327
     129      444        3     0.00000   18.45881   15.32539   21.78882
     130      444        3     0.00000   43.79573   20.01671   15.01035
     131      444        3     0.00000   38.32179   25.65116    7.18598
     132      444        3     0.00000   41.37517   20.82413   13.86848
     133      444        3     0.00000   19.44792    6.56006   16.80221
     134      444        3     0.00000   41.88620   29.45178   19.34327
     135      444        3     0.00000   37.33268   18.02797    0.58415
     136      444        3     0.00000   43.28470   28.05427   21.31965
     137      444        3     0.00000   24.34752   29.05101   16.80221
     138      444        3     0.00000   47.14834   22.75976   19.34327
     139      444        3     0.00000   25.33664    7.82841    0.58415
     140      444        3     0.00000   45.23881   22.24738   21.31965
     141      444        3     0.00000   32.43308   25.52495   21.78882
     142      444        3     0.00000   38.02256   25.82360   15.01035
     143      444        3     0.00000   31.44396    3.16021    7.18598
     144      444        3     0.00000   39.93209   27.51615   13.86848
     145      444        3     0.00000   31.44396   29.62208   15.99460
     146      444        3     0.00000   11.54179    5.26615    9.31210
     147      444        3     0.00000   32.43308    7.25734    1.39176
     148      444        3     0.00000    9.63226    6.95870    8.17023
     149      444        3     0.00000   25.33664   24.95388   22.59643
     150      444        3     0.00000   16.84851   10.53492    1.86094
     151      444        3     0.00000   24.34752    3.73128    6.37837
     152      444        3     0.00000   18.75804   10.02253    3.83731
     153      444        3     0.00000   34.27902   24.45920    1.39176
     154      444        3     0.00000   17.54776    4.86243    8.17023
     155      444        3     0.00000   15.40514   12.42023   15.99460
     156      444        3     0.00000   18.05879    7.36241    9.31210
     157      444        3     0.00000   41.37546   19.21993    6.37837
     158      444        3     0.00000   10.33151   11.23367    3.83731
     159      444        3     0.00000   22.50158    9.46523   22.59643
     160      444        3     0.00000   10.84254    9.32378    1.86094
     161      444        3     0.00000   19.44792   26.22223    6.37837
     162      444        3     0.00000   13.49590    3.33052    3.83731
     163      444        3     0.00000   37.33268   14.75433   22.59643
     164      444        3     0.00000   14.89440    4.72803    1.86094
     165      444        3     0.00000   18.45881   17.45690    1.39176
     166      444        3     0.00000   15.40543   12.76559    8.17023
     167      444        3     0.00000   38.32179    7.13113   15.99460
     168      444        3     0.00000   12.98487   11.95816    9.31210
     169      444        3     0.00000   41.37546   12.42023   15.99460
     170      444        3     0.00000   10.33151    7.36241    9.31210
     171      444        3     0.00000   22.50158   24.45920    1.39176
     172      444        3     0.00000   10.84254    4.86243    8.17023
     173      444        3     0.00000   34.27902    9.46523   22.59643
     174      444        3     0.00000   17.54776    9.32378    1.86094
     175      444        3     0.00000   15.40514   19.21993    6.37837
     176      444        3     0.00000   18.05879   11.23367    3.83731
     177      444        3     0.00000   38.32179   17.45690    1.39176
     178      444        3     0.00000   12.98487   12.76559    8.17023
     179      444        3     0.00000   18.45881    7.13113   15.99460
     180      444        3     0.00000   15.40543   11.95816    9.31210
     181      444        3     0.00000   37.33268   26.22223    6.37837
     182      444        3     0.00000   14.89440    3.33052    3.83731
     183      444        3     0.00000   19.44792   14.75433   22.59643
     184      444        3     0.00000   13.49590    4.72803    1.86094
     185      444        3     0.00000   32.43308    3.73128    6.37837
     186      444        3     0.00000    9.63226   10.02253    3.83731
     187      444        3     0.00000   31.44396   24.95388   22.59643
     188      444        3     0.00000   11.54179   10.53492    1.86094
     189      444        3     0.00000   24.34752    7.25734    1.39176
     190      444        3     0.00000   18.75804    6.95870    8.17023
     191      444        3     0.00000   25.33664   29.62208   15.99460
     192      444        3     0.00000   16.84851    5.26615    9.31210
     193      444        3     0.00000   25.33664    3.16021    7.18598
     194      444        3     0.00000   45.23881   27.51615   13.86848
     195      444        3     0.00000   24.34752   25.52495   21.78882
     196      444        3     0.00000   47.14834   25.82360   15.01035
     197      444        3     0.00000   31.44396    7.82841    0.58415
     198      444        3     0.00000   39.93209   22.24738   21.31965
     199      444        3     0.00000   32.43308   29.05101   16.80221
     200      444        3     0.00000   38.02256   22.75976   19.34327
     201      444        3     0.00000   22.50158    8.32310   21.78882
     202      444        3     0.00000   39.23284   27.91986   15.01035
     203      444        3     0.00000   41.37546   20.36207    7.18598
     204      444        3     0.00000   38.72181   25.41988   13.86848
     205      444        3     0.00000   15.40514   13.56236   16.80221
     206      444        3     0.00000   46.44909   21.54862   19.34327
     207      444        3     0.00000   34.27902   23.31706    0.58415
     208      444        3     0.00000   45.93806   23.45852   21.31965
     209      444        3     0.00000   37.33268    6.56006   16.80221
     210      444        3     0.00000   43.28470   29.45178   19.34327
     211      444        3     0.00000   19.44792   18.02797    0.58415
     212      444        3     0.00000   41.88620   28.05427   21.31965
     213      444        3     0.00000   38.32179   15.32539   21.78882
     214      444        3     0.00000   41.37517   20.01671   15.01035
     215      444        3     0.00000   18.45881   25.65116    7.18598
     216      444        3     0.00000   43.79573   20.82413   13.86848
     217      444        3     0.00000   42.58545   22.01626    8.61506
     218      444        3     0.00000   42.58545   20.93182    7.61181
     219      444        3     0.00000   48.26237   30.43475   21.52062
     220      444        3     0.00000   48.45543   31.63065   22.36625
     221      444        3     0.00000   36.90853   30.43475   21.52062
     222      444        3     0.00000   36.71547   31.63065   22.36625
     223      444        3     0.00000   42.58545   15.46111   17.88544
     224      444        3     0.00000   42.58545   14.15376   17.19744
     225      444        3     0.00000   44.81153   16.74634   21.52062
     226      444        3     0.00000   45.75068   15.98120   22.36625
     227      444        3     0.00000   40.35937   25.87195    8.61506
     228      444        3     0.00000   39.42022   26.41417    7.61181
     229      444        3     0.00000   34.68244   29.14952   17.88544
     230      444        3     0.00000   33.55024   29.80320   17.19744
     231      444        3     0.00000   50.48846   26.57906   21.52062
     232      444        3     0.00000   51.62066   26.14831   22.36625
     233      444        3     0.00000   50.48846   29.14952   17.88544
     234      444        3     0.00000   51.62066   29.80320   17.19744
     235      444        3     0.00000   40.35937   16.74634   21.52062
     236      444        3     0.00000   39.42022   15.98120   22.36625
     237      444        3     0.00000   34.68244   26.57906   21.52062
     238      444        3     0.00000   33.55024   26.14831   22.36625
     239      444        3     0.00000   44.81153   25.87195    8.61506
     240      444        3     0.00000   45.75068   26.41417    7.61181
     241      444        3     0.00000   16.42123    6.91034   14.56552
     242      444        3     0.00000   17.36038    6.36812   15.56877
     243      444        3     0.00000    6.29214    6.20323    1.65996
     244      444        3     0.00000    5.15994    6.63399    0.81433
     245      444        3     0.00000   11.96907   16.03595    1.65996
     246      444        3     0.00000   11.02992   16.80109    0.81433
     247      444        3     0.00000   22.09816    3.63277    5.29514
     248      444        3     0.00000   23.23036    2.97909    5.98314
     249      444        3     0.00000   19.87207    2.34754    1.65996
     250      444        3     0.00000   20.06513    1.15164    0.81433
     251      444        3     0.00000   14.19515   10.76603   14.56552
     252      444        3     0.00000   14.19515   11.85047   15.56877
     253      444        3     0.00000   14.19515   17.32118    5.29514
     254      444        3     0.00000   14.19515   18.62854    5.98314
     255      444        3     0.00000    8.51823    2.34754    1.65996
     256      444        3     0.00000    8.32517    1.15164    0.81433
     257      444        3     0.00000    6.29214    3.63277    5.29514
     258      444        3     0.00000    5.15994    2.97909    5.98314
     259      444        3     0.00000   22.09816    6.20323    1.65996
     260      444        3     0.00000   23.23036    6.63399    0.81433
     261      444        3     0.00000   16.42123   16.03595    1.65996
     262      444        3     0.00000   17.36038   16.80109    0.81433
     263      444        3     0.00000   11.96907    6.91034   14.56552
     264      444        3     0.00000   11.02992    6.36812   15.56877
     265      444        3     0.00000   44.69542   25.80491   12.12785
     266      444        3     0.00000   45.48410   26.26026   13.29059
     267      444        3     0.00000   47.58157   27.47124   16.84093
     268      444        3     0.00000   46.89510   27.07490   15.59474
     269      444        3     0.00000   37.58933   25.03485   20.28649
     270      444        3     0.00000   38.27580   23.72782   20.32821
     271      444        3     0.00000   40.47548   20.03588   20.28649
     272      444        3     0.00000   39.68680   21.28390   20.32821
     273      444        3     0.00000   42.58545   18.81769   16.84093
     274      444        3     0.00000   42.58545   19.61037   15.59474
     275      444        3     0.00000   42.58545   22.15034   12.12785
     276      444        3     0.00000   42.58545   21.23965   13.29059
     277      444        3     0.00000   39.69929   28.68943   20.28649
     278      444        3     0.00000   41.17445   28.74843   20.32821
     279      444        3     0.00000   45.47161   28.68943   20.28649
     280      444        3     0.00000   43.99645   28.74843   20.32821
     281      444        3     0.00000   47.58157   25.03485   20.28649
     282      444        3     0.00000   46.89510   23.72782   20.32821
     283      444        3     0.00000   44.69542   20.03588   20.28649
     284      444        3     0.00000   45.48410   21.28390   20.32821
     285      444        3     0.00000   37.58933   27.47124   16.84093
     286      444        3     0.00000   38.27580   27.07490   15.59474
     287      444        3     0.00000   40.47548   25.80491   12.12785
     288      444        3     0.00000   39.68680   26.26026   13.29059
     289      444        3     0.00000   12.08518    6.97738   11.05273
     290      444        3     0.00000   11.29650    6.52204    9.89000
     291      444        3     0.00000    9.19903    5.31106    6.33966
     292      444        3     0.00000    9.88550    5.70740    7.58585
     293      444        3     0.00000   16.30512   12.74641    2.89410
     294      444        3     0.00000   17.09380   11.49839    2.85237
     295      444        3     0.00000   19.19127    7.74744    2.89410
     296      444        3     0.00000   18.50480    9.05447    2.85237
     297      444        3     0.00000   19.19127    5.31106    6.33966
     298      444        3     0.00000   18.50480    5.70740    7.58585
     299      444        3     0.00000   16.30512    6.97738   11.05273
     300      444        3     0.00000   17.09380    6.52204    9.89000
     301      444        3     0.00000   12.08518   12.74641    2.89410
     302      444        3     0.00000   11.29650   11.49839    2.85237
     303      444        3     0.00000    9.19903    7.74744    2.89410
     304      444        3     0.00000    9.88550    9.05447    2.85237
     305      444        3     0.00000   11.30899    4.09287    2.89410
     306      444        3     0.00000   12.78415    4.03386    2.85237
     307      444        3     0.00000   17.08131    4.09287    2.89410
     308      444        3     0.00000   15.60615    4.03386    2.85237
     309      444        3     0.00000   14.19515   13.96460    6.33966
     310      444        3     0.00000   14.19515   13.17193    7.58585
     311      444        3     0.00000   14.19515   10.63195   11.05273
     312      444        3     0.00000   14.19515   11.54265    9.89000
     313      444        4     0.00000   44.93106   24.64606   11.66586
     314      444        4     0.00000   43.70289   22.43522    9.04692
     315      444        4     0.00000   47.28972   28.59763   17.34881
     316      444        4     0.00000   48.15165   30.59703   20.26678
     317      444        4     0.00000   37.88118   25.88916   21.17917
     318      444        4     0.00000   37.01925   29.30672   22.09156
     319      444        4     0.00000   40.23984   19.21403   19.34791
     320      444        4     0.00000   41.46801   16.00792   18.13649
     321      444        4     0.00000   43.70687   18.50724   17.34881
     322      444        4     0.00000   45.00743   16.76110   20.26678
     323      444        4     0.00000   41.46403   22.52570   11.66586
     324      444        4     0.00000   40.16347   24.69474    9.04692
     325      444        4     0.00000   39.10537   29.30442   19.34791
     326      444        4     0.00000   35.71471   29.84385   18.13649
     327      444        4     0.00000   46.06553   28.00952   21.17917
     328      444        4     0.00000   49.45619   27.04720   22.09156
     329      444        4     0.00000   48.41114   25.24171   19.34791
     330      444        4     0.00000   50.57363   27.90839   18.13649
     331      444        4     0.00000   43.80964   19.86148   21.17917
     332      444        4     0.00000   41.28092   17.40625   22.09156
     333      444        4     0.00000   36.75976   26.65528   17.34881
     334      444        4     0.00000   34.59727   26.40204   20.26678
     335      444        4     0.00000   41.36126   26.58841   11.66586
     336      444        4     0.00000   43.88998   26.63021    9.04692
     337      444        4     0.00000   12.97096    6.19389   11.51472
     338      444        4     0.00000   15.49968    6.15209   14.13366
     339      444        4     0.00000    8.36946    6.12701    5.83177
     340      444        4     0.00000    6.20697    6.38025    2.91380
     341      444        4     0.00000   15.41934   12.92081    2.00141
     342      444        4     0.00000   12.89062   15.37604    1.08902
     343      444        4     0.00000   20.02084    7.54058    3.83268
     344      444        4     0.00000   22.18333    4.87391    5.04409
     345      444        4     0.00000   18.89942    4.18466    5.83177
     346      444        4     0.00000   19.76135    2.18527    2.91380
     347      444        4     0.00000   16.54076    8.13624   11.51472
     348      444        4     0.00000   15.31259   10.34708   14.13366
     349      444        4     0.00000   11.84954   13.56826    3.83268
     350      444        4     0.00000   13.07771   16.77437    5.04409
     351      444        4     0.00000    9.49088    6.89313    2.00141
     352      444        4     0.00000    8.62895    3.47558    1.08902
     353      444        4     0.00000   10.71507    3.47787    3.83268
     354      444        4     0.00000    7.32441    2.93844    5.04409
     355      444        4     0.00000   17.67523    4.77277    2.00141
     356      444        4     0.00000   21.06589    5.73510    1.08902
     357      444        4     0.00000   15.31657   14.27505    5.83177
     358      444        4     0.00000   16.61713   16.02120    2.91380
     359      444        4     0.00000   13.07373   10.25660   11.51472
     360      444        4     0.00000   11.77317    8.08756   14.13366
     361      444        4     0.00000   11.84954    8.13624   11.51472
     362      444        4     0.00000   13.07771   10.34708   14.13366
     363      444        4     0.00000    9.49088    4.18466    5.83177
     364      444        4     0.00000    8.62895    2.18527    2.91380
     365      444        4     0.00000   18.89942    6.89313    2.00141
     366      444        4     0.00000   19.76135    3.47558    1.08902
     367      444        4     0.00000   16.54076   13.56826    3.83268
     368      444        4     0.00000   15.31259   16.77437    5.04409
     369      444        4     0.00000   13.07373   14.27505    5.83177
     370      444        4     0.00000   11.77317   16.02120    2.91380
     371      444        4     0.00000   15.31657   10.25660   11.51472
     372      444        4     0.00000   16.61713    8.08756   14.13366
     373      444        4     0.00000   17.67523    3.47787    3.83268
     374      444        4     0.00000   21.06589    2.93844    5.04409
     375      444        4     0.00000   10.71507    4.77277    2.00141
     376      444        4     0.00000    7.32441    5.73510    1.08902
     377      444        4     0.00000    8.36946    7.54058    3.83268
     378      444        4     0.00000    6.20697    4.87391    5.04409
     379      444        4     0.00000   12.97096   12.92081    2.00141
     380      444        4     0.00000   15.49968   15.37604    1.08902
     381      444        4     0.00000   20.02084    6.12701    5.83177
     382      444        4     0.00000   22.18333    6.38025    2.91380
     383      444        4     0.00000   15.41934    6.19389   11.51472
     384      444        4     0.00000   12.89062    6.15209   14.13366
     385      444        4     0.00000   43.80964   26.58841   11.66586
     386      444        4     0.00000   41.28092   26.63021    9.04692
     387      444        4     0.00000   48.41114   26.65528   17.34881
     388      444        4     0.00000   50.57363   26.40204   20.26678
     389      444        4     0.00000   41.36126   19.86148   21.17917
     390      444        4     0.00000   43.88998   17.40625   22.09156
     391      444        4     0.00000   36.75976   25.24171   19.34791
     392      444        4     0.00000   34.59727   27.90839   18.13649
     393      444        4     0.00000   37.88118   28.59763   17.34881
     394      444        4     0.00000   37.01925   30.59703   20.26678
     395      444        4     0.00000   40.23984   24.64606   11.66586
     396      444        4     0.00000   41.46801   22.43522    9.04692
     397      444        4     0.00000   44.93106   19.21403   19.34791
     398      444        4     0.00000   43.70289   16.00792   18.13649
     399      444        4     0.00000   47.28972   25.88916   21.17917
     400      444        4     0.00000   48.15165   29.30672   22.09156
     401      444        4     0.00000   46.06553   29.30442   19.34791
     402      444        4     0.00000   49.45619   29.84385   18.13649
     403      444        4     0.00000   39.10537   28.00952   21.17917
     404      444        4     0.00000   35.71471   27.04720   22.09156
     405      444        4     0.00000   41.46403   18.50724   17.34881
     406      444        4     0.00000   40.16347   16.76110   20.26678
     407      444        4     0.00000   43.70687   22.52570   11.66586
     408      444        4     0.00000   45.00743   24.69474    9.04692
     409      444        5     0.00000   42.58545   24.58672   10.36033
     410      444        5     0.00000   48.32143   27.89839   19.72714
     411      444        5     0.00000   36.84947   27.89839   19.72714
     412      444        5     0.00000   42.58545   17.96339   19.72714
     413      444        5     0.00000   14.19515    8.19557   12.82025
     414      444        5     0.00000    8.45917    4.88391    3.45344
     415      444        5     0.00000   14.19515   14.81891    3.45344
     416      444        5     0.00000   19.93113    4.88391    3.45344
     417      444        1     0.00000   58.45506   31.81554   33.57012
     418      444        1     0.00000   61.93458   37.69144   41.98653
     419      444        1     0.00000   51.62662   35.75794   44.72091
     420      444        1     0.00000   55.10614   25.86425   41.98653
     421      444        1     0.00000   58.45506   25.86425   41.98653
     422      444        1     0.00000   55.10614   31.81554   33.57012
     423      444        1     0.00000   51.62662   37.69144   41.98653
     424      444        1     0.00000   61.93458   35.75794   44.72091
     425      444        1     0.00000   63.60903   34.79119   41.98653
     426      444        1     0.00000   56.78060   26.83100   44.72091
     427      444        1     0.00000   49.95217   34.79119   41.98653
     428      444        1     0.00000   56.78060   34.71579   33.57012
     429      444        1     0.00000   28.39030   14.45765   35.97163
     430      444        1     0.00000   21.56187   14.38225   27.55522
     431      444        1     0.00000   28.39030   22.34245   24.82084
     432      444        1     0.00000   35.21873   14.38225   27.55522
     433      444        1     0.00000   33.54428   11.48200   27.55522
     434      444        1     0.00000   30.06476   17.35790   35.97163
     435      444        1     0.00000   26.71584   23.30919   27.55522
     436      444        1     0.00000   23.23632   13.41550   24.82084
     437      444        1     0.00000   23.23632   11.48200   27.55522
     438      444        1     0.00000   33.54428   13.41550   24.82084
     439      444        1     0.00000   30.06476   23.30919   27.55522
     440      444        1     0.00000   26.71584   17.35790   35.97163
     441      444        2     0.00000   30.59310   29.02594   30.67927
     442      444        2     0.00000   60.86256   32.59511   36.58661
     443      444        2     0.00000   48.48921   16.63226   43.83379
     444      444        2     0.00000   59.92170   37.13972   38.64783
     445      444        2     0.00000   36.68169   30.47983   24.25037
     446      444        2     0.00000   53.63950   32.42628   45.31364
     447      444        2     0.00000   54.57780   22.20886   40.32007
     448      444        2     0.00000   52.69864   28.96807   41.71601
     449      444        2     0.00000   32.74480   23.45114   43.83379
     450      444        2     0.00000   58.98369   27.88331   38.64783
     451      444        2     0.00000   52.42610   32.75279   30.67927
     452      444        2     0.00000   54.57751   29.34081   36.58661
     453      444        2     0.00000   34.52999   15.38998   40.32007
     454      444        2     0.00000   55.51837   38.22448   41.71601
     455      444        2     0.00000   50.64091   26.75298   24.25037
     456      444        2     0.00000   58.04283   35.68058   45.31364
     457      444        2     0.00000   38.64857   36.16133   40.32007
     458      444        2     0.00000   62.12479   31.15433   41.71601
     459      444        2     0.00000   40.43375   16.52736   24.25037
     460      444        2     0.00000   58.65947   30.24003   45.31364
     461      444        2     0.00000   46.52233   33.67676   43.83379
     462      444        2     0.00000   51.43641   33.32386   38.64783
     463      444        2     0.00000   44.73715   11.98144   30.67927
     464      444        2     0.00000   54.90173   36.41097   36.58661
     465      444        2     0.00000   44.73715   37.19201   38.86248
     466      444        2     0.00000   26.51143   12.76248   32.95514
     467      444        2     0.00000   46.52233   15.49668   25.70796
     468      444        2     0.00000   23.04611   15.84958   30.89392
     469      444        2     0.00000   40.43375   32.64608   45.29138
     470      444        2     0.00000   30.26917   18.93341   24.22811
     471      444        2     0.00000   38.64857   13.01211   29.22167
     472      444        2     0.00000   33.73449   18.01912   27.82574
     473      444        2     0.00000   48.48921   32.54118   25.70796
     474      444        2     0.00000   31.53140   12.03372   30.89392
     475      444        2     0.00000   30.59310   20.14751   38.86248
     476      444        2     0.00000   32.47226   16.57833   32.95514
     477      444        2     0.00000   54.57780   26.96458   29.22167
     478      444        2     0.00000   24.30834   20.20537   27.82574
     479      444        2     0.00000   36.68169   18.69361   45.29138
     480      444        2     0.00000   25.24920   16.74716   24.22811
     481      444        2     0.00000   34.52999   33.78347   29.22167
     482      444        2     0.00000   27.12807   10.94896   27.82574
     483      444        2     0.00000   50.64091   22.42047   45.29138
     484      444        2     0.00000   29.65253   13.49286   24.22811
     485      444        2     0.00000   32.74480   25.72230   25.70796
     486      444        2     0.00000   30.59339   21.29013   30.89392
     487      444        2     0.00000   52.42610   16.42065   38.86248
     488      444        2     0.00000   26.18721   19.83263   32.95514
     489      444        2     0.00000   54.57780   20.14751   38.86248
     490      444        2     0.00000   24.30834   16.57833   32.95514
     491      444        2     0.00000   36.68169   32.54118   25.70796
     492      444        2     0.00000   25.24920   12.03372   30.89392
     493      444        2     0.00000   48.48921   18.69361   45.29138
     494      444        2     0.00000   31.53140   16.74716   24.22811
     495      444        2     0.00000   30.59310   26.96458   29.22167
     496      444        2     0.00000   32.47226   20.20537   27.82574
     497      444        2     0.00000   52.42610   25.72230   25.70796
     498      444        2     0.00000   26.18721   21.29013   30.89392
     499      444        2     0.00000   32.74480   16.42065   38.86248
     500      444        2     0.00000   30.59339   19.83263   32.95514
     501      444        2     0.00000   50.64091   33.78347   29.22167
     502      444        2     0.00000   29.65253   10.94896   27.82574
     503      444        2     0.00000   34.52999   22.42047   45.29138
     504      444        2     0.00000   27.12807   13.49286   24.22811
     505      444        2     0.00000   46.52233   13.01211   29.22167
     506      444        2     0.00000   23.04611   18.01912   27.82574
     507      444        2     0.00000   44.73715   32.64608   45.29138
     508      444        2     0.00000   26.51143   18.93341   24.22811
     509      444        2     0.00000   38.64857   15.49668   25.70796
     510      444        2     0.00000   33.73449   15.84958   30.89392
     511      444        2     0.00000   40.43375   37.19201   38.86248
     512      444        2     0.00000   30.26917   12.76248   32.95514
     513      444        2     0.00000   40.43375   11.98144   30.67927
     514      444        2     0.00000   58.65947   36.41097   36.58661
     515      444        2     0.00000   38.64857   33.67676   43.83379
     516      444        2     0.00000   62.12479   33.32386   38.64783
     517      444        2     0.00000   44.73715   16.52736   24.25037
     518      444        2     0.00000   54.90173   30.24003   45.31364
     519      444        2     0.00000   46.52233   36.16133   40.32007
     520      444        2     0.00000   51.43641   31.15433   41.71601
     521      444        2     0.00000   36.68169   16.63226   43.83379
     522      444        2     0.00000   53.63950   37.13972   38.64783
     523      444        2     0.00000   54.57780   29.02594   30.67927
     524      444        2     0.00000   52.69864   32.59511   36.58661
     525      444        2     0.00000   30.59310   22.20886   40.32007
     526      444        2     0.00000   60.86256   28.96807   41.71601
     527      444        2     0.00000   48.48921   30.47983   24.25037
     528      444        2     0.00000   59.92170   32.42628   45.31364
     529      444        2     0.00000   50.64091   15.38998   40.32007
     530      444        2     0.00000   58.04283   38.22448   41.71601
     531      444        2     0.00000   34.52999   26.75298   24.25037
     532      444        2     0.00000   55.51837   35.68058   45.31364
     533      444        2     0.00000   52.42610   23.45114   43.83379
     534      444        2     0.00000   54.57751   27.88331   38.64783
     535      444        2     0.00000   32.74480   32.75279   30.67927
     536      444        2     0.00000   58.98369   29.34081   36.58661
     537      444        3     0.00000   29.60029   28.55764   30.36656
     538      444        3     0.00000   60.64424   33.61546   37.04906
     539      444        3     0.00000   48.47417   16.51867   44.96940
     540      444        3     0.00000   60.13321   36.11543   38.19094
     541      444        3     0.00000   36.69673   31.51264   23.76473
     542      444        3     0.00000   53.42799   31.65409   44.50023
     543      444        3     0.00000   55.57061   21.75794   39.98280
     544      444        3     0.00000   52.91696   29.74420   42.52385
     545      444        3     0.00000   32.65396   23.52097   44.96940
     546      444        3     0.00000   57.99088   28.21228   38.19094
     547      444        3     0.00000   52.51694   33.84674   30.36656
     548      444        3     0.00000   55.57032   29.01971   37.04906
     549      444        3     0.00000   33.64307   14.75564   39.98280
     550      444        3     0.00000   56.08135   37.64735   42.52385
     551      444        3     0.00000   51.52783   26.22354   23.76473
     552      444        3     0.00000   57.47985   36.24984   44.50023
     553      444        3     0.00000   38.54267   37.24659   39.98280
     554      444        3     0.00000   61.34349   30.95534   42.52385
     555      444        3     0.00000   39.53179   16.02399   23.76473
     556      444        3     0.00000   59.43396   30.44295   44.50023
     557      444        3     0.00000   46.62823   33.72052   44.96940
     558      444        3     0.00000   52.21771   34.01917   38.19094
     559      444        3     0.00000   45.63911   11.35579   30.36656
     560      444        3     0.00000   54.12724   35.71172   37.04906
     561      444        3     0.00000   45.63911   37.81766   39.17519
     562      444        3     0.00000   25.73694   13.46172   32.49269
     563      444        3     0.00000   46.62823   15.45292   24.57235
     564      444        3     0.00000   23.82741   15.15427   31.35081
     565      444        3     0.00000   39.53179   33.14946   45.77702
     566      444        3     0.00000   31.04366   18.73049   25.04152
     567      444        3     0.00000   38.54267   11.92685   29.55895
     568      444        3     0.00000   32.95319   18.21810   27.01790
     569      444        3     0.00000   48.47417   32.65477   24.57235
     570      444        3     0.00000   31.74291   13.05801   31.35081
     571      444        3     0.00000   29.60029   20.61580   39.17519
     572      444        3     0.00000   32.25394   15.55799   32.49269
     573      444        3     0.00000   55.57061   27.41551   29.55895
     574      444        3     0.00000   24.52666   19.42925   27.01790
     575      444        3     0.00000   36.69673   17.66081   45.77702
     576      444        3     0.00000   25.03769   17.51935   25.04152
     577      444        3     0.00000   33.64307   34.41780   29.55895
     578      444        3     0.00000   27.69105   11.52609   27.01790
     579      444        3     0.00000   51.52783   22.94990   45.77702
     580      444        3     0.00000   29.08955   12.92360   25.04152
     581      444        3     0.00000   32.65396   25.65247   24.57235
     582      444        3     0.00000   29.60058   20.96116   31.35081
     583      444        3     0.00000   52.51694   15.32671   39.17519
     584      444        3     0.00000   27.18002   20.15374   32.49269
     585      444        3     0.00000   55.57061   20.61580   39.17519
     586      444        3     0.00000   24.52666   15.55799   32.49269
     587      444        3     0.00000   36.69673   32.65477   24.57235
     588      444        3     0.00000   25.03769   13.05801   31.35081
     589      444        3     0.00000   48.47417   17.66081   45.77702
     590      444        3     0.00000   31.74291   17.51935   25.04152
     591      444        3     0.00000   29.60029   27.41551   29.55895
     592      444        3     0.00000   32.25394   19.42925   27.01790
     593      444        3     0.00000   52.51694   25.65247   24.57235
     594      444        3     0.00000   27.18002   20.96116   31.35081
     595      444        3     0.00000   32.65396   15.32671   39.17519
     596      444        3     0.00000   29.60058   20.15374   32.49269
     597      444        3     0.00000   51.52783   34.41780   29.55895
     598      444        3     0.00000   29.08955   11.52609   27.01790
     599      444        3     0.00000   33.64307   22.94990   45.77702
     600      444        3     0.00000   27.69105   12.92360   25.04152
     601      444        3     0.00000   46.62823   11.92685   29.55895
     602      444        3     0.00000   23.82741   18.21810   27.01790
     603      444        3     0.00000   45.63911   33.14946   45.77702
     604      444        3     0.00000   25.73694   18.73049   25.04152
     605      444        3     0.00000   38.54267   15.45292   24.57235
     606      444        3     0.00000   32.95319   15.15427   31.35081
     607      444        3     0.00000   39.53179   37.81766   39.17519
     608      444        3     0.00000   31.04366   13.46172   32.49269
     609      444        3     0.00000   39.53179   11.35579   30.36656
     610      444        3     0.00000   59.43396   35.71172   37.04906
     611      444        3     0.00000   38.54267   33.72052   44.96940
     612      444        3     0.00000   61.34349   34.01917   38.19094
     613      444        3     0.00000   45.63911   16.02399   23.76473
     614      444        3     0.00000   54.12724   30.44295   44.50023
     615      444        3     0.00000   46.62823   37.24659   39.98280
     616      444        3     0.00000   52.21771   30.95534   42.52385
     617      444        3     0.00000   36.69673   16.51867   44.96940
     618      444        3     0.00000   53.42799   36.11543   38.19094
     619      444        3     0.00000   55.57061   28.55764   30.36656
     620      444        3     0.00000   52.91696   33.61546   37.04906
     621      444        3     0.00000   29.60029   21.75794   39.98280
     622      444        3     0.00000   60.64424   29.74420   42.52385
     623      444        3     0.00000   48.47417   31.51264   23.76473
     624      444        3     0.00000   60.13321   31.65409   44.50023
     625      444        3     0.00000   51.52783   14.75564   39.98280
     626      444        3     0.00000   57.47985   37.64735   42.52385
     627      444        3     0.00000   33.64307   26.22354   23.76473
     628      444        3     0.00000   56.08135   36.24984   44.50023
     629      444        3     0.00000   52.51694   23.52097   44.96940
     630      444        3     0.00000   55.57032   28.21228   38.19094
     631      444        3     0.00000   32.65396   33.84674   30.36656
     632      444        3     0.00000   57.99088   29.01971   37.04906
     633      444        3     0.00000   56.78060   30.21183   31.79565
     634      444        3     0.00000   56.78060   29.12740   30.79239
     635      444        3     0.00000   62.45752   38.63033   44.70120
     636      444        3     0.00000   62.65058   39.82623   45.54683
     637      444        3     0.00000   51.10368   38.63033   44.70120
     638      444        3     0.00000   50.91062   39.82623   45.54683
     639      444        3     0.00000   56.78060   23.65669   41.06603
     640      444        3     0.00000   56.78060   22.34933   40.37803
     641      444        3     0.00000   59.00668   24.94192   44.70120
     642      444        3     0.00000   59.94583   24.17678   45.54683
     643      444        3     0.00000   54.55452   34.06752   31.79565
     644      444        3     0.00000   53.61537   34.60974   30.79239
     645      444        3     0.00000   48.87759   37.34510   41.06603
     646      444        3     0.00000   47.74539   37.99878   40.37803
     647      444        3     0.00000   64.68361   34.77464   44.70120
     648      444        3     0.00000   65.81581   34.34388   45.54683
     649      444        3     0.00000   64.68361   37.34510   41.06603
     650      444        3     0.00000   65.81581   37.99878   40.37803
     651      444        3     0.00000   54.55452   24.94192   44.70120
     652      444        3     0.00000   53.61537   24.17678   45.54683
     653      444        3     0.00000   48.87759   34.77464   44.70120
     654      444        3     0.00000   47.74539   34.34388   45.54683
     655      444        3     0.00000   59.00668   34.06752   31.79565
     656      444        3     0.00000   59.94583   34.60974   30.79239
     657      444        3     0.00000   30.61638   15.10592   37.74610
     658      444        3     0.00000   31.55553   14.56370   38.74936
     659      444        3     0.00000   20.48729   14.39880   24.84054
     660      444        3     0.00000   19.35509   14.82956   23.99492
     661      444        3     0.00000   26.16422   24.23152   24.84054
     662      444        3     0.00000   25.22507   24.99666   23.99492
     663      444        3     0.00000   36.29331   11.82834   28.47572
     664      444        3     0.00000   37.42551   11.17466   29.16372
     665      444        3     0.00000   34.06722   10.54311   24.84054
     666      444        3     0.00000   34.26028    9.34722   23.99492
     667      444        3     0.00000   28.39030   18.96161   37.74610
     668      444        3     0.00000   28.39030   20.04605   38.74936
     669      444        3     0.00000   28.39030   25.51675   28.47572
     670      444        3     0.00000   28.39030   26.82411   29.16372
     671      444        3     0.00000   22.71338   10.54311   24.84054
     672      444        3     0.00000   22.52032    9.34722   23.99492
     673      444        3     0.00000   20.48729   11.82834   28.47572
     674      444        3     0.00000   19.35509   11.17466   29.16372
     675      444        3     0.00000   36.29331   14.39880   24.84054
     676      444        3     0.00000   37.42551   14.82956   23.99492
     677      444        3     0.00000   30.61638   24.23152   24.84054
     678      444        3     0.00000   31.55553   24.99666   23.99492
     679      444        3     0.00000   26.16422   15.10592   37.74610
     680      444        3     0.00000   25.22507   14.56370   38.74936
     681      444        3     0.00000   58.89057   34.00048   35.30843
     682      444        3     0.00000   59.67925   34.45583   36.47117
     683      444        3     0.00000   61.77672   35.66681   40.02151
     684      444        3     0.00000   61.09025   35.27047   38.77532
     685      444        3     0.00000   51.78448   33.23043   43.46707
     686      444        3     0.00000   52.47095   31.92340   43.50880
     687      444        3     0.00000   54.67063   28.23146   43.46707
     688      444        3     0.00000   53.88195   29.47948   43.50880
     689      444        3     0.00000   56.78060   27.01327   40.02151
     690      444        3     0.00000   56.78060   27.80594   38.77532
     691      444        3     0.00000   56.78060   30.34591   35.30843
     692      444        3     0.00000   56.78060   29.43522   36.47117
     693      444        3     0.00000   53.89444   36.88500   43.46707
     694      444        3     0.00000   55.36960   36.94401   43.50880
     695      444        3     0.00000   59.66676   36.88500   43.46707
     696      444        3     0.00000   58.19160   36.94401   43.50880
     697      444        3     0.00000   61.77672   33.23043   43.46707
     698      444        3     0.00000   61.09025   31.92340   43.50880
     699      444        3     0.00000   58.89057   28.23146   43.46707
     700      444        3     0.00000   59.67925   29.47948   43.50880
     701      444        3     0.00000   51.78448   35.66681   40.02151
     702      444        3     0.00000   52.47095   35.27047   38.77532
     703      444        3     0.00000   54.67063   34.00048   35.30843
     704      444        3     0.00000   53.88195   34.45583   36.47117
     705      444        3     0.00000   26.28033   15.17296   34.23332
     706      444        3     0.00000   25.49165   14.71761   33.07058
     707      444        3     0.00000   23.39418   13.50663   29.52024
     708      444        3     0.00000   24.08065   13.90297   30.76643
     709      444        3     0.00000   30.50027   20.94199   26.07468
     710      444        3     0.00000   31.28895   19.69396   26.03295
     711      444        3     0.00000   33.38642   15.94301   26.07468
     712      444        3     0.00000   32.69995   17.25004   26.03295
     713      444        3     0.00000   33.38642   13.50663   29.52024
     714      444        3     0.00000   32.69995   13.90297   30.76643
     715      444        3     0.00000   30.50027   15.17296   34.23332
     716      444        3     0.00000   31.28895   14.71761   33.07058
     717      444        3     0.00000   26.28033   20.94199   26.07468
     718      444        3     0.00000   25.49165   19.69396   26.03295
     719      444        3     0.00000   23.39418   15.94301   26.07468
     720      444        3     0.00000   24.08065   17.25004   26.03295
     721      444        3     0.00000   25.50414   12.28844   26.07468
     722      444        3     0.00000   26.97930   12.22944   26.03295
     723      444        3     0.00000   31.27646   12.28844   26.07468
     724      444        3     0.00000   29.80130   12.22944   26.03295
     725      444        3     0.00000   28.39030   22.16018   29.52024
     726      444        3     0.00000   28.39030   21.36750   30.76643
     727      444        3     0.00000   28.39030   18.82753   34.23332
     728      444        3     0.00000   28.39030   19.73822   33.07058
     729      444        4     0.00000   59.12621   32.84163   34.84644
     730      444        4     0.00000   57.89804   30.63079   32.22750
     731      444        4     0.00000   61.48487   36.79321   40.52939
     732      444        4     0.00000   62.34680   38.79260   43.44737
     733      444        4     0.00000   52.07633   34.08474   44.35975
     734      444        4     0.00000   51.21440   37.50229   45.27214
     735      444        4     0.00000   54.43499   27.40960   42.52849
     736      444        4     0.00000   55.66316   24.20350   41.31707
     737      444        4     0.00000   57.90202   26.70282   40.52939
     738      444        4     0.00000   59.20258   24.95667   43.44737
     739      444        4     0.00000   55.65918   30.72127   34.84644
     740      444        4     0.00000   54.35862   32.89031   32.22750
     741      444        4     0.00000   53.30052   37.49999   42.52849
     742      444        4     0.00000   49.90986   38.03943   41.31707
     743      444        4     0.00000   60.26068   36.20509   44.35975
     744      444        4     0.00000   63.65134   35.24277   45.27214
     745      444        4     0.00000   62.60629   33.43728   42.52849
     746      444        4     0.00000   64.76878   36.10396   41.31707
     747      444        4     0.00000   58.00479   28.05705   44.35975
     748      444        4     0.00000   55.47607   25.60182   45.27214
     749      444        4     0.00000   50.95491   34.85086   40.52939
     750      444        4     0.00000   48.79242   34.59761   43.44737
     751      444        4     0.00000   55.55641   34.78398   34.84644
     752      444        4     0.00000   58.08513   34.82578   32.22750
     753      444        4     0.00000   27.16611   14.38946   34.69531
     754      444        4     0.00000   29.69483   14.34766   37.31425
     755      444        4     0.00000   22.56461   14.32258   29.01235
     756      444        4     0.00000   20.40212   14.57583   26.09438
     757      444        4     0.00000   29.61449   21.11639   25.18199
     758      444        4     0.00000   27.08577   23.57162   24.26961
     759      444        4     0.00000   34.21599   15.73616   27.01326
     760      444        4     0.00000   36.37848   13.06948   28.22468
     761      444        4     0.00000   33.09457   12.38023   29.01235
     762      444        4     0.00000   33.95650   10.38084   26.09438
     763      444        4     0.00000   30.73591   16.33181   34.69531
     764      444        4     0.00000   29.50774   18.54265   37.31425
     765      444        4     0.00000   26.04469   21.76384   27.01326
     766      444        4     0.00000   27.27286   24.96995   28.22468
     767      444        4     0.00000   23.68603   15.08871   25.18199
     768      444        4     0.00000   22.82410   11.67115   24.26961
     769      444        4     0.00000   24.91022   11.67345   27.01326
     770      444        4     0.00000   21.51956   11.13401   28.22468
     771      444        4     0.00000   31.87038   12.96835   25.18199
     772      444        4     0.00000   35.26104   13.93067   24.26961
     773      444        4     0.00000   29.51172   22.47062   29.01235
     774      444        4     0.00000   30.81228   24.21677   26.09438
     775      444        4     0.00000   27.26888   18.45217   34.69531
     776      444        4     0.00000   25.96832   16.28313   37.31425
     777      444        4     0.00000   26.04469   16.33181   34.69531
     778      444        4     0.00000   27.27286   18.54265   37.31425
     779      444        4     0.00000   23.68603   12.38023   29.01235
     780      444        4     0.00000   22.82410   10.38084   26.09438
     781      444        4     0.00000   33.09457   15.08871   25.18199
     782      444        4     0.00000   33.95650   11.67115   24.26961
     783      444        4     0.00000   30.73591   21.76384   27.01326
     784      444        4     0.00000   29.50774   24.96995   28.22468
     785      444        4     0.00000   27.26888   22.47062   29.01235
     786      444        4     0.00000   25.96832   24.21677   26.09438
     787      444        4     0.00000   29.51172   18.45217   34.69531
     788      444        4     0.00000   30.81228   16.28313   37.31425
     789      444        4     0.00000   31.87038   11.67345   27.01326
     790      444        4     0.00000   35.26104   11.13401   28.22468
     791      444        4     0.00000   24.91022   12.96835   25.18199
     792      444        4     0.00000   21.51956   13.93067   24.26961
     793      444        4     0.00000   22.56461   15.73616   27.01326
     794      444        4     0.00000   20.40212   13.06948   28.22468
     795      444        4     0.00000   27.16611   21.11639   25.18199
     796      444        4     0.00000   29.69483   23.57162   24.26961
     797      444        4     0.00000   34.21599   14.32258   29.01235
     798      444        4     0.00000   36.37848   14.57583   26.09438
     799      444        4     0.00000   29.61449   14.38946   34.69531
     800      444        4     0.00000   27.08577   14.34766   37.31425
     801      444        4     0.00000   58.00479   34.78398   34.84644
     802      444        4     0.00000   55.47607   34.82578   32.22750
     803      444        4     0.00000   62.60629   34.85086   40.52939
     804      444        4     0.00000   64.76878   34.59761   43.44737
     805      444        4     0.00000   55.55641   28.05705   44.35975
     806      444        4     0.00000   58.08513   25.60182   45.27214
     807      444        4     0.00000   50.95491   33.43728   42.52849
     808      444        4     0.00000   48.79242   36.10396   41.31707
     809      444        4     0.00000   52.07633   36.79321   40.52939
     810      444        4     0.00000   51.21440   38.79260   43.44737
     811      444        4     0.00000   54.43499   32.84163   34.84644
     812      444        4     0.00000   55.66316   30.63079   32.22750
     813      444        4     0.00000   59.12621   27.40960   42.52849
     814      444        4     0.00000   57.89804   24.20350   41.31707
     815      444        4     0.00000   61.48487   34.08474   44.35975
     816      444        4     0.00000   62.34680   37.50229   45.27214
     817      444        4     0.00000   60.26068   37.49999   42.52849
     818      444        4     0.00000   63.65134   38.03943   41.31707
     819      444        4     0.00000   53.30052   36.20509   44.35975
     820      444        4     0.00000   49.90986   35.24277   45.27214
     821      444        4     0.00000   55.65918   26.70282   40.52939
     822      444        4     0.00000   54.35862   24.95667   43.44737
     823      444        4     0.00000   57.90202   30.72127   34.84644
     824      444        4     0.00000   59.20258   32.89031   32.22750
     825      444        5     0.00000   56.78060   32.78229   33.54091
     826      444        5     0.00000   62.51658   36.09396   42.90772
     827      444        5     0.00000   51.04462   36.09396   42.90772
     828      444        5     0.00000   56.78060   26.15896   42.90772
     829      444        5     0.00000   28.39030   16.39115   36.00084
     830      444        5     0.00000   22.65432   13.07948   26.63403
     831      444        5     0.00000   28.39030   23.01448   26.63403
     832      444        5     0.00000   34.12628   13.07948   26.63403
     833      444        1     0.00000   58.45506   48.20669   10.38954
     834      444        1     0.00000   61.93458   54.08259   18.80594
     835      444        1     0.00000   51.62662   52.14909   21.54032
     836      444        1     0.00000   55.10614   42.25539   18.80594
     837      444        1     0.00000   58.45506   42.25539   18.80594
     838      444        1     0.00000   55.10614   48.20669   10.38954
     839      444        1     0.00000   51.62662   54.08259   18.80594
     840      444        1     0.00000   61.93458   52.14909   21.54032
     841      444        1     0.00000   63.60903   51.18234   18.80594
     842      444        1     0.00000   56.78060   43.22214   21.54032
     843      444        1     0.00000   49.95217   51.18234   18.80594
     844      444        1     0.00000   56.78060   51.10694   10.38954
     845      444        1     0.00000   28.39030   30.84879   12.79105
     846      444        1     0.00000   21.56187   30.77340    4.37464
     847      444        1     0.00000   28.39030   38.73359    1.64026
     848      444        1     0.00000   35.21873   30.77340    4.37464
     849      444        1     0.00000   33.54428   27.87315    4.37464
     850      444        1     0.00000   30.06476   33.74904   12.79105
     851      444        1     0.00000   26.71584   39.70034    4.37464
     852      444        1     0.00000   23.23632   29.80665    1.64026
     853      444        1     0.00000   23.23632   27.87315    4.37464
     854      444        1     0.00000   33.54428   29.80665    1.64026
     855      444        1     0.00000   30.06476   39.70034    4.37464
     856      444        1     0.00000   26.71584   33.74904   12.79105
     857      444        2     0.00000   30.59310   45.41708    7.49869
     858      444        2     0.00000   60.86256   48.98626   13.40603
     859      444        2     0.00000   48.48921   33.02341   20.65320
     860      444        2     0.00000   59.92170   53.53086   15.46724
     861      444        2     0.00000   36.68169   46.87098    1.06978
     862      444        2     0.00000   53.63950   48.81743   22.13305
     863      444        2     0.00000   54.57780   38.60000   17.13949
     864      444        2     0.00000   52.69864   45.35922   18.53543
     865      444        2     0.00000   32.74480   39.84229   20.65320
     866      444        2     0.00000   58.98369   44.27446   15.46724
     867      444        2     0.00000   52.42610   49.14394    7.49869
     868      444        2     0.00000   54.57751   45.73196   13.40603
     869      444        2     0.00000   34.52999   31.78112   17.13949
     870      444        2     0.00000   55.51837   54.61563   18.53543
     871      444        2     0.00000   50.64091   43.14412    1.06978
     872      444        2     0.00000   58.04283   52.07172   22.13305
     873      444        2     0.00000   38.64857   52.55248   17.13949
     874      444        2     0.00000   62.12479   47.54547   18.53543
     875      444        2     0.00000   40.43375   32.91851    1.06978
     876      444        2     0.00000   58.65947   46.63118   22.13305
     877      444        2     0.00000   46.52233   50.06791   20.65320
     878      444        2     0.00000   51.43641   49.71501   15.46724
     879      444        2     0.00000   44.73715   28.37258    7.49869
     880      444        2     0.00000   54.90173   52.80211   13.40603
     881      444        2     0.00000   44.73715   53.58315   15.68190
     882      444        2     0.00000   26.51143   29.15362    9.77456
     883      444        2     0.00000   46.52233   31.88783    2.52738
     884      444        2     0.00000   23.04611   32.24073    7.71334
     885      444        2     0.00000   40.43375   49.03723   22.11080
     886      444        2     0.00000   30.26917   35.32456    1.04753
     887      444        2     0.00000   38.64857   29.40326    6.04109
     888      444        2     0.00000   33.73449   34.41026    4.64516
     889      444        2     0.00000   48.48921   48.93233    2.52738
     890      444        2     0.00000   31.53140   28.42487    7.71334
     891      444        2     0.00000   30.59310   36.53865   15.68190
     892      444        2     0.00000   32.47226   32.96948    9.77456
     893      444        2     0.00000   54.57780   43.35573    6.04109
     894      444        2     0.00000   24.30834   36.59651    4.64516
     895      444        2     0.00000   36.68169   35.08476   22.11080
     896      444        2     0.00000   25.24920   33.13831    1.04753
     897      444        2     0.00000   34.52999   50.17461    6.04109
     898      444        2     0.00000   27.12807   27.34011    4.64516
     899      444        2     0.00000   50.64091   38.81161   22.11080
     900      444        2     0.00000   29.65253   29.88401    1.04753
     901      444        2     0.00000   32.74480   42.11345    2.52738
     902      444        2     0.00000   30.59339   37.68128    7.71334
     903      444        2     0.00000   52.42610   32.81180   15.68190
     904      444        2     0.00000   26.18721   36.22378    9.77456
     905      444        2     0.00000   54.57780   36.53865   15.68190
     906      444        2     0.00000   24.30834   32.96948    9.77456
     907      444        2     0.00000   36.68169   48.93233    2.52738
     908      444        2     0.00000   25.24920   28.42487    7.71334
     909      444        2     0.00000   48.48921   35.08476   22.11080
     910      444        2     0.00000   31.53140   33.13831    1.04753
     911      444        2     0.00000   30.59310   43.35573    6.04109
     912      444        2     0.00000   32.47226   36.59651    4.64516
     913      444        2     0.00000   52.42610   42.11345    2.52738
     914      444        2     0.00000   26.18721   37.68128    7.71334
     915      444        2     0.00000   32.74480   32.81180   15.68190
     916      444        2     0.00000   30.59339   36.22378    9.77456
     917      444        2     0.00000   50.64091   50.17461    6.04109
     918      444        2     0.00000   29.65253   27.34011    4.64516
     919      444        2     0.00000   34.52999   38.81161   22.11080
     920      444        2     0.00000   27.12807   29.88401    1.04753
     921      444        2     0.00000   46.52233   29.40326    6.04109
     922      444        2     0.00000   23.04611   34.41026    4.64516
     923      444        2     0.00000   44.73715   49.03723   22.11080
     924      444        2     0.00000   26.51143   35.32456    1.04753
     925      444        2     0.00000   38.64857   31.88783    2.52738
     926      444        2     0.00000   33.73449   32.24073    7.71334
     927      444        2     0.00000   40.43375   53.58315   15.68190
     928      444        2     0.00000   30.26917   29.15362    9.77456
     929      444        2     0.00000   40.43375   28.37258    7.49869
     930      444        2     0.00000   58.65947   52.80211   13.40603
     931      444        2     0.00000   38.64857   50.06791   20.65320
     932      444        2     0.00000   62.12479   49.71501   15.46724
     933      444        2     0.00000   44.73715   32.91851    1.06978
     934      444        2     0.00000   54.90173   46.63118   22.13305
     935      444        2     0.00000   46.52233   52.55248   17.13949
     936      444        2     0.00000   51.43641   47.54547   18.53543
     937      444        2     0.00000   36.68169   33.02341   20.65320
     938      444        2     0.00000   53.63950   53.53086   15.46724
     939      444        2     0.00000   54.57780   45.41708    7.49869
     940      444        2     0.00000   52.69864   48.98626   13.40603
     941      444        2     0.00000   30.59310   38.60000   17.13949
     942      444        2     0.00000   60.86256   45.35922   18.53543
     943      444        2     0.00000   48.48921   46.87098    1.06978
     944      444        2     0.00000   59.92170   48.81743   22.13305
     945      444        2     0.00000   50.64091   31.78112   17.13949
     946      444        2     0.00000   58.04283   54.61563   18.53543
     947      444        2     0.00000   34.52999   43.14412    1.06978
     948      444        2     0.00000   55.51837   52.07172   22.13305
     949      444        2     0.00000   52.42610   39.84229   20.65320
     950      444        2     0.00000   54.57751   44.27446   15.46724
     951      444        2     0.00000   32.74480   49.14394    7.49869
     952      444        2     0.00000   58.98369   45.73196   13.40603
     953      444        3     0.00000   29.60029   44.94879    7.18598
     954      444        3     0.00000   60.64424   50.00660   13.86848
     955      444        3     0.00000   48.47417   32.90982   21.78882
     956      444        3     0.00000   60.13321   52.50658   15.01035
     957      444        3     0.00000   36.69673   47.90378    0.58415
     958      444        3     0.00000   53.42799   48.04524   21.31965
     959      444        3     0.00000   55.57061   38.14908   16.80221
     960      444        3     0.00000   52.91696   46.13534   19.34327
     961      444        3     0.00000   32.65396   39.91212   21.78882
     962      444        3     0.00000   57.99088   44.60343   15.01035
     963      444        3     0.00000   52.51694   50.23788    7.18598
     964      444        3     0.00000   55.57032   45.41085   13.86848
     965      444        3     0.00000   33.64307   31.14679   16.80221
     966      444        3     0.00000   56.08135   54.03850   19.34327
     967      444        3     0.00000   51.52783   42.61469    0.58415
     968      444        3     0.00000   57.47985   52.64099   21.31965
     969      444        3     0.00000   38.54267   53.63773   16.80221
     970      444        3     0.00000   61.34349   47.34648   19.34327
     971      444        3     0.00000   39.53179   32.41513    0.58415
     972      444        3     0.00000   59.43396   46.83410   21.31965
     973      444        3     0.00000   46.62823   50.11167   21.78882
     974      444        3     0.00000   52.21771   50.41032   15.01035
     975      444        3     0.00000   45.63911   27.74693    7.18598
     976      444        3     0.00000   54.12724   52.10287   13.86848
     977      444        3     0.00000   45.63911   54.20880   15.99460
     978      444        3     0.00000   25.73694   29.85287    9.31210
     979      444        3     0.00000   46.62823   31.84407    1.39176
     980      444        3     0.00000   23.82741   31.54542    8.17023
     981      444        3     0.00000   39.53179   49.54060   22.59643
     982      444        3     0.00000   31.04366   35.12164    1.86094
     983      444        3     0.00000   38.54267   28.31800    6.37837
     984      444        3     0.00000   32.95319   34.60925    3.83731
     985      444        3     0.00000   48.47417   49.04592    1.39176
     986      444        3     0.00000   31.74291   29.44915    8.17023
     987      444        3     0.00000   29.60029   37.00695   15.99460
     988      444        3     0.00000   32.25394   31.94913    9.31210
     989      444        3     0.00000   55.57061   43.80665    6.37837
     990      444        3     0.00000   24.52666   35.82039    3.83731
     991      444        3     0.00000   36.69673   34.05195   22.59643
     992      444        3     0.00000   25.03769   33.91050    1.86094
     993      444        3     0.00000   33.64307   50.80895    6.37837
     994      444        3     0.00000   27.69105   27.91724    3.83731
     995      444        3     0.00000   51.52783   39.34105   22.59643
     996      444        3     0.00000   29.08955   29.31475    1.86094
     997      444        3     0.00000   32.65396   42.04362    1.39176
     998      444        3     0.00000   29.60058   37.35231    8.17023
     999      444        3     0.00000   52.51694   31.71785   15.99460
    1000      444        3     0.00000   27.18002   36.54488    9.31210
    1001      444        3     0.00000   55.57061   37.00695   15.99460
    1002      444        3     0.00000   24.52666   31.94913    9.31210
    1003      444        3     0.00000   36.69673   49.04592    1.39176
    1004      444        3     0.00000   25.03769   29.44915    8.17023
    1005      444        3     0.00000   48.47417   34.05195   22.59643
    1006      444        3     0.00000   31.74291   33.91050    1.86094
    1007      444        3     0.00000   29.60029   43.80665    6.37837
    1008      444        3     0.00000   32.25394   35.82039    3.83731
    1009      444        3     0.00000   52.51694   42.04362    1.39176
    1010      444        3     0.00000   27.18002   37.35231    8.17023
    1011      444        3     0.00000   32.65396   31.71785   15.99460
    1012      444        3     0.00000   29.60058   36.54488    9.31210
    1013      444        3     0.00000   51.52783   50.80895    6.37837
    1014      444        3     0.00000   29.08955   27.91724    3.83731
    1015      444        3     0.00000   33.64307   39.34105   22.59643
    1016      444        3     0.00000   27.69105   29.31475    1.86094
    1017      444        3     0.00000   46.62823   28.31800    6.37837
    1018      444        3     0.00000   23.82741   34.60925    3.83731
    1019      444        3     0.00000   45.63911   49.54060   22.59643
    1020      444        3     0.00000   25.73694   35.12164    1.86094
    1021      444        3     0.00000   38.54267   31.84407    1.39176
    1022      444        3     0.00000   32.95319   31.54542    8.17023
    1023      444        3     0.00000   39.53179   54.20880   15.99460
    1024      444        3     0.00000   31.04366   29.85287    9.31210
    1025      444        3     0.00000   39.53179   27.74693    7.18598
    1026      444        3     0.00000   59.43396   52.10287   13.86848
    1027      444        3     0.00000   38.54267   50.11167   21.78882
    1028      444        3     0.00000   61.34349   50.41032   15.01035
    1029      444        3     0.00000   45.63911   32.41513    0.58415
    1030      444        3     0.00000   54.12724   46.83410   21.31965
    1031      444        3     0.00000   46.62823   53.63773   16.80221
    1032      444        3     0.00000   52.21771   47.34648   19.34327
    1033      444        3     0.00000   36.69673   32.90982   21.78882
    1034      444        3     0.00000   53.42799   52.50658   15.01035
    1035      444        3     0.00000   55.57061   44.94879    7.18598
    1036      444        3     0.00000   52.91696   50.00660   13.86848
    1037      444        3     0.00000   29.60029   38.14908   16.80221
    1038      444        3     0.00000   60.64424   46.13534   19.34327
    1039      444        3     0.00000   48.47417   47.90378    0.58415
    1040      444        3     0.00000   60.13321   48.04524   21.31965
    1041      444        3     0.00000   51.52783   31.14679   16.80221
    1042      444        3     0.00000   57.47985   54.03850   19.34327
    1043      444        3     0.00000   33.64307   42.61469    0.58415
    1044      444        3     0.00000   56.08135   52.64099   21.31965
    1045      444        3     0.00000   52.51694   39.91212   21.78882
    1046      444        3     0.00000   55.57032   44.60343   15.01035
    1047      444        3     0.00000   32.65396   50.23788    7.18598
    1048      444        3     0.00000   57.99088   45.41085   13.86848
    1049      444        3     0.00000   56.78060   46.60298    8.61506
    1050      444        3     0.00000   56.78060   45.51854    7.61181
    1051      444        3     0.00000   62.45752   55.02148   21.52062
    1052      444        3     0.00000   62.65058   56.21737   22.36625
    1053      444        3     0.00000   51.10368   55.02148   21.52062
    1054      444        3     0.00000   50.91062   56.21737   22.36625
    1055      444        3     0.00000   56.78060   40.04783   17.88544
    1056      444        3     0.00000   56.78060   38.74048   17.19744
    1057      444        3     0.00000   59.00668   41.33306   21.52062
    1058      444        3     0.00000   59.94583   40.56793   22.36625
    1059      444        3     0.00000   54.55452   50.45867    8.61506
    1060      444        3     0.00000   53.61537   51.00089    7.61181
    1061      444        3     0.00000   48.87759   53.73625   17.88544
    1062      444        3     0.00000   47.74539   54.38992   17.19744
    1063      444        3     0.00000   64.68361   51.16579   21.52062
    1064      444        3     0.00000   65.81581   50.73503   22.36625
    1065      444        3     0.00000   64.68361   53.73625   17.88544
    1066      444        3     0.00000   65.81581   54.38992   17.19744
    1067      444        3     0.00000   54.55452   41.33306   21.52062
    1068      444        3     0.00000   53.61537   40.56793   22.36625
    1069      444        3     0.00000   48.87759   51.16579   21.52062
    1070      444        3     0.00000   47.74539   50.73503   22.36625
    1071      444        3     0.00000   59.00668   50.45867    8.61506
    1072      444        3     0.00000   59.94583   51.00089    7.61181
    1073      444        3     0.00000   30.61638   31.49706   14.56552
    1074      444        3     0.00000   31.55553   30.95485   15.56877
    1075      444        3     0.00000   20.48729   30.78995    1.65996
    1076      444        3     0.00000   19.35509   31.22071    0.81433
    1077      444        3     0.00000   26.16422   40.62267    1.65996
    1078      444        3     0.00000   25.22507   41.38781    0.81433
    1079      444        3     0.00000   36.29331   28.21949    5.29514
    1080      444        3     0.00000   37.42551   27.56581    5.98314
    1081      444        3     0.00000   34.06722   26.93426    1.65996
    1082      444        3     0.00000   34.26028   25.73836    0.81433
    1083      444        3     0.00000   28.39030   35.35275   14.56552
    1084      444        3     0.00000   28.39030   36.43719   15.56877
    1085      444        3     0.00000   28.39030   41.90790    5.29514
    1086      444        3     0.00000   28.39030   43.21526    5.98314
    1087      444        3     0.00000   22.71338   26.93426    1.65996
    1088      444        3     0.00000   22.52032   25.73836    0.81433
    1089      444        3     0.00000   20.48729   28.21949    5.29514
    1090      444        3     0.00000   19.35509   27.56581    5.98314
    1091      444        3     0.00000   36.29331   30.78995    1.65996
    1092      444        3     0.00000   37.42551   31.22071    0.81433
    1093      444        3     0.00000   30.61638   40.62267    1.65996
    1094      444        3     0.00000   31.55553   41.38781    0.81433
    1095      444        3     0.00000   26.16422   31.49706   14.56552
    1096      444        3     0.00000   25.22507   30.95485   15.56877
    1097      444        3     0.00000   58.89057   50.39163   12.12785
    1098      444        3     0.00000   59.67925   50.84698   13.29059
    1099      444        3     0.00000   61.77672   52.05796   16.84093
    1100      444        3     0.00000   61.09025   51.66162   15.59474
    1101      444        3     0.00000   51.78448   49.62158   20.28649
    1102      444        3     0.00000   52.47095   48.31455   20.32821
    1103      444        3     0.00000   54.67063   44.62260   20.28649
    1104      444        3     0.00000   53.88195   45.87063   20.32821
    1105      444        3     0.00000   56.78060   43.40441   16.84093
    1106      444        3     0.00000   56.78060   44.19709   15.59474
    1107      444        3     0.00000   56.78060   46.73706   12.12785
    1108      444        3     0.00000   56.78060   45.82637   13.29059
    1109      444        3     0.00000   53.89444   53.27615   20.28649
    1110      444        3     0.00000   55.36960   53.33515   20.32821
    1111      444        3     0.00000   59.66676   53.27615   20.28649
    1112      444        3     0.00000   58.19160   53.33515   20.32821
    1113      444        3     0.00000   61.77672   49.62158   20.28649
    1114      444        3     0.00000   61.09025   48.31455   20.32821
    1115      444        3     0.00000   58.89057   44.62260   20.28649
    1116      444        3     0.00000   59.67925   45.87063   20.32821
    1117      444        3     0.00000   51.78448   52.05796   16.84093
    1118      444        3     0.00000   52.47095   51.66162   15.59474
    1119      444        3     0.00000   54.67063   50.39163   12.12785
    1120      444        3     0.00000   53.88195   50.84698   13.29059
    1121      444        3     0.00000   26.28033   31.56410   11.05273
    1122      444        3     0.00000   25.49165   31.10876    9.89000
    1123      444        3     0.00000   23.39418   29.89778    6.33966
    1124      444        3     0.00000   24.08065   30.29412    7.58585
    1125      444        3     0.00000   30.50027   37.33313    2.89410
    1126      444        3     0.00000   31.28895   36.08511    2.85237
    1127      444        3     0.00000   33.38642   32.33416    2.89410
    1128      444        3     0.00000   32.69995   33.64119    2.85237
    1129      444        3     0.00000   33.38642   29.89778    6.33966
    1130      444        3     0.00000   32.69995   30.29412    7.58585
    1131      444        3     0.00000   30.50027   31.56410   11.05273
    1132      444        3     0.00000   31.28895   31.10876    9.89000
    1133      444        3     0.00000   26.28033   37.33313    2.89410
    1134      444        3     0.00000   25.49165   36.08511    2.85237
    1135      444        3     0.00000   23.39418   32.33416    2.89410
    1136      444        3     0.00000   24.08065   33.64119    2.85237
    1137      444        3     0.00000   25.50414   28.67959    2.89410
    1138      444        3     0.00000   26.97930   28.62058    2.85237
    1139      444        3     0.00000   31.27646   28.67959    2.89410
    1140      444        3     0.00000   29.80130   28.62058    2.85237
    1141      444        3     0.00000   28.39030   38.55132    6.33966
    1142      444        3     0.00000   28.39030   37.75865    7.58585
    1143      444        3     0.00000   28.39030   35.21867   11.05273
    1144      444        3     0.00000   28.39030   36.12937    9.89000
    1145      444        4     0.00000   59.12621   49.23278   11.66586
    1146      444        4     0.00000   57.89804   47.02194    9.04692
    1147      444        4     0.00000   61.48487   53.18436   17.34881
    1148      444        4     0.00000   62.34680   55.18375   20.26678
    1149      444        4     0.00000   52.07633   50.47588   21.17917
    1150      444        4     0.00000   51.21440   53.89344   22.09156
    1151      444        4     0.00000   54.43499   43.80075   19.34791
    1152      444        4     0.00000   55.66316   40.59464   18.13649
    1153      444        4     0.00000   57.90202   43.09397   17.34881
    1154      444        4     0.00000   59.20258   41.34782   20.26678
    1155      444        4     0.00000   55.65918   47.11242   11.66586
    1156      444        4     0.00000   54.35862   49.28146    9.04692
    1157      444        4     0.00000   53.30052   53.89114   19.34791
    1158      444        4     0.00000   49.90986   54.43057   18.13649
    1159      444        4     0.00000   60.26068   52.59624   21.17917
    1160      444        4     0.00000   63.65134   51.63392   22.09156
    1161      444        4     0.00000   62.60629   49.82843   19.34791
    1162      444        4     0.00000   64.76878   52.49511   18.13649
    1163      444        4     0.00000   58.00479   44.44820   21.17917
    1164      444        4     0.00000   55.47607   41.99297   22.09156
    1165      444        4     0.00000   50.95491   51.24200   17.34881
    1166      444        4     0.00000   48.79242   50.98876   20.26678
    1167      444        4     0.00000   55.55641   51.17513   11.66586
    1168      444        4     0.00000   58.08513   51.21693    9.04692
    1169      444        4     0.00000   27.16611   30.78061   11.51472
    1170      444        4     0.00000   29.69483   30.73881   14.13366
    1171      444        4     0.00000   22.56461   30.71373    5.83177
    1172      444        4     0.00000   20.40212   30.96698    2.91380
    1173      444        4     0.00000   29.61449   37.50753    2.00141
    1174      444        4     0.00000   27.08577   39.96276    1.08902
    1175      444        4     0.00000   34.21599   32.12730    3.83268
    1176      444        4     0.00000   36.37848   29.46063    5.04409
    1177      444        4     0.00000   33.09457   28.77138    5.83177
    1178      444        4     0.00000   33.95650   26.77199    2.91380
    1179      444        4     0.00000   30.73591   32.72296   11.51472
    1180      444        4     0.00000   29.50774   34.93380   14.13366
    1181      444        4     0.00000   26.04469   38.15498    3.83268
    1182      444        4     0.00000   27.27286   41.36109    5.04409
    1183      444        4     0.00000   23.68603   31.47985    2.00141
    1184      444        4     0.00000   22.82410   28.06230    1.08902
    1185      444        4     0.00000   24.91022   28.06459    3.83268
    1186      444        4     0.00000   21.51956   27.52516    5.04409
    1187      444        4     0.00000   31.87038   29.35950    2.00141
    1188      444        4     0.00000   35.26104   30.32182    1.08902
    1189      444        4     0.00000   29.51172   38.86177    5.83177
    1190      444        4     0.00000   30.81228   40.60792    2.91380
    1191      444        4     0.00000   27.26888   34.84332   11.51472
    1192      444        4     0.00000   25.96832   32.67428   14.13366
    1193      444        4     0.00000   26.04469   32.72296   11.51472
    1194      444        4     0.00000   27.27286   34.93380   14.13366
    1195      444        4     0.00000   23.68603   28.77138    5.83177
    1196      444        4     0.00000   22.82410   26.77199    2.91380
    1197      444        4     0.00000   33.09457   31.47985    2.00141
    1198      444        4     0.00000   33.95650   28.06230    1.08902
    1199      444        4     0.00000   30.73591   38.15498    3.83268
    1200      444        4     0.00000   29.50774   41.36109    5.04409
    1201      444        4     0.00000   27.26888   38.86177    5.83177
    1202      444        4     0.00000   25.96832   40.60792    2.91380
    1203      444        4     0.00000   29.51172   34.84332   11.51472
    1204      444        4     0.00000   30.81228   32.67428   14.13366
    1205      444        4     0.00000   31.87038   28.06459    3.83268
    1206      444        4     0.00000   35.26104   27.52516    5.04409
    1207      444        4     0.00000   24.91022   29.35950    2.00141
    1208      444        4     0.00000   21.51956   30.32182    1.08902
    1209      444        4     0.00000   22.56461   32.12730    3.83268
    1210      444        4     0.00000   20.40212   29.46063    5.04409
    1211      444        4     0.00000   27.16611   37.50753    2.00141
    1212      444        4     0.00000   29.69483   39.96276    1.08902
    1213      444        4     0.00000   34.21599   30.71373    5.83177
    1214      444        4     0.00000   36.37848   30.96698    2.91380
    1215      444        4     0.00000   29.61449   30.78061   11.51472
    1216      444        4     0.00000   27.08577   30.73881   14.13366
    1217      444        4     0.00000   58.00479   51.17513   11.66586
    1218      444        4     0.00000   55.47607   51.21693    9.04692
    1219      444        4     0.00000   62.60629   51.24200   17.34881
    1220      444        4     0.00000   64.76878   50.98876   20.26678
    1221      444        4     0.00000   55.55641   44.44820   21.17917
    1222      444        4     0.00000   58.08513   41.99297   22.09156
    1223      444        4     0.00000   50.95491   49.82843   19.34791
    1224      444        4     0.00000   48.79242   52.49511   18.13649
    1225      444        4     0.00000   52.07633   53.18436   17.34881
    1226      444        4     0.00000   51.21440   55.18375   20.26678
    1227      444        4     0.00000   54.43499   49.23278   11.66586
    1228      444        4     0.00000   55.66316   47.02194    9.04692
    1229      444        4     0.00000   59.12621   43.80075   19.34791
    1230      444        4     0.00000   57.89804   40.59464   18.13649
    1231      444        4     0.00000   61.48487   50.47588   21.17917
    1232      444        4     0.00000   62.34680   53.89344   22.09156
    1233      444        4     0.00000   60.26068   53.89114   19.34791
    1234      444        4     0.00000   63.65134   54.43057   18.13649
    1235      444        4     0.00000   53.30052   52.59624   21.17917
    1236      444        4     0.00000   49.90986   51.63392   22.09156
    1237      444        4     0.00000   55.65918   43.09397   17.34881
    1238      444        4     0.00000   54.35862   41.34782   20.26678
    1239      444        4     0.00000   57.90202   47.11242   11.66586
    1240      444        4     0.00000   59.20258   49.28146    9.04692
    1241      444        5     0.00000   56.78060   49.17344   10.36033
    1242      444        5     0.00000   62.51658   52.48511   19.72714
    1243      444        5     0.00000   51.04462   52.48511   19.72714
    1244      444        5     0.00000   56.78060   42.55011   19.72714
    1245      444        5     0.00000   28.39030   32.78229   12.82025
    1246      444        5     0.00000   22.65432   29.47063    3.45344
    1247      444        5     0.00000   28.39030   39.40563    3.45344
    1248      444        5     0.00000   34.12628   29.47063    3.45344
    1249      444        1     0.00000   72.65021   56.40227   33.57012
    1250      444        1     0.00000   76.12973   62.27816   41.98653
    1251      444        1     0.00000   65.82177   60.34466   44.72091
    1252      444        1     0.00000   69.30129   50.45097   41.98653
    1253      444        1     0.00000   72.65021   50.45097   41.98653
    1254      444        1     0.00000   69.30129   56.40227   33.57012
    1255      444        1     0.00000   65.82177   62.27816   41.98653
    1256      444        1     0.00000   76.12973   60.34466   44.72091
    1257      444        1     0.00000   77.80418   59.37791   41.98653
    1258      444        1     0.00000   70.97575   51.41772   44.72091
    1259      444        1     0.00000   64.14732   59.37791   41.98653
    1260      444        1     0.00000   70.97575   59.30252   33.57012
    1261      444        1     0.00000   42.58545   39.04437   35.97163
    1262      444        1     0.00000   35.75702   38.96897   27.55522
    1263      444        1     0.00000   42.58545   46.92917   24.82084
    1264      444        1     0.00000   49.41388   38.96897   27.55522
    1265      444        1     0.00000   47.73943   36.06872   27.55522
    1266      444        1     0.00000   44.25991   41.94462   35.97163
    1267      444        1     0.00000   40.91099   47.89592   27.55522
    1268      444        1     0.00000   37.43147   38.00222   24.82084
    1269      444        1     0.00000   37.43147   36.06872   27.55522
    1270      444        1     0.00000   47.73943   38.00222   24.82084
    1271      444        1     0.00000   44.25991   47.89592   27.55522
    1272      444        1     0.00000   40.91099   41.94462   35.97163
    1273      444        2     0.00000   44.78825   53.61266   30.67927
    1274      444        2     0.00000   75.05771   57.18183   36.58661
    1275      444        2     0.00000   62.68436   41.21898   43.83379
    1276      444        2     0.00000   74.11685   61.72644   38.64783
    1277      444        2     0.00000   50.87684   55.06655   24.25037
    1278      444        2     0.00000   67.83465   57.01300   45.31364
    1279      444        2     0.00000   68.77295   46.79558   40.32007
    1280      444        2     0.00000   66.89379   53.55480   41.71601
    1281      444        2     0.00000   46.93995   48.03786   43.83379
    1282      444        2     0.00000   73.17884   52.47003   38.64783
    1283      444        2     0.00000   66.62125   57.33951   30.67927
    1284      444        2     0.00000   68.77266   53.92753   36.58661
    1285      444        2     0.00000   48.72514   39.97670   40.32007
    1286      444        2     0.00000   69.71352   62.81120   41.71601
    1287      444        2     0.00000   64.83606   51.33970   24.25037
    1288      444        2     0.00000   72.23798   60.26730   45.31364
    1289      444        2     0.00000   52.84372   60.74805   40.32007
    1290      444        2     0.00000   76.31994   55.74105   41.71601
    1291      444        2     0.00000   54.62890   41.11408   24.25037
    1292      444        2     0.00000   72.85462   54.82675   45.31364
    1293      444        2     0.00000   60.71748   58.26348   43.83379
    1294      444        2     0.00000   65.63156   57.91058   38.64783
    1295      444        2     0.00000   58.93230   36.56816   30.67927
    1296      444        2     0.00000   69.09688   60.99769   36.58661
    1297      444        2     0.00000   58.93230   61.77873   38.86248
    1298      444        2     0.00000   40.70658   37.34920   32.95514
    1299      444        2     0.00000   60.71748   40.08340   25.70796
    1300      444        2     0.00000   37.24126   40.43630   30.89392
    1301      444        2     0.00000   54.62890   57.23281   45.29138
    1302      444        2     0.00000   44.46432   43.52014   24.22811
    1303      444        2     0.00000   52.84372   37.59883   29.22167
    1304      444        2     0.00000   47.92964   42.60584   27.82574
    1305      444        2     0.00000   62.68436   57.12790   25.70796
    1306      444        2     0.00000   45.72655   36.62045   30.89392
    1307      444        2     0.00000   44.78825   44.73423   38.86248
    1308      444        2     0.00000   46.66741   41.16506   32.95514
    1309      444        2     0.00000   68.77295   51.55131   29.22167
    1310      444        2     0.00000   38.50349   44.79209   27.82574
    1311      444        2     0.00000   50.87684   43.28033   45.29138
    1312      444        2     0.00000   39.44435   41.33388   24.22811
    1313      444        2     0.00000   48.72514   58.37019   29.22167
    1314      444        2     0.00000   41.32322   35.53568   27.82574
    1315      444        2     0.00000   64.83606   47.00719   45.29138
    1316      444        2     0.00000   43.84768   38.07959   24.22811
    1317      444        2     0.00000   46.93995   50.30902   25.70796
    1318      444        2     0.00000   44.78854   45.87685   30.89392
    1319      444        2     0.00000   66.62125   41.00737   38.86248
    1320      444        2     0.00000   40.38236   44.41935   32.95514
    1321      444        2     0.00000   68.77295   44.73423   38.86248
    1322      444        2     0.00000   38.50349   41.16506   32.95514
    1323      444        2     0.00000   50.87684   57.12790   25.70796
    1324      444        2     0.00000   39.44435   36.62045   30.89392
    1325      444        2     0.00000   62.68436   43.28033   45.29138
    1326      444        2     0.00000   45.72655   41.33388   24.22811
    1327      444        2     0.00000   44.78825   51.55131   29.22167
    1328      444        2     0.00000   46.66741   44.79209   27.82574
    1329      444        2     0.00000   66.62125   50.30902   25.70796
    1330      444        2     0.00000   40.38236   45.87685   30.89392
    1331      444        2     0.00000   46.93995   41.00737   38.86248
    1332      444        2     0.00000   44.78854   44.41935   32.95514
    1333      444        2     0.00000   64.83606   58.37019   29.22167
    1334      444        2     0.00000   43.84768   35.53568   27.82574
    1335      444        2     0.00000   48.72514   47.00719   45.29138
    1336      444        2     0.00000   41.32322   38.07959   24.22811
    1337      444        2     0.00000   60.71748   37.59883   29.22167
    1338      444        2     0.00000   37.24126   42.60584   27.82574
    1339      444        2     0.00000   58.93230   57.23281   45.29138
    1340      444        2     0.00000   40.70658   43.52014   24.22811
    1341      444        2     0.00000   52.84372   40.08340   25.70796
    1342      444        2     0.00000   47.92964   40.43630   30.89392
    1343      444        2     0.00000   54.62890   61.77873   38.86248
    1344      444        2     0.00000   44.46432   37.34920   32.95514
    1345      444        2     0.00000   54.62890   36.56816   30.67927
    1346      444        2     0.00000   72.85462   60.99769   36.58661
    1347      444        2     0.00000   52.84372   58.26348   43.83379
    1348      444        2     0.00000   76.31994   57.91058   38.64783
    1349      444        2     0.00000   58.93230   41.11408   24.25037
    1350      444        2     0.00000   69.09688   54.82675   45.31364
    1351      444        2     0.00000   60.71748   60.74805   40.32007
    1352      444        2     0.00000   65.63156   55.74105   41.71601
    1353      444        2     0.00000   50.87684   41.21898   43.83379
    1354      444        2     0.00000   67.83465   61.72644   38.64783
    1355      444        2     0.00000   68.77295   53.61266   30.67927
    1356      444        2     0.00000   66.89379   57.18183   36.58661
    1357      444        2     0.00000   44.78825   46.79558   40.32007
    1358      444        2     0.00000   75.05771   53.55480   41.71601
    1359      444        2     0.00000   62.68436   55.06655   24.25037
    1360      444        2     0.00000   74.11685   57.01300   45.31364
    1361      444        2     0.00000   64.83606   39.97670   40.32007
    1362      444        2     0.00000   72.23798   62.81120   41.71601
    1363      444        2     0.00000   48.72514   51.33970   24.25037
    1364      444        2     0.00000   69.71352   60.26730   45.31364
    1365      444        2     0.00000   66.62125   48.03786   43.83379
    1366      444        2     0.00000   68.77266   52.47003   38.64783
    1367      444        2     0.00000   46.93995   57.33951   30.67927
    1368      444        2     0.00000   73.17884   53.92753   36.58661
    1369      444        3     0.00000   43.79544   53.14436   30.36656
    1370      444        3     0.00000   74.83939   58.20218   37.04906
    1371      444        3     0.00000   62.66932   41.10539   44.96940
    1372      444        3     0.00000   74.32836   60.70216   38.19094
    1373      444        3     0.00000   50.89188   56.09936   23.76473
    1374      444        3     0.00000   67.62314   56.24081   44.50023
    1375      444        3     0.00000   69.76576   46.34466   39.98280
    1376      444        3     0.00000   67.11211   54.33092   42.52385
    1377      444        3     0.00000   46.84911   48.10769   44.96940
    1378      444        3     0.00000   72.18603   52.79900   38.19094
    1379      444        3     0.00000   66.71209   58.43346   30.36656
    1380      444        3     0.00000   69.76547   53.60643   37.04906
    1381      444        3     0.00000   47.83822   39.34236   39.98280
    1382      444        3     0.00000   70.27650   62.23407   42.52385
    1383      444        3     0.00000   65.72298   50.81026   23.76473
    1384      444        3     0.00000   71.67500   60.83656   44.50023
    1385      444        3     0.00000   52.73782   61.83331   39.98280
    1386      444        3     0.00000   75.53864   55.54206   42.52385
    1387      444        3     0.00000   53.72694   40.61071   23.76473
    1388      444        3     0.00000   73.62911   55.02967   44.50023
    1389      444        3     0.00000   60.82338   58.30724   44.96940
    1390      444        3     0.00000   66.41286   58.60589   38.19094
    1391      444        3     0.00000   59.83426   35.94251   30.36656
    1392      444        3     0.00000   68.32239   60.29844   37.04906
    1393      444        3     0.00000   59.83426   62.40438   39.17519
    1394      444        3     0.00000   39.93209   38.04844   32.49269
    1395      444        3     0.00000   60.82338   40.03964   24.57235
    1396      444        3     0.00000   38.02256   39.74099   31.35081
    1397      444        3     0.00000   53.72694   57.73618   45.77702
    1398      444        3     0.00000   45.23881   43.31721   25.04152
    1399      444        3     0.00000   52.73782   36.51358   29.55895
    1400      444        3     0.00000   47.14834   42.80483   27.01790
    1401      444        3     0.00000   62.66932   57.24149   24.57235
    1402      444        3     0.00000   45.93806   37.64473   31.35081
    1403      444        3     0.00000   43.79544   45.20252   39.17519
    1404      444        3     0.00000   46.44909   40.14471   32.49269
    1405      444        3     0.00000   69.76576   52.00223   29.55895
    1406      444        3     0.00000   38.72181   44.01597   27.01790
    1407      444        3     0.00000   50.89188   42.24753   45.77702
    1408      444        3     0.00000   39.23284   42.10607   25.04152
    1409      444        3     0.00000   47.83822   59.00452   29.55895
    1410      444        3     0.00000   41.88620   36.11281   27.01790
    1411      444        3     0.00000   65.72298   47.53662   45.77702
    1412      444        3     0.00000   43.28470   37.51032   25.04152
    1413      444        3     0.00000   46.84911   50.23919   24.57235
    1414      444        3     0.00000   43.79573   45.54788   31.35081
    1415      444        3     0.00000   66.71209   39.91343   39.17519
    1416      444        3     0.00000   41.37517   44.74046   32.49269
    1417      444        3     0.00000   69.76576   45.20252   39.17519
    1418      444        3     0.00000   38.72181   40.14471   32.49269
    1419      444        3     0.00000   50.89188   57.24149   24.57235
    1420      444        3     0.00000   39.23284   37.64473   31.35081
    1421      444        3     0.00000   62.66932   42.24753   45.77702
    1422      444        3     0.00000   45.93806   42.10607   25.04152
    1423      444        3     0.00000   43.79544   52.00223   29.55895
    1424      444        3     0.00000   46.44909   44.01597   27.01790
    1425      444        3     0.00000   66.71209   50.23919   24.57235
    1426      444        3     0.00000   41.37517   45.54788   31.35081
    1427      444        3     0.00000   46.84911   39.91343   39.17519
    1428      444        3     0.00000   43.79573   44.74046   32.49269
    1429      444        3     0.00000   65.72298   59.00452   29.55895
    1430      444        3     0.00000   43.28470   36.11281   27.01790
    1431      444        3     0.00000   47.83822   47.53662   45.77702
    1432      444        3     0.00000   41.88620   37.51032   25.04152
    1433      444        3     0.00000   60.82338   36.51358   29.55895
    1434      444        3     0.00000   38.02256   42.80483   27.01790
    1435      444        3     0.00000   59.83426   57.73618   45.77702
    1436      444        3     0.00000   39.93209   43.31721   25.04152
    1437      444        3     0.00000   52.73782   40.03964   24.57235
    1438      444        3     0.00000   47.14834   39.74099   31.35081
    1439      444        3     0.00000   53.72694   62.40438   39.17519
    1440      444        3     0.00000   45.23881   38.04844   32.49269
    1441      444        3     0.00000   53.72694   35.94251   30.36656
    1442      444        3     0.00000   73.62911   60.29844   37.04906
    1443      444        3     0.00000   52.73782   58.30724   44.96940
    1444      444        3     0.00000   75.53864   58.60589   38.19094
    1445      444        3     0.00000   59.83426   40.61071   23.76473
    1446      444        3     0.00000   68.32239   55.02967   44.50023
    1447      444        3     0.00000   60.82338   61.83331   39.98280
    1448      444        3     0.00000   66.41286   55.54206   42.52385
    1449      444        3     0.00000   50.89188   41.10539   44.96940
    1450      444        3     0.00000   67.62314   60.70216   38.19094
    1451      444        3     0.00000   69.76576   53.14436   30.36656
    1452      444        3     0.00000   67.11211   58.20218   37.04906
    1453      444        3     0.00000   43.79544   46.34466   39.98280
    1454      444        3     0.00000   74.83939   54.33092   42.52385
    1455      444        3     0.00000   62.66932   56.09936   23.76473
    1456      444        3     0.00000   74.32836   56.24081   44.50023
    1457      444        3     0.00000   65.72298   39.34236   39.98280
    1458      444        3     0.00000   71.67500   62.23407   42.52385
    1459      444        3     0.00000   47.83822   50.81026   23.76473
    1460      444        3     0.00000   70.27650   60.83656   44.50023
    1461      444        3     0.00000   66.71209   48.10769   44.96940
    1462      444        3     0.00000   69.76547   52.79900   38.19094
    1463      444        3     0.00000   46.84911   58.43346   30.36656
    1464      444        3     0.00000   72.18603   53.60643   37.04906
    1465      444        3     0.00000   70.97575   54.79856   31.79565
    1466      444        3     0.00000   70.97575   53.71412   30.79239
    1467      444        3     0.00000   76.65267   63.21705   44.70120
    1468      444        3     0.00000   76.84573   64.41295   45.54683
    1469      444        3     0.00000   65.29883   63.21705   44.70120
    1470      444        3     0.00000   65.10577   64.41295   45.54683
    1471      444        3     0.00000   70.97575   48.24341   41.06603
    1472      444        3     0.00000   70.97575   46.93605   40.37803
    1473      444        3     0.00000   73.20183   49.52864   44.70120
    1474      444        3     0.00000   74.14098   48.76350   45.54683
    1475      444        3     0.00000   68.74967   58.65425   31.79565
    1476      444        3     0.00000   67.81052   59.19646   30.79239
    1477      444        3     0.00000   63.07274   61.93182   41.06603
    1478      444        3     0.00000   61.94054   62.58550   40.37803
    1479      444        3     0.00000   78.87876   59.36136   44.70120
    1480      444        3     0.00000   80.01096   58.93060   45.54683
    1481      444        3     0.00000   78.87876   61.93182   41.06603
    1482      444        3     0.00000   80.01096   62.58550   40.37803
    1483      444        3     0.00000   68.74967   49.52864   44.70120
    1484      444        3     0.00000   67.81052   48.76350   45.54683
    1485      444        3     0.00000   63.07274   59.36136   44.70120
    1486      444        3     0.00000   61.94054   58.93060   45.54683
    1487      444        3     0.00000   73.20183   58.65425   31.79565
    1488      444        3     0.00000   74.14098   59.19646   30.79239
    1489      444        3     0.00000   44.81153   39.69264   37.74610
    1490      444        3     0.00000   45.75068   39.15042   38.74936
    1491      444        3     0.00000   34.68244   38.98552   24.84054
    1492      444        3     0.00000   33.55024   39.41628   23.99492
    1493      444        3     0.00000   40.35937   48.81825   24.84054
    1494      444        3     0.00000   39.42022   49.58338   23.99492
    1495      444        3     0.00000   50.48846   36.41506   28.47572
    1496      444        3     0.00000   51.62066   35.76139   29.16372
    1497      444        3     0.00000   48.26237   35.12983   24.84054
    1498      444        3     0.00000   48.45543   33.93394   23.99492
    1499      444        3     0.00000   42.58545   43.54833   37.74610
    1500      444        3     0.00000   42.58545   44.63277   38.74936
    1501      444        3     0.00000   42.58545   50.10348   28.47572
    1502      444        3     0.00000   42.58545   51.41083   29.16372
    1503      444        3     0.00000   36.90853   35.12983   24.84054
    1504      444        3     0.00000   36.71547   33.93394   23.99492
    1505      444        3     0.00000   34.68244   36.41506   28.47572
    1506      444        3     0.00000   33.55024   35.76139   29.16372
    1507      444        3     0.00000   50.48846   38.98552   24.84054
    1508      444        3     0.00000   51.62066   39.41628   23.99492
    1509      444        3     0.00000   44.81153   48.81825   24.84054
    1510      444        3     0.00000   45.75068   49.58338   23.99492
    1511      444        3     0.00000   40.35937   39.69264   37.74610
    1512      444        3     0.00000   39.42022   39.15042   38.74936
    1513      444        3     0.00000   73.08572   58.58721   35.30843
    1514      444        3     0.00000   73.87440   59.04255   36.47117
    1515      444        3     0.00000   75.97187   60.25353   40.02151
    1516      444        3     0.00000   75.28540   59.85719   38.77532
    1517      444        3     0.00000   65.97963   57.81715   43.46707
    1518      444        3     0.00000   66.66610   56.51012   43.50880
    1519      444        3     0.00000   68.86578   52.81818   43.46707
    1520      444        3     0.00000   68.07710   54.06620   43.50880
    1521      444        3     0.00000   70.97575   51.59999   40.02151
    1522      444        3     0.00000   70.97575   52.39266   38.77532
    1523      444        3     0.00000   70.97575   54.93264   35.30843
    1524      444        3     0.00000   70.97575   54.02194   36.47117
    1525      444        3     0.00000   68.08959   61.47172   43.46707
    1526      444        3     0.00000   69.56475   61.53073   43.50880
    1527      444        3     0.00000   73.86191   61.47172   43.46707
    1528      444        3     0.00000   72.38675   61.53073   43.50880
    1529      444        3     0.00000   75.97187   57.81715   43.46707
    1530      444        3     0.00000   75.28540   56.51012   43.50880
    1531      444        3     0.00000   73.08572   52.81818   43.46707
    1532      444        3     0.00000   73.87440   54.06620   43.50880
    1533      444        3     0.00000   65.97963   60.25353   40.02151
    1534      444        3     0.00000   66.66610   59.85719   38.77532
    1535      444        3     0.00000   68.86578   58.58721   35.30843
    1536      444        3     0.00000   68.07710   59.04255   36.47117
    1537      444        3     0.00000   40.47548   39.75968   34.23332
    1538      444        3     0.00000   39.68680   39.30433   33.07058
    1539      444        3     0.00000   37.58933   38.09335   29.52024
    1540      444        3     0.00000   38.27580   38.48969   30.76643
    1541      444        3     0.00000   44.69542   45.52871   26.07468
    1542      444        3     0.00000   45.48410   44.28068   26.03295
    1543      444        3     0.00000   47.58157   40.52973   26.07468
    1544      444        3     0.00000   46.89510   41.83676   26.03295
    1545      444        3     0.00000   47.58157   38.09335   29.52024
    1546      444        3     0.00000   46.89510   38.48969   30.76643
    1547      444        3     0.00000   44.69542   39.75968   34.23332
    1548      444        3     0.00000   45.48410   39.30433   33.07058
    1549      444        3     0.00000   40.47548   45.52871   26.07468
    1550      444        3     0.00000   39.68680   44.28068   26.03295
    1551      444        3     0.00000   37.58933   40.52973   26.07468
    1552      444        3     0.00000   38.27580   41.83676   26.03295
    1553      444        3     0.00000   39.69929   36.87516   26.07468
    1554      444        3     0.00000   41.17445   36.81616   26.03295
    1555      444        3     0.00000   45.47161   36.87516   26.07468
    1556      444        3     0.00000   43.99645   36.81616   26.03295
    1557      444        3     0.00000   42.58545   46.74690   29.52024
    1558      444        3     0.00000   42.58545   45.95422   30.76643
    1559      444        3     0.00000   42.58545   43.41425   34.23332
    1560      444        3     0.00000   42.58545   44.32494   33.07058
    1561      444        4     0.00000   73.32136   57.42835   34.84644
    1562      444        4     0.00000   72.09319   55.21751   32.22750
    1563      444        4     0.00000   75.68002   61.37993   40.52939
    1564      444        4     0.00000   76.54195   63.37932   43.44737
    1565      444        4     0.00000   66.27148   58.67146   44.35975
    1566      444        4     0.00000   65.40955   62.08901   45.27214
    1567      444        4     0.00000   68.63014   51.99633   42.52849
    1568      444        4     0.00000   69.85831   48.79022   41.31707
    1569      444        4     0.00000   72.09717   51.28954   40.52939
    1570      444        4     0.00000   73.39773   49.54339   43.44737
    1571      444        4     0.00000   69.85433   55.30799   34.84644
    1572      444        4     0.00000   68.55377   57.47703   32.22750
    1573      444        4     0.00000   67.49567   62.08672   42.52849
    1574      444        4     0.00000   64.10501   62.62615   41.31707
    1575      444        4     0.00000   74.45583   60.79182   44.35975
    1576      444        4     0.00000   77.84649   59.82949   45.27214
    1577      444        4     0.00000   76.80144   58.02401   42.52849
    1578      444        4     0.00000   78.96393   60.69068   41.31707
    1579      444        4     0.00000   72.19994   52.64378   44.35975
    1580      444        4     0.00000   69.67122   50.18855   45.27214
    1581      444        4     0.00000   65.15006   59.43758   40.52939
    1582      444        4     0.00000   62.98757   59.18434   43.44737
    1583      444        4     0.00000   69.75156   59.37070   34.84644
    1584      444        4     0.00000   72.28028   59.41250   32.22750
    1585      444        4     0.00000   41.36126   38.97618   34.69531
    1586      444        4     0.00000   43.88998   38.93438   37.31425
    1587      444        4     0.00000   36.75976   38.90931   29.01235
    1588      444        4     0.00000   34.59727   39.16255   26.09438
    1589      444        4     0.00000   43.80964   45.70311   25.18199
    1590      444        4     0.00000   41.28092   48.15834   24.26961
    1591      444        4     0.00000   48.41114   40.32288   27.01326
    1592      444        4     0.00000   50.57363   37.65620   28.22468
    1593      444        4     0.00000   47.28972   36.96695   29.01235
    1594      444        4     0.00000   48.15165   34.96756   26.09438
    1595      444        4     0.00000   44.93106   40.91853   34.69531
    1596      444        4     0.00000   43.70289   43.12937   37.31425
    1597      444        4     0.00000   40.23984   46.35056   27.01326
    1598      444        4     0.00000   41.46801   49.55667   28.22468
    1599      444        4     0.00000   37.88118   39.67543   25.18199
    1600      444        4     0.00000   37.01925   36.25787   24.26961
    1601      444        4     0.00000   39.10537   36.26017   27.01326
    1602      444        4     0.00000   35.71471   35.72074   28.22468
    1603      444        4     0.00000   46.06553   37.55507   25.18199
    1604      444        4     0.00000   49.45619   38.51739   24.26961
    1605      444        4     0.00000   43.70687   47.05734   29.01235
    1606      444        4     0.00000   45.00743   48.80349   26.09438
    1607      444        4     0.00000   41.46403   43.03889   34.69531
    1608      444        4     0.00000   40.16347   40.86985   37.31425
    1609      444        4     0.00000   40.23984   40.91853   34.69531
    1610      444        4     0.00000   41.46801   43.12937   37.31425
    1611      444        4     0.00000   37.88118   36.96695   29.01235
    1612      444        4     0.00000   37.01925   34.96756   26.09438
    1613      444        4     0.00000   47.28972   39.67543   25.18199
    1614      444        4     0.00000   48.15165   36.25787   24.26961
    1615      444        4     0.00000   44.93106   46.35056   27.01326
    1616      444        4     0.00000   43.70289   49.55667   28.22468
    1617      444        4     0.00000   41.46403   47.05734   29.01235
    1618      444        4     0.00000   40.16347   48.80349   26.09438
    1619      444        4     0.00000   43.70687   43.03889   34.69531
    1620      444        4     0.00000   45.00743   40.86985   37.31425
    1621      444        4     0.00000   46.06553   36.26017   27.01326
    1622      444        4     0.00000   49.45619   35.72074   28.22468
    1623      444        4     0.00000   39.10537   37.55507   25.18199
    1624      444        4     0.00000   35.71471   38.51739   24.26961
    1625      444        4     0.00000   36.75976   40.32288   27.01326
    1626      444        4     0.00000   34.59727   37.65620   28.22468
    1627      444        4     0.00000   41.36126   45.70311   25.18199
    1628      444        4     0.00000   43.88998   48.15834   24.26961
    1629      444        4     0.00000   48.41114   38.90931   29.01235
    1630      444        4     0.00000   50.57363   39.16255   26.09438
    1631      444        4     0.00000   43.80964   38.97618   34.69531
    1632      444        4     0.00000   41.28092   38.93438   37.31425
    1633      444        4     0.00000   72.19994   59.37070   34.84644
    1634      444        4     0.00000   69.67122   59.41250   32.22750
    1635      444        4     0.00000   76.80144   59.43758   40.52939
    1636      444        4     0.00000   78.96393   59.18434   43.44737
    1637      444        4     0.00000   69.75156   52.64378   44.35975
    1638      444        4     0.00000   72.28028   50.18855   45.27214
    1639      444        4     0.00000   65.15006   58.02401   42.52849
    1640      444        4     0.00000   62.98757   60.69068   41.31707
    1641      444        4     0.00000   66.27148   61.37993   40.52939
    1642      444        4     0.00000   65.40955   63.37932   43.44737
    1643      444        4     0.00000   68.63014   57.42835   34.84644
    1644      444        4     0.00000   69.85831   55.21751   32.22750
    1645      444        4     0.00000   73.32136   51.99633   42.52849
    1646      444        4     0.00000   72.09319   48.79022   41.31707
    1647      444        4     0.00000   75.68002   58.67146   44.35975
    1648      444        4     0.00000   76.54195   62.08901   45.27214
    1649      444        4     0.00000   74.45583   62.08672   42.52849
    1650      444        4     0.00000   77.84649   62.62615   41.31707
    1651      444        4     0.00000   67.49567   60.79182   44.35975
    1652      444        4     0.00000   64.10501   59.82949   45.27214
    1653      444        4     0.00000   69.85433   51.28954   40.52939
    1654      444        4     0.00000   68.55377   49.54339   43.44737
    1655      444        4     0.00000   72.09717   55.30799   34.84644
    1656      444        4     0.00000   73.39773   57.47703   32.22750
    1657      444        5     0.00000   70.97575   57.36902   33.54091
    1658      444        5     0.00000   76.71173   60.68068   42.90772
    1659      444        5     0.00000   65.23977   60.68068   42.90772
    1660      444        5     0.00000   70.97575   50.74568   42.90772
    1661      444        5     0.00000   42.58545   40.97787   36.00084
    1662      444        5     0.00000   36.84947   37.66620   26.63403
    1663      444        5     0.00000   42.58545   47.60120   26.63403
    1664      444        5     0.00000   48.32143   37.66620   26.63403
    1665      444        1     0.00000   72.65021   23.61997   10.38954
    1666      444        1     0.00000   76.12973   29.49587   18.80594
    1667      444        1     0.00000   65.82177   27.56237   21.54032
    1668      444        1     0.00000   69.30129   17.66867   18.80594
    1669      444        1     0.00000   72.65021   17.66867   18.80594
    1670      444        1     0.00000   69.30129   23.61997   10.38954
    1671      444        1     0.00000   65.82177   29.49587   18.80594
    1672      444        1     0.00000   76.12973   27.56237   21.54032
    1673      444        1     0.00000   77.80418   26.59562   18.80594
    1674      444        1     0.00000   70.97575   18.63542   21.54032
    1675      444        1     0.00000   64.14732   26.59562   18.80594
    1676      444        1     0.00000   70.97575   26.52022   10.38954
    1677      444        1     0.00000   42.58545    6.26207   12.79105
    1678      444        1     0.00000   35.75702    6.18667    4.37464
    1679      444        1     0.00000   42.58545   14.14687    1.64026
    1680      444        1     0.00000   49.41388    6.18667    4.37464
    1681      444        1     0.00000   47.73943    3.28643    4.37464
    1682      444        1     0.00000   44.25991    9.16232   12.79105
    1683      444        1     0.00000   40.91099   15.11362    4.37464
    1684      444        1     0.00000   37.43147    5.21992    1.64026
    1685      444        1     0.00000   37.43147    3.28643    4.37464
    1686      444        1     0.00000   47.73943    5.21992    1.64026
    1687      444        1     0.00000   44.25991   15.11362    4.37464
    1688      444        1     0.00000   40.91099    9.16232   12.79105
    1689      444        2     0.00000   44.78825   20.83036    7.49869
    1690      444        2     0.00000   75.05771   24.39953   13.40603
    1691      444        2     0.00000   62.68436    8.43669   20.65320
    1692      444        2     0.00000   74.11685   28.94414   15.46724
    1693      444        2     0.00000   50.87684   22.28426    1.06978
    1694      444        2     0.00000   67.83465   24.23071   22.13305
    1695      444        2     0.00000   68.77295   14.01328   17.13949
    1696      444        2     0.00000   66.89379   20.77250   18.53543
    1697      444        2     0.00000   46.93995   15.25557   20.65320
    1698      444        2     0.00000   73.17884   19.68773   15.46724
    1699      444        2     0.00000   66.62125   24.55722    7.49869
    1700      444        2     0.00000   68.77266   21.14524   13.40603
    1701      444        2     0.00000   48.72514    7.19440   17.13949
    1702      444        2     0.00000   69.71352   30.02891   18.53543
    1703      444        2     0.00000   64.83606   18.55740    1.06978
    1704      444        2     0.00000   72.23798   27.48500   22.13305
    1705      444        2     0.00000   52.84372   27.96576   17.13949
    1706      444        2     0.00000   76.31994   22.95875   18.53543
    1707      444        2     0.00000   54.62890    8.33178    1.06978
    1708      444        2     0.00000   72.85462   22.04445   22.13305
    1709      444        2     0.00000   60.71748   25.48119   20.65320
    1710      444        2     0.00000   65.63156   25.12828   15.46724
    1711      444        2     0.00000   58.93230    3.78586    7.49869
    1712      444        2     0.00000   69.09688   28.21539   13.40603
    1713      444        2     0.00000   58.93230   28.99643   15.68190
    1714      444        2     0.00000   40.70658    4.56690    9.77456
    1715      444        2     0.00000   60.71748    7.30111    2.52738
    1716      444        2     0.00000   37.24126    7.65401    7.71334
    1717      444        2     0.00000   54.62890   24.45051   22.11080
    1718      444        2     0.00000   44.46432   10.73784    1.04753
    1719      444        2     0.00000   52.84372    4.81654    6.04109
    1720      444        2     0.00000   47.92964    9.82354    4.64516
    1721      444        2     0.00000   62.68436   24.34561    2.52738
    1722      444        2     0.00000   45.72655    3.83815    7.71334
    1723      444        2     0.00000   44.78825   11.95193   15.68190
    1724      444        2     0.00000   46.66741    8.38276    9.77456
    1725      444        2     0.00000   68.77295   18.76901    6.04109
    1726      444        2     0.00000   38.50349   12.00979    4.64516
    1727      444        2     0.00000   50.87684   10.49804   22.11080
    1728      444        2     0.00000   39.44435    8.55159    1.04753
    1729      444        2     0.00000   48.72514   25.58789    6.04109
    1730      444        2     0.00000   41.32322    2.75338    4.64516
    1731      444        2     0.00000   64.83606   14.22489   22.11080
    1732      444        2     0.00000   43.84768    5.29729    1.04753
    1733      444        2     0.00000   46.93995   17.52673    2.52738
    1734      444        2     0.00000   44.78854   13.09456    7.71334
    1735      444        2     0.00000   66.62125    8.22508   15.68190
    1736      444        2     0.00000   40.38236   11.63706    9.77456
    1737      444        2     0.00000   68.77295   11.95193   15.68190
    1738      444        2     0.00000   38.50349    8.38276    9.77456
    1739      444        2     0.00000   50.87684   24.34561    2.52738
    1740      444        2     0.00000   39.44435    3.83815    7.71334
    1741      444        2     0.00000   62.68436   10.49804   22.11080
    1742      444        2     0.00000   45.72655    8.55159    1.04753
    1743      444        2     0.00000   44.78825   18.76901    6.04109
    1744      444        2     0.00000   46.66741   12.00979    4.64516
    1745      444        2     0.00000   66.62125   17.52673    2.52738
    1746      444        2     0.00000   40.38236   13.09456    7.71334
    1747      444        2     0.00000   46.93995    8.22508   15.68190
    1748      444        2     0.00000   44.78854   11.63706    9.77456
    1749      444        2     0.00000   64.83606   25.58789    6.04109
    1750      444        2     0.00000   43.84768    2.75338    4.64516
    1751      444        2     0.00000   48.72514   14.22489   22.11080
    1752      444        2     0.00000   41.32322    5.29729    1.04753
    1753      444        2     0.00000   60.71748    4.81654    6.04109
    1754      444        2     0.00000   37.24126    9.82354    4.64516
    1755      444        2     0.00000   58.93230   24.45051   22.11080
    1756      444        2     0.00000   40.70658   10.73784    1.04753
    1757      444        2     0.00000   52.84372    7.30111    2.52738
    1758      444        2     0.00000   47.92964    7.65401    7.71334
    1759      444        2     0.00000   54.62890   28.99643   15.68190
    1760      444        2     0.00000   44.46432    4.56690    9.77456
    1761      444        2     0.00000   54.62890    3.78586    7.49869
    1762      444        2     0.00000   72.85462   28.21539   13.40603
    1763      444        2     0.00000   52.84372   25.48119   20.65320
    1764      444        2     0.00000   76.31994   25.12828   15.46724
    1765      444        2     0.00000   58.93230    8.33178    1.06978
    1766      444        2     0.00000   69.09688   22.04445   22.13305
    1767      444        2     0.00000   60.71748   27.96576   17.13949
    1768      444        2     0.00000   65.63156   22.95875   18.53543
    1769      444        2     0.00000   50.87684    8.43669   20.65320
    1770      444        2     0.00000   67.83465   28.94414   15.46724
    1771      444        2     0.00000   68.77295   20.83036    7.49869
    1772      444        2     0.00000   66.89379   24.39953   13.40603
    1773      444        2     0.00000   44.78825   14.01328   17.13949
    1774      444        2     0.00000   75.05771   20.77250   18.53543
    1775      444        2     0.00000   62.68436   22.28426    1.06978
    1776      444        2     0.00000   74.11685   24.23071   22.13305
    1777      444        2     0.00000   64.83606    7.19440   17.13949
    1778      444        2     0.00000   72.23798   30.02891   18.53543
    1779      444        2     0.00000   48.72514   18.55740    1.06978
    1780      444        2     0.00000   69.71352   27.48500   22.13305
    1781      444        2     0.00000   66.62125   15.25557   20.65320
    1782      444        2     0.00000   68.77266   19.68773   15.46724
    1783      444        2     0.00000   46.93995   24.55722    7.49869
    1784      444        2     0.00000   73.17884   21.14524   13.40603
    1785      444        3     0.00000   43.79544   20.36207    7.18598
    1786      444        3     0.00000   74.83939   25.41988   13.86848
    1787      444        3     0.00000   62.66932    8.32310   21.78882
    1788      444        3     0.00000   74.32836   27.91986   15.01035
    1789      444        3     0.00000   50.89188   23.31706    0.58415
    1790      444        3     0.00000   67.62314   23.45852   21.31965
    1791      444        3     0.00000   69.76576   13.56236   16.80221
    1792      444        3     0.00000   67.11211   21.54862   19.34327
    1793      444        3     0.00000   46.84911   15.32539   21.78882
    1794      444        3     0.00000   72.18603   20.01671   15.01035
    1795      444        3     0.00000   66.71209   25.65116    7.18598
    1796      444        3     0.00000   69.76547   20.82413   13.86848
    1797      444        3     0.00000   47.83822    6.56006   16.80221
    1798      444        3     0.00000   70.27650   29.45178   19.34327
    1799      444        3     0.00000   65.72298   18.02797    0.58415
    1800      444        3     0.00000   71.67500   28.05427   21.31965
    1801      444        3     0.00000   52.73782   29.05101   16.80221
    1802      444        3     0.00000   75.53864   22.75976   19.34327
    1803      444        3     0.00000   53.72694    7.82841    0.58415
    1804      444        3     0.00000   73.62911   22.24738   21.31965
    1805      444        3     0.00000   60.82338   25.52495   21.78882
    1806      444        3     0.00000   66.41286   25.82360   15.01035
    1807      444        3     0.00000   59.83426    3.16021    7.18598
    1808      444        3     0.00000   68.32239   27.51615   13.86848
    1809      444        3     0.00000   59.83426   29.62208   15.99460
    1810      444        3     0.00000   39.93209    5.26615    9.31210
    1811      444        3     0.00000   60.82338    7.25734    1.39176
    1812      444        3     0.00000   38.02256    6.95870    8.17023
    1813      444        3     0.00000   53.72694   24.95388   22.59643
    1814      444        3     0.00000   45.23881   10.53492    1.86094
    1815      444        3     0.00000   52.73782    3.73128    6.37837
    1816      444        3     0.00000   47.14834   10.02253    3.83731
    1817      444        3     0.00000   62.66932   24.45920    1.39176
    1818      444        3     0.00000   45.93806    4.86243    8.17023
    1819      444        3     0.00000   43.79544   12.42023   15.99460
    1820      444        3     0.00000   46.44909    7.36241    9.31210
    1821      444        3     0.00000   69.76576   19.21993    6.37837
    1822      444        3     0.00000   38.72181   11.23367    3.83731
    1823      444        3     0.00000   50.89188    9.46523   22.59643
    1824      444        3     0.00000   39.23284    9.32378    1.86094
    1825      444        3     0.00000   47.83822   26.22223    6.37837
    1826      444        3     0.00000   41.88620    3.33052    3.83731
    1827      444        3     0.00000   65.72298   14.75433   22.59643
    1828      444        3     0.00000   43.28470    4.72803    1.86094
    1829      444        3     0.00000   46.84911   17.45690    1.39176
    1830      444        3     0.00000   43.79573   12.76559    8.17023
    1831      444        3     0.00000   66.71209    7.13113   15.99460
    1832      444        3     0.00000   41.37517   11.95816    9.31210
    1833      444        3     0.00000   69.76576   12.42023   15.99460
    1834      444        3     0.00000   38.72181    7.36241    9.31210
    1835      444        3     0.00000   50.89188   24.45920    1.39176
    1836      444        3     0.00000   39.23284    4.86243    8.17023
    1837      444        3     0.00000   62.66932    9.46523   22.59643
    1838      444        3     0.00000   45.93806    9.32378    1.86094
    1839      444        3     0.00000   43.79544   19.21993    6.37837
    1840      444        3     0.00000   46.44909   11.23367    3.83731
    1841      444        3     0.00000   66.71209   17.45690    1.39176
    1842      444        3     0.00000   41.37517   12.76559    8.17023
    1843      444        3     0.00000   46.84911    7.13113   15.99460
    1844      444        3     0.00000   43.79573   11.95816    9.31210
    1845      444        3     0.00000   65.72298   26.22223    6.37837
    1846      444        3     0.00000   43.28470    3.33052    3.83731
    1847      444        3     0.00000   47.83822   14.75433   22.59643
    1848      444        3     0.00000   41.88620    4.72803    1.86094
    1849      444        3     0.00000   60.82338    3.73128    6.37837
    1850      444        3     0.00000   38.02256   10.02253    3.83731
    1851      444        3     0.00000   59.83426   24.95388   22.59643
    1852      444        3     0.00000   39.93209   10.53492    1.86094
    1853      444        3     0.00000   52.73782    7.25734    1.39176
    1854      444        3     0.00000   47.14834    6.95870    8.17023
    1855      444        3     0.00000   53.72694   29.62208   15.99460
    1856      444        3     0.00000   45.23881    5.26615    9.31210
    1857      444        3     0.00000   53.72694    3.16021    7.18598
    1858      444        3     0.00000   73.62911   27.51615   13.86848
    1859      444        3     0.00000   52.73782   25.52495   21.78882
    1860      444        3     0.00000   75.53864   25.82360   15.01035
    1861      444        3     0.00000   59.83426    7.82841    0.58415
    1862      444        3     0.00000   68.32239   22.24738   21.31965
    1863      444        3     0.00000   60.82338   29.05101   16.80221
    1864      444        3     0.00000   66.41286   22.75976   19.34327
    1865      444        3     0.00000   50.89188    8.32310   21.78882
    1866      444        3     0.00000   67.62314   27.91986   15.01035
    1867      444        3     0.00000   69.76576   20.36207    7.18598
    1868      444        3     0.00000   67.11211   25.41988   13.86848
    1869      444        3     0.00000   43.79544   13.56236   16.80221
    1870      444        3     0.00000   74.83939   21.54862   19.34327
    1871      444        3     0.00000   62.66932   23.31706    0.58415
    1872      444        3     0.00000   74.32836   23.45852   21.31965
    1873      444        3     0.00000   65.72298    6.56006   16.80221
    1874      444        3     0.00000   71.67500   29.45178   19.34327
    1875      444        3     0.00000   47.83822   18.02797    0.58415
    1876      444        3     0.00000   70.27650   28.05427   21.31965
    1877      444        3     0.00000   66.71209   15.32539   21.78882
    1878      444        3     0.00000   69.76547   20.01671   15.01035
    1879      444        3     0.00000   46.84911   25.65116    7.18598
    1880      444        3     0.00000   72.18603   20.82413   13.86848
    1881      444        3     0.00000   70.97575   22.01626    8.61506
    1882      444        3     0.00000   70.97575   20.93182    7.61181
    1883      444        3     0.00000   76.65267   30.43475   21.52062
    1884      444        3     0.00000   76.84573   31.63065   22.36625
    1885      444        3     0.00000   65.29883   30.43475   21.52062
    1886      444        3     0.00000   65.10577   31.63065   22.36625
    1887      444        3     0.00000   70.97575   15.46111   17.88544
    1888      444        3     0.00000   70.97575   14.15376   17.19744
    1889      444        3     0.00000   73.20183   16.74634   21.52062
    1890      444        3     0.00000   74.14098   15.98120   22.36625
    1891      444        3     0.00000   68.74967   25.87195    8.61506
    1892      444        3     0.00000   67.81052   26.41417    7.61181
    1893      444        3     0.00000   63.07274   29.14952   17.88544
    1894      444        3     0.00000   61.94054   29.80320   17.19744
    1895      444        3     0.00000   78.87876   26.57906   21.52062
    1896      444        3     0.00000   80.01096   26.14831   22.36625
    1897      444        3     0.00000   78.87876   29.14952   17.88544
    1898      444        3     0.00000   80.01096   29.80320   17.19744
    1899      444        3     0.00000   68.74967   16.74634   21.52062
    1900      444        3     0.00000   67.81052   15.98120   22.36625
    1901      444        3     0.00000   63.07274   26.57906   21.52062
    1902      444        3     0.00000   61.94054   26.14831   22.36625
    1903      444        3     0.00000   73.20183   25.87195    8.61506
    1904      444        3     0.00000   74.14098   26.41417    7.61181
    1905      444        3     0.00000   44.81153    6.91034   14.56552
    1906      444        3     0.00000   45.75068    6.36812   15.56877
    1907      444        3     0.00000   34.68244    6.20323    1.65996
    1908      444        3     0.00000   33.55024    6.63399    0.81433
    1909      444        3     0.00000   40.35937   16.03595    1.65996
    1910      444        3     0.00000   39.42022   16.80109    0.81433
    1911      444        3     0.00000   50.48846    3.63277    5.29514
    1912      444        3     0.00000   51.62066    2.97909    5.98314
    1913      444        3     0.00000   48.26237    2.34754    1.65996
    1914      444        3     0.00000   48.45543    1.15164    0.81433
    1915      444        3     0.00000   42.58545   10.76603   14.56552
    1916      444        3     0.00000   42.58545   11.85047   15.56877
    1917      444        3     0.00000   42.58545   17.32118    5.29514
    1918      444        3     0.00000   42.58545   18.62854    5.98314
    1919      444        3     0.00000   36.90853    2.34754    1.65996
    1920      444        3     0.00000   36.71547    1.15164    0.81433
    1921      444        3     0.00000   34.68244    3.63277    5.29514
    1922      444        3     0.00000   33.55024    2.97909    5.98314
    1923      444        3     0.00000   50.48846    6.20323    1.65996
    1924      444        3     0.00000   51.62066    6.63399    0.81433
    1925      444        3     0.00000   44.81153   16.03595    1.65996
    1926      444        3     0.00000   45.75068   16.80109    0.81433
    1927      444        3     0.00000   40.35937    6.91034   14.56552
    1928      444        3     0.00000   39.42022    6.36812   15.56877
    1929      444        3     0.00000   73.08572   25.80491   12.12785
    1930      444        3     0.00000   73.87440   26.26026   13.29059
    1931      444        3     0.00000   75.97187   27.47124   16.84093
    1932      444        3     0.00000   75.28540   27.07490   15.59474
    1933      444        3     0.00000   65.97963   25.03485   20.28649
    1934      444        3     0.00000   66.66610   23.72782   20.32821
    1935      444        3     0.00000   68.86578   20.03588   20.28649
    1936      444        3     0.00000   68.07710   21.28390   20.32821
    1937      444        3     0.00000   70.97575   18.81769   16.84093
    1938      444        3     0.00000   70.97575   19.61037   15.59474
    1939      444        3     0.00000   70.97575   22.15034   12.12785
    1940      444        3     0.00000   70.97575   21.23965   13.29059
    1941      444        3     0.00000   68.08959   28.68943   20.28649
    1942      444        3     0.00000   69.56475   28.74843   20.32821
    1943      444        3     0.00000   73.86191   28.68943   20.28649
    1944      444        3     0.00000   72.38675   28.74843   20.32821
    1945      444        3     0.00000   75.97187   25.03485   20.28649
    1946      444        3     0.00000   75.28540   23.72782   20.32821
    1947      444        3     0.00000   73.08572   20.03588   20.28649
    1948      444        3     0.00000   73.87440   21.28390   20.32821
    1949      444        3     0.00000   65.97963   27.47124   16.84093
    1950      444        3     0.00000   66.66610   27.07490   15.59474
    1951      444        3     0.00000   68.86578   25.80491   12.12785
    1952      444        3     0.00000   68.07710   26.26026   13.29059
    1953      444        3     0.00000   40.47548    6.97738   11.05273
    1954      444        3     0.00000   39.68680    6.52204    9.89000
    1955      444        3     0.00000   37.58933    5.31106    6.33966
    1956      444        3     0.00000   38.27580    5.70740    7.58585
    1957      444        3     0.00000   44.69542   12.74641    2.89410
    1958      444        3     0.00000   45.48410   11.49839    2.85237
    1959      444        3     0.00000   47.58157    7.74744    2.89410
    1960      444        3     0.00000   46.89510    9.05447    2.85237
    1961      444        3     0.00000   47.58157    5.31106    6.33966
    1962      444        3     0.00000   46.89510    5.70740    7.58585
    1963      444        3     0.00000   44.69542    6.97738   11.05273
    1964      444        3     0.00000   45.48410    6.52204    9.89000
    1965      444        3     0.00000   40.47548   12.74641    2.89410
    1966      444        3     0.00000   39.68680   11.49839    2.85237
    1967      444        3     0.00000   37.58933    7.74744    2.89410
    1968      444        3     0.00000   38.27580    9.05447    2.85237
    1969      444        3     0.00000   39.69929    4.09287    2.89410
    1970      444        3     0.00000   41.17445    4.03386    2.85237
    1971      444        3     0.00000   45.47161    4.09287    2.89410
    1972      444        3     0.00000   43.99645    4.03386    2.85237
    1973      444        3     0.00000   42.58545   13.96460    6.33966
    1974      444        3     0.00000   42.58545   13.17193    7.58585
    1975      444        3     0.00000   42.58545   10.63195   11.05273
    1976      444        3     0.00000   42.58545   11.54265    9.89000
    1977      444        4     0.00000   73.32136   24.64606   11.66586
    1978      444        4     0.00000   72.09319   22.43522    9.04692
    1979      444        4     0.00000   75.68002   28.59763   17.34881
    1980      444        4     0.00000   76.54195   30.59703   20.26678
    1981      444        4     0.00000   66.27148   25.88916   21.17917
    1982      444        4     0.00000   65.40955   29.30672   22.09156
    1983      444        4     0.00000   68.63014   19.21403   19.34791
    1984      444        4     0.00000   69.85831   16.00792   18.13649
    1985      444        4     0.00000   72.09717   18.50724   17.34881
    1986      444        4     0.00000   73.39773   16.76110   20.26678
    1987      444        4     0.00000   69.85433   22.52570   11.66586
    1988      444        4     0.00000   68.55377   24.69474    9.04692
    1989      444        4     0.00000   67.49567   29.30442   19.34791
    1990      444        4     0.00000   64.10501   29.84385   18.13649
    1991      444        4     0.00000   74.45583   28.00952   21.17917
    1992      444        4     0.00000   77.84649   27.04720   22.09156
    1993      444        4     0.00000   76.80144   25.24171   19.34791
    1994      444        4     0.00000   78.96393   27.90839   18.13649
    1995      444        4     0.00000   72.19994   19.86148   21.17917
    1996      444        4     0.00000   69.67122   17.40625   22.09156
    1997      444        4     0.00000   65.15006   26.65528   17.34881
    1998      444        4     0.00000   62.98757   26.40204   20.26678
    1999      444        4     0.00000   69.75156   26.58841   11.66586
    2000      444        4     0.00000   72.28028   26.63021    9.04692
    2001      444        4     0.00000   41.36126    6.19389   11.51472
    2002      444        4     0.00000   43.88998    6.15209   14.13366
    2003      444        4     0.00000   36.75976    6.12701    5.83177
    2004      444        4     0.00000   34.59727    6.38025    2.91380
    2005      444        4     0.00000   43.80964   12.92081    2.00141
    2006      444        4     0.00000   41.28092   15.37604    1.08902
    2007      444        4     0.00000   48.41114    7.54058    3.83268
    2008      444        4     0.00000   50.57363    4.87391    5.04409
    2009      444        4     0.00000   47.28972    4.18466    5.83177
    2010      444        4     0.00000   48.15165    2.18527    2.91380
    2011      444        4     0.00000   44.93106    8.13624   11.51472
    2012      444        4     0.00000   43.70289   10.34708   14.13366
    2013      444        4     0.00000   40.23984   13.56826    3.83268
    2014      444        4     0.00000   41.46801   16.77437    5.04409
    2015      444        4     0.00000   37.88118    6.89313    2.00141
    2016      444        4     0.00000   37.01925    3.47558    1.08902
    2017      444        4     0.00000   39.10537    3.47787    3.83268
    2018      444        4     0.00000   35.71471    2.93844    5.04409
    2019      444        4     0.00000   46.06553    4.77277    2.00141
    2020      444        4     0.00000   49.45619    5.73510    1.08902
    2021      444        4     0.00000   43.70687   14.27505    5.83177
    2022      444        4     0.00000   45.00743   16.02120    2.91380
    2023      444        4     0.00000   41.46403   10.25660   11.51472
    2024      444        4     0.00000   40.16347    8.08756   14.13366
    2025      444        4     0.00000   40.23984    8.13624   11.51472
    2026      444        4     0.00000   41.46801   10.34708   14.13366
    2027      444        4     0.00000   37.88118    4.18466    5.83177
    2028      444        4     0.00000   37.01925    2.18527    2.91380
    2029      444        4     0.00000   47.28972    6.89313    2.00141
    2030      444        4     0.00000   48.15165    3.47558    1.08902
    2031      444        4     0.00000   44.93106   13.56826    3.83268
    2032      444        4     0.00000   43.70289   16.77437    5.04409
    2033      444        4     0.00000   41.46403   14.27505    5.83177
    2034      444        4     0.00000   40.16347   16.02120    2.91380
    2035      444        4     0.00000   43.70687   10.25660   11.51472
    2036      444        4     0.00000   45.00743    8.08756   14.13366
    2037      444        4     0.00000   46.06553    3.47787    3.83268
    2038      444        4     0.00000   49.45619    2.93844    5.04409
    2039      444        4     0.00000   39.10537    4.77277    2.00141
    2040      444        4     0.00000   35.71471    5.73510    1.08902
    2041      444        4     0.00000   36.75976    7.54058    3.83268
    2042      444        4     0.00000   34.59727    4.87391    5.04409
    2043      444        4     0.00000   41.36126   12.92081    2.00141
    2044      444        4     0.00000   43.88998   15.37604    1.08902
    2045      444        4     0.00000   48.41114    6.12701    5.83177
    2046      444        4     0.00000   50.57363    6.38025    2.91380
    2047      444        4     0.00000   43.80964    6.19389   11.51472
    2048      444        4     0.00000   41.28092    6.15209   14.13366
    2049      444        4     0.00000   72.19994   26.58841   11.66586
    2050      444        4     0.00000   69.67122   26.63021    9.04692
    2051      444        4     0.00000   76.80144   26.65528   17.34881
    2052      444        4     0.00000   78.96393   26.40204   20.26678
    2053      444        4     0.00000   69.75156   19.86148   21.17917
    2054      444        4     0.00000   72.28028   17.40625   22.09156
    2055      444        4     0.00000   65.15006   25.24171   19.34791
    2056      444        4     0.00000   62.98757   27.90839   18.13649
    2057      444        4     0.00000   66.27148   28.59763   17.34881
    2058      444        4     0.00000   65.40955   30.59703   20.26678
    2059      444        4     0.00000   68.63014   24.64606   11.66586
    2060      444        4     0.00000   69.85831   22.43522    9.04692
    2061      444        4     0.00000   73.32136   19.21403   19.34791
    2062      444        4     0.00000   72.09319   16.00792   18.13649
    2063      444        4     0.00000   75.68002   25.88916   21.17917
    2064      444        4     0.00000   76.54195   29.30672   22.09156
    2065      444        4     0.00000   74.45583   29.30442   19.34791
    2066      444        4     0.00000   77.84649   29.84385   18.13649
    2067      444        4     0.00000   67.49567   28.00952   21.17917
    2068      444        4     0.00000   64.10501   27.04720   22.09156
    2069      444        4     0.00000   69.85433   18.50724   17.34881
    2070      444        4     0.00000   68.55377   16.76110   20.26678
    2071      444        4     0.00000   72.09717   22.52570   11.66586
    2072      444        4     0.00000   73.39773   24.69474    9.04692
    2073      444        5     0.00000   70.97575   24.58672   10.36033
    2074      444        5     0.00000   76.71173   27.89839   19.72714
    2075      444        5     0.00000   65.23977   27.89839   19.72714
    2076      444        5     0.00000   70.97575   17.96339   19.72714
    2077      444        5     0.00000   42.58545    8.19557   12.82025
    2078      444        5     0.00000   36.84947    4.88391    3.45344
    2079      444        5     0.00000   42.58545   14.81891    3.45344
    2080      444        5     0.00000   48.32143    4.88391    3.45344
    2081      444        1     0.00000   86.84536   31.81554   33.57012
    2082      444        1     0.00000   90.32488   37.69144   41.98653
    2083      444        1     0.00000   80.01692   35.75794   44.72091
    2084      444        1     0.00000   83.49644   25.86425   41.98653
    2085      444        1     0.00000   86.84536   25.86425   41.98653
    2086      444        1     0.00000   83.49644   31.81554   33.57012
    2087      444        1     0.00000   80.01692   37.69144   41.98653
    2088      444        1     0.00000   90.32488   35.75794   44.72091
    2089      444        1     0.00000   91.99933   34.79119   41.98653
    2090      444        1     0.00000   85.17090   26.83100   44.72091
    2091      444        1     0.00000   78.34247   34.79119   41.98653
    2092      444        1     0.00000   85.17090   34.71579   33.57012
    2093      444        1     0.00000   56.78060   14.45765   35.97163
    2094      444        1     0.00000   49.95217   14.38225   27.55522
    2095      444        1     0.00000   56.78060   22.34245   24.82084
    2096      444        1     0.00000   63.60903   14.38225   27.55522
    2097      444        1     0.00000   61.93458   11.48200   27.55522
    2098      444        1     0.00000   58.45506   17.35790   35.97163
    2099      444        1     0.00000   55.10614   23.30919   27.55522
    2100      444        1     0.00000   51.62662   13.41550   24.82084
    2101      444        1     0.00000   51.62662   11.48200   27.55522
    2102      444        1     0.00000   61.93458   13.41550   24.82084
    2103      444        1     0.00000   58.45506   23.30919   27.55522
    2104      444        1     0.00000   55.10614   17.35790   35.97163
    2105      444        2     0.00000   58.98340   29.02594   30.67927
    2106      444        2     0.00000   89.25286   32.59511   36.58661
    2107      444        2     0.00000   76.87951   16.63226   43.83379
    2108      444        2     0.00000   88.31200   37.13972   38.64783
    2109      444        2     0.00000   65.07199   30.47983   24.25037
    2110      444        2     0.00000   82.02980   32.42628   45.31364
    2111      444        2     0.00000   82.96810   22.20886   40.32007
    2112      444        2     0.00000   81.08894   28.96807   41.71601
    2113      444        2     0.00000   61.13510   23.45114   43.83379
    2114      444        2     0.00000   87.37399   27.88331   38.64783
    2115      444        2     0.00000   80.81640   32.75279   30.67927
    2116      444        2     0.00000   82.96781   29.34081   36.58661
    2117      444        2     0.00000   62.92029   15.38998   40.32007
    2118      444        2     0.00000   83.90867   38.22448   41.71601
    2119      444        2     0.00000   79.03121   26.75298   24.25037
    2120      444        2     0.00000   86.43313   35.68058   45.31364
    2121      444        2     0.00000   67.03887   36.16133   40.32007
    2122      444        2     0.00000   90.51509   31.15433   41.71601
    2123      444        2     0.00000   68.82405   16.52736   24.25037
    2124      444        2     0.00000   87.04977   30.24003   45.31364
    2125      444        2     0.00000   74.91263   33.67676   43.83379
    2126      444        2     0.00000   79.82671   33.32386   38.64783
    2127      444        2     0.00000   73.12745   11.98144   30.67927
    2128      444        2     0.00000   83.29203   36.41097   36.58661
    2129      444        2     0.00000   73.12745   37.19201   38.86248
    2130      444        2     0.00000   54.90173   12.76248   32.95514
    2131      444        2     0.00000   74.91263   15.49668   25.70796
    2132      444        2     0.00000   51.43641   15.84958   30.89392
    2133      444        2     0.00000   68.82405   32.64608   45.29138
    2134      444        2     0.00000   58.65947   18.93341   24.22811
    2135      444        2     0.00000   67.03887   13.01211   29.22167
    2136      444        2     0.00000   62.12479   18.01912   27.82574
    2137      444        2     0.00000   76.87951   32.54118   25.70796
    2138      444        2     0.00000   59.92170   12.03372   30.89392
    2139      444        2     0.00000   58.98340   20.14751   38.86248
    2140      444        2     0.00000   60.86256   16.57833   32.95514
    2141      444        2     0.00000   82.96810   26.96458   29.22167
    2142      444        2     0.00000   52.69864   20.20537   27.82574
    2143      444        2     0.00000   65.07199   18.69361   45.29138
    2144      444        2     0.00000   53.63950   16.74716   24.22811
    2145      444        2     0.00000   62.92029   33.78347   29.22167
    2146      444        2     0.00000   55.51837   10.94896   27.82574
    2147      444        2     0.00000   79.03121   22.42047   45.29138
    2148      444        2     0.00000   58.04283   13.49286   24.22811
    2149      444        2     0.00000   61.13510   25.72230   25.70796
    2150      444        2     0.00000   58.98369   21.29013   30.89392
    2151      444        2     0.00000   80.81640   16.42065   38.86248
    2152      444        2     0.00000   54.57751   19.83263   32.95514
    2153      444        2     0.00000   82.96810   20.14751   38.86248
    2154      444        2     0.00000   52.69864   16.57833   32.95514
    2155      444        2     0.00000   65.07199   32.54118   25.70796
    2156      444        2     0.00000   53.63950   12.03372   30.89392
    2157      444        2     0.00000   76.87951   18.69361   45.29138
    2158      444        2     0.00000   59.92170   16.74716   24.22811
    2159      444        2     0.00000   58.98340   26.96458   29.22167
    2160      444        2     0.00000   60.86256   20.20537   27.82574
    2161      444        2     0.00000   80.81640   25.72230   25.70796
    2162      444        2     0.00000   54.57751   21.29013   30.89392
    2163      444        2     0.00000   61.13510   16.42065   38.86248
    2164      444        2     0.00000   58.98369   19.83263   32.95514
    2165      444        2     0.00000   79.03121   33.78347   29.22167
    2166      444        2     0.00000   58.04283   10.94896   27.82574
    2167      444        2     0.00000   62.92029   22.42047   45.29138
    2168      444        2     0.00000   55.51837   13.49286   24.22811
    2169      444        2     0.00000   74.91263   13.01211   29.22167
    2170      444        2     0.00000   51.43641   18.01912   27.82574
    2171      444        2     0.00000   73.12745   32.64608   45.29138
    2172      444        2     0.00000   54.90173   18.93341   24.22811
    2173      444        2     0.00000   67.03887   15.49668   25.70796
    2174      444        2     0.00000   62.12479   15.84958   30.89392
    2175      444        2     0.00000   68.82405   37.19201   38.86248
    2176      444        2     0.00000   58.65947   12.76248   32.95514
    2177      444        2     0.00000   68.82405   11.98144   30.67927
    2178      444        2     0.00000   87.04977   36.41097   36.58661
    2179      444        2     0.00000   67.03887   33.67676   43.83379
    2180      444        2     0.00000   90.51509   33.32386   38.64783
    2181      444        2     0.00000   73.12745   16.52736   24.25037
    2182      444        2     0.00000   83.29203   30.24003   45.31364
    2183      444        2     0.00000   74.91263   36.16133   40.32007
    2184      444        2     0.00000   79.82671   31.15433   41.71601
    2185      444        2     0.00000   65.07199   16.63226   43.83379
    2186      444        2     0.00000   82.02980   37.13972   38.64783
    2187      444        2     0.00000   82.96810   29.02594   30.67927
    2188      444        2     0.00000   81.08894   32.59511   36.58661
    2189      444        2     0.00000   58.98340   22.20886   40.32007
    2190      444        2     0.00000   89.25286   28.96807   41.71601
    2191      444        2     0.00000   76.87951   30.47983   24.25037
    2192      444        2     0.00000   88.31200   32.42628   45.31364
    2193      444        2     0.00000   79.03121   15.38998   40.32007
    2194      444        2     0.00000   86.43313   38.22448   41.71601
    2195      444        2     0.00000   62.92029   26.75298   24.25037
    2196      444        2     0.00000   83.90867   35.68058   45.31364
    2197      444        2     0.00000   80.81640   23.45114   43.83379
    2198      444        2     0.00000   82.96781   27.88331   38.64783
    2199      444        2     0.00000   61.13510   32.75279   30.67927
    2200      444        2     0.00000   87.37399   29.34081   36.58661
    2201      444        3     0.00000   57.99059   28.55764   30.36656
    2202      444        3     0.00000   89.03454   33.61546   37.04906
    2203      444        3     0.00000   76.86447   16.51867   44.96940
    2204      444        3     0.00000   88.52351   36.11543   38.19094
    2205      444        3     0.00000   65.08703   31.51264   23.76473
    2206      444        3     0.00000   81.81829   31.65409   44.50023
    2207      444        3     0.00000   83.96091   21.75794   39.98280
    2208      444        3     0.00000   81.30726   29.74420   42.52385
    2209      444        3     0.00000   61.04426   23.52097   44.96940
    2210      444        3     0.00000   86.38118   28.21228   38.19094
    2211      444        3     0.00000   80.90724   33.84674   30.36656
    2212      444        3     0.00000   83.96062   29.01971   37.04906
    2213      444        3     0.00000   62.03337   14.75564   39.98280
    2214      444        3     0.00000   84.47165   37.64735   42.52385
    2215      444        3     0.00000   79.91813   26.22354   23.76473
    2216      444        3     0.00000   85.87015   36.24984   44.50023
    2217      444        3     0.00000   66.93297   37.24659   39.98280
    2218      444        3     0.00000   89.73379   30.95534   42.52385
    2219      444        3     0.00000   67.92209   16.02399   23.76473
    2220      444        3     0.00000   87.82426   30.44295   44.50023
    2221      444        3     0.00000   75.01853   33.72052   44.96940
    2222      444        3     0.00000   80.60801   34.01917   38.19094
    2223      444        3     0.00000   74.02941   11.35579   30.36656
    2224      444        3     0.00000   82.51754   35.71172   37.04906
    2225      444        3     0.00000   74.02941   37.81766   39.17519
    2226      444        3     0.00000   54.12724   13.46172   32.49269
    2227      444        3     0.00000   75.01853   15.45292   24.57235
    2228      444        3     0.00000   52.21771   15.15427   31.35081
    2229      444        3     0.00000   67.92209   33.14946   45.77702
    2230      444        3     0.00000   59.43396   18.73049   25.04152
    2231      444        3     0.00000   66.93297   11.92685   29.55895
    2232      444        3     0.00000   61.34349   18.21810   27.01790
    2233      444        3     0.00000   76.86447   32.65477   24.57235
    2234      444        3     0.00000   60.13321   13.05801   31.35081
    2235      444        3     0.00000   57.99059   20.61580   39.17519
    2236      444        3     0.00000   60.64424   15.55799   32.49269
    2237      444        3     0.00000   83.96091   27.41551   29.55895
    2238      444        3     0.00000   52.91696   19.42925   27.01790
    2239      444        3     0.00000   65.08703   17.66081   45.77702
    2240      444        3     0.00000   53.42799   17.51935   25.04152
    2241      444        3     0.00000   62.03337   34.41780   29.55895
    2242      444        3     0.00000   56.08135   11.52609   27.01790
    2243      444        3     0.00000   79.91813   22.94990   45.77702
    2244      444        3     0.00000   57.47985   12.92360   25.04152
    2245      444        3     0.00000   61.04426   25.65247   24.57235
    2246      444        3     0.00000   57.99088   20.96116   31.35081
    2247      444        3     0.00000   80.90724   15.32671   39.17519
    2248      444        3     0.00000   55.57032   20.15374   32.49269
    2249      444        3     0.00000   83.96091   20.61580   39.17519
    2250      444        3     0.00000   52.91696   15.55799   32.49269
    2251      444        3     0.00000   65.08703   32.65477   24.57235
    2252      444        3     0.00000   53.42799   13.05801   31.35081
    2253      444        3     0.00000   76.86447   17.66081   45.77702
    2254      444        3     0.00000   60.13321   17.51935   25.04152
    2255      444        3     0.00000   57.99059   27.41551   29.55895
    2256      444        3     0.00000   60.64424   19.42925   27.01790
    2257      444        3     0.00000   80.90724   25.65247   24.57235
    2258      444        3     0.00000   55.57032   20.96116   31.35081
    2259      444        3     0.00000   61.04426   15.32671   39.17519
    2260      444        3     0.00000   57.99088   20.15374   32.49269
    2261      444        3     0.00000   79.91813   34.41780   29.55895
    2262      444        3     0.00000   57.47985   11.52609   27.01790
    2263      444        3     0.00000   62.03337   22.94990   45.77702
    2264      444        3     0.00000   56.08135   12.92360   25.04152
    2265      444        3     0.00000   75.01853   11.92685   29.55895
    2266      444        3     0.00000   52.21771   18.21810   27.01790
    2267      444        3     0.00000   74.02941   33.14946   45.77702
    2268      444        3     0.00000   54.12724   18.73049   25.04152
    2269      444        3     0.00000   66.93297   15.45292   24.57235
    2270      444        3     0.00000   61.34349   15.15427   31.35081
    2271      444        3     0.00000   67.92209   37.81766   39.17519
    2272      444        3     0.00000   59.43396   13.46172   32.49269
    2273      444        3     0.00000   67.92209   11.35579   30.36656
    2274      444        3     0.00000   87.82426   35.71172   37.04906
    2275      444        3     0.00000   66.93297   33.72052   44.96940
    2276      444        3     0.00000   89.73379   34.01917   38.19094
    2277      444        3     0.00000   74.02941   16.02399   23.76473
    2278      444        3     0.00000   82.51754   30.44295   44.50023
    2279      444        3     0.00000   75.01853   37.24659   39.98280
    2280      444        3     0.00000   80.60801   30.95534   42.52385
    2281      444        3     0.00000   65.08703   16.51867   44.96940
    2282      444        3     0.00000   81.81829   36.11543   38.19094
    2283      444        3     0.00000   83.96091   28.55764   30.36656
    2284      444        3     0.00000   81.30726   33.61546   37.04906
    2285      444        3     0.00000   57.99059   21.75794   39.98280
    2286      444        3     0.00000   89.03454   29.74420   42.52385
    2287      444        3     0.00000   76.86447   31.51264   23.76473
    2288      444        3     0.00000   88.52351   31.65409   44.50023
    2289      444        3     0.00000   79.91813   14.75564   39.98280
    2290      444        3     0.00000   85.87015   37.64735   42.52385
    2291      444        3     0.00000   62.03337   26.22354   23.76473
    2292      444        3     0.00000   84.47165   36.24984   44.50023
    2293      444        3     0.00000   80.90724   23.52097   44.96940
    2294      444        3     0.00000   83.96062   28.21228   38.19094
    2295      444        3     0.00000   61.04426   33.84674   30.36656
    2296      444        3     0.00000   86.38118   29.01971   37.04906
    2297      444        3     0.00000   85.17090   30.21183   31.79565
    2298      444        3     0.00000   85.17090   29.12740   30.79239
    2299      444        3     0.00000   90.84782   38.63033   44.70120
    2300      444        3     0.00000   91.04088   39.82623   45.54683
    2301      444        3     0.00000   79.49398   38.63033   44.70120
    2302      444        3     0.00000   79.30092   39.82623   45.54683
    2303      444        3     0.00000   85.17090   23.65669   41.06603
    2304      444        3     0.00000   85.17090   22.34933   40.37803
    2305      444        3     0.00000   87.39698   24.94192   44.70120
    2306      444        3     0.00000   88.33613   24.17678   45.54683
    2307      444        3     0.00000   82.94482   34.06752   31.79565
    2308      444        3     0.00000   82.00567   34.60974   30.79239
    2309      444        3     0.00000   77.26789   37.34510   41.06603
    2310      444        3     0.00000   76.13569   37.99878   40.37803
    2311      444        3     0.00000   93.07391   34.77464   44.70120
    2312      444        3     0.00000   94.20611   34.34388   45.54683
    2313      444        3     0.00000   93.07391   37.34510   41.06603
    2314      444        3     0.00000   94.20611   37.99878   40.37803
    2315      444        3     0.00000   82.94482   24.94192   44.70120
    2316      444        3     0.00000   82.00567   24.17678   45.54683
    2317      444        3     0.00000   77.26789   34.77464   44.70120
    2318      444        3     0.00000   76.13569   34.34388   45.54683
    2319      444        3     0.00000   87.39698   34.06752   31.79565
    2320      444        3     0.00000   88.33613   34.60974   30.79239
    2321      444        3     0.00000   59.00668   15.10592   37.74610
    2322      444        3     0.00000   59.94583   14.56370   38.74936
    2323      444        3     0.00000   48.87759   14.39880   24.84054
    2324      444        3     0.00000   47.74539   14.82956   23.99492
    2325      444        3     0.00000   54.55452   24.23152   24.84054
    2326      444        3     0.00000   53.61537   24.99666   23.99492
    2327      444        3     0.00000   64.68361   11.82834   28.47572
    2328      444        3     0.00000   65.81581   11.17466   29.16372
    2329      444        3     0.00000   62.45752   10.54311   24.84054
    2330      444        3     0.00000   62.65058    9.34722   23.99492
    2331      444        3     0.00000   56.78060   18.96161   37.74610
    2332      444        3     0.00000   56.78060   20.04605   38.74936
    2333      444        3     0.00000   56.78060   25.51675   28.47572
    2334      444        3     0.00000   56.78060   26.82411   29.16372
    2335      444        3     0.00000   51.10368   10.54311   24.84054
    2336      444        3     0.00000   50.91062    9.34722   23.99492
    2337      444        3     0.00000   48.87759   11.82834   28.47572
    2338      444        3     0.00000   47.74539   11.17466   29.16372
    2339      444        3     0.00000   64.68361   14.39880   24.84054
    2340      444        3     0.00000   65.81581   14.82956   23.99492
    2341      444        3     0.00000   59.00668   24.23152   24.84054
    2342      444        3     0.00000   59.94583   24.99666   23.99492
    2343      444        3     0.00000   54.55452   15.10592   37.74610
    2344      444        3     0.00000   53.61537   14.56370   38.74936
    2345      444        3     0.00000   87.28087   34.00048   35.30843
    2346      444        3     0.00000   88.06955   34.45583   36.47117
    2347      444        3     0.00000   90.16702   35.66681   40.02151
    2348      444        3     0.00000   89.48055   35.27047   38.77532
    2349      444        3     0.00000   80.17478   33.23043   43.46707
    2350      444        3     0.00000   80.86125   31.92340   43.50880
    2351      444        3     0.00000   83.06093   28.23146   43.46707
    2352      444        3     0.00000   82.27225   29.47948   43.50880
    2353      444        3     0.00000   85.17090   27.01327   40.02151
    2354      444        3     0.00000   85.17090   27.80594   38.77532
    2355      444        3     0.00000   85.17090   30.34591   35.30843
    2356      444        3     0.00000   85.17090   29.43522   36.47117
    2357      444        3     0.00000   82.28474   36.88500   43.46707
    2358      444        3     0.00000   83.75990   36.94401   43.50880
    2359      444        3     0.00000   88.05706   36.88500   43.46707
    2360      444        3     0.00000   86.58190   36.94401   43.50880
    2361      444        3     0.00000   90.16702   33.23043   43.46707
    2362      444        3     0.00000   89.48055   31.92340   43.50880
    2363      444        3     0.00000   87.28087   28.23146   43.46707
    2364      444        3     0.00000   88.06955   29.47948   43.50880
    2365      444        3     0.00000   80.17478   35.66681   40.02151
    2366      444        3     0.00000   80.86125   35.27047   38.77532
    2367      444        3     0.00000   83.06093   34.00048   35.30843
    2368      444        3     0.00000   82.27225   34.45583   36.47117
    2369      444        3     0.00000   54.67063   15.17296   34.23332
    2370      444        3     0.00000   53.88195   14.71761   33.07058
    2371      444        3     0.00000   51.78448   13.50663   29.52024
    2372      444        3     0.00000   52.47095   13.90297   30.76643
    2373      444        3     0.00000   58.89057   20.94199   26.07468
    2374      444        3     0.00000   59.67925   19.69396   26.03295
    2375      444        3     0.00000   61.77672   15.94301   26.07468
    2376      444        3     0.00000   61.09025   17.25004   26.03295
    2377      444        3     0.00000   61.77672   13.50663   29.52024
    2378      444        3     0.00000   61.09025   13.90297   30.76643
    2379      444        3     0.00000   58.89057   15.17296   34.23332
    2380      444        3     0.00000   59.67925   14.71761   33.07058
    2381      444        3     0.00000   54.67063   20.94199   26.07468
    2382      444        3     0.00000   53.88195   19.69396   26.03295
    2383      444        3     0.00000   51.78448   15.94301   26.07468
    2384      444        3     0.00000   52.47095   17.25004   26.03295
    2385      444        3     0.00000   53.89444   12.28844   26.07468
    2386      444        3     0.00000   55.36960   12.22944   26.03295
    2387      444        3     0.00000   59.66676   12.28844   26.07468
    2388      444        3     0.00000   58.19160   12.22944   26.03295
    2389      444        3     0.00000   56.78060   22.16018   29.52024
    2390      444        3     0.00000   56.78060   21.36750   30.76643
    2391      444        3     0.00000   56.78060   18.82753   34.23332
    2392      444        3     0.00000   56.78060   19.73822   33.07058
    2393      444        4     0.00000   87.51651   32.84163   34.84644
    2394      444        4     0.00000   86.28834   30.63079   32.22750
    2395      444        4     0.00000   89.87517   36.79321   40.52939
    2396      444        4     0.00000   90.73710   38.79260   43.44737
    2397      444        4     0.00000   80.46663   34.08474   44.35975
    2398      444        4     0.00000   79.60470   37.50229   45.27214
    2399      444        4     0.00000   82.82529   27.40960   42.52849
    2400      444        4     0.00000   84.05346   24.20350   41.31707
    2401      444        4     0.00000   86.29232   26.70282   40.52939
    2402      444        4     0.00000   87.59288   24.95667   43.44737
    2403      444        4     0.00000   84.04948   30.72127   34.84644
    2404      444        4     0.00000   82.74892   32.89031   32.22750
    2405      444        4     0.00000   81.69082   37.49999   42.52849
    2406      444        4     0.00000   78.30016   38.03943   41.31707
    2407      444        4     0.00000   88.65098   36.20509   44.35975
    2408      444        4     0.00000   92.04164   35.24277   45.27214
    2409      444        4     0.00000   90.99659   33.43728   42.52849
    2410      444        4     0.00000   93.15908   36.10396   41.31707
    2411      444        4     0.00000   86.39509   28.05705   44.35975
    2412      444        4     0.00000   83.86637   25.60182   45.27214
    2413      444        4     0.00000   79.34521   34.85086   40.52939
    2414      444        4     0.00000   77.18272   34.59761   43.44737
    2415      444        4     0.00000   83.94671   34.78398   34.84644
    2416      444        4     0.00000   86.47543   34.82578   32.22750
    2417      444        4     0.00000   55.55641   14.38946   34.69531
    2418      444        4     0.00000   58.08513   14.34766   37.31425
    2419      444        4     0.00000   50.95491   14.32258   29.01235
    2420      444        4     0.00000   48.79242   14.57583   26.09438
    2421      444        4     0.00000   58.00479   21.11639   25.18199
    2422      444        4     0.00000   55.47607   23.57162   24.26961
    2423      444        4     0.00000   62.60629   15.73616   27.01326
    2424      444        4     0.00000   64.76878   13.06948   28.22468
    2425      444        4     0.00000   61.48487   12.38023   29.01235
    2426      444        4     0.00000   62.34680   10.38084   26.09438
    2427      444        4     0.00000   59.12621   16.33181   34.69531
    2428      444        4     0.00000   57.89804   18.54265   37.31425
    2429      444        4     0.00000   54.43499   21.76384   27.01326
    2430      444        4     0.00000   55.66316   24.96995   28.22468
    2431      444        4     0.00000   52.07633   15.08871   25.18199
    2432      444        4     0.00000   51.21440   11.67115   24.26961
    2433      444        4     0.00000   53.30052   11.67345   27.01326
    2434      444        4     0.00000   49.90986   11.13401   28.22468
    2435      444        4     0.00000   60.26068   12.96835   25.18199
    2436      444        4     0.00000   63.65134   13.93067   24.26961
    2437      444        4     0.00000   57.90202   22.47062   29.01235
    2438      444        4     0.00000   59.20258   24.21677   26.09438
    2439      444        4     0.00000   55.65918   18.45217   34.69531
    2440      444        4     0.00000   54.35862   16.28313   37.31425
    2441      444        4     0.00000   54.43499   16.33181   34.69531
    2442      444        4     0.00000   55.66316   18.54265   37.31425
    2443      444        4     0.00000   52.07633   12.38023   29.01235
    2444      444        4     0.00000   51.21440   10.38084   26.09438
    2445      444        4     0.00000   61.48487   15.08871   25.18199
    2446      444        4     0.00000   62.34680   11.67115   24.26961
    2447      444        4     0.00000   59.12621   21.76384   27.01326
    2448      444        4     0.00000   57.89804   24.96995   28.22468
    2449      444        4     0.00000   55.65918   22.47062   29.01235
    2450      444        4     0.00000   54.35862   24.21677   26.09438
    2451      444        4     0.00000   57.90202   18.45217   34.69531
    2452      444        4     0.00000   59.20258   16.28313   37.31425
    2453      444        4     0.00000   60.26068   11.67345   27.01326
    2454      444        4     0.00000   63.65134   11.13401   28.22468
    2455      444        4     0.00000   53.30052   12.96835   25.18199
    2456      444        4     0.00000   49.90986   13.93067   24.26961
    2457      444        4     0.00000   50.95491   15.73616   27.01326
    2458      444        4     0.00000   48.79242   13.06948   28.22468
    2459      444        4     0.00000   55.55641   21.11639   25.18199
    2460      444        4     0.00000   58.08513   23.57162   24.26961
    2461      444        4     0.00000   62.60629   14.32258   29.01235
    2462      444        4     0.00000   64.76878   14.57583   26.09438
    2463      444        4     0.00000   58.00479   14.38946   34.69531
    2464      444        4     0.00000   55.47607   14.34766   37.31425
    2465      444        4     0.00000   86.39509   34.78398   34.84644
    2466      444        4     0.00000   83.86637   34.82578   32.22750
    2467      444        4     0.00000   90.99659   34.85086   40.52939
    2468      444        4     0.00000   93.15908   34.59761   43.44737
    2469      444        4     0.00000   83.94671   28.05705   44.35975
    2470      444        4     0.00000   86.47543   25.60182   45.27214
    2471      444        4     0.00000   79.34521   33.43728   42.52849
    2472      444        4     0.00000   77.18272   36.10396   41.31707
    2473      444        4     0.00000   80.46663   36.79321   40.52939
    2474      444        4     0.00000   79.60470   38.79260   43.44737
    2475      444        4     0.00000   82.82529   32.84163   34.84644
    2476      444        4     0.00000   84.05346   30.63079   32.22750
    2477      444        4     0.00000   87.51651   27.40960   42.52849
    2478      444        4     0.00000   86.28834   24.20350   41.31707
    2479      444        4     0.00000   89.87517   34.08474   44.35975
    2480      444        4     0.00000   90.73710   37.50229   45.27214
    2481      444        4     0.00000   88.65098   37.49999   42.52849
    2482      444        4     0.00000   92.04164   38.03943   41.31707
    2483      444        4     0.00000   81.69082   36.20509   44.35975
    2484      444        4     0.00000   78.30016   35.24277   45.27214
    2485      444        4     0.00000   84.04948   26.70282   40.52939
    2486      444        4     0.00000   82.74892   24.95667   43.44737
    2487      444        4     0.00000   86.29232   30.72127   34.84644
    2488      444        4     0.00000   87.59288   32.89031   32.22750
    2489      444        5     0.00000   85.17090   32.78229   33.54091
    2490      444        5     0.00000   90.90688   36.09396   42.90772
    2491      444        5     0.00000   79.43492   36.09396   42.90772
    2492      444        5     0.00000   85.17090   26.15896   42.90772
    2493      444        5     0.00000   56.78060   16.39115   36.00084
    2494      444        5     0.00000   51.04462   13.07948   26.63403
    2495      444        5     0.00000   56.78060   23.01448   26.63403
    2496      444        5     0.00000   62.51658   13.07948   26.63403
    2497      444        1     0.00000   86.84536   48.20669   10.38954
    2498      444        1     0.00000   90.32488   54.08259   18.80594
    2499      444        1     0.00000   80.01692   52.14909   21.54032
    2500      444        1     0.00000   83.49644   42.25539   18.80594
    2501      444        1     0.00000   86.84536   42.25539   18.80594
    2502      444        1     0.00000   83.49644   48.20669   10.38954
    2503      444        1     0.00000   80.01692   54.08259   18.80594
    2504      444        1     0.00000   90.32488   52.14909   21.54032
    2505      444        1     0.00000   91.99933   51.18234   18.80594
    2506      444        1     0.00000   85.17090   43.22214   21.54032
    2507      444        1     0.00000   78.34247   51.18234   18.80594
    2508      444        1     0.00000   85.17090   51.10694   10.38954
    2509      444        1     0.00000   56.78060   30.84879   12.79105
    2510      444        1     0.00000   49.95217   30.77340    4.37464
    2511      444        1     0.00000   56.78060   38.73359    1.64026
    2512      444        1     0.00000   63.60903   30.77340    4.37464
    2513      444        1     0.00000   61.93458   27.87315    4.37464
    2514      444        1     0.00000   58.45506   33.74904   12.79105
    2515      444        1     0.00000   55.10614   39.70034    4.37464
    2516      444        1     0.00000   51.62662   29.80665    1.64026
    2517      444        1     0.00000   51.62662   27.87315    4.37464
    2518      444        1     0.00000   61.93458   29.80665    1.64026
    2519      444        1     0.00000   58.45506   39.70034    4.37464
    2520      444        1     0.00000   55.10614   33.74904   12.79105
    2521      444        2     0.00000   58.98340   45.41708    7.49869
    2522      444        2     0.00000   89.25286   48.98626   13.40603
    2523      444        2     0.00000   76.87951   33.02341   20.65320
    2524      444        2     0.00000   88.31200   53.53086   15.46724
    2525      444        2     0.00000   65.07199   46.87098    1.06978
    2526      444        2     0.00000   82.02980   48.81743   22.13305
    2527      444        2     0.00000   82.96810   38.60000   17.13949
    2528      444        2     0.00000   81.08894   45.35922   18.53543
    2529      444        2     0.00000   61.13510   39.84229   20.65320
    2530      444        2     0.00000   87.37399   44.27446   15.46724
    2531      444        2     0.00000   80.81640   49.14394    7.49869
    2532      444        2     0.00000   82.96781   45.73196   13.40603
    2533      444        2     0.00000   62.92029   31.78112   17.13949
    2534      444        2     0.00000   83.90867   54.61563   18.53543
    2535      444        2     0.00000   79.03121   43.14412    1.06978
    2536      444        2     0.00000   86.43313   52.07172   22.13305
    2537      444        2     0.00000   67.03887   52.55248   17.13949
    2538      444        2     0.00000   90.51509   47.54547   18.53543
    2539      444        2     0.00000   68.82405   32.91851    1.06978
    2540      444        2     0.00000   87.04977   46.63118   22.13305
    2541      444        2     0.00000   74.91263   50.06791   20.65320
    2542      444        2     0.00000   79.82671   49.71501   15.46724
    2543      444        2     0.00000   73.12745   28.37258    7.49869
    2544      444        2     0.00000   83.29203   52.80211   13.40603
    2545      444        2     0.00000   73.12745   53.58315   15.68190
    2546      444        2     0.00000   54.90173   29.15362    9.77456
    2547      444        2     0.00000   74.91263   31.88783    2.52738
    2548      444        2     0.00000   51.43641   32.24073    7.71334
    2549      444        2     0.00000   68.82405   49.03723   22.11080
    2550      444        2     0.00000   58.65947   35.32456    1.04753
    2551      444        2     0.00000   67.03887   29.40326    6.04109
    2552      444        2     0.00000   62.12479   34.41026    4.64516
    2553      444        2     0.00000   76.87951   48.93233    2.52738
    2554      444        2     0.00000   59.92170   28.42487    7.71334
    2555      444        2     0.00000   58.98340   36.53865   15.68190
    2556      444        2     0.00000   60.86256   32.96948    9.77456
    2557      444        2     0.00000   82.96810   43.35573    6.04109
    2558      444        2     0.00000   52.69864   36.59651    4.64516
    2559      444        2     0.00000   65.07199   35.08476   22.11080
    2560      444        2     0.00000   53.63950   33.13831    1.04753
    2561      444        2     0.00000   62.92029   50.17461    6.04109
    2562      444        2     0.00000   55.51837   27.34011    4.64516
    2563      444        2     0.00000   79.03121   38.81161   22.11080
    2564      444        2     0.00000   58.04283   29.88401    1.04753
    2565      444        2     0.00000   61.13510   42.11345    2.52738
    2566      444        2     0.00000   58.98369   37.68128    7.71334
    2567      444        2     0.00000   80.81640   32.81180   15.68190
    2568      444        2     0.00000   54.57751   36.22378    9.77456
    2569      444        2     0.00000   82.96810   36.53865   15.68190
    2570      444        2     0.00000   52.69864   32.96948    9.77456
    2571      444        2     0.00000   65.07199   48.93233    2.52738
    2572      444        2     0.00000   53.63950   28.42487    7.71334
    2573      444        2     0.00000   76.87951   35.08476   22.11080
    2574      444        2     0.00000   59.92170   33.13831    1.04753
    2575      444        2     0.00000   58.98340   43.35573    6.04109
    2576      444        2     0.00000   60.86256   36.59651    4.64516
    2577      444        2     0.00000   80.81640   42.11345    2.52738
    2578      444        2     0.00000   54.57751   37.68128    7.71334
    2579      444        2     0.00000   61.13510   32.81180   15.68190
    2580      444        2     0.00000   58.98369   36.22378    9.77456
    2581      444        2     0.00000   79.03121   50.17461    6.04109
    2582      444        2     0.00000   58.04283   27.34011    4.64516
    2583      444        2     0.00000   62.92029   38.81161   22.11080
    2584      444        2     0.00000   55.51837   29.88401    1.04753
    2585      444        2     0.00000   74.91263   29.40326    6.04109
    2586      444        2     0.00000   51.43641   34.41026    4.64516
    2587      444        2     0.00000   73.12745   49.03723   22.11080
    2588      444        2     0.00000   54.90173   35.32456    1.04753
    2589      444        2     0.00000   67.03887   31.88783    2.52738
    2590      444        2     0.00000   62.12479   32.24073    7.71334
    2591      444        2     0.00000   68.82405   53.58315   15.68190
    2592      444        2     0.00000   58.65947   29.15362    9.77456
    2593      444        2     0.00000   68.82405   28.37258    7.49869
    2594      444        2     0.00000   87.04977   52.80211   13.40603
    2595      444        2     0.00000   67.03887   50.06791   20.65320
    2596      444        2     0.00000   90.51509   49.71501   15.46724
    2597      444        2     0.00000   73.12745   32.91851    1.06978
    2598      444        2     0.00000   83.29203   46.63118   22.13305
    2599      444        2     0.00000   74.91263   52.55248   17.13949
    2600      444        2     0.00000   79.82671   47.54547   18.53543
    2601      444        2     0.00000   65.07199   33.02341   20.65320
    2602      444        2     0.00000   82.02980   53.53086   15.46724
    2603      444        2     0.00000   82.96810   45.41708    7.49869
    2604      444        2     0.00000   81.08894   48.98626   13.40603
    2605      444        2     0.00000   58.98340   38.60000   17.13949
    2606      444        2     0.00000   89.25286   45.35922   18.53543
    2607      444        2     0.00000   76.87951   46.87098    1.06978
    2608      444        2     0.00000   88.31200   48.81743   22.13305
    2609      444        2     0.00000   79.03121   31.78112   17.13949
    2610      444        2     0.00000   86.43313   54.61563   18.53543
    2611      444        2     0.00000   62.92029   43.14412    1.06978
    2612      444        2     0.00000   83.90867   52.07172   22.13305
    2613      444        2     0.00000   80.81640   39.84229   20.65320
    2614      444        2     0.00000   82.96781   44.27446   15.46724
    2615      444        2     0.00000   61.13510   49.14394    7.49869
    2616      444        2     0.00000   87.37399   45.73196   13.40603
    2617      444        3     0.00000   57.99059   44.94879    7.18598
    2618      444        3     0.00000   89.03454   50.00660   13.86848
    2619      444        3     0.00000   76.86447   32.90982   21.78882
    2620      444        3     0.00000   88.52351   52.50658   15.01035
    2621      444        3     0.00000   65.08703   47.90378    0.58415
    2622      444        3     0.00000   81.81829   48.04524   21.31965
    2623      444        3     0.00000   83.96091   38.14908   16.80221
    2624      444        3     0.00000   81.30726   46.13534   19.34327
    2625      444        3     0.00000   61.04426   39.91212   21.78882
    2626      444        3     0.00000   86.38118   44.60343   15.01035
    2627      444        3     0.00000   80.90724   50.23788    7.18598
    2628      444        3     0.00000   83.96062   45.41085   13.86848
    2629      444        3     0.00000   62.03337   31.14679   16.80221
    2630      444        3     0.00000   84.47165   54.03850   19.34327
    2631      444        3     0.00000   79.91813   42.61469    0.58415
    2632      444        3     0.00000   85.87015   52.64099   21.31965
    2633      444        3     0.00000   66.93297   53.63773   16.80221
    2634      444        3     0.00000   89.73379   47.34648   19.34327
    2635      444        3     0.00000   67.92209   32.41513    0.58415
    2636      444        3     0.00000   87.82426   46.83410   21.31965
    2637      444        3     0.00000   75.01853   50.11167   21.78882
    2638      444        3     0.00000   80.60801   50.41032   15.01035
    2639      444        3     0.00000   74.02941   27.74693    7.18598
    2640      444        3     0.00000   82.51754   52.10287   13.86848
    2641      444        3     0.00000   74.02941   54.20880   15.99460
    2642      444        3     0.00000   54.12724   29.85287    9.31210
    2643      444        3     0.00000   75.01853   31.84407    1.39176
    2644      444        3     0.00000   52.21771   31.54542    8.17023
    2645      444        3     0.00000   67.92209   49.54060   22.59643
    2646      444        3     0.00000   59.43396   35.12164    1.86094
    2647      444        3     0.00000   66.93297   28.31800    6.37837
    2648      444        3     0.00000   61.34349   34.60925    3.83731
    2649      444        3     0.00000   76.86447   49.04592    1.39176
    2650      444        3     0.00000   60.13321   29.44915    8.17023
    2651      444        3     0.00000   57.99059   37.00695   15.99460
    2652      444        3     0.00000   60.64424   31.94913    9.31210
    2653      444        3     0.00000   83.96091   43.80665    6.37837
    2654      444        3     0.00000   52.91696   35.82039    3.83731
    2655      444        3     0.00000   65.08703   34.05195   22.59643
    2656      444        3     0.00000   53.42799   33.91050    1.86094
    2657      444        3     0.00000   62.03337   50.80895    6.37837
    2658      444        3     0.00000   56.08135   27.91724    3.83731
    2659      444        3     0.00000   79.91813   39.34105   22.59643
    2660      444        3     0.00000   57.47985   29.31475    1.86094
    2661      444        3     0.00000   61.04426   42.04362    1.39176
    2662      444        3     0.00000   57.99088   37.35231    8.17023
    2663      444        3     0.00000   80.90724   31.71785   15.99460
    2664      444        3     0.00000   55.57032   36.54488    9.31210
    2665      444        3     0.00000   83.96091   37.00695   15.99460
    2666      444        3     0.00000   52.91696   31.94913    9.31210
    2667      444        3     0.00000   65.08703   49.04592    1.39176
    2668      444        3     0.00000   53.42799   29.44915    8.17023
    2669      444        3     0.00000   76.86447   34.05195   22.59643
    2670      444        3     0.00000   60.13321   33.91050    1.86094
    2671      444        3     0.00000   57.99059   43.80665    6.37837
    2672      444        3     0.00000   60.64424   35.82039    3.83731
    2673      444        3     0.00000   80.90724   42.04362    1.39176
    2674      444        3     0.00000   55.57032   37.35231    8.17023
    2675      444        3     0.00000   61.04426   31.71785   15.99460
    2676      444        3     0.00000   57.99088   36.54488    9.31210
    2677      444        3     0.00000   79.91813   50.80895    6.37837
    2678      444        3     0.00000   57.47985   27.91724    3.83731
    2679      444        3     0.00000   62.03337   39.34105   22.59643
    2680      444        3     0.00000   56.08135   29.31475    1.86094
    2681      444        3     0.00000   75.01853   28.31800    6.37837
    2682      444        3     0.00000   52.21771   34.60925    3.83731
    2683      444        3     0.00000   74.02941   49.54060   22.59643
    2684      444        3     0.00000   54.12724   35.12164    1.86094
    2685      444        3     0.00000   66.93297   31.84407    1.39176
    2686      444        3     0.00000   61.34349   31.54542    8.17023
    2687      444        3     0.00000   67.92209   54.20880   15.99460
    2688      444        3     0.00000   59.43396   29.85287    9.31210
    2689      444        3     0.00000   67.92209   27.74693    7.18598
    2690      444        3     0.00000   87.82426   52.10287   13.86848
    2691      444        3     0.00000   66.93297   50.11167   21.78882
    2692      444        3     0.00000   89.73379   50.41032   15.01035
    2693      444        3     0.00000   74.02941   32.41513    0.58415
    2694      444        3     0.00000   82.51754   46.83410   21.31965
    2695      444        3     0.00000   75.01853   53.63773   16.80221
    2696      444        3     0.00000   80.60801   47.34648   19.34327
    2697      444        3     0.00000   65.08703   32.90982   21.78882
    2698      444        3     0.00000   81.81829   52.50658   15.01035
    2699      444        3     0.00000   83.96091   44.94879    7.18598
    2700      444        3     0.00000   81.30726   50.00660   13.86848
    2701      444        3     0.00000   57.99059   38.14908   16.80221
    2702      444        3     0.00000   89.03454   46.13534   19.34327
    2703      444        3     0.00000   76.86447   47.90378    0.58415
    2704      444        3     0.00000   88.52351   48.04524   21.31965
    2705      444        3     0.00000   79.91813   31.14679   16.80221
    2706      444        3     0.00000   85.87015   54.03850   19.34327
    2707      444        3     0.00000   62.03337   42.61469    0.58415
    2708      444        3     0.00000   84.47165   52.64099   21.31965
    2709      444        3     0.00000   80.90724   39.91212   21.78882
    2710      444        3     0.00000   83.96062   44.60343   15.01035
    2711      444        3     0.00000   61.04426   50.23788    7.18598
    2712      444        3     0.00000   86.38118   45.41085   13.86848
    2713      444        3     0.00000   85.17090   46.60298    8.61506
    2714      444        3     0.00000   85.17090   45.51854    7.61181
    2715      444        3     0.00000   90.84782   55.02148   21.52062
    2716      444        3     0.00000   91.04088   56.21737   22.36625
    2717      444        3     0.00000   79.49398   55.02148   21.52062
    2718      444        3     0.00000   79.30092   56.21737   22.36625
    2719      444        3     0.00000   85.17090   40.04783   17.88544
    2720      444        3     0.00000   85.17090   38.74048   17.19744
    2721      444        3     0.00000   87.39698   41.33306   21.52062
    2722      444        3     0.00000   88.33613   40.56793   22.36625
    2723      444        3     0.00000   82.94482   50.45867    8.61506
    2724      444        3     0.00000   82.00567   51.00089    7.61181
    2725      444        3     0.00000   77.26789   53.73625   17.88544
    2726      444        3     0.00000   76.13569   54.38992   17.19744
    2727      444        3     0.00000   93.07391   51.16579   21.52062
    2728      444        3     0.00000   94.20611   50.73503   22.36625
    2729      444        3     0.00000   93.07391   53.73625   17.88544
    2730      444        3     0.00000   94.20611   54.38992   17.19744
    2731      444        3     0.00000   82.94482   41.33306   21.52062
    2732      444        3     0.00000   82.00567   40.56793   22.36625
    2733      444        3     0.00000   77.26789   51.16579   21.52062
    2734      444        3     0.00000   76.13569   50.73503   22.36625
    2735      444        3     0.00000   87.39698   50.45867    8.61506
    2736      444        3     0.00000   88.33613   51.00089    7.61181
    2737      444        3     0.00000   59.00668   31.49706   14.56552
    2738      444        3     0.00000   59.94583   30.95485   15.56877
    2739      444        3     0.00000   48.87759   30.78995    1.65996
    2740      444        3     0.00000   47.74539   31.22071    0.81433
    2741      444        3     0.00000   54.55452   40.62267    1.65996
    2742      444        3     0.00000   53.61537   41.38781    0.81433
    2743      444        3     0.00000   64.68361   28.21949    5.29514
    2744      444        3     0.00000   65.81581   27.56581    5.98314
    2745      444        3     0.00000   62.45752   26.93426    1.65996
    2746      444        3     0.00000   62.65058   25.73836    0.81433
    2747      444        3     0.00000   56.78060   35.35275   14.56552
    2748      444        3     0.00000   56.78060   36.43719   15.56877
    2749      444        3     0.00000   56.78060   41.90790    5.29514
    2750      444        3     0.00000   56.78060   43.21526    5.98314
    2751      444        3     0.00000   51.10368   26.93426    1.65996
    2752      444        3     0.00000   50.91062   25.73836    0.81433
    2753      444        3     0.00000   48.87759   28.21949    5.29514
    2754      444        3     0.00000   47.74539   27.56581    5.98314
    2755      444        3     0.00000   64.68361   30.78995    1.65996
    2756      444        3     0.00000   65.81581   31.22071    0.81433
    2757      444        3     0.00000   59.00668   40.62267    1.65996
    2758      444        3     0.00000   59.94583   41.38781    0.81433
    2759      444        3     0.00000   54.55452   31.49706   14.56552
    2760      444        3     0.00000   53.61537   30.95485   15.56877
    2761      444        3     0.00000   87.28087   50.39163   12.12785
    2762      444        3     0.00000   88.06955   50.84698   13.29059
    2763      444        3     0.00000   90.16702   52.05796   16.84093
    2764      444        3     0.00000   89.48055   51.66162   15.59474
    2765      444        3     0.00000   80.17478   49.62158   20.28649
    2766      444        3     0.00000   80.86125   48.31455   20.32821
    2767      444        3     0.00000   83.06093   44.62260   20.28649
    2768      444        3     0.00000   82.27225   45.87063   20.32821
    2769      444        3     0.00000   85.17090   43.40441   16.84093
    2770      444        3     0.00000   85.17090   44.19709   15.59474
    2771      444        3     0.00000   85.17090   46.73706   12.12785
    2772      444        3     0.00000   85.17090   45.82637   13.29059
    2773      444        3     0.00000   82.28474   53.27615   20.28649
    2774      444        3     0.00000   83.75990   53.33515   20.32821
    2775      444        3     0.00000   88.05706   53.27615   20.28649
    2776      444        3     0.00000   86.58190   53.33515   20.32821
    2777      444        3     0.00000   90.16702   49.62158   20.28649
    2778      444        3     0.00000   89.48055   48.31455   20.32821
    2779      444        3     0.00000   87.28087   44.62260   20.28649
    2780      444        3     0.00000   88.06955   45.87063   20.32821
    2781      444        3     0.00000   80.17478   52.05796   16.84093
    2782      444        3     0.00000   80.86125   51.66162   15.59474
    2783      444        3     0.00000   83.06093   50.39163   12.12785
    2784      444        3     0.00000   82.27225   50.84698   13.29059
    2785      444        3     0.00000   54.67063   31.56410   11.05273
    2786      444        3     0.00000   53.88195   31.10876    9.89000
    2787      444        3     0.00000   51.78448   29.89778    6.33966
    2788      444        3     0.00000   52.47095   30.29412    7.58585
    2789      444        3     0.00000   58.89057   37.33313    2.89410
    2790      444        3     0.00000   59.67925   36.08511    2.85237
    2791      444        3     0.00000   61.77672   32.33416    2.89410
    2792      444        3     0.00000   61.09025   33.64119    2.85237
    2793      444        3     0.00000   61.77672   29.89778    6.33966
    2794      444        3     0.00000   61.09025   30.29412    7.58585
    2795      444        3     0.00000   58.89057   31.56410   11.05273
    2796      444        3     0.00000   59.67925   31.10876    9.89000
    2797      444        3     0.00000   54.67063   37.33313    2.89410
    2798      444        3     0.00000   53.88195   36.08511    2.85237
    2799      444        3     0.00000   51.78448   32.33416    2.89410
    2800      444        3     0.00000   52.47095   33.64119    2.85237
    2801      444        3     0.00000   53.89444   28.67959    2.89410
    2802      444        3     0.00000   55.36960   28.62058    2.85237
    2803      444        3     0.00000   59.66676   28.67959    2.89410
    2804      444        3     0.00000   58.19160   28.62058    2.85237
    2805      444        3     0.00000   56.78060   38.55132    6.33966
    2806      444        3     0.00000   56.78060   37.75865    7.58585
    2807      444        3     0.00000   56.78060   35.21867   11.05273
    2808      444        3     0.00000   56.78060   36.12937    9.89000
    2809      444        4     0.00000   87.51651   49.23278   11.66586
    2810      444        4     0.00000   86.28834   47.02194    9.04692
    2811      444        4     0.00000   89.87517   53.18436   17.34881
    2812      444        4     0.00000   90.73710   55.18375   20.26678
    2813      444        4     0.00000   80.46663   50.47588   21.17917
    2814      444        4     0.00000   79.60470   53.89344   22.09156
    2815      444        4     0.00000   82.82529   43.80075   19.34791
    2816      444        4     0.00000   84.05346   40.59464   18.13649
    2817      444        4     0.00000   86.29232   43.09397   17.34881
    2818      444        4     0.00000   87.59288   41.34782   20.26678
    2819      444        4     0.00000   84.04948   47.11242   11.66586
    2820      444        4     0.00000   82.74892   49.28146    9.04692
    2821      444        4     0.00000   81.69082   53.89114   19.34791
    2822      444        4     0.00000   78.30016   54.43057   18.13649
    2823      444        4     0.00000   88.65098   52.59624   21.17917
    2824      444        4     0.00000   92.04164   51.63392   22.09156
    2825      444        4     0.00000   90.99659   49.82843   19.34791
    2826      444        4     0.00000   93.15908   52.49511   18.13649
    2827      444        4     0.00000   86.39509   44.44820   21.17917
    2828      444        4     0.00000   83.86637   41.99297   22.09156
    2829      444        4     0.00000   79.34521   51.24200   17.34881
    2830      444        4     0.00000   77.18272   50.98876   20.26678
    2831      444        4     0.00000   83.94671   51.17513   11.66586
    2832      444        4     0.00000   86.47543   51.21693    9.04692
    2833      444        4     0.00000   55.55641   30.78061   11.51472
    2834      444        4     0.00000   58.08513   30.73881   14.13366
    2835      444        4     0.00000   50.95491   30.71373    5.83177
    2836      444        4     0.00000   48.79242   30.96698    2.91380
    2837      444        4     0.00000   58.00479   37.50753    2.00141
    2838      444        4     0.00000   55.47607   39.96276    1.08902
    2839      444        4     0.00000   62.60629   32.12730    3.83268
    2840      444        4     0.00000   64.76878   29.46063    5.04409
    2841      444        4     0.00000   61.48487   28.77138    5.83177
    2842      444        4     0.00000   62.34680   26.77199    2.91380
    2843      444        4     0.00000   59.12621   32.72296   11.51472
    2844      444        4     0.00000   57.89804   34.93380   14.13366
    2845      444        4     0.00000   54.43499   38.15498    3.83268
    2846      444        4     0.00000   55.66316   41.36109    5.04409
    2847      444        4     0.00000   52.07633   31.47985    2.00141
    2848      444        4     0.00000   51.21440   28.06230    1.08902
    2849      444        4     0.00000   53.30052   28.06459    3.83268
    2850      444        4     0.00000   49.90986   27.52516    5.04409
    2851      444        4     0.00000   60.26068   29.35950    2.00141
    2852      444        4     0.00000   63.65134   30.32182    1.08902
    2853      444        4     0.00000   57.90202   38.86177    5.83177
    2854      444        4     0.00000   59.20258   40.60792    2.91380
    2855      444        4     0.00000   55.65918   34.84332   11.51472
    2856      444        4     0.00000   54.35862   32.67428   14.13366
    2857      444        4     0.00000   54.43499   32.72296   11.51472
    2858      444        4     0.00000   55.66316   34.93380   14.13366
    2859      444        4     0.00000   52.07633   28.77138    5.83177
    2860      444        4     0.00000   51.21440   26.77199    2.91380
    2861      444        4     0.00000   61.48487   31.47985    2.00141
    2862      444        4     0.00000   62.34680   28.06230    1.08902
    2863      444        4     0.00000   59.12621   38.15498    3.83268
    2864      444        4     0.00000   57.89804   41.36109    5.04409
    2865      444        4     0.00000   55.65918   38.86177    5.83177
    2866      444        4     0.00000   54.35862   40.60792    2.91380
    2867      444        4     0.00000   57.90202   34.84332   11.51472
    2868      444        4     0.00000   59.20258   32.67428   14.13366
    2869      444        4     0.00000   60.26068   28.06459    3.83268
    2870      444        4     0.00000   63.65134   27.52516    5.04409
    2871      444        4     0.00000   53.30052   29.35950    2.00141
    2872      444        4     0.00000   49.90986   30.32182    1.08902
    2873      444        4     0.00000   50.95491   32.12730    3.83268
    2874      444        4     0.00000   48.79242   29.46063    5.04409
    2875      444        4     0.00000   55.55641   37.50753    2.00141
    2876      444        4     0.00000   58.08513   39.96276    1.08902
    2877      444        4     0.00000   62.60629   30.71373    5.83177
    2878      444        4     0.00000   64.76878   30.96698    2.91380
    2879      444        4     0.00000   58.00479   30.78061   11.51472
    2880      444        4     0.00000   55.47607   30.73881   14.13366
    2881      444        4     0.00000   86.39509   51.17513   11.66586
    2882      444        4     0.00000   83.86637   51.21693    9.04692
    2883      444        4     0.00000   90.99659   51.24200   17.34881
    2884      444        4     0.00000   93.15908   50.98876   20.26678
    2885      444        4     0.00000   83.94671   44.44820   21.17917
    2886      444        4     0.00000   86.47543   41.99297   22.09156
    2887      444        4     0.00000   79.34521   49.82843   19.34791
    2888      444        4     0.00000   77.18272   52.49511   18.13649
    2889      444        4     0.00000   80.46663   53.18436   17.34881
    2890      444        4     0.00000   79.60470   55.18375   20.26678
    2891      444        4     0.00000   82.82529   49.23278   11.66586
    2892      444        4     0.00000   84.05346   47.02194    9.04692
    2893      444        4     0.00000   87.51651   43.80075   19.34791
    2894      444        4     0.00000   86.28834   40.59464   18.13649
    2895      444        4     0.00000   89.87517   50.47588   21.17917
    2896      444        4     0.00000   90.73710   53.89344   22.09156
    2897      444        4     0.00000   88.65098   53.89114   19.34791
    2898      444        4     0.00000   92.04164   54.43057   18.13649
    2899      444        4     0.00000   81.69082   52.59624   21.17917
    2900      444        4     0.00000   78.30016   51.63392   22.09156
    2901      444        4     0.00000   84.04948   43.09397   17.34881
    2902      444        4     0.00000   82.74892   41.34782   20.26678
    2903      444        4     0.00000   86.29232   47.11242   11.66586
    2904      444        4     0.00000   87.59288   49.28146    9.04692
    2905      444        5     0.00000   85.17090   49.17344   10.36033
    2906      444        5     0.00000   90.90688   52.48511   19.72714
    2907      444        5     0.00000   79.43492   52.48511   19.72714
    2908      444        5     0.00000   85.17090   42.55011   19.72714
    2909      444        5     0.00000   56.78060   32.78229   12.82025
    2910      444        5     0.00000   51.04462   29.47063    3.45344
    2911      444        5     0.00000   56.78060   39.40563    3.45344
    2912      444        5     0.00000   62.51658   29.47063    3.45344
    2913      444        1     0.00000  101.04051   56.40227   33.57012
    2914      444        1     0.00000  104.52003   62.27816   41.98653
    2915      444        1     0.00000   94.21207   60.34466   44.72091
    2916      444        1     0.00000   97.69159   50.45097   41.98653
    2917      444        1     0.00000  101.04051   50.45097   41.98653
    2918      444        1     0.00000   97.69159   56.40227   33.57012
    2919      444        1     0.00000   94.21207   62.27816   41.98653
    2920      444        1     0.00000  104.52003   60.34466   44.72091
    2921      444        1     0.00000  106.19448   59.37791   41.98653
    2922      444        1     0.00000   99.36605   51.41772   44.72091
    2923      444        1     0.00000   92.53762   59.37791   41.98653
    2924      444        1     0.00000   99.36605   59.30252   33.57012
    2925      444        1     0.00000   70.97575   39.04437   35.97163
    2926      444        1     0.00000   64.14732   38.96897   27.55522
    2927      444        1     0.00000   70.97575   46.92917   24.82084
    2928      444        1     0.00000   77.80418   38.96897   27.55522
    2929      444        1     0.00000   76.12973   36.06872   27.55522
    2930      444        1     0.00000   72.65021   41.94462   35.97163
    2931      444        1     0.00000   69.30129   47.89592   27.55522
    2932      444        1     0.00000   65.82177   38.00222   24.82084
    2933      444        1     0.00000   65.82177   36.06872   27.55522
    2934      444        1     0.00000   76.12973   38.00222   24.82084
    2935      444        1     0.00000   72.65021   47.89592   27.55522
    2936      444        1     0.00000   69.30129   41.94462   35.97163
    2937      444        2     0.00000   73.17855   53.61266   30.67927
    2938      444        2     0.00000  103.44801   57.18183   36.58661
    2939      444        2     0.00000   91.07466   41.21898   43.83379
    2940      444        2     0.00000  102.50715   61.72644   38.64783
    2941      444        2     0.00000   79.26714   55.06655   24.25037
    2942      444        2     0.00000   96.22495   57.01300   45.31364
    2943      444        2     0.00000   97.16325   46.79558   40.32007
    2944      444        2     0.00000   95.28409   53.55480   41.71601
    2945      444        2     0.00000   75.33025   48.03786   43.83379
    2946      444        2     0.00000  101.56914   52.47003   38.64783
    2947      444        2     0.00000   95.01155   57.33951   30.67927
    2948      444        2     0.00000   97.16296   53.92753   36.58661
    2949      444        2     0.00000   77.11544   39.97670   40.32007
    2950      444        2     0.00000   98.10382   62.81120   41.71601
    2951      444        2     0.00000   93.22636   51.33970   24.25037
    2952      444        2     0.00000  100.62828   60.26730   45.31364
    2953      444        2     0.00000   81.23402   60.74805   40.32007
    2954      444        2     0.00000  104.71024   55.74105   41.71601
    2955      444        2     0.00000   83.01920   41.11408   24.25037
    2956      444        2     0.00000  101.24492   54.82675   45.31364
    2957      444        2     0.00000   89.10778   58.26348   43.83379
    2958      444        2     0.00000   94.02186   57.91058   38.64783
    2959      444        2     0.00000   87.32260   36.56816   30.67927
    2960      444        2     0.00000   97.48718   60.99769   36.58661
    2961      444        2     0.00000   87.32260   61.77873   38.86248
    2962      444        2     0.00000   69.09688   37.34920   32.95514
    2963      444        2     0.00000   89.10778   40.08340   25.70796
    2964      444        2     0.00000   65.63156   40.43630   30.89392
    2965      444        2     0.00000   83.01920   57.23281   45.29138
    2966      444        2     0.00000   72.85462   43.52014   24.22811
    2967      444        2     0.00000   81.23402   37.59883   29.22167
    2968      444        2     0.00000   76.31994   42.60584   27.82574
    2969      444        2     0.00000   91.07466   57.12790   25.70796
    2970      444        2     0.00000   74.11685   36.62045   30.89392
    2971      444        2     0.00000   73.17855   44.73423   38.86248
    2972      444        2     0.00000   75.05771   41.16506   32.95514
    2973      444        2     0.00000   97.16325   51.55131   29.22167
    2974      444        2     0.00000   66.89379   44.79209   27.82574
    2975      444        2     0.00000   79.26714   43.28033   45.29138
    2976      444        2     0.00000   67.83465   41.33388   24.22811
    2977      444        2     0.00000   77.11544   58.37019   29.22167
    2978      444        2     0.00000   69.71352   35.53568   27.82574
    2979      444        2     0.00000   93.22636   47.00719   45.29138
    2980      444        2     0.00000   72.23798   38.07959   24.22811
    2981      444        2     0.00000   75.33025   50.30902   25.70796
    2982      444        2     0.00000   73.17884   45.87685   30.89392
    2983      444        2     0.00000   95.01155   41.00737   38.86248
    2984      444        2     0.00000   68.77266   44.41935   32.95514
    2985      444        2     0.00000   97.16325   44.73423   38.86248
    2986      444        2     0.00000   66.89379   41.16506   32.95514
    2987      444        2     0.00000   79.26714   57.12790   25.70796
    2988      444        2     0.00000   67.83465   36.62045   30.89392
    2989      444        2     0.00000   91.07466   43.28033   45.29138
    2990      444        2     0.00000   74.11685   41.33388   24.22811
    2991      444        2     0.00000   73.17855   51.55131   29.22167
    2992      444        2     0.00000   75.05771   44.79209   27.82574
    2993      444        2     0.00000   95.01155   50.30902   25.70796
    2994      444        2     0.00000   68.77266   45.87685   30.89392
    2995      444        2     0.00000   75.33025   41.00737   38.86248
    2996      444        2     0.00000   73.17884   44.41935   32.95514
    2997      444        2     0.00000   93.22636   58.37019   29.22167
    2998      444        2     0.00000   72.23798   35.53568   27.82574
    2999      444        2     0.00000   77.11544   47.00719   45.29138
    3000      444        2     0.00000   69.71352   38.07959   24.22811
    3001      444        2     0.00000   89.10778   37.59883   29.22167
    3002      444        2     0.00000   65.63156   42.60584   27.82574
    3003      444        2     0.00000   87.32260   57.23281   45.29138
    3004      444        2     0.00000   69.09688   43.52014   24.22811
    3005      444        2     0.00000   81.23402   40.08340   25.70796
    3006      444        2     0.00000   76.31994   40.43630   30.89392
    3007      444        2     0.00000   83.01920   61.77873   38.86248
    3008      444        2     0.00000   72.85462   37.34920   32.95514
    3009      444        2     0.00000   83.01920   36.56816   30.67927
    3010      444        2     0.00000  101.24492   60.99769   36.58661
    3011      444        2     0.00000   81.23402   58.26348   43.83379
    3012      444        2     0.00000  104.71024   57.91058   38.64783
    3013      444        2     0.00000   87.32260   41.11408   24.25037
    3014      444        2     0.00000   97.48718   54.82675   45.31364
    3015      444        2     0.00000   89.10778   60.74805   40.32007
    3016      444        2     0.00000   94.02186   55.74105   41.71601
    3017      444        2     0.00000   79.26714   41.21898   43.83379
    3018      444        2     0.00000   96.22495   61.72644   38.64783
    3019      444        2     0.00000   97.16325   53.61266   30.67927
    3020      444        2     0.00000   95.28409   57.18183   36.58661
    3021      444        2     0.00000   73.17855   46.79558   40.32007
    3022      444        2     0.00000  103.44801   53.55480   41.71601
    3023      444        2     0.00000   91.07466   55.06655   24.25037
    3024      444        2     0.00000  102.50715   57.01300   45.31364
    3025      444        2     0.00000   93.22636   39.97670   40.32007
    3026      444        2     0.00000  100.62828   62.81120   41.71601
    3027      444        2     0.00000   77.11544   51.33970   24.25037
    3028      444        2     0.00000   98.10382   60.26730   45.31364
    3029      444        2     0.00000   95.01155   48.03786   43.83379
    3030      444        2     0.00000   97.16296   52.47003   38.64783
    3031      444        2     0.00000   75.33025   57.33951   30.67927
    3032      444        2     0.00000  101.56914   53.92753   36.58661
    3033      444        3     0.00000   72.18574   53.14436   30.36656
    3034      444        3     0.00000  103.22969   58.20218   37.04906
    3035      444        3     0.00000   91.05962   41.10539   44.96940
    3036      444        3     0.00000  102.71866   60.70216   38.19094
    3037      444        3     0.00000   79.28218   56.09936   23.76473
    3038      444        3     0.00000   96.01344   56.24081   44.50023
    3039      444        3     0.00000   98.15606   46.34466   39.98280
    3040      444        3     0.00000   95.50241   54.33092   42.52385
    3041      444        3     0.00000   75.23941   48.10769   44.96940
    3042      444        3     0.00000  100.57633   52.79900   38.19094
    3043      444        3     0.00000   95.10239   58.43346   30.36656
    3044      444        3     0.00000   98.15577   53.60643   37.04906
    3045      444        3     0.00000   76.22852   39.34236   39.98280
    3046      444        3     0.00000   98.66680   62.23407   42.52385
    3047      444        3     0.00000   94.11328   50.81026   23.76473
    3048      444        3     0.00000  100.06530   60.83656   44.50023
    3049      444        3     0.00000   81.12812   61.83331   39.98280
    3050      444        3     0.00000  103.92894   55.54206   42.52385
    3051      444        3     0.00000   82.11724   40.61071   23.76473
    3052      444        3     0.00000  102.01941   55.02967   44.50023
    3053      444        3     0.00000   89.21368   58.30724   44.96940
    3054      444        3     0.00000   94.80316   58.60589   38.19094
    3055      444        3     0.00000   88.22456   35.94251   30.36656
    3056      444        3     0.00000   96.71269   60.29844   37.04906
    3057      444        3     0.00000   88.22456   62.40438   39.17519
    3058      444        3     0.00000   68.32239   38.04844   32.49269
    3059      444        3     0.00000   89.21368   40.03964   24.57235
    3060      444        3     0.00000   66.41286   39.74099   31.35081
    3061      444        3     0.00000   82.11724   57.73618   45.77702
    3062      444        3     0.00000   73.62911   43.31721   25.04152
    3063      444        3     0.00000   81.12812   36.51358   29.55895
    3064      444        3     0.00000   75.53864   42.80483   27.01790
    3065      444        3     0.00000   91.05962   57.24149   24.57235
    3066      444        3     0.00000   74.32836   37.64473   31.35081
    3067      444        3     0.00000   72.18574   45.20252   39.17519
    3068      444        3     0.00000   74.83939   40.14471   32.49269
    3069      444        3     0.00000   98.15606   52.00223   29.55895
    3070      444        3     0.00000   67.11211   44.01597   27.01790
    3071      444        3     0.00000   79.28218   42.24753   45.77702
    3072      444        3     0.00000   67.62314   42.10607   25.04152
    3073      444        3     0.00000   76.22852   59.00452   29.55895
    3074      444        3     0.00000   70.27650   36.11281   27.01790
    3075      444        3     0.00000   94.11328   47.53662   45.77702
    3076      444        3     0.00000   71.67500   37.51032   25.04152
    3077      444        3     0.00000   75.23941   50.23919   24.57235
    3078      444        3     0.00000   72.18603   45.54788   31.35081
    3079      444        3     0.00000   95.10239   39.91343   39.17519
    3080      444        3     0.00000   69.76547   44.74046   32.49269
    3081      444        3     0.00000   98.15606   45.20252   39.17519
    3082      444        3     0.00000   67.11211   40.14471   32.49269
    3083      444        3     0.00000   79.28218   57.24149   24.57235
    3084      444        3     0.00000   67.62314   37.64473   31.35081
    3085      444        3     0.00000   91.05962   42.24753   45.77702
    3086      444        3     0.00000   74.32836   42.10607   25.04152
    3087      444        3     0.00000   72.18574   52.00223   29.55895
    3088      444        3     0.00000   74.83939   44.01597   27.01790
    3089      444        3     0.00000   95.10239   50.23919   24.57235
    3090      444        3     0.00000   69.76547   45.54788   31.35081
    3091      444        3     0.00000   75.23941   39.91343   39.17519
    3092      444        3     0.00000   72.18603   44.74046   32.49269
    3093      444        3     0.00000   94.11328   59.00452   29.55895
    3094      444        3     0.00000   71.67500   36.11281   27.01790
    3095      444        3     0.00000   76.22852   47.53662   45.77702
    3096      444        3     0.00000   70.27650   37.51032   25.04152
    3097      444        3     0.00000   89.21368   36.51358   29.55895
    3098      444        3     0.00000   66.41286   42.80483   27.01790
    3099      444        3     0.00000   88.22456   57.73618   45.77702
    3100      444        3     0.00000   68.32239   43.31721   25.04152
    3101      444        3     0.00000   81.12812   40.03964   24.57235
    3102      444        3     0.00000   75.53864   39.74099   31.35081
    3103      444        3     0.00000   82.11724   62.40438   39.17519
    3104      444        3     0.00000   73.62911   38.04844   32.49269
    3105      444        3     0.00000   82.11724   35.94251   30.36656
    3106      444        3     0.00000  102.01941   60.29844   37.04906
    3107      444        3     0.00000   81.12812   58.30724   44.96940
    3108      444        3     0.00000  103.92894   58.60589   38.19094
    3109      444        3     0.00000   88.22456   40.61071   23.76473
    3110      444        3     0.00000   96.71269   55.02967   44.50023
    3111      444        3     0.00000   89.21368   61.83331   39.98280
    3112      444        3     0.00000   94.80316   55.54206   42.52385
    3113      444        3     0.00000   79.28218   41.10539   44.96940
    3114      444        3     0.00000   96.01344   60.70216   38.19094
    3115      444        3     0.00000   98.15606   53.14436   30.36656
    3116      444        3     0.00000   95.50241   58.20218   37.04906
    3117      444        3     0.00000   72.18574   46.34466   39.98280
    3118      444        3     0.00000  103.22969   54.33092   42.52385
    3119      444        3     0.00000   91.05962   56.09936   23.76473
    3120      444        3     0.00000  102.71866   56.24081   44.50023
    3121      444        3     0.00000   94.11328   39.34236   39.98280
    3122      444        3     0.00000  100.06530   62.23407   42.52385
    3123      444        3     0.00000   76.22852   50.81026   23.76473
    3124      444        3     0.00000   98.66680   60.83656   44.50023
    3125      444        3     0.00000   95.10239   48.10769   44.96940
    3126      444        3     0.00000   98.15577   52.79900   38.19094
    3127      444        3     0.00000   75.23941   58.43346   30.36656
    3128      444        3     0.00000  100.57633   53.60643   37.04906
    3129      444        3     0.00000   99.36605   54.79856   31.79565
    3130      444        3     0.00000   99.36605   53.71412   30.79239
    3131      444        3     0.00000  105.04297   63.21705   44.70120
    3132      444        3     0.00000  105.23603   64.41295   45.54683
    3133      444        3     0.00000   93.68913   63.21705   44.70120
    3134      444        3     0.00000   93.49607   64.41295   45.54683
    3135      444        3     0.00000   99.36605   48.24341   41.06603
    3136      444        3     0.00000   99.36605   46.93605   40.37803
    3137      444        3     0.00000  101.59213   49.52864   44.70120
    3138      444        3     0.00000  102.53128   48.76350   45.54683
    3139      444        3     0.00000   97.13997   58.65425   31.79565
    3140      444        3     0.00000   96.20082   59.19646   30.79239
    3141      444        3     0.00000   91.46304   61.93182   41.06603
    3142      444        3     0.00000   90.33084   62.58550   40.37803
    3143      444        3     0.00000  107.26906   59.36136   44.70120
    3144      444        3     0.00000  108.40126   58.93060   45.54683
    3145      444        3     0.00000  107.26906   61.93182   41.06603
    3146      444        3     0.00000  108.40126   62.58550   40.37803
    3147      444        3     0.00000   97.13997   49.52864   44.70120
    3148      444        3     0.00000   96.20082   48.76350   45.54683
    3149      444        3     0.00000   91.46304   59.36136   44.70120
    3150      444        3     0.00000   90.33084   58.93060   45.54683
    3151      444        3     0.00000  101.59213   58.65425   31.79565
    3152      444        3     0.00000  102.53128   59.19646   30.79239
    3153      444        3     0.00000   73.20183   39.69264   37.74610
    3154      444        3     0.00000   74.14098   39.15042   38.74936
    3155      444        3     0.00000   63.07274   38.98552   24.84054
    3156      444        3     0.00000   61.94054   39.41628   23.99492
    3157      444        3     0.00000   68.74967   48.81825   24.84054
    3158      444        3     0.00000   67.81052   49.58338   23.99492
    3159      444        3     0.00000   78.87876   36.41506   28.47572
    3160      444        3     0.00000   80.01096   35.76139   29.16372
    3161      444        3     0.00000   76.65267   35.12983   24.84054
    3162      444        3     0.00000   76.84573   33.93394   23.99492
    3163      444        3     0.00000   70.97575   43.54833   37.74610
    3164      444        3     0.00000   70.97575   44.63277   38.74936
    3165      444        3     0.00000   70.97575   50.10348   28.47572
    3166      444        3     0.00000   70.97575   51.41083   29.16372
    3167      444        3     0.00000   65.29883   35.12983   24.84054
    3168      444        3     0.00000   65.10577   33.93394   23.99492
    3169      444        3     0.00000   63.07274   36.41506   28.47572
    3170      444        3     0.00000   61.94054   35.76139   29.16372
    3171      444        3     0.00000   78.87876   38.98552   24.84054
    3172      444        3     0.00000   80.01096   39.41628   23.99492
    3173      444        3     0.00000   73.20183   48.81825   24.84054
    3174      444        3     0.00000   74.14098   49.58338   23.99492
    3175      444        3     0.00000   68.74967   39.69264   37.74610
    3176      444        3     0.00000   67.81052   39.15042   38.74936
    3177      444        3     0.00000  101.47602   58.58721   35.30843
    3178      444        3     0.00000  102.26470   59.04255   36.47117
    3179      444        3     0.00000  104.36217   60.25353   40.02151
    3180      444        3     0.00000  103.67570   59.85719   38.77532
    3181      444        3     0.00000   94.36993   57.81715   43.46707
    3182      444        3     0.00000   95.05640   56.51012   43.50880
    3183      444        3     0.00000   97.25608   52.81818   43.46707
    3184      444        3     0.00000   96.46740   54.06620   43.50880
    3185      444        3     0.00000   99.36605   51.59999   40.02151
    3186      444        3     0.00000   99.36605   52.39266   38.77532
    3187      444        3     0.00000   99.36605   54.93264   35.30843
    3188      444        3     0.00000   99.36605   54.02194   36.47117
    3189      444        3     0.00000   96.47989   61.47172   43.46707
    3190      444        3     0.00000   97.95505   61.53073   43.50880
    3191      444        3     0.00000  102.25221   61.47172   43.46707
    3192      444        3     0.00000  100.77705   61.53073   43.50880
    3193      444        3     0.00000  104.36217   57.81715   43.46707
    3194      444        3     0.00000  103.67570   56.51012   43.50880
    3195      444        3     0.00000  101.47602   52.81818   43.46707
    3196      444        3     0.00000  102.26470   54.06620   43.50880
    3197      444        3     0.00000   94.36993   60.25353   40.02151
    3198      444        3     0.00000   95.05640   59.85719   38.77532
    3199      444        3     0.00000   97.25608   58.58721   35.30843
    3200      444        3     0.00000   96.46740   59.04255   36.47117
    3201      444        3     0.00000   68.86578   39.75968   34.23332
    3202      444        3     0.00000   68.07710   39.30433   33.07058
    3203      444        3     0.00000   65.97963   38.09335   29.52024
    3204      444        3     0.00000   66.66610   38.48969   30.76643
    3205      444        3     0.00000   73.08572   45.52871   26.07468
    3206      444        3     0.00000   73.87440   44.28068   26.03295
    3207      444        3     0.00000   75.97187   40.52973   26.07468
    3208      444        3     0.00000   75.28540   41.83676   26.03295
    3209      444        3     0.00000   75.97187   38.09335   29.52024
    3210      444        3     0.00000   75.28540   38.48969   30.76643
    3211      444        3     0.00000   73.08572   39.75968   34.23332
    3212      444        3     0.00000   73.87440   39.30433   33.07058
    3213      444        3     0.00000   68.86578   45.52871   26.07468
    3214      444        3     0.00000   68.07710   44.28068   26.03295
    3215      444        3     0.00000   65.97963   40.52973   26.07468
    3216      444        3     0.00000   66.66610   41.83676   26.03295
    3217      444        3     0.00000   68.08959   36.87516   26.07468
    3218      444        3     0.00000   69.56475   36.81616   26.03295
    3219      444        3     0.00000   73.86191   36.87516   26.07468
    3220      444        3     0.00000   72.38675   36.81616   26.03295
    3221      444        3     0.00000   70.97575   46.74690   29.52024
    3222      444        3     0.00000   70.97575   45.95422   30.76643
    3223      444        3     0.00000   70.97575   43.41425   34.23332
    3224      444        3     0.00000   70.97575   44.32494   33.07058
    3225      444        4     0.00000  101.71166   57.42835   34.84644
    3226      444        4     0.00000  100.48349   55.21751   32.22750
    3227      444        4     0.00000  104.07032   61.37993   40.52939
    3228      444        4     0.00000  104.93225   63.37932   43.44737
    3229      444        4     0.00000   94.66178   58.67146   44.35975
    3230      444        4     0.00000   93.79985   62.08901   45.27214
    3231      444        4     0.00000   97.02044   51.99633   42.52849
    3232      444        4     0.00000   98.24861   48.79022   41.31707
    3233      444        4     0.00000  100.48747   51.28954   40.52939
    3234      444        4     0.00000  101.78803   49.54339   43.44737
    3235      444        4     0.00000   98.24463   55.30799   34.84644
    3236      444        4     0.00000   96.94407   57.47703   32.22750
    3237      444        4     0.00000   95.88597   62.08672   42.52849
    3238      444        4     0.00000   92.49531   62.62615   41.31707
    3239      444        4     0.00000  102.84613   60.79182   44.35975
    3240      444        4     0.00000  106.23679   59.82949   45.27214
    3241      444        4     0.00000  105.19174   58.02401   42.52849
    3242      444        4     0.00000  107.35423   60.69068   41.31707
    3243      444        4     0.00000  100.59024   52.64378   44.35975
    3244      444        4     0.00000   98.06152   50.18855   45.27214
    3245      444        4     0.00000   93.54036   59.43758   40.52939
    3246      444        4     0.00000   91.37787   59.18434   43.44737
    3247      444        4     0.00000   98.14186   59.37070   34.84644
    3248      444        4     0.00000  100.67058   59.41250   32.22750
    3249      444        4     0.00000   69.75156   38.97618   34.69531
    3250      444        4     0.00000   72.28028   38.93438   37.31425
    3251      444        4     0.00000   65.15006   38.90931   29.01235
    3252      444        4     0.00000   62.98757   39.16255   26.09438
    3253      444        4     0.00000   72.19994   45.70311   25.18199
    3254      444        4     0.00000   69.67122   48.15834   24.26961
    3255      444        4     0.00000   76.80144   40.32288   27.01326
    3256      444        4     0.00000   78.96393   37.65620   28.22468
    3257      444        4     0.00000   75.68002   36.96695   29.01235
    3258      444        4     0.00000   76.54195   34.96756   26.09438
    3259      444        4     0.00000   73.32136   40.91853   34.69531
    3260      444        4     0.00000   72.09319   43.12937   37.31425
    3261      444        4     0.00000   68.63014   46.35056   27.01326
    3262      444        4     0.00000   69.85831   49.55667   28.22468
    3263      444        4     0.00000   66.27148   39.67543   25.18199
    3264      444        4     0.00000   65.40955   36.25787   24.26961
    3265      444        4     0.00000   67.49567   36.26017   27.01326
    3266      444        4     0.00000   64.10501   35.72074   28.22468
    3267      444        4     0.00000   74.45583   37.55507   25.18199
    3268      444        4     0.00000   77.84649   38.51739   24.26961
    3269      444        4     0.00000   72.09717   47.05734   29.01235
    3270      444        4     0.00000   73.39773   48.80349   26.09438
    3271      444        4     0.00000   69.85433   43.03889   34.69531
    3272      444        4     0.00000   68.55377   40.86985   37.31425
    3273      444        4     0.00000   68.63014   40.91853   34.69531
    3274      444        4     0.00000   69.85831   43.12937   37.31425
    3275      444        4     0.00000   66.27148   36.96695   29.01235
    3276      444        4     0.00000   65.40955   34.96756   26.09438
    3277      444        4     0.00000   75.68002   39.67543   25.18199
    3278      444        4     0.00000   76.54195   36.25787   24.26961
    3279      444        4     0.00000   73.32136   46.35056   27.01326
    3280      444        4     0.00000   72.09319   49.55667   28.22468
    3281      444        4     0.00000   69.85433   47.05734   29.01235
    3282      444        4     0.00000   68.55377   48.80349   26.09438
    3283      444        4     0.00000   72.09717   43.03889   34.69531
    3284      444        4     0.00000   73.39773   40.86985   37.31425
    3285      444        4     0.00000   74.45583   36.26017   27.01326
    3286      444        4     0.00000   77.84649   35.72074   28.22468
    3287      444        4     0.00000   67.49567   37.55507   25.18199
    3288      444        4     0.00000   64.10501   38.51739   24.26961
    3289      444        4     0.00000   65.15006   40.32288   27.01326
    3290      444        4     0.00000   62.98757   37.65620   28.22468
    3291      444        4     0.00000   69.75156   45.70311   25.18199
    3292      444        4     0.00000   72.28028   48.15834   24.26961
    3293      444        4     0.00000   76.80144   38.90931   29.01235
    3294      444        4     0.00000   78.96393   39.16255   26.09438
    3295      444        4     0.00000   72.19994   38.97618   34.69531
    3296      444        4     0.00000   69.67122   38.93438   37.31425
    3297      444        4     0.00000  100.59024   59.37070   34.84644
    3298      444        4     0.00000   98.06152   59.41250   32.22750
    3299      444        4     0.00000  105.19174   59.43758   40.52939
    3300      444        4     0.00000  107.35423   59.18434   43.44737
    3301      444        4     0.00000   98.14186   52.64378   44.35975
    3302      444        4     0.00000  100.67058   50.18855   45.27214
    3303      444        4     0.00000   93.54036   58.02401   42.52849
    3304      444        4     0.00000   91.37787   60.69068   41.31707
    3305      444        4     0.00000   94.66178   61.37993   40.52939
    3306      444        4     0.00000   93.79985   63.37932   43.44737
    3307      444        4     0.00000   97.02044   57.42835   34.84644
    3308      444        4     0.00000   98.24861   55.21751   32.22750
    3309      444        4     0.00000  101.71166   51.99633   42.52849
    3310      444        4     0.00000  100.48349   48.79022   41.31707
    3311      444        4     0.00000  104.07032   58.67146   44.35975
    3312      444        4     0.00000  104.93225   62.08901   45.27214
    3313      444        4     0.00000  102.84613   62.08672   42.52849
    3314      444        4     0.00000  106.23679   62.62615   41.31707
    3315      444        4     0.00000   95.88597   60.79182   44.35975
    3316      444        4     0.00000   92.49531   59.82949   45.27214
    3317      444        4     0.00000   98.24463   51.28954   40.52939
    3318      444        4     0.00000   96.94407   49.54339   43.44737
    3319      444        4     0.00000  100.48747   55.30799   34.84644
    3320      444        4     0.00000  101.78803   57.47703   32.22750
    3321      444        5     0.00000   99.36605   57.36902   33.54091
    3322      444        5     0.00000  105.10203   60.68068   42.90772
    3323      444        5     0.00000   93.63007   60.68068   42.90772
    3324      444        5     0.00000   99.36605   50.74568   42.90772
    3325      444        5     0.00000   70.97575   40.97787   36.00084
    3326      444        5     0.00000   65.23977   37.66620   26.63403
    3327      444        5     0.00000   70.97575   47.60120   26.63403
    3328      444        5     0.00000   76.71173   37.66620   26.63403

Bonds

       1        1        1      313
       2        1        1      314
       3        1        1      407
       4        1        1      408
       5        2        1      409
       6        1        2      315
       7        1        2      316
       8        1        2      401
       9        1        2      402
      10        2        2      410
      11        1        3      317
      12        1        3      318
      13        1        3      403
      14        1        3      404
      15        2        3      411
      16        1        4      319
      17        1        4      320
      18        1        4      405
      19        1        4      406
      20        2        4      412
      21        1        5      321
      22        1        5      322
      23        1        5      397
      24        1        5      398
      25        2        5      412
      26        1        6      323
      27        1        6      324
      28        1        6      395
      29        1        6      396
      30        2        6      409
      31        1        7      325
      32        1        7      326
      33        1        7      393
      34        1        7      394
      35        2        7      411
      36        1        8      327
      37        1        8      328
      38        1        8      399
      39        1        8      400
      40        2        8      410
      41        1        9      329
      42        1        9      330
      43        1        9      387
      44        1        9      388
      45        2        9      410
      46        1       10      331
      47        1       10      332
      48        1       10      389
      49        1       10      390
      50        2       10      412
      51        1       11      333
      52        1       11      334
      53        1       11      391
      54        1       11      392
      55        2       11      411
      56        1       12      335
      57        1       12      336
      58        1       12      385
      59        1       12      386
      60        2       12      409
      61        1       13      337
      62        1       13      338
      63        1       13      383
      64        1       13      384
      65        2       13      413
      66        1       14      339
      67        1       14      340
      68        1       14      377
      69        1       14      378
      70        2       14      414
      71        1       15      341
      72        1       15      342
      73        1       15      379
      74        1       15      380
      75        2       15      415
      76        1       16      343
      77        1       16      344
      78        1       16      381
      79        1       16      382
      80        2       16      416
      81        1       17      345
      82        1       17      346
      83        1       17      373
      84        1       17      374
      85        2       17      416
      86        1       18      347
      87        1       18      348
      88        1       18      371
      89        1       18      372
      90        2       18      413
      91        1       19      349
      92        1       19      350
      93        1       19      369
      94        1       19      370
      95        2       19      415
      96        1       20      351
      97        1       20      352
      98        1       20      375
      99        1       20      376
     100        2       20      414
     101        1       21      353
     102        1       21      354
     103        1       21      363
     104        1       21      364
     105        2       21      414
     106        1       22      355
     107        1       22      356
     108        1       22      365
     109        1       22      366
     110        2       22      416
     111        1       23      357
     112        1       23      358
     113        1       23      367
     114        1       23      368
     115        2       23      415
     116        1       24      359
     117        1       24      360
     118        1       24      361
     119        1       24      362
     120        2       24      413
     121        3       25      121
     122        3       26      122
     123        3       27      123
     124        3       28      124
     125        3       29      125
     126        3       30      126
     127        3       31      127
     128        3       32      128
     129        3       33      129
     130        3       34      130
     131        3       35      131
     132        3       36      132
     133        3       37      133
     134        3       38      134
     135        3       39      135
     136        3       40      136
     137        3       41      137
     138        3       42      138
     139        3       43      139
     140        3       44      140
     141        3       45      141
     142        3       46      142
     143        3       47      143
     144        3       48      144
     145        3       49      145
     146        3       50      146
     147        3       51      147
     148        3       52      148
     149        3       53      149
     150        3       54      150
     151        3       55      151
     152        3       56      152
     153        3       57      153
     154        3       58      154
     155        3       59      155
     156        3       60      156
     157        3       61      157
     158        3       62      158
     159        3       63      159
     160        3       64      160
     161        3       65      161
     162        3       66      162
     163        3       67      163
     164        3       68      164
     165        3       69      165
     166        3       70      166
     167        3       71      167
     168        3       72      168
     169        3       73      169
     170        3       74      170
     171        3       75      171
     172        3       76      172
     173        3       77      173
     174        3       78      174
     175        3       79      175
     176        3       80      176
     177        3       81      177
     178        3       82      178
     179        3       83      179
     180        3       84      180
     181        3       85      181
     182        3       86      182
     183        3       87      183
     184        3       88      184
     185        3       89      185
     186        3       90      186
     187        3       91      187
     188        3       92      188
     189        3       93      189
     190        3       94      190
     191        3       95      191
     192        3       96      192
     193        3       97      193
     194        3       98      194
     195        3       99      195
     196        3      100      196
     197        3      101      197
     198        3      102      198
     199        3      103      199
     200        3      104      200
     201        3      105      201
     202        3      106      202
     203        3      107      203
     204        3      108      204
     205        3      109      205
     206        3      110      206
     207        3      111      207
     208        3      112      208
     209        3      113      209
     210        3      114      210
     211        3      115      211
     212        3      116      212
     213        3      117      213
     214        3      118      214
     215        3      119      215
     216        3      120      216
     217        4      121      175
     218        4      121     1882
     219        4      122      196
     220        4      122      266
     221        4      123      173
     222        4      123     1052
     223        4      124      194
     224        4      124      268
     225        4      125      171
     226        4      125      638
     227        4      126      198
     228        4      126      270
     229        4      127      169
     230        4      127      224
     231        4      128      200
     232        4      128      272
     233        4      129      183
     234        4      129     1890
     235        4      130      216
     236        4      130      274
     237        4      131      181
     238        4      131      228
     239        4      132      214
     240        4      132      276
     241        4      133      179
     242        4      133     1062
     243        4      134      210
     244        4      134      278
     245        4      135      177
     246        4      135      648
     247        4      136      212
     248        4      136      280
     249        4      137      191
     250        4      137     1898
     251        4      138      206
     252        4      138      282
     253        4      139      189
     254        4      139      652
     255        4      140      208
     256        4      140      284
     257        4      141      187
     258        4      141      238
     259        4      142      204
     260        4      142      286
     261        4      143      185
     262        4      143     1072
     263        4      144      202
     264        4      144      288
     265        4      145      199
     266        4      145     1074
     267        4      146      172
     268        4      146      290
     269        4      147      197
     270        4      147     1908
     271        4      148      170
     272        4      148      292
     273        4      149      195
     274        4      149      662
     275        4      150      174
     276        4      150      294
     277        4      151      193
     278        4      151      248
     279        4      152      176
     280        4      152      296
     281        4      153      207
     282        4      153     1082
     283        4      154      192
     284        4      154      298
     285        4      155      205
     286        4      155      252
     287        4      156      190
     288        4      156      300
     289        4      157      203
     290        4      157     1918
     291        4      158      186
     292        4      158      302
     293        4      159      201
     294        4      159      672
     295        4      160      188
     296        4      160      304
     297        4      161      215
     298        4      161     1090
     299        4      162      182
     300        4      162      306
     301        4      163      213
     302        4      163      676
     303        4      164      184
     304        4      164      308
     305        4      165      211
     306        4      165      262
     307        4      166      180
     308        4      166      310
     309        4      167      209
     310        4      167     1928
     311        4      168      178
     312        4      168      312
     313        4      169     1916
     314        4      170      290
     315        4      171     1088
     316        4      172      292
     317        4      173      666
     318        4      174      296
     319        4      175      254
     320        4      176      294
     321        4      177     1910
     322        4      178      310
     323        4      179      242
     324        4      180      312
     325        4      181     1080
     326        4      182      308
     327        4      183      660
     328        4      184      306
     329        4      185     1922
     330        4      186      304
     331        4      187      678
     332        4      188      302
     333        4      189      260
     334        4      190      298
     335        4      191     1096
     336        4      192      300
     337        4      193     1060
     338        4      194      266
     339        4      195     1896
     340        4      196      268
     341        4      197      642
     342        4      198      272
     343        4      199      230
     344        4      200      270
     345        4      201     1054
     346        4      202      286
     347        4      203      218
     348        4      204      288
     349        4      205     1888
     350        4      206      284
     351        4      207      636
     352        4      208      282
     353        4      209     1066
     354        4      210      280
     355        4      211      654
     356        4      212      278
     357        4      213      236
     358        4      214      274
     359        4      215     1904
     360        4      216      276
     361        6      217      218
     362        5      217      314
     363        5      217      396
     364        6      219      220
     365        5      219      316
     366        5      219      400
     367        6      221      222
     368        5      221      318
     369        5      221      394
     370        6      223      224
     371        5      223      320
     372        5      223      398
     373        6      225      226
     374        5      225      322
     375        5      225      390
     376        6      227      228
     377        5      227      324
     378        5      227      386
     379        6      229      230
     380        5      229      326
     381        5      229      392
     382        6      231      232
     383        5      231      328
     384        5      231      388
     385        6      233      234
     386        5      233      330
     387        5      233      402
     388        6      235      236
     389        5      235      332
     390        5      235      406
     391        6      237      238
     392        5      237      334
     393        5      237      404
     394        6      239      240
     395        5      239      336
     396        5      239      408
     397        6      241      242
     398        5      241      338
     399        5      241      372
     400        6      243      244
     401        5      243      340
     402        5      243      376
     403        6      245      246
     404        5      245      342
     405        5      245      370
     406        6      247      248
     407        5      247      344
     408        5      247      374
     409        6      249      250
     410        5      249      346
     411        5      249      366
     412        6      251      252
     413        5      251      348
     414        5      251      362
     415        6      253      254
     416        5      253      350
     417        5      253      368
     418        6      255      256
     419        5      255      352
     420        5      255      364
     421        6      257      258
     422        5      257      354
     423        5      257      378
     424        6      259      260
     425        5      259      356
     426        5      259      382
     427        6      261      262
     428        5      261      358
     429        5      261      380
     430        6      263      264
     431        5      263      360
     432        5      263      384
     433        6      265      266
     434        5      265      313
     435        5      265      385
     436        6      267      268
     437        5      267      315
     438        5      267      387
     439        6      269      270
     440        5      269      317
     441        5      269      391
     442        6      271      272
     443        5      271      319
     444        5      271      389
     445        6      273      274
     446        5      273      321
     447        5      273      405
     448        6      275      276
     449        5      275      323
     450        5      275      407
     451        6      277      278
     452        5      277      325
     453        5      277      403
     454        6      279      280
     455        5      279      327
     456        5      279      401
     457        6      281      282
     458        5      281      329
     459        5      281      399
     460        6      283      284
     461        5      283      331
     462        5      283      397
     463        6      285      286
     464        5      285      333
     465        5      285      393
     466        6      287      288
     467        5      287      335
     468        5      287      395
     469        6      289      290
     470        5      289      337
     471        5      289      361
     472        6      291      292
     473        5      291      339
     474        5      291      363
     475        6      293      294
     476        5      293      341
     477        5      293      367
     478        6      295      296
     479        5      295      343
     480        5      295      365
     481        6      297      298
     482        5      297      345
     483        5      297      381
     484        6      299      300
     485        5      299      347
     486        5      299      383
     487        6      301      302
     488        5      301      349
     489        5      301      379
     490        6      303      304
     491        5      303      351
     492        5      303      377
     493        6      305      306
     494        5      305      353
     495        5      305      375
     496        6      307      308
     497        5      307      355
     498        5      307      373
     499        6      309      310
     500        5      309      357
     501        5      309      369
     502        6      311      312
     503        5      311      359
     504        5      311      371
     505        1      417      729
     506        1      417      730
     507        1      417      823
     508        1      417      824
     509        2      417      825
     510        1      418      731
     511        1      418      732
     512        1      418      817
     513        1      418      818
     514        2      418      826
     515        1      419      733
     516        1      419      734
     517        1      419      819
     518        1      419      820
     519        2      419      827
     520        1      420      735
     521        1      420      736
     522        1      420      821
     523        1      420      822
     524        2      420      828
     525        1      421      737
     526        1      421      738
     527        1      421      813
     528        1      421      814
     529        2      421      828
     530        1      422      739
     531        1      422      740
     532        1      422      811
     533        1      422      812
     534        2      422      825
     535        1      423      741
     536        1      423      742
     537        1      423      809
     538        1      423      810
     539        2      423      827
     540        1      424      743
     541        1      424      744
     542        1      424      815
     543        1      424      816
     544        2      424      826
     545        1      425      745
     546        1      425      746
     547        1      425      803
     548        1      425      804
     549        2      425      826
     550        1      426      747
     551        1      426      748
     552        1      426      805
     553        1      426      806
     554        2      426      828
     555        1      427      749
     556        1      427      750
     557        1      427      807
     558        1      427      808
     559        2      427      827
     560        1      428      751
     561        1      428      752
     562        1      428      801
     563        1      428      802
     564        2      428      825
     565        1      429      753
     566        1      429      754
     567        1      429      799
     568        1      429      800
     569        2      429      829
     570        1      430      755
     571        1      430      756
     572        1      430      793
     573        1      430      794
     574        2      430      830
     575        1      431      757
     576        1      431      758
     577        1      431      795
     578        1      431      796
     579        2      431      831
     580        1      432      759
     581        1      432      760
     582        1      432      797
     583        1      432      798
     584        2      432      832
     585        1      433      761
     586        1      433      762
     587        1      433      789
     588        1      433      790
     589        2      433      832
     590        1      434      763
     591        1      434      764
     592        1      434      787
     593        1      434      788
     594        2      434      829
     595        1      435      765
     596        1      435      766
     597        1      435      785
     598        1      435      786
     599        2      435      831
     600        1      436      767
     601        1      436      768
     602        1      436      791
     603        1      436      792
     604        2      436      830
     605        1      437      769
     606        1      437      770
     607        1      437      779
     608        1      437      780
     609        2      437      830
     610        1      438      771
     611        1      438      772
     612        1      438      781
     613        1      438      782
     614        2      438      832
     615        1      439      773
     616        1      439      774
     617        1      439      783
     618        1      439      784
     619        2      439      831
     620        1      440      775
     621        1      440      776
     622        1      440      777
     623        1      440      778
     624        2      440      829
     625        3      441      537
     626        3      442      538
     627        3      443      539
     628        3      444      540
     629        3      445      541
     630        3      446      542
     631        3      447      543
     632        3      448      544
     633        3      449      545
     634        3      450      546
     635        3      451      547
     636        3      452      548
     637        3      453      549
     638        3      454      550
     639        3      455      551
     640        3      456      552
     641        3      457      553
     642        3      458      554
     643        3      459      555
     644        3      460      556
     645        3      461      557
     646        3      462      558
     647        3      463      559
     648        3      464      560
     649        3      465      561
     650        3      466      562
     651        3      467      563
     652        3      468      564
     653        3      469      565
     654        3      470      566
     655        3      471      567
     656        3      472      568
     657        3      473      569
     658        3      474      570
     659        3      475      571
     660        3      476      572
     661        3      477      573
     662        3      478      574
     663        3      479      575
     664        3      480      576
     665        3      481      577
     666        3      482      578
     667        3      483      579
     668        3      484      580
     669        3      485      581
     670        3      486      582
     671        3      487      583
     672        3      488      584
     673        3      489      585
     674        3      490      586
     675        3      491      587
     676        3      492      588
     677        3      493      589
     678        3      494      590
     679        3      495      591
     680        3      496      592
     681        3      497      593
     682        3      498      594
     683        3      499      595
     684        3      500      596
     685        3      501      597
     686        3      502      598
     687        3      503      599
     688        3      504      600
     689        3      505      601
     690        3      506      602
     691        3      507      603
     692        3      508      604
     693        3      509      605
     694        3      510      606
     695        3      511      607
     696        3      512      608
     697        3      513      609
     698        3      514      610
     699        3      515      611
     700        3      516      612
     701        3      517      613
     702        3      518      614
     703        3      519      615
     704        3      520      616
     705        3      521      617
     706        3      522      618
     707        3      523      619
     708        3      524      620
     709        3      525      621
     710        3      526      622
     711        3      527      623
     712        3      528      624
     713        3      529      625
     714        3      530      626
     715        3      531      627
     716        3      532      628
     717        3      533      629
     718        3      534      630
     719        3      535      631
     720        3      536      632
     721        4      537      591
     722        4      537     2298
     723        4      538      612
     724        4      538      682
     725        4      539      589
     726        4      539     1468
     727        4      540      610
     728        4      540      684
     729        4      541      222
     730        4      541      587
     731        4      542      614
     732        4      542      686
     733        4      543      585
     734        4      543      640
     735        4      544      616
     736        4      544      688
     737        4      545      599
     738        4      545     2306
     739        4      546      632
     740        4      546      690
     741        4      547      597
     742        4      547      644
     743        4      548      630
     744        4      548      692
     745        4      549      595
     746        4      549     1478
     747        4      550      626
     748        4      550      694
     749        4      551      232
     750        4      551      593
     751        4      552      628
     752        4      552      696
     753        4      553      607
     754        4      553     2314
     755        4      554      622
     756        4      554      698
     757        4      555      236
     758        4      555      605
     759        4      556      624
     760        4      556      700
     761        4      557      603
     762        4      557      654
     763        4      558      620
     764        4      558      702
     765        4      559      601
     766        4      559     1488
     767        4      560      618
     768        4      560      704
     769        4      561      615
     770        4      561     1490
     771        4      562      588
     772        4      562      706
     773        4      563      613
     774        4      563     2324
     775        4      564      586
     776        4      564      708
     777        4      565      246
     778        4      565      611
     779        4      566      590
     780        4      566      710
     781        4      567      609
     782        4      567      664
     783        4      568      592
     784        4      568      712
     785        4      569      623
     786        4      569     1498
     787        4      570      608
     788        4      570      714
     789        4      571      621
     790        4      571      668
     791        4      572      606
     792        4      572      716
     793        4      573      619
     794        4      573     2334
     795        4      574      602
     796        4      574      718
     797        4      575      256
     798        4      575      617
     799        4      576      604
     800        4      576      720
     801        4      577      631
     802        4      577     1506
     803        4      578      598
     804        4      578      722
     805        4      579      260
     806        4      579      629
     807        4      580      600
     808        4      580      724
     809        4      581      627
     810        4      581      678
     811        4      582      596
     812        4      582      726
     813        4      583      625
     814        4      583     2344
     815        4      584      594
     816        4      584      728
     817        4      585     2332
     818        4      586      706
     819        4      587     1504
     820        4      588      708
     821        4      589      250
     822        4      590      712
     823        4      591      670
     824        4      592      710
     825        4      593     2326
     826        4      594      726
     827        4      595      658
     828        4      596      728
     829        4      597     1496
     830        4      598      724
     831        4      599      244
     832        4      600      722
     833        4      601     2338
     834        4      602      720
     835        4      603      262
     836        4      604      718
     837        4      605      676
     838        4      606      714
     839        4      607     1512
     840        4      608      716
     841        4      609     1476
     842        4      610      682
     843        4      611     2312
     844        4      612      684
     845        4      613      226
     846        4      614      688
     847        4      615      646
     848        4      616      686
     849        4      617     1470
     850        4      618      702
     851        4      619      634
     852        4      620      704
     853        4      621     2304
     854        4      622      700
     855        4      623      220
     856        4      624      698
     857        4      625     1482
     858        4      626      696
     859        4      627      238
     860        4      628      694
     861        4      629      652
     862        4      630      690
     863        4      631     2320
     864        4      632      692
     865        6      633      634
     866        5      633      730
     867        5      633      812
     868        6      635      636
     869        5      635      732
     870        5      635      816
     871        6      637      638
     872        5      637      734
     873        5      637      810
     874        6      639      640
     875        5      639      736
     876        5      639      814
     877        6      641      642
     878        5      641      738
     879        5      641      806
     880        6      643      644
     881        5      643      740
     882        5      643      802
     883        6      645      646
     884        5      645      742
     885        5      645      808
     886        6      647      648
     887        5      647      744
     888        5      647      804
     889        6      649      650
     890        5      649      746
     891        5      649      818
     892        6      651      652
     893        5      651      748
     894        5      651      822
     895        6      653      654
     896        5      653      750
     897        5      653      820
     898        6      655      656
     899        5      655      752
     900        5      655      824
     901        6      657      658
     902        5      657      754
     903        5      657      788
     904        6      659      660
     905        5      659      756
     906        5      659      792
     907        6      661      662
     908        5      661      758
     909        5      661      786
     910        6      663      664
     911        5      663      760
     912        5      663      790
     913        6      665      666
     914        5      665      762
     915        5      665      782
     916        6      667      668
     917        5      667      764
     918        5      667      778
     919        6      669      670
     920        5      669      766
     921        5      669      784
     922        6      671      672
     923        5      671      768
     924        5      671      780
     925        6      673      674
     926        5      673      770
     927        5      673      794
     928        6      675      676
     929        5      675      772
     930        5      675      798
     931        6      677      678
     932        5      677      774
     933        5      677      796
     934        6      679      680
     935        5      679      776
     936        5      679      800
     937        6      681      682
     938        5      681      729
     939        5      681      801
     940        6      683      684
     941        5      683      731
     942        5      683      803
     943        6      685      686
     944        5      685      733
     945        5      685      807
     946        6      687      688
     947        5      687      735
     948        5      687      805
     949        6      689      690
     950        5      689      737
     951        5      689      821
     952        6      691      692
     953        5      691      739
     954        5      691      823
     955        6      693      694
     956        5      693      741
     957        5      693      819
     958        6      695      696
     959        5      695      743
     960        5      695      817
     961        6      697      698
     962        5      697      745
     963        5      697      815
     964        6      699      700
     965        5      699      747
     966        5      699      813
     967        6      701      702
     968        5      701      749
     969        5      701      809
     970        6      703      704
     971        5      703      751
     972        5      703      811
     973        6      705      706
     974        5      705      753
     975        5      705      777
     976        6      707      708
     977        5      707      755
     978        5      707      779
     979        6      709      710
     980        5      709      757
     981        5      709      783
     982        6      711      712
     983        5      711      759
     984        5      711      781
     985        6      713      714
     986        5      713      761
     987        5      713      797
     988        6      715      716
     989        5      715      763
     990        5      715      799
     991        6      717      718
     992        5      717      765
     993        5      717      795
     994        6      719      720
     995        5      719      767
     996        5      719      793
     997        6      721      722
     998        5      721      769
     999        5      721      791
    1000        6      723      724
    1001        5      723      771
    1002        5      723      789
    1003        6      725      726
    1004        5      725      773
    1005        5      725      785
    1006        6      727      728
    1007        5      727      775
    1008        5      727      787
    1009        1      833     1145
    1010        1      833     1146
    1011        1      833     1239
    1012        1      833     1240
    1013        2      833     1241
    1014        1      834     1147
    1015        1      834     1148
    1016        1      834     1233
    1017        1      834     1234
    1018        2      834     1242
    1019        1      835     1149
    1020        1      835     1150
    1021        1      835     1235
    1022        1      835     1236
    1023        2      835     1243
    1024        1      836     1151
    1025        1      836     1152
    1026        1      836     1237
    1027        1      836     1238
    1028        2      836     1244
    1029        1      837     1153
    1030        1      837     1154
    1031        1      837     1229
    1032        1      837     1230
    1033        2      837     1244
    1034        1      838     1155
    1035        1      838     1156
    1036        1      838     1227
    1037        1      838     1228
    1038        2      838     1241
    1039        1      839     1157
    1040        1      839     1158
    1041        1      839     1225
    1042        1      839     1226
    1043        2      839     1243
    1044        1      840     1159
    1045        1      840     1160
    1046        1      840     1231
    1047        1      840     1232
    1048        2      840     1242
    1049        1      841     1161
    1050        1      841     1162
    1051        1      841     1219
    1052        1      841     1220
    1053        2      841     1242
    1054        1      842     1163
    1055        1      842     1164
    1056        1      842     1221
    1057        1      842     1222
    1058        2      842     1244
    1059        1      843     1165
    1060        1      843     1166
    1061        1      843     1223
    1062        1      843     1224
    1063        2      843     1243
    1064        1      844     1167
    1065        1      844     1168
    1066        1      844     1217
    1067        1      844     1218
    1068        2      844     1241
    1069        1      845     1169
    1070        1      845     1170
    1071        1      845     1215
    1072        1      845     1216
    1073        2      845     1245
    1074        1      846     1171
    1075        1      846     1172
    1076        1      846     1209
    1077        1      846     1210
    1078        2      846     1246
    1079        1      847     1173
    1080        1      847     1174
    1081        1      847     1211
    1082        1      847     1212
    1083        2      847     1247
    1084        1      848     1175
    1085        1      848     1176
    1086        1      848     1213
    1087        1      848     1214
    1088        2      848     1248
    1089        1      849     1177
    1090        1      849     1178
    1091        1      849     1205
    1092        1      849     1206
    1093        2      849     1248
    1094        1      850     1179
    1095        1      850     1180
    1096        1      850     1203
    1097        1      850     1204
    1098        2      850     1245
    1099        1      851     1181
    1100        1      851     1182
    1101        1      851     1201
    1102        1      851     1202
    1103        2      851     1247
    1104        1      852     1183
    1105        1      852     1184
    1106        1      852     1207
    1107        1      852     1208
    1108        2      852     1246
    1109        1      853     1185
    1110        1      853     1186
    1111        1      853     1195
    1112        1      853     1196
    1113        2      853     1246
    1114        1      854     1187
    1115        1      854     1188
    1116        1      854     1197
    1117        1      854     1198
    1118        2      854     1248
    1119        1      855     1189
    1120        1      855     1190
    1121        1      855     1199
    1122        1      855     1200
    1123        2      855     1247
    1124        1      856     1191
    1125        1      856     1192
    1126        1      856     1193
    1127        1      856     1194
    1128        2      856     1245
    1129        3      857      953
    1130        3      858      954
    1131        3      859      955
    1132        3      860      956
    1133        3      861      957
    1134        3      862      958
    1135        3      863      959
    1136        3      864      960
    1137        3      865      961
    1138        3      866      962
    1139        3      867      963
    1140        3      868      964
    1141        3      869      965
    1142        3      870      966
    1143        3      871      967
    1144        3      872      968
    1145        3      873      969
    1146        3      874      970
    1147        3      875      971
    1148        3      876      972
    1149        3      877      973
    1150        3      878      974
    1151        3      879      975
    1152        3      880      976
    1153        3      881      977
    1154        3      882      978
    1155        3      883      979
    1156        3      884      980
    1157        3      885      981
    1158        3      886      982
    1159        3      887      983
    1160        3      888      984
    1161        3      889      985
    1162        3      890      986
    1163        3      891      987
    1164        3      892      988
    1165        3      893      989
    1166        3      894      990
    1167        3      895      991
    1168        3      896      992
    1169        3      897      993
    1170        3      898      994
    1171        3      899      995
    1172        3      900      996
    1173        3      901      997
    1174        3      902      998
    1175        3      903      999
    1176        3      904     1000
    1177        3      905     1001
    1178        3      906     1002
    1179        3      907     1003
    1180        3      908     1004
    1181        3      909     1005
    1182        3      910     1006
    1183        3      911     1007
    1184        3      912     1008
    1185        3      913     1009
    1186        3      914     1010
    1187        3      915     1011
    1188        3      916     1012
    1189        3      917     1013
    1190        3      918     1014
    1191        3      919     1015
    1192        3      920     1016
    1193        3      921     1017
    1194        3      922     1018
    1195        3      923     1019
    1196        3      924     1020
    1197        3      925     1021
    1198        3      926     1022
    1199        3      927     1023
    1200        3      928     1024
    1201        3      929     1025
    1202        3      930     1026
    1203        3      931     1027
    1204        3      932     1028
    1205        3      933     1029
    1206        3      934     1030
    1207        3      935     1031
    1208        3      936     1032
    1209        3      937     1033
    1210        3      938     1034
    1211        3      939     1035
    1212        3      940     1036
    1213        3      941     1037
    1214        3      942     1038
    1215        3      943     1039
    1216        3      944     1040
    1217        3      945     1041
    1218        3      946     1042
    1219        3      947     1043
    1220        3      948     1044
    1221        3      949     1045
    1222        3      950     1046
    1223        3      951     1047
    1224        3      952     1048
    1225        4      953     1007
    1226        4      953     2714
    1227        4      954     1028
    1228        4      954     1098
    1229        4      955      220
    1230        4      955     1005
    1231        4      956     1026
    1232        4      956     1100
    1233        4      957     1003
    1234        4      957     1470
    1235        4      958     1030
    1236        4      958     1102
    1237        4      959     1001
    1238        4      959     1056
    1239        4      960     1032
    1240        4      960     1104
    1241        4      961     1015
    1242        4      961     2722
    1243        4      962     1048
    1244        4      962     1106
    1245        4      963     1013
    1246        4      963     1060
    1247        4      964     1046
    1248        4      964     1108
    1249        4      965      230
    1250        4      965     1011
    1251        4      966     1042
    1252        4      966     1110
    1253        4      967     1009
    1254        4      967     1480
    1255        4      968     1044
    1256        4      968     1112
    1257        4      969     1023
    1258        4      969     2730
    1259        4      970     1038
    1260        4      970     1114
    1261        4      971     1021
    1262        4      971     1484
    1263        4      972     1040
    1264        4      972     1116
    1265        4      973     1019
    1266        4      973     1070
    1267        4      974     1036
    1268        4      974     1118
    1269        4      975      240
    1270        4      975     1017
    1271        4      976     1034
    1272        4      976     1120
    1273        4      977      242
    1274        4      977     1031
    1275        4      978     1004
    1276        4      978     1122
    1277        4      979     1029
    1278        4      979     2740
    1279        4      980     1002
    1280        4      980     1124
    1281        4      981     1027
    1282        4      981     1494
    1283        4      982     1006
    1284        4      982     1126
    1285        4      983     1025
    1286        4      983     1080
    1287        4      984     1008
    1288        4      984     1128
    1289        4      985      250
    1290        4      985     1039
    1291        4      986     1024
    1292        4      986     1130
    1293        4      987     1037
    1294        4      987     1084
    1295        4      988     1022
    1296        4      988     1132
    1297        4      989     1035
    1298        4      989     2750
    1299        4      990     1018
    1300        4      990     1134
    1301        4      991     1033
    1302        4      991     1504
    1303        4      992     1020
    1304        4      992     1136
    1305        4      993      258
    1306        4      993     1047
    1307        4      994     1014
    1308        4      994     1138
    1309        4      995     1045
    1310        4      995     1508
    1311        4      996     1016
    1312        4      996     1140
    1313        4      997     1043
    1314        4      997     1094
    1315        4      998     1012
    1316        4      998     1142
    1317        4      999     1041
    1318        4      999     2760
    1319        4     1000     1010
    1320        4     1000     1144
    1321        4     1001     2748
    1322        4     1002     1122
    1323        4     1003      256
    1324        4     1004     1124
    1325        4     1005     1498
    1326        4     1006     1128
    1327        4     1007     1086
    1328        4     1008     1126
    1329        4     1009     2742
    1330        4     1010     1142
    1331        4     1011     1074
    1332        4     1012     1144
    1333        4     1013      248
    1334        4     1014     1140
    1335        4     1015     1492
    1336        4     1016     1138
    1337        4     1017     2754
    1338        4     1018     1136
    1339        4     1019     1510
    1340        4     1020     1134
    1341        4     1021     1092
    1342        4     1022     1130
    1343        4     1023      264
    1344        4     1024     1132
    1345        4     1025      228
    1346        4     1026     1098
    1347        4     1027     2728
    1348        4     1028     1100
    1349        4     1029     1474
    1350        4     1030     1104
    1351        4     1031     1062
    1352        4     1032     1102
    1353        4     1033      222
    1354        4     1034     1118
    1355        4     1035     1050
    1356        4     1036     1120
    1357        4     1037     2720
    1358        4     1038     1116
    1359        4     1039     1468
    1360        4     1040     1114
    1361        4     1041      234
    1362        4     1042     1112
    1363        4     1043     1486
    1364        4     1044     1110
    1365        4     1045     1068
    1366        4     1046     1106
    1367        4     1047     2736
    1368        4     1048     1108
    1369        6     1049     1050
    1370        5     1049     1146
    1371        5     1049     1228
    1372        6     1051     1052
    1373        5     1051     1148
    1374        5     1051     1232
    1375        6     1053     1054
    1376        5     1053     1150
    1377        5     1053     1226
    1378        6     1055     1056
    1379        5     1055     1152
    1380        5     1055     1230
    1381        6     1057     1058
    1382        5     1057     1154
    1383        5     1057     1222
    1384        6     1059     1060
    1385        5     1059     1156
    1386        5     1059     1218
    1387        6     1061     1062
    1388        5     1061     1158
    1389        5     1061     1224
    1390        6     1063     1064
    1391        5     1063     1160
    1392        5     1063     1220
    1393        6     1065     1066
    1394        5     1065     1162
    1395        5     1065     1234
    1396        6     1067     1068
    1397        5     1067     1164
    1398        5     1067     1238
    1399        6     1069     1070
    1400        5     1069     1166
    1401        5     1069     1236
    1402        6     1071     1072
    1403        5     1071     1168
    1404        5     1071     1240
    1405        6     1073     1074
    1406        5     1073     1170
    1407        5     1073     1204
    1408        6     1075     1076
    1409        5     1075     1172
    1410        5     1075     1208
    1411        6     1077     1078
    1412        5     1077     1174
    1413        5     1077     1202
    1414        6     1079     1080
    1415        5     1079     1176
    1416        5     1079     1206
    1417        6     1081     1082
    1418        5     1081     1178
    1419        5     1081     1198
    1420        6     1083     1084
    1421        5     1083     1180
    1422        5     1083     1194
    1423        6     1085     1086
    1424        5     1085     1182
    1425        5     1085     1200
    1426        6     1087     1088
    1427        5     1087     1184
    1428        5     1087     1196
    1429        6     1089     1090
    1430        5     1089     1186
    1431        5     1089     1210
    1432        6     1091     1092
    1433        5     1091     1188
    1434        5     1091     1214
    1435        6     1093     1094
    1436        5     1093     1190
    1437        5     1093     1212
    1438        6     1095     1096
    1439        5     1095     1192
    1440        5     1095     1216
    1441        6     1097     1098
    1442        5     1097     1145
    1443        5     1097     1217
    1444        6     1099     1100
    1445        5     1099     1147
    1446        5     1099     1219
    1447        6     1101     1102
    1448        5     1101     1149
    1449        5     1101     1223
    1450        6     1103     1104
    1451        5     1103     1151
    1452        5     1103     1221
    1453        6     1105     1106
    1454        5     1105     1153
    1455        5     1105     1237
    1456        6     1107     1108
    1457        5     1107     1155
    1458        5     1107     1239
    1459        6     1109     1110
    1460        5     1109     1157
    1461        5     1109     1235
    1462        6     1111     1112
    1463        5     1111     1159
    1464        5     1111     1233
    1465        6     1113     1114
    1466        5     1113     1161
    1467        5     1113     1231
    1468        6     1115     1116
    1469        5     1115     1163
    1470        5     1115     1229
    1471        6     1117     1118
    1472        5     1117     1165
    1473        5     1117     1225
    1474        6     1119     1120
    1475        5     1119     1167
    1476        5     1119     1227
    1477        6     1121     1122
    1478        5     1121     1169
    1479        5     1121     1193
    1480        6     1123     1124
    1481        5     1123     1171
    1482        5     1123     1195
    1483        6     1125     1126
    1484        5     1125     1173
    1485        5     1125     1199
    1486        6     1127     1128
    1487        5     1127     1175
    1488        5     1127     1197
    1489        6     1129     1130
    1490        5     1129     1177
    1491        5     1129     1213
    1492        6     1131     1132
    1493        5     1131     1179
    1494        5     1131     1215
    1495        6     1133     1134
    1496        5     1133     1181
    1497        5     1133     1211
    1498        6     1135     1136
    1499        5     1135     1183
    1500        5     1135     1209
    1501        6     1137     1138
    1502        5     1137     1185
    1503        5     1137     1207
    1504        6     1139     1140
    1505        5     1139     1187
    1506        5     1139     1205
    1507        6     1141     1142
    1508        5     1141     1189
    1509        5     1141     1201
    1510        6     1143     1144
    1511        5     1143     1191
    1512        5     1143     1203
    1513        1     1249     1561
    1514        1     1249     1562
    1515        1     1249     1655
    1516        1     1249     1656
    1517        2     1249     1657
    1518        1     1250     1563
    1519        1     1250     1564
    1520        1     1250     1649
    1521        1     1250     1650
    1522        2     1250     1658
    1523        1     1251     1565
    1524        1     1251     1566
    1525        1     1251     1651
    1526        1     1251     1652
    1527        2     1251     1659
    1528        1     1252     1567
    1529        1     1252     1568
    1530        1     1252     1653
    1531        1     1252     1654
    1532        2     1252     1660
    1533        1     1253     1569
    1534        1     1253     1570
    1535        1     1253     1645
    1536        1     1253     1646
    1537        2     1253     1660
    1538        1     1254     1571
    1539        1     1254     1572
    1540        1     1254     1643
    1541        1     1254     1644
    1542        2     1254     1657
    1543        1     1255     1573
    1544        1     1255     1574
    1545        1     1255     1641
    1546        1     1255     1642
    1547        2     1255     1659
    1548        1     1256     1575
    1549        1     1256     1576
    1550        1     1256     1647
    1551        1     1256     1648
    1552        2     1256     1658
    1553        1     1257     1577
    1554        1     1257     1578
    1555        1     1257     1635
    1556        1     1257     1636
    1557        2     1257     1658
    1558        1     1258     1579
    1559        1     1258     1580
    1560        1     1258     1637
    1561        1     1258     1638
    1562        2     1258     1660
    1563        1     1259     1581
    1564        1     1259     1582
    1565        1     1259     1639
    1566        1     1259     1640
    1567        2     1259     1659
    1568        1     1260     1583
    1569        1     1260     1584
    1570        1     1260     1633
    1571        1     1260     1634
    1572        2     1260     1657
    1573        1     1261     1585
    1574        1     1261     1586
    1575        1     1261     1631
    1576        1     1261     1632
    1577        2     1261     1661
    1578        1     1262     1587
    1579        1     1262     1588
    1580        1     1262     1625
    1581        1     1262     1626
    1582        2     1262     1662
    1583        1     1263     1589
    1584        1     1263     1590
    1585        1     1263     1627
    1586        1     1263     1628
    1587        2     1263     1663
    1588        1     1264     1591
    1589        1     1264     1592
    1590        1     1264     1629
    1591        1     1264     1630
    1592        2     1264     1664
    1593        1     1265     1593
    1594        1     1265     1594
    1595        1     1265     1621
    1596        1     1265     1622
    1597        2     1265     1664
    1598        1     1266     1595
    1599        1     1266     1596
    1600        1     1266     1619
    1601        1     1266     1620
    1602        2     1266     1661
    1603        1     1267     1597
    1604        1     1267     1598
    1605        1     1267     1617
    1606        1     1267     1618
    1607        2     1267     1663
    1608        1     1268     1599
    1609        1     1268     1600
    1610        1     1268     1623
    1611        1     1268     1624
    1612        2     1268     1662
    1613        1     1269     1601
    1614        1     1269     1602
    1615        1     1269     1611
    1616        1     1269     1612
    1617        2     1269     1662
    1618        1     1270     1603
    1619        1     1270     1604
    1620        1     1270     1613
    1621        1     1270     1614
    1622        2     1270     1664
    1623        1     1271     1605
    1624        1     1271     1606
    1625        1     1271     1615
    1626        1     1271     1616
    1627        2     1271     1663
    1628        1     1272     1607
    1629        1     1272     1608
    1630        1     1272     1609
    1631        1     1272     1610
    1632        2     1272     1661
    1633        3     1273     1369
    1634        3     1274     1370
    1635        3     1275     1371
    1636        3     1276     1372
    1637        3     1277     1373
    1638        3     1278     1374
    1639        3     1279     1375
    1640        3     1280     1376
    1641        3     1281     1377
    1642        3     1282     1378
    1643        3     1283     1379
    1644        3     1284     1380
    1645        3     1285     1381
    1646        3     1286     1382
    1647        3     1287     1383
    1648        3     1288     1384
    1649        3     1289     1385
    1650        3     1290     1386
    1651        3     1291     1387
    1652        3     1292     1388
    1653        3     1293     1389
    1654        3     1294     1390
    1655        3     1295     1391
    1656        3     1296     1392
    1657        3     1297     1393
    1658        3     1298     1394
    1659        3     1299     1395
    1660        3     1300     1396
    1661        3     1301     1397
    1662        3     1302     1398
    1663        3     1303     1399
    1664        3     1304     1400
    1665        3     1305     1401
    1666        3     1306     1402
    1667        3     1307     1403
    1668        3     1308     1404
    1669        3     1309     1405
    1670        3     1310     1406
    1671        3     1311     1407
    1672        3     1312     1408
    1673        3     1313     1409
    1674        3     1314     1410
    1675        3     1315     1411
    1676        3     1316     1412
    1677        3     1317     1413
    1678        3     1318     1414
    1679        3     1319     1415
    1680        3     1320     1416
    1681        3     1321     1417
    1682        3     1322     1418
    1683        3     1323     1419
    1684        3     1324     1420
    1685        3     1325     1421
    1686        3     1326     1422
    1687        3     1327     1423
    1688        3     1328     1424
    1689        3     1329     1425
    1690        3     1330     1426
    1691        3     1331     1427
    1692        3     1332     1428
    1693        3     1333     1429
    1694        3     1334     1430
    1695        3     1335     1431
    1696        3     1336     1432
    1697        3     1337     1433
    1698        3     1338     1434
    1699        3     1339     1435
    1700        3     1340     1436
    1701        3     1341     1437
    1702        3     1342     1438
    1703        3     1343     1439
    1704        3     1344     1440
    1705        3     1345     1441
    1706        3     1346     1442
    1707        3     1347     1443
    1708        3     1348     1444
    1709        3     1349     1445
    1710        3     1350     1446
    1711        3     1351     1447
    1712        3     1352     1448
    1713        3     1353     1449
    1714        3     1354     1450
    1715        3     1355     1451
    1716        3     1356     1452
    1717        3     1357     1453
    1718        3     1358     1454
    1719        3     1359     1455
    1720        3     1360     1456
    1721        3     1361     1457
    1722        3     1362     1458
    1723        3     1363     1459
    1724        3     1364     1460
    1725        3     1365     1461
    1726        3     1366     1462
    1727        3     1367     1463
    1728        3     1368     1464
    1729        4     1369     1423
    1730        4     1369     3130
    1731        4     1370     1444
    1732        4     1370     1514
    1733        4     1371      636
    1734        4     1371     1421
    1735        4     1372     1442
    1736        4     1372     1516
    1737        4     1373     1054
    1738        4     1373     1419
    1739        4     1374     1446
    1740        4     1374     1518
    1741        4     1375     1417
    1742        4     1375     1472
    1743        4     1376     1448
    1744        4     1376     1520
    1745        4     1377     1431
    1746        4     1377     3138
    1747        4     1378     1464
    1748        4     1378     1522
    1749        4     1379     1429
    1750        4     1379     1476
    1751        4     1380     1462
    1752        4     1380     1524
    1753        4     1381      646
    1754        4     1381     1427
    1755        4     1382     1458
    1756        4     1382     1526
    1757        4     1383     1064
    1758        4     1383     1425
    1759        4     1384     1460
    1760        4     1384     1528
    1761        4     1385     1439
    1762        4     1385     3146
    1763        4     1386     1454
    1764        4     1386     1530
    1765        4     1387     1068
    1766        4     1387     1437
    1767        4     1388     1456
    1768        4     1388     1532
    1769        4     1389     1435
    1770        4     1389     1486
    1771        4     1390     1452
    1772        4     1390     1534
    1773        4     1391      656
    1774        4     1391     1433
    1775        4     1392     1450
    1776        4     1392     1536
    1777        4     1393      658
    1778        4     1393     1447
    1779        4     1394     1420
    1780        4     1394     1538
    1781        4     1395     1445
    1782        4     1395     3156
    1783        4     1396     1418
    1784        4     1396     1540
    1785        4     1397     1078
    1786        4     1397     1443
    1787        4     1398     1422
    1788        4     1398     1542
    1789        4     1399     1441
    1790        4     1399     1496
    1791        4     1400     1424
    1792        4     1400     1544
    1793        4     1401      666
    1794        4     1401     1455
    1795        4     1402     1440
    1796        4     1402     1546
    1797        4     1403     1453
    1798        4     1403     1500
    1799        4     1404     1438
    1800        4     1404     1548
    1801        4     1405     1451
    1802        4     1405     3166
    1803        4     1406     1434
    1804        4     1406     1550
    1805        4     1407     1088
    1806        4     1407     1449
    1807        4     1408     1436
    1808        4     1408     1552
    1809        4     1409      674
    1810        4     1409     1463
    1811        4     1410     1430
    1812        4     1410     1554
    1813        4     1411     1092
    1814        4     1411     1461
    1815        4     1412     1432
    1816        4     1412     1556
    1817        4     1413     1459
    1818        4     1413     1510
    1819        4     1414     1428
    1820        4     1414     1558
    1821        4     1415     1457
    1822        4     1415     3176
    1823        4     1416     1426
    1824        4     1416     1560
    1825        4     1417     3164
    1826        4     1418     1538
    1827        4     1419      672
    1828        4     1420     1540
    1829        4     1421     1082
    1830        4     1422     1544
    1831        4     1423     1502
    1832        4     1424     1542
    1833        4     1425     3158
    1834        4     1426     1558
    1835        4     1427     1490
    1836        4     1428     1560
    1837        4     1429      664
    1838        4     1430     1556
    1839        4     1431     1076
    1840        4     1432     1554
    1841        4     1433     3170
    1842        4     1434     1552
    1843        4     1435     1094
    1844        4     1436     1550
    1845        4     1437     1508
    1846        4     1438     1546
    1847        4     1439      680
    1848        4     1440     1548
    1849        4     1441      644
    1850        4     1442     1514
    1851        4     1443     3144
    1852        4     1444     1516
    1853        4     1445     1058
    1854        4     1446     1520
    1855        4     1447     1478
    1856        4     1448     1518
    1857        4     1449      638
    1858        4     1450     1534
    1859        4     1451     1466
    1860        4     1452     1536
    1861        4     1453     3136
    1862        4     1454     1532
    1863        4     1455     1052
    1864        4     1456     1530
    1865        4     1457      650
    1866        4     1458     1528
    1867        4     1459     1070
    1868        4     1460     1526
    1869        4     1461     1484
    1870        4     1462     1522
    1871        4     1463     3152
    1872        4     1464     1524
    1873        6     1465     1466
    1874        5     1465     1562
    1875        5     1465     1644
    1876        6     1467     1468
    1877        5     1467     1564
    1878        5     1467     1648
    1879        6     1469     1470
    1880        5     1469     1566
    1881        5     1469     1642
    1882        6     1471     1472
    1883        5     1471     1568
    1884        5     1471     1646
    1885        6     1473     1474
    1886        5     1473     1570
    1887        5     1473     1638
    1888        6     1475     1476
    1889        5     1475     1572
    1890        5     1475     1634
    1891        6     1477     1478
    1892        5     1477     1574
    1893        5     1477     1640
    1894        6     1479     1480
    1895        5     1479     1576
    1896        5     1479     1636
    1897        6     1481     1482
    1898        5     1481     1578
    1899        5     1481     1650
    1900        6     1483     1484
    1901        5     1483     1580
    1902        5     1483     1654
    1903        6     1485     1486
    1904        5     1485     1582
    1905        5     1485     1652
    1906        6     1487     1488
    1907        5     1487     1584
    1908        5     1487     1656
    1909        6     1489     1490
    1910        5     1489     1586
    1911        5     1489     1620
    1912        6     1491     1492
    1913        5     1491     1588
    1914        5     1491     1624
    1915        6     1493     1494
    1916        5     1493     1590
    1917        5     1493     1618
    1918        6     1495     1496
    1919        5     1495     1592
    1920        5     1495     1622
    1921        6     1497     1498
    1922        5     1497     1594
    1923        5     1497     1614
    1924        6     1499     1500
    1925        5     1499     1596
    1926        5     1499     1610
    1927        6     1501     1502
    1928        5     1501     1598
    1929        5     1501     1616
    1930        6     1503     1504
    1931        5     1503     1600
    1932        5     1503     1612
    1933        6     1505     1506
    1934        5     1505     1602
    1935        5     1505     1626
    1936        6     1507     1508
    1937        5     1507     1604
    1938        5     1507     1630
    1939        6     1509     1510
    1940        5     1509     1606
    1941        5     1509     1628
    1942        6     1511     1512
    1943        5     1511     1608
    1944        5     1511     1632
    1945        6     1513     1514
    1946        5     1513     1561
    1947        5     1513     1633
    1948        6     1515     1516
    1949        5     1515     1563
    1950        5     1515     1635
    1951        6     1517     1518
    1952        5     1517     1565
    1953        5     1517     1639
    1954        6     1519     1520
    1955        5     1519     1567
    1956        5     1519     1637
    1957        6     1521     1522
    1958        5     1521     1569
    1959        5     1521     1653
    1960        6     1523     1524
    1961        5     1523     1571
    1962        5     1523     1655
    1963        6     1525     1526
    1964        5     1525     1573
    1965        5     1525     1651
    1966        6     1527     1528
    1967        5     1527     1575
    1968        5     1527     1649
    1969        6     1529     1530
    1970        5     1529     1577
    1971        5     1529     1647
    1972        6     1531     1532
    1973        5     1531     1579
    1974        5     1531     1645
    1975        6     1533     1534
    1976        5     1533     1581
    1977        5     1533     1641
    1978        6     1535     1536
    1979        5     1535     1583
    1980        5     1535     1643
    1981        6     1537     1538
    1982        5     1537     1585
    1983        5     1537     1609
    1984        6     1539     1540
    1985        5     1539     1587
    1986        5     1539     1611
    1987        6     1541     1542
    1988        5     1541     1589
    1989        5     1541     1615
    1990        6     1543     1544
    1991        5     1543     1591
    1992        5     1543     1613
    1993        6     1545     1546
    1994        5     1545     1593
    1995        5     1545     1629
    1996        6     1547     1548
    1997        5     1547     1595
    1998        5     1547     1631
    1999        6     1549     1550
    2000        5     1549     1597
    2001        5     1549     1627
    2002        6     1551     1552
    2003        5     1551     1599
    2004        5     1551     1625
    2005        6     1553     1554
    2006        5     1553     1601
    2007        5     1553     1623
    2008        6     1555     1556
    2009        5     1555     1603
    2010        5     1555     1621
    2011        6     1557     1558
    2012        5     1557     1605
    2013        5     1557     1617
    2014        6     1559     1560
    2015        5     1559     1607
    2016        5     1559     1619
    2017        1     1665     1977
    2018        1     1665     1978
    2019        1     1665     2071
    2020        1     1665     2072
    2021        2     1665     2073
    2022        1     1666     1979
    2023        1     1666     1980
    2024        1     1666     2065
    2025        1     1666     2066
    2026        2     1666     2074
    2027        1     1667     1981
    2028        1     1667     1982
    2029        1     1667     2067
    2030        1     1667     2068
    2031        2     1667     2075
    2032        1     1668     1983
    2033        1     1668     1984
    2034        1     1668     2069
    2035        1     1668     2070
    2036        2     1668     2076
    2037        1     1669     1985
    2038        1     1669     1986
    2039        1     1669     2061
    2040        1     1669     2062
    2041        2     1669     2076
    2042        1     1670     1987
    2043        1     1670     1988
    2044        1     1670     2059
    2045        1     1670     2060
    2046        2     1670     2073
    2047        1     1671     1989
    2048        1     1671     1990
    2049        1     1671     2057
    2050        1     1671     2058
    2051        2     1671     2075
    2052        1     1672     1991
    2053        1     1672     1992
    2054        1     1672     2063
    2055        1     1672     2064
    2056        2     1672     2074
    2057        1     1673     1993
    2058        1     1673     1994
    2059        1     1673     2051
    2060        1     1673     2052
    2061        2     1673     2074
    2062        1     1674     1995
    2063        1     1674     1996
    2064        1     1674     2053
    2065        1     1674     2054
    2066        2     1674     2076
    2067        1     1675     1997
    2068        1     1675     1998
    2069        1     1675     2055
    2070        1     1675     2056
    2071        2     1675     2075
    2072        1     1676     1999
    2073        1     1676     2000
    2074        1     1676     2049
    2075        1     1676     2050
    2076        2     1676     2073
    2077        1     1677     2001
    2078        1     1677     2002
    2079        1     1677     2047
    2080        1     1677     2048
    2081        2     1677     2077
    2082        1     1678     2003
    2083        1     1678     2004
    2084        1     1678     2041
    2085        1     1678     2042
    2086        2     1678     2078
    2087        1     1679     2005
    2088        1     1679     2006
    2089        1     1679     2043
    2090        1     1679     2044
    2091        2     1679     2079
    2092        1     1680     2007
    2093        1     1680     2008
    2094        1     1680     2045
    2095        1     1680     2046
    2096        2     1680     2080
    2097        1     1681     2009
    2098        1     1681     2010
    2099        1     1681     2037
    2100        1     1681     2038
    2101        2     1681     2080
    2102        1     1682     2011
    2103        1     1682     2012
    2104        1     1682     2035
    2105        1     1682     2036
    2106        2     1682     2077
    2107        1     1683     2013
    2108        1     1683     2014
    2109        1     1683     2033
    2110        1     1683     2034
    2111        2     1683     2079
    2112        1     1684     2015
    2113        1     1684     2016
    2114        1     1684     2039
    2115        1     1684     2040
    2116        2     1684     2078
    2117        1     1685     2017
    2118        1     1685     2018
    2119        1     1685     2027
    2120        1     1685     2028
    2121        2     1685     2078
    2122        1     1686     2019
    2123        1     1686     2020
    2124        1     1686     2029
    2125        1     1686     2030
    2126        2     1686     2080
    2127        1     1687     2021
    2128        1     1687     2022
    2129        1     1687     2031
    2130        1     1687     2032
    2131        2     1687     2079
    2132        1     1688     2023
    2133        1     1688     2024
    2134        1     1688     2025
    2135        1     1688     2026
    2136        2     1688     2077
    2137        3     1689     1785
    2138        3     1690     1786
    2139        3     1691     1787
    2140        3     1692     1788
    2141        3     1693     1789
    2142        3     1694     1790
    2143        3     1695     1791
    2144        3     1696     1792
    2145        3     1697     1793
    2146        3     1698     1794
    2147        3     1699     1795
    2148        3     1700     1796
    2149        3     1701     1797
    2150        3     1702     1798
    2151        3     1703     1799
    2152        3     1704     1800
    2153        3     1705     1801
    2154        3     1706     1802
    2155        3     1707     1803
    2156        3     1708     1804
    2157        3     1709     1805
    2158        3     1710     1806
    2159        3     1711     1807
    2160        3     1712     1808
    2161        3     1713     1809
    2162        3     1714     1810
    2163        3     1715     1811
    2164        3     1716     1812
    2165        3     1717     1813
    2166        3     1718     1814
    2167        3     1719     1815
    2168        3     1720     1816
    2169        3     1721     1817
    2170        3     1722     1818
    2171        3     1723     1819
    2172        3     1724     1820
    2173        3     1725     1821
    2174        3     1726     1822
    2175        3     1727     1823
    2176        3     1728     1824
    2177        3     1729     1825
    2178        3     1730     1826
    2179        3     1731     1827
    2180        3     1732     1828
    2181        3     1733     1829
    2182        3     1734     1830
    2183        3     1735     1831
    2184        3     1736     1832
    2185        3     1737     1833
    2186        3     1738     1834
    2187        3     1739     1835
    2188        3     1740     1836
    2189        3     1741     1837
    2190        3     1742     1838
    2191        3     1743     1839
    2192        3     1744     1840
    2193        3     1745     1841
    2194        3     1746     1842
    2195        3     1747     1843
    2196        3     1748     1844
    2197        3     1749     1845
    2198        3     1750     1846
    2199        3     1751     1847
    2200        3     1752     1848
    2201        3     1753     1849
    2202        3     1754     1850
    2203        3     1755     1851
    2204        3     1756     1852
    2205        3     1757     1853
    2206        3     1758     1854
    2207        3     1759     1855
    2208        3     1760     1856
    2209        3     1761     1857
    2210        3     1762     1858
    2211        3     1763     1859
    2212        3     1764     1860
    2213        3     1765     1861
    2214        3     1766     1862
    2215        3     1767     1863
    2216        3     1768     1864
    2217        3     1769     1865
    2218        3     1770     1866
    2219        3     1771     1867
    2220        3     1772     1868
    2221        3     1773     1869
    2222        3     1774     1870
    2223        3     1775     1871
    2224        3     1776     1872
    2225        3     1777     1873
    2226        3     1778     1874
    2227        3     1779     1875
    2228        3     1780     1876
    2229        3     1781     1877
    2230        3     1782     1878
    2231        3     1783     1879
    2232        3     1784     1880
    2233        4     1785      218
    2234        4     1785     1839
    2235        4     1786     1860
    2236        4     1786     1930
    2237        4     1787     1837
    2238        4     1787     2716
    2239        4     1788     1858
    2240        4     1788     1932
    2241        4     1789     1835
    2242        4     1789     2302
    2243        4     1790     1862
    2244        4     1790     1934
    2245        4     1791     1833
    2246        4     1791     1888
    2247        4     1792     1864
    2248        4     1792     1936
    2249        4     1793      226
    2250        4     1793     1847
    2251        4     1794     1880
    2252        4     1794     1938
    2253        4     1795     1845
    2254        4     1795     1892
    2255        4     1796     1878
    2256        4     1796     1940
    2257        4     1797     1843
    2258        4     1797     2726
    2259        4     1798     1874
    2260        4     1798     1942
    2261        4     1799     1841
    2262        4     1799     2312
    2263        4     1800     1876
    2264        4     1800     1944
    2265        4     1801      234
    2266        4     1801     1855
    2267        4     1802     1870
    2268        4     1802     1946
    2269        4     1803     1853
    2270        4     1803     2316
    2271        4     1804     1872
    2272        4     1804     1948
    2273        4     1805     1851
    2274        4     1805     1902
    2275        4     1806     1868
    2276        4     1806     1950
    2277        4     1807     1849
    2278        4     1807     2736
    2279        4     1808     1866
    2280        4     1808     1952
    2281        4     1809     1863
    2282        4     1809     2738
    2283        4     1810     1836
    2284        4     1810     1954
    2285        4     1811      244
    2286        4     1811     1861
    2287        4     1812     1834
    2288        4     1812     1956
    2289        4     1813     1859
    2290        4     1813     2326
    2291        4     1814     1838
    2292        4     1814     1958
    2293        4     1815     1857
    2294        4     1815     1912
    2295        4     1816     1840
    2296        4     1816     1960
    2297        4     1817     1871
    2298        4     1817     2746
    2299        4     1818     1856
    2300        4     1818     1962
    2301        4     1819     1869
    2302        4     1819     1916
    2303        4     1820     1854
    2304        4     1820     1964
    2305        4     1821      254
    2306        4     1821     1867
    2307        4     1822     1850
    2308        4     1822     1966
    2309        4     1823     1865
    2310        4     1823     2336
    2311        4     1824     1852
    2312        4     1824     1968
    2313        4     1825     1879
    2314        4     1825     2754
    2315        4     1826     1846
    2316        4     1826     1970
    2317        4     1827     1877
    2318        4     1827     2340
    2319        4     1828     1848
    2320        4     1828     1972
    2321        4     1829     1875
    2322        4     1829     1926
    2323        4     1830     1844
    2324        4     1830     1974
    2325        4     1831      264
    2326        4     1831     1873
    2327        4     1832     1842
    2328        4     1832     1976
    2329        4     1833      252
    2330        4     1834     1954
    2331        4     1835     2752
    2332        4     1836     1956
    2333        4     1837     2330
    2334        4     1838     1960
    2335        4     1839     1918
    2336        4     1840     1958
    2337        4     1841      246
    2338        4     1842     1974
    2339        4     1843     1906
    2340        4     1844     1976
    2341        4     1845     2744
    2342        4     1846     1972
    2343        4     1847     2324
    2344        4     1848     1970
    2345        4     1849      258
    2346        4     1850     1968
    2347        4     1851     2342
    2348        4     1852     1966
    2349        4     1853     1924
    2350        4     1854     1962
    2351        4     1855     2760
    2352        4     1856     1964
    2353        4     1857     2724
    2354        4     1858     1930
    2355        4     1859      232
    2356        4     1860     1932
    2357        4     1861     2306
    2358        4     1862     1936
    2359        4     1863     1894
    2360        4     1864     1934
    2361        4     1865     2718
    2362        4     1866     1950
    2363        4     1867     1882
    2364        4     1868     1952
    2365        4     1869      224
    2366        4     1870     1948
    2367        4     1871     2300
    2368        4     1872     1946
    2369        4     1873     2730
    2370        4     1874     1944
    2371        4     1875     2318
    2372        4     1876     1942
    2373        4     1877     1900
    2374        4     1878     1938
    2375        4     1879      240
    2376        4     1880     1940
    2377        6     1881     1882
    2378        5     1881     1978
    2379        5     1881     2060
    2380        6     1883     1884
    2381        5     1883     1980
    2382        5     1883     2064
    2383        6     1885     1886
    2384        5     1885     1982
    2385        5     1885     2058
    2386        6     1887     1888
    2387        5     1887     1984
    2388        5     1887     2062
    2389        6     1889     1890
    2390        5     1889     1986
    2391        5     1889     2054
    2392        6     1891     1892
    2393        5     1891     1988
    2394        5     1891     2050
    2395        6     1893     1894
    2396        5     1893     1990
    2397        5     1893     2056
    2398        6     1895     1896
    2399        5     1895     1992
    2400        5     1895     2052
    2401        6     1897     1898
    2402        5     1897     1994
    2403        5     1897     2066
    2404        6     1899     1900
    2405        5     1899     1996
    2406        5     1899     2070
    2407        6     1901     1902
    2408        5     1901     1998
    2409        5     1901     2068
    2410        6     1903     1904
    2411        5     1903     2000
    2412        5     1903     2072
    2413        6     1905     1906
    2414        5     1905     2002
    2415        5     1905     2036
    2416        6     1907     1908
    2417        5     1907     2004
    2418        5     1907     2040
    2419        6     1909     1910
    2420        5     1909     2006
    2421        5     1909     2034
    2422        6     1911     1912
    2423        5     1911     2008
    2424        5     1911     2038
    2425        6     1913     1914
    2426        5     1913     2010
    2427        5     1913     2030
    2428        6     1915     1916
    2429        5     1915     2012
    2430        5     1915     2026
    2431        6     1917     1918
    2432        5     1917     2014
    2433        5     1917     2032
    2434        6     1919     1920
    2435        5     1919     2016
    2436        5     1919     2028
    2437        6     1921     1922
    2438        5     1921     2018
    2439        5     1921     2042
    2440        6     1923     1924
    2441        5     1923     2020
    2442        5     1923     2046
    2443        6     1925     1926
    2444        5     1925     2022
    2445        5     1925     2044
    2446        6     1927     1928
    2447        5     1927     2024
    2448        5     1927     2048
    2449        6     1929     1930
    2450        5     1929     1977
    2451        5     1929     2049
    2452        6     1931     1932
    2453        5     1931     1979
    2454        5     1931     2051
    2455        6     1933     1934
    2456        5     1933     1981
    2457        5     1933     2055
    2458        6     1935     1936
    2459        5     1935     1983
    2460        5     1935     2053
    2461        6     1937     1938
    2462        5     1937     1985
    2463        5     1937     2069
    2464        6     1939     1940
    2465        5     1939     1987
    2466        5     1939     2071
    2467        6     1941     1942
    2468        5     1941     1989
    2469        5     1941     2067
    2470        6     1943     1944
    2471        5     1943     1991
    2472        5     1943     2065
    2473        6     1945     1946
    2474        5     1945     1993
    2475        5     1945     2063
    2476        6     1947     1948
    2477        5     1947     1995
    2478        5     1947     2061
    2479        6     1949     1950
    2480        5     1949     1997
    2481        5     1949     2057
    2482        6     1951     1952
    2483        5     1951     1999
    2484        5     1951     2059
    2485        6     1953     1954
    2486        5     1953     2001
    2487        5     1953     2025
    2488        6     1955     1956
    2489        5     1955     2003
    2490        5     1955     2027
    2491        6     1957     1958
    2492        5     1957     2005
    2493        5     1957     2031
    2494        6     1959     1960
    2495        5     1959     2007
    2496        5     1959     2029
    2497        6     1961     1962
    2498        5     1961     2009
    2499        5     1961     2045
    2500        6     1963     1964
    2501        5     1963     2011
    2502        5     1963     2047
    2503        6     1965     1966
    2504        5     1965     2013
    2505        5     1965     2043
    2506        6     1967     1968
    2507        5     1967     2015
    2508        5     1967     2041
    2509        6     1969     1970
    2510        5     1969     2017
    2511        5     1969     2039
    2512        6     1971     1972
    2513        5     1971     2019
    2514        5     1971     2037
    2515        6     1973     1974
    2516        5     1973     2021
    2517        5     1973     2033
    2518        6     1975     1976
    2519        5     1975     2023
    2520        5     1975     2035
    2521        1     2081     2393
    2522        1     2081     2394
    2523        1     2081     2487
    2524        1     2081     2488
    2525        2     2081     2489
    2526        1     2082     2395
    2527        1     2082     2396
    2528        1     2082     2481
    2529        1     2082     2482
    2530        2     2082     2490
    2531        1     2083     2397
    2532        1     2083     2398
    2533        1     2083     2483
    2534        1     2083     2484
    2535        2     2083     2491
    2536        1     2084     2399
    2537        1     2084     2400
    2538        1     2084     2485
    2539        1     2084     2486
    2540        2     2084     2492
    2541        1     2085     2401
    2542        1     2085     2402
    2543        1     2085     2477
    2544        1     2085     2478
    2545        2     2085     2492
    2546        1     2086     2403
    2547        1     2086     2404
    2548        1     2086     2475
    2549        1     2086     2476
    2550        2     2086     2489
    2551        1     2087     2405
    2552        1     2087     2406
    2553        1     2087     2473
    2554        1     2087     2474
    2555        2     2087     2491
    2556        1     2088     2407
    2557        1     2088     2408
    2558        1     2088     2479
    2559        1     2088     2480
    2560        2     2088     2490
    2561        1     2089     2409
    2562        1     2089     2410
    2563        1     2089     2467
    2564        1     2089     2468
    2565        2     2089     2490
    2566        1     2090     2411
    2567        1     2090     2412
    2568        1     2090     2469
    2569        1     2090     2470
    2570        2     2090     2492
    2571        1     2091     2413
    2572        1     2091     2414
    2573        1     2091     2471
    2574        1     2091     2472
    2575        2     2091     2491
    2576        1     2092     2415
    2577        1     2092     2416
    2578        1     2092     2465
    2579        1     2092     2466
    2580        2     2092     2489
    2581        1     2093     2417
    2582        1     2093     2418
    2583        1     2093     2463
    2584        1     2093     2464
    2585        2     2093     2493
    2586        1     2094     2419
    2587        1     2094     2420
    2588        1     2094     2457
    2589        1     2094     2458
    2590        2     2094     2494
    2591        1     2095     2421
    2592        1     2095     2422
    2593        1     2095     2459
    2594        1     2095     2460
    2595        2     2095     2495
    2596        1     2096     2423
    2597        1     2096     2424
    2598        1     2096     2461
    2599        1     2096     2462
    2600        2     2096     2496
    2601        1     2097     2425
    2602        1     2097     2426
    2603        1     2097     2453
    2604        1     2097     2454
    2605        2     2097     2496
    2606        1     2098     2427
    2607        1     2098     2428
    2608        1     2098     2451
    2609        1     2098     2452
    2610        2     2098     2493
    2611        1     2099     2429
    2612        1     2099     2430
    2613        1     2099     2449
    2614        1     2099     2450
    2615        2     2099     2495
    2616        1     2100     2431
    2617        1     2100     2432
    2618        1     2100     2455
    2619        1     2100     2456
    2620        2     2100     2494
    2621        1     2101     2433
    2622        1     2101     2434
    2623        1     2101     2443
    2624        1     2101     2444
    2625        2     2101     2494
    2626        1     2102     2435
    2627        1     2102     2436
    2628        1     2102     2445
    2629        1     2102     2446
    2630        2     2102     2496
    2631        1     2103     2437
    2632        1     2103     2438
    2633        1     2103     2447
    2634        1     2103     2448
    2635        2     2103     2495
    2636        1     2104     2439
    2637        1     2104     2440
    2638        1     2104     2441
    2639        1     2104     2442
    2640        2     2104     2493
    2641        3     2105     2201
    2642        3     2106     2202
    2643        3     2107     2203
    2644        3     2108     2204
    2645        3     2109     2205
    2646        3     2110     2206
    2647        3     2111     2207
    2648        3     2112     2208
    2649        3     2113     2209
    2650        3     2114     2210
    2651        3     2115     2211
    2652        3     2116     2212
    2653        3     2117     2213
    2654        3     2118     2214
    2655        3     2119     2215
    2656        3     2120     2216
    2657        3     2121     2217
    2658        3     2122     2218
    2659        3     2123     2219
    2660        3     2124     2220
    2661        3     2125     2221
    2662        3     2126     2222
    2663        3     2127     2223
    2664        3     2128     2224
    2665        3     2129     2225
    2666        3     2130     2226
    2667        3     2131     2227
    2668        3     2132     2228
    2669        3     2133     2229
    2670        3     2134     2230
    2671        3     2135     2231
    2672        3     2136     2232
    2673        3     2137     2233
    2674        3     2138     2234
    2675        3     2139     2235
    2676        3     2140     2236
    2677        3     2141     2237
    2678        3     2142     2238
    2679        3     2143     2239
    2680        3     2144     2240
    2681        3     2145     2241
    2682        3     2146     2242
    2683        3     2147     2243
    2684        3     2148     2244
    2685        3     2149     2245
    2686        3     2150     2246
    2687        3     2151     2247
    2688        3     2152     2248
    2689        3     2153     2249
    2690        3     2154     2250
    2691        3     2155     2251
    2692        3     2156     2252
    2693        3     2157     2253
    2694        3     2158     2254
    2695        3     2159     2255
    2696        3     2160     2256
    2697        3     2161     2257
    2698        3     2162     2258
    2699        3     2163     2259
    2700        3     2164     2260
    2701        3     2165     2261
    2702        3     2166     2262
    2703        3     2167     2263
    2704        3     2168     2264
    2705        3     2169     2265
    2706        3     2170     2266
    2707        3     2171     2267
    2708        3     2172     2268
    2709        3     2173     2269
    2710        3     2174     2270
    2711        3     2175     2271
    2712        3     2176     2272
    2713        3     2177     2273
    2714        3     2178     2274
    2715        3     2179     2275
    2716        3     2180     2276
    2717        3     2181     2277
    2718        3     2182     2278
    2719        3     2183     2279
    2720        3     2184     2280
    2721        3     2185     2281
    2722        3     2186     2282
    2723        3     2187     2283
    2724        3     2188     2284
    2725        3     2189     2285
    2726        3     2190     2286
    2727        3     2191     2287
    2728        3     2192     2288
    2729        3     2193     2289
    2730        3     2194     2290
    2731        3     2195     2291
    2732        3     2196     2292
    2733        3     2197     2293
    2734        3     2198     2294
    2735        3     2199     2295
    2736        3     2200     2296
    2737        4     2201      634
    2738        4     2201     2255
    2739        4     2202     2276
    2740        4     2202     2346
    2741        4     2203     2253
    2742        4     2203     3132
    2743        4     2204     2274
    2744        4     2204     2348
    2745        4     2205     1886
    2746        4     2205     2251
    2747        4     2206     2278
    2748        4     2206     2350
    2749        4     2207     2249
    2750        4     2207     2304
    2751        4     2208     2280
    2752        4     2208     2352
    2753        4     2209      642
    2754        4     2209     2263
    2755        4     2210     2296
    2756        4     2210     2354
    2757        4     2211     2261
    2758        4     2211     2308
    2759        4     2212     2294
    2760        4     2212     2356
    2761        4     2213     2259
    2762        4     2213     3142
    2763        4     2214     2290
    2764        4     2214     2358
    2765        4     2215     1896
    2766        4     2215     2257
    2767        4     2216     2292
    2768        4     2216     2360
    2769        4     2217      650
    2770        4     2217     2271
    2771        4     2218     2286
    2772        4     2218     2362
    2773        4     2219     1900
    2774        4     2219     2269
    2775        4     2220     2288
    2776        4     2220     2364
    2777        4     2221     2267
    2778        4     2221     2318
    2779        4     2222     2284
    2780        4     2222     2366
    2781        4     2223     2265
    2782        4     2223     3152
    2783        4     2224     2282
    2784        4     2224     2368
    2785        4     2225     2279
    2786        4     2225     3154
    2787        4     2226     2252
    2788        4     2226     2370
    2789        4     2227      660
    2790        4     2227     2277
    2791        4     2228     2250
    2792        4     2228     2372
    2793        4     2229     1910
    2794        4     2229     2275
    2795        4     2230     2254
    2796        4     2230     2374
    2797        4     2231     2273
    2798        4     2231     2328
    2799        4     2232     2256
    2800        4     2232     2376
    2801        4     2233     2287
    2802        4     2233     3162
    2803        4     2234     2272
    2804        4     2234     2378
    2805        4     2235     2285
    2806        4     2235     2332
    2807        4     2236     2270
    2808        4     2236     2380
    2809        4     2237      670
    2810        4     2237     2283
    2811        4     2238     2266
    2812        4     2238     2382
    2813        4     2239     1920
    2814        4     2239     2281
    2815        4     2240     2268
    2816        4     2240     2384
    2817        4     2241     2295
    2818        4     2241     3170
    2819        4     2242     2262
    2820        4     2242     2386
    2821        4     2243     1924
    2822        4     2243     2293
    2823        4     2244     2264
    2824        4     2244     2388
    2825        4     2245     2291
    2826        4     2245     2342
    2827        4     2246     2260
    2828        4     2246     2390
    2829        4     2247      680
    2830        4     2247     2289
    2831        4     2248     2258
    2832        4     2248     2392
    2833        4     2249      668
    2834        4     2250     2370
    2835        4     2251     3168
    2836        4     2252     2372
    2837        4     2253     1914
    2838        4     2254     2376
    2839        4     2255     2334
    2840        4     2256     2374
    2841        4     2257      662
    2842        4     2258     2390
    2843        4     2259     2322
    2844        4     2260     2392
    2845        4     2261     3160
    2846        4     2262     2388
    2847        4     2263     1908
    2848        4     2264     2386
    2849        4     2265      674
    2850        4     2266     2384
    2851        4     2267     1926
    2852        4     2268     2382
    2853        4     2269     2340
    2854        4     2270     2378
    2855        4     2271     3176
    2856        4     2272     2380
    2857        4     2273     3140
    2858        4     2274     2346
    2859        4     2275      648
    2860        4     2276     2348
    2861        4     2277     1890
    2862        4     2278     2352
    2863        4     2279     2310
    2864        4     2280     2350
    2865        4     2281     3134
    2866        4     2282     2366
    2867        4     2283     2298
    2868        4     2284     2368
    2869        4     2285      640
    2870        4     2286     2364
    2871        4     2287     1884
    2872        4     2288     2362
    2873        4     2289     3146
    2874        4     2290     2360
    2875        4     2291     1902
    2876        4     2292     2358
    2877        4     2293     2316
    2878        4     2294     2354
    2879        4     2295      656
    2880        4     2296     2356
    2881        6     2297     2298
    2882        5     2297     2394
    2883        5     2297     2476
    2884        6     2299     2300
    2885        5     2299     2396
    2886        5     2299     2480
    2887        6     2301     2302
    2888        5     2301     2398
    2889        5     2301     2474
    2890        6     2303     2304
    2891        5     2303     2400
    2892        5     2303     2478
    2893        6     2305     2306
    2894        5     2305     2402
    2895        5     2305     2470
    2896        6     2307     2308
    2897        5     2307     2404
    2898        5     2307     2466
    2899        6     2309     2310
    2900        5     2309     2406
    2901        5     2309     2472
    2902        6     2311     2312
    2903        5     2311     2408
    2904        5     2311     2468
    2905        6     2313     2314
    2906        5     2313     2410
    2907        5     2313     2482
    2908        6     2315     2316
    2909        5     2315     2412
    2910        5     2315     2486
    2911        6     2317     2318
    2912        5     2317     2414
    2913        5     2317     2484
    2914        6     2319     2320
    2915        5     2319     2416
    2916        5     2319     2488
    2917        6     2321     2322
    2918        5     2321     2418
    2919        5     2321     2452
    2920        6     2323     2324
    2921        5     2323     2420
    2922        5     2323     2456
    2923        6     2325     2326
    2924        5     2325     2422
    2925        5     2325     2450
    2926        6     2327     2328
    2927        5     2327     2424
    2928        5     2327     2454
    2929        6     2329     2330
    2930        5     2329     2426
    2931        5     2329     2446
    2932        6     2331     2332
    2933        5     2331     2428
    2934        5     2331     2442
    2935        6     2333     2334
    2936        5     2333     2430
    2937        5     2333     2448
    2938        6     2335     2336
    2939        5     2335     2432
    2940        5     2335     2444
    2941        6     2337     2338
    2942        5     2337     2434
    2943        5     2337     2458
    2944        6     2339     2340
    2945        5     2339     2436
    2946        5     2339     2462
    2947        6     2341     2342
    2948        5     2341     2438
    2949        5     2341     2460
    2950        6     2343     2344
    2951        5     2343     2440
    2952        5     2343     2464
    2953        6     2345     2346
    2954        5     2345     2393
    2955        5     2345     2465
    2956        6     2347     2348
    2957        5     2347     2395
    2958        5     2347     2467
    2959        6     2349     2350
    2960        5     2349     2397
    2961        5     2349     2471
    2962        6     2351     2352
    2963        5     2351     2399
    2964        5     2351     2469
    2965        6     2353     2354
    2966        5     2353     2401
    2967        5     2353     2485
    2968        6     2355     2356
    2969        5     2355     2403
    2970        5     2355     2487
    2971        6     2357     2358
    2972        5     2357     2405
    2973        5     2357     2483
    2974        6     2359     2360
    2975        5     2359     2407
    2976        5     2359     2481
    2977        6     2361     2362
    2978        5     2361     2409
    2979        5     2361     2479
    2980        6     2363     2364
    2981        5     2363     2411
    2982        5     2363     2477
    2983        6     2365     2366
    2984        5     2365     2413
    2985        5     2365     2473
    2986        6     2367     2368
    2987        5     2367     2415
    2988        5     2367     2475
    2989        6     2369     2370
    2990        5     2369     2417
    2991        5     2369     2441
    2992        6     2371     2372
    2993        5     2371     2419
    2994        5     2371     2443
    2995        6     2373     2374
    2996        5     2373     2421
    2997        5     2373     2447
    2998        6     2375     2376
    2999        5     2375     2423
    3000        5     2375     2445
    3001        6     2377     2378
    3002        5     2377     2425
    3003        5     2377     2461
    3004        6     2379     2380
    3005        5     2379     2427
    3006        5     2379     2463
    3007        6     2381     2382
    3008        5     2381     2429
    3009        5     2381     2459
    3010        6     2383     2384
    3011        5     2383     2431
    3012        5     2383     2457
    3013        6     2385     2386
    3014        5     2385     2433
    3015        5     2385     2455
    3016        6     2387     2388
    3017        5     2387     2435
    3018        5     2387     2453
    3019        6     2389     2390
    3020        5     2389     2437
    3021        5     2389     2449
    3022        6     2391     2392
    3023        5     2391     2439
    3024        5     2391     2451
    3025        1     2497     2809
    3026        1     2497     2810
    3027        1     2497     2903
    3028        1     2497     2904
    3029        2     2497     2905
    3030        1     2498     2811
    3031        1     2498     2812
    3032        1     2498     2897
    3033        1     2498     2898
    3034        2     2498     2906
    3035        1     2499     2813
    3036        1     2499     2814
    3037        1     2499     2899
    3038        1     2499     2900
    3039        2     2499     2907
    3040        1     2500     2815
    3041        1     2500     2816
    3042        1     2500     2901
    3043        1     2500     2902
    3044        2     2500     2908
    3045        1     2501     2817
    3046        1     2501     2818
    3047        1     2501     2893
    3048        1     2501     2894
    3049        2     2501     2908
    3050        1     2502     2819
    3051        1     2502     2820
    3052        1     2502     2891
    3053        1     2502     2892
    3054        2     2502     2905
    3055        1     2503     2821
    3056        1     2503     2822
    3057        1     2503     2889
    3058        1     2503     2890
    3059        2     2503     2907
    3060        1     2504     2823
    3061        1     2504     2824
    3062        1     2504     2895
    3063        1     2504     2896
    3064        2     2504     2906
    3065        1     2505     2825
    3066        1     2505     2826
    3067        1     2505     2883
    3068        1     2505     2884
    3069        2     2505     2906
    3070        1     2506     2827
    3071        1     2506     2828
    3072        1     2506     2885
    3073        1     2506     2886
    3074        2     2506     2908
    3075        1     2507     2829
    3076        1     2507     2830
    3077        1     2507     2887
    3078        1     2507     2888
    3079        2     2507     2907
    3080        1     2508     2831
    3081        1     2508     2832
    3082        1     2508     2881
    3083        1     2508     2882
    3084        2     2508     2905
    3085        1     2509     2833
    3086        1     2509     2834
    3087        1     2509     2879
    3088        1     2509     2880
    3089        2     2509     2909
    3090        1     2510     2835
    3091        1     2510     2836
    3092        1     2510     2873
    3093        1     2510     2874
    3094        2     2510     2910
    3095        1     2511     2837
    3096        1     2511     2838
    3097        1     2511     2875
    3098        1     2511     2876
    3099        2     2511     2911
    3100        1     2512     2839
    3101        1     2512     2840
    3102        1     2512     2877
    3103        1     2512     2878
    3104        2     2512     2912
    3105        1     2513     2841
    3106        1     2513     2842
    3107        1     2513     2869
    3108        1     2513     2870
    3109        2     2513     2912
    3110        1     2514     2843
    3111        1     2514     2844
    3112        1     2514     2867
    3113        1     2514     2868
    3114        2     2514     2909
    3115        1     2515     2845
    3116        1     2515     2846
    3117        1     2515     2865
    3118        1     2515     2866
    3119        2     2515     2911
    3120        1     2516     2847
    3121        1     2516     2848
    3122        1     2516     2871
    3123        1     2516     2872
    3124        2     2516     2910
    3125        1     2517     2849
    3126        1     2517     2850
    3127        1     2517     2859
    3128        1     2517     2860
    3129        2     2517     2910
    3130        1     2518     2851
    3131        1     2518     2852
    3132        1     2518     2861
    3133        1     2518     2862
    3134        2     2518     2912
    3135        1     2519     2853
    3136        1     2519     2854
    3137        1     2519     2863
    3138        1     2519     2864
    3139        2     2519     2911
    3140        1     2520     2855
    3141        1     2520     2856
    3142        1     2520     2857
    3143        1     2520     2858
    3144        2     2520     2909
    3145        3     2521     2617
    3146        3     2522     2618
    3147        3     2523     2619
    3148        3     2524     2620
    3149        3     2525     2621
    3150        3     2526     2622
    3151        3     2527     2623
    3152        3     2528     2624
    3153        3     2529     2625
    3154        3     2530     2626
    3155        3     2531     2627
    3156        3     2532     2628
    3157        3     2533     2629
    3158        3     2534     2630
    3159        3     2535     2631
    3160        3     2536     2632
    3161        3     2537     2633
    3162        3     2538     2634
    3163        3     2539     2635
    3164        3     2540     2636
    3165        3     2541     2637
    3166        3     2542     2638
    3167        3     2543     2639
    3168        3     2544     2640
    3169        3     2545     2641
    3170        3     2546     2642
    3171        3     2547     2643
    3172        3     2548     2644
    3173        3     2549     2645
    3174        3     2550     2646
    3175        3     2551     2647
    3176        3     2552     2648
    3177        3     2553     2649
    3178        3     2554     2650
    3179        3     2555     2651
    3180        3     2556     2652
    3181        3     2557     2653
    3182        3     2558     2654
    3183        3     2559     2655
    3184        3     2560     2656
    3185        3     2561     2657
    3186        3     2562     2658
    3187        3     2563     2659
    3188        3     2564     2660
    3189        3     2565     2661
    3190        3     2566     2662
    3191        3     2567     2663
    3192        3     2568     2664
    3193        3     2569     2665
    3194        3     2570     2666
    3195        3     2571     2667
    3196        3     2572     2668
    3197        3     2573     2669
    3198        3     2574     2670
    3199        3     2575     2671
    3200        3     2576     2672
    3201        3     2577     2673
    3202        3     2578     2674
    3203        3     2579     2675
    3204        3     2580     2676
    3205        3     2581     2677
    3206        3     2582     2678
    3207        3     2583     2679
    3208        3     2584     2680
    3209        3     2585     2681
    3210        3     2586     2682
    3211        3     2587     2683
    3212        3     2588     2684
    3213        3     2589     2685
    3214        3     2590     2686
    3215        3     2591     2687
    3216        3     2592     2688
    3217        3     2593     2689
    3218        3     2594     2690
    3219        3     2595     2691
    3220        3     2596     2692
    3221        3     2597     2693
    3222        3     2598     2694
    3223        3     2599     2695
    3224        3     2600     2696
    3225        3     2601     2697
    3226        3     2602     2698
    3227        3     2603     2699
    3228        3     2604     2700
    3229        3     2605     2701
    3230        3     2606     2702
    3231        3     2607     2703
    3232        3     2608     2704
    3233        3     2609     2705
    3234        3     2610     2706
    3235        3     2611     2707
    3236        3     2612     2708
    3237        3     2613     2709
    3238        3     2614     2710
    3239        3     2615     2711
    3240        3     2616     2712
    3241        4     2617     1050
    3242        4     2617     2671
    3243        4     2618     2692
    3244        4     2618     2762
    3245        4     2619     1884
    3246        4     2619     2669
    3247        4     2620     2690
    3248        4     2620     2764
    3249        4     2621     2667
    3250        4     2621     3134
    3251        4     2622     2694
    3252        4     2622     2766
    3253        4     2623     2665
    3254        4     2623     2720
    3255        4     2624     2696
    3256        4     2624     2768
    3257        4     2625     1058
    3258        4     2625     2679
    3259        4     2626     2712
    3260        4     2626     2770
    3261        4     2627     2677
    3262        4     2627     2724
    3263        4     2628     2710
    3264        4     2628     2772
    3265        4     2629     1894
    3266        4     2629     2675
    3267        4     2630     2706
    3268        4     2630     2774
    3269        4     2631     2673
    3270        4     2631     3144
    3271        4     2632     2708
    3272        4     2632     2776
    3273        4     2633     1066
    3274        4     2633     2687
    3275        4     2634     2702
    3276        4     2634     2778
    3277        4     2635     2685
    3278        4     2635     3148
    3279        4     2636     2704
    3280        4     2636     2780
    3281        4     2637     2683
    3282        4     2637     2734
    3283        4     2638     2700
    3284        4     2638     2782
    3285        4     2639     1904
    3286        4     2639     2681
    3287        4     2640     2698
    3288        4     2640     2784
    3289        4     2641     1906
    3290        4     2641     2695
    3291        4     2642     2668
    3292        4     2642     2786
    3293        4     2643     1076
    3294        4     2643     2693
    3295        4     2644     2666
    3296        4     2644     2788
    3297        4     2645     2691
    3298        4     2645     3158
    3299        4     2646     2670
    3300        4     2646     2790
    3301        4     2647     2689
    3302        4     2647     2744
    3303        4     2648     2672
    3304        4     2648     2792
    3305        4     2649     1914
    3306        4     2649     2703
    3307        4     2650     2688
    3308        4     2650     2794
    3309        4     2651     2701
    3310        4     2651     2748
    3311        4     2652     2686
    3312        4     2652     2796
    3313        4     2653     1086
    3314        4     2653     2699
    3315        4     2654     2682
    3316        4     2654     2798
    3317        4     2655     2697
    3318        4     2655     3168
    3319        4     2656     2684
    3320        4     2656     2800
    3321        4     2657     1922
    3322        4     2657     2711
    3323        4     2658     2678
    3324        4     2658     2802
    3325        4     2659     2709
    3326        4     2659     3172
    3327        4     2660     2680
    3328        4     2660     2804
    3329        4     2661     2707
    3330        4     2661     2758
    3331        4     2662     2676
    3332        4     2662     2806
    3333        4     2663     1096
    3334        4     2663     2705
    3335        4     2664     2674
    3336        4     2664     2808
    3337        4     2665     1084
    3338        4     2666     2786
    3339        4     2667     1920
    3340        4     2668     2788
    3341        4     2669     3162
    3342        4     2670     2792
    3343        4     2671     2750
    3344        4     2672     2790
    3345        4     2673     1078
    3346        4     2674     2806
    3347        4     2675     2738
    3348        4     2676     2808
    3349        4     2677     1912
    3350        4     2678     2804
    3351        4     2679     3156
    3352        4     2680     2802
    3353        4     2681     1090
    3354        4     2682     2800
    3355        4     2683     3174
    3356        4     2684     2798
    3357        4     2685     2756
    3358        4     2686     2794
    3359        4     2687     1928
    3360        4     2688     2796
    3361        4     2689     1892
    3362        4     2690     2762
    3363        4     2691     1064
    3364        4     2692     2764
    3365        4     2693     3138
    3366        4     2694     2768
    3367        4     2695     2726
    3368        4     2696     2766
    3369        4     2697     1886
    3370        4     2698     2782
    3371        4     2699     2714
    3372        4     2700     2784
    3373        4     2701     1056
    3374        4     2702     2780
    3375        4     2703     3132
    3376        4     2704     2778
    3377        4     2705     1898
    3378        4     2706     2776
    3379        4     2707     3150
    3380        4     2708     2774
    3381        4     2709     2732
    3382        4     2710     2770
    3383        4     2711     1072
    3384        4     2712     2772
    3385        6     2713     2714
    3386        5     2713     2810
    3387        5     2713     2892
    3388        6     2715     2716
    3389        5     2715     2812
    3390        5     2715     2896
    3391        6     2717     2718
    3392        5     2717     2814
    3393        5     2717     2890
    3394        6     2719     2720
    3395        5     2719     2816
    3396        5     2719     2894
    3397        6     2721     2722
    3398        5     2721     2818
    3399        5     2721     2886
    3400        6     2723     2724
    3401        5     2723     2820
    3402        5     2723     2882
    3403        6     2725     2726
    3404        5     2725     2822
    3405        5     2725     2888
    3406        6     2727     2728
    3407        5     2727     2824
    3408        5     2727     2884
    3409        6     2729     2730
    3410        5     2729     2826
    3411        5     2729     2898
    3412        6     2731     2732
    3413        5     2731     2828
    3414        5     2731     2902
    3415        6     2733     2734
    3416        5     2733     2830
    3417        5     2733     2900
    3418        6     2735     2736
    3419        5     2735     2832
    3420        5     2735     2904
    3421        6     2737     2738
    3422        5     2737     2834
    3423        5     2737     2868
    3424        6     2739     2740
    3425        5     2739     2836
    3426        5     2739     2872
    3427        6     2741     2742
    3428        5     2741     2838
    3429        5     2741     2866
    3430        6     2743     2744
    3431        5     2743     2840
    3432        5     2743     2870
    3433        6     2745     2746
    3434        5     2745     2842
    3435        5     2745     2862
    3436        6     2747     2748
    3437        5     2747     2844
    3438        5     2747     2858
    3439        6     2749     2750
    3440        5     2749     2846
    3441        5     2749     2864
    3442        6     2751     2752
    3443        5     2751     2848
    3444        5     2751     2860
    3445        6     2753     2754
    3446        5     2753     2850
    3447        5     2753     2874
    3448        6     2755     2756
    3449        5     2755     2852
    3450        5     2755     2878
    3451        6     2757     2758
    3452        5     2757     2854
    3453        5     2757     2876
    3454        6     2759     2760
    3455        5     2759     2856
    3456        5     2759     2880
    3457        6     2761     2762
    3458        5     2761     2809
    3459        5     2761     2881
    3460        6     2763     2764
    3461        5     2763     2811
    3462        5     2763     2883
    3463        6     2765     2766
    3464        5     2765     2813
    3465        5     2765     2887
    3466        6     2767     2768
    3467        5     2767     2815
    3468        5     2767     2885
    3469        6     2769     2770
    3470        5     2769     2817
    3471        5     2769     2901
    3472        6     2771     2772
    3473        5     2771     2819
    3474        5     2771     2903
    3475        6     2773     2774
    3476        5     2773     2821
    3477        5     2773     2899
    3478        6     2775     2776
    3479        5     2775     2823
    3480        5     2775     2897
    3481        6     2777     2778
    3482        5     2777     2825
    3483        5     2777     2895
    3484        6     2779     2780
    3485        5     2779     2827
    3486        5     2779     2893
    3487        6     2781     2782
    3488        5     2781     2829
    3489        5     2781     2889
    3490        6     2783     2784
    3491        5     2783     2831
    3492        5     2783     2891
    3493        6     2785     2786
    3494        5     2785     2833
    3495        5     2785     2857
    3496        6     2787     2788
    3497        5     2787     2835
    3498        5     2787     2859
    3499        6     2789     2790
    3500        5     2789     2837
    3501        5     2789     2863
    3502        6     2791     2792
    3503        5     2791     2839
    3504        5     2791     2861
    3505        6     2793     2794
    3506        5     2793     2841
    3507        5     2793     2877
    3508        6     2795     2796
    3509        5     2795     2843
    3510        5     2795     2879
    3511        6     2797     2798
    3512        5     2797     2845
    3513        5     2797     2875
    3514        6     2799     2800
    3515        5     2799     2847
    3516        5     2799     2873
    3517        6     2801     2802
    3518        5     2801     2849
    3519        5     2801     2871
    3520        6     2803     2804
    3521        5     2803     2851
    3522        5     2803     2869
    3523        6     2805     2806
    3524        5     2805     2853
    3525        5     2805     2865
    3526        6     2807     2808
    3527        5     2807     2855
    3528        5     2807     2867
    3529        1     2913     3225
    3530        1     2913     3226
    3531        1     2913     3319
    3532        1     2913     3320
    3533        2     2913     3321
    3534        1     2914     3227
    3535        1     2914     3228
    3536        1     2914     3313
    3537        1     2914     3314
    3538        2     2914     3322
    3539        1     2915     3229
    3540        1     2915     3230
    3541        1     2915     3315
    3542        1     2915     3316
    3543        2     2915     3323
    3544        1     2916     3231
    3545        1     2916     3232
    3546        1     2916     3317
    3547        1     2916     3318
    3548        2     2916     3324
    3549        1     2917     3233
    3550        1     2917     3234
    3551        1     2917     3309
    3552        1     2917     3310
    3553        2     2917     3324
    3554        1     2918     3235
    3555        1     2918     3236
    3556        1     2918     3307
    3557        1     2918     3308
    3558        2     2918     3321
    3559        1     2919     3237
    3560        1     2919     3238
    3561        1     2919     3305
    3562        1     2919     3306
    3563        2     2919     3323
    3564        1     2920     3239
    3565        1     2920     3240
    3566        1     2920     3311
    3567        1     2920     3312
    3568        2     2920     3322
    3569        1     2921     3241
    3570        1     2921     3242
    3571        1     2921     3299
    3572        1     2921     3300
    3573        2     2921     3322
    3574        1     2922     3243
    3575        1     2922     3244
    3576        1     2922     3301
    3577        1     2922     3302
    3578        2     2922     3324
    3579        1     2923     3245
    3580        1     2923     3246
    3581        1     2923     3303
    3582        1     2923     3304
    3583        2     2923     3323
    3584        1     2924     3247
    3585        1     2924     3248
    3586        1     2924     3297
    3587        1     2924     3298
    3588        2     2924     3321
    3589        1     2925     3249
    3590        1     2925     3250
    3591        1     2925     3295
    3592        1     2925     3296
    3593        2     2925     3325
    3594        1     2926     3251
    3595        1     2926     3252
    3596        1     2926     3289
    3597        1     2926     3290
    3598        2     2926     3326
    3599        1     2927     3253
    3600        1     2927     3254
    3601        1     2927     3291
    3602        1     2927     3292
    3603        2     2927     3327
    3604        1     2928     3255
    3605        1     2928     3256
    3606        1     2928     3293
    3607        1     2928     3294
    3608        2     2928     3328
    3609        1     2929     3257
    3610        1     2929     3258
    3611        1     2929     3285
    3612        1     2929     3286
    3613        2     2929     3328
    3614        1     2930     3259
    3615        1     2930     3260
    3616        1     2930     3283
    3617        1     2930     3284
    3618        2     2930     3325
    3619        1     2931     3261
    3620        1     2931     3262
    3621        1     2931     3281
    3622        1     2931     3282
    3623        2     2931     3327
    3624        1     2932     3263
    3625        1     2932     3264
    3626        1     2932     3287
    3627        1     2932     3288
    3628        2     2932     3326
    3629        1     2933     3265
    3630        1     2933     3266
    3631        1     2933     3275
    3632        1     2933     3276
    3633        2     2933     3326
    3634        1     2934     3267
    3635        1     2934     3268
    3636        1     2934     3277
    3637        1     2934     3278
    3638        2     2934     3328
    3639        1     2935     3269
    3640        1     2935     3270
    3641        1     2935     3279
    3642        1     2935     3280
    3643        2     2935     3327
    3644        1     2936     3271
    3645        1     2936     3272
    3646        1     2936     3273
    3647        1     2936     3274
    3648        2     2936     3325
    3649        3     2937     3033
    3650        3     2938     3034
    3651        3     2939     3035
    3652        3     2940     3036
    3653        3     2941     3037
    3654        3     2942     3038
    3655        3     2943     3039
    3656        3     2944     3040
    3657        3     2945     3041
    3658        3     2946     3042
    3659        3     2947     3043
    3660        3     2948     3044
    3661        3     2949     3045
    3662        3     2950     3046
    3663        3     2951     3047
    3664        3     2952     3048
    3665        3     2953     3049
    3666        3     2954     3050
    3667        3     2955     3051
    3668        3     2956     3052
    3669        3     2957     3053
    3670        3     2958     3054
    3671        3     2959     3055
    3672        3     2960     3056
    3673        3     2961     3057
    3674        3     2962     3058
    3675        3     2963     3059
    3676        3     2964     3060
    3677        3     2965     3061
    3678        3     2966     3062
    3679        3     2967     3063
    3680        3     2968     3064
    3681        3     2969     3065
    3682        3     2970     3066
    3683        3     2971     3067
    3684        3     2972     3068
    3685        3     2973     3069
    3686        3     2974     3070
    3687        3     2975     3071
    3688        3     2976     3072
    3689        3     2977     3073
    3690        3     2978     3074
    3691        3     2979     3075
    3692        3     2980     3076
    3693        3     2981     3077
    3694        3     2982     3078
    3695        3     2983     3079
    3696        3     2984     3080
    3697        3     2985     3081
    3698        3     2986     3082
    3699        3     2987     3083
    3700        3     2988     3084
    3701        3     2989     3085
    3702        3     2990     3086
    3703        3     2991     3087
    3704        3     2992     3088
    3705        3     2993     3089
    3706        3     2994     3090
    3707        3     2995     3091
    3708        3     2996     3092
    3709        3     2997     3093
    3710        3     2998     3094
    3711        3     2999     3095
    3712        3     3000     3096
    3713        3     3001     3097
    3714        3     3002     3098
    3715        3     3003     3099
    3716        3     3004     3100
    3717        3     3005     3101
    3718        3     3006     3102
    3719        3     3007     3103
    3720        3     3008     3104
    3721        3     3009     3105
    3722        3     3010     3106
    3723        3     3011     3107
    3724        3     3012     3108
    3725        3     3013     3109
    3726        3     3014     3110
    3727        3     3015     3111
    3728        3     3016     3112
    3729        3     3017     3113
    3730        3     3018     3114
    3731        3     3019     3115
    3732        3     3020     3116
    3733        3     3021     3117
    3734        3     3022     3118
    3735        3     3023     3119
    3736        3     3024     3120
    3737        3     3025     3121
    3738        3     3026     3122
    3739        3     3027     3123
    3740        3     3028     3124
    3741        3     3029     3125
    3742        3     3030     3126
    3743        3     3031     3127
    3744        3     3032     3128
    3745        4     3033     1466
    3746        4     3033     3087
    3747        4     3034     3108
    3748        4     3034     3178
    3749        4     3035     2300
    3750        4     3035     3085
    3751        4     3036     3106
    3752        4     3036     3180
    3753        4     3037     2718
    3754        4     3037     3083
    3755        4     3038     3110
    3756        4     3038     3182
    3757        4     3039     3081
    3758        4     3039     3136
    3759        4     3040     3112
    3760        4     3040     3184
    3761        4     3041     1474
    3762        4     3041     3095
    3763        4     3042     3128
    3764        4     3042     3186
    3765        4     3043     3093
    3766        4     3043     3140
    3767        4     3044     3126
    3768        4     3044     3188
    3769        4     3045     2310
    3770        4     3045     3091
    3771        4     3046     3122
    3772        4     3046     3190
    3773        4     3047     2728
    3774        4     3047     3089
    3775        4     3048     3124
    3776        4     3048     3192
    3777        4     3049     1482
    3778        4     3049     3103
    3779        4     3050     3118
    3780        4     3050     3194
    3781        4     3051     2732
    3782        4     3051     3101
    3783        4     3052     3120
    3784        4     3052     3196
    3785        4     3053     3099
    3786        4     3053     3150
    3787        4     3054     3116
    3788        4     3054     3198
    3789        4     3055     2320
    3790        4     3055     3097
    3791        4     3056     3114
    3792        4     3056     3200
    3793        4     3057     2322
    3794        4     3057     3111
    3795        4     3058     3084
    3796        4     3058     3202
    3797        4     3059     1492
    3798        4     3059     3109
    3799        4     3060     3082
    3800        4     3060     3204
    3801        4     3061     2742
    3802        4     3061     3107
    3803        4     3062     3086
    3804        4     3062     3206
    3805        4     3063     3105
    3806        4     3063     3160
    3807        4     3064     3088
    3808        4     3064     3208
    3809        4     3065     2330
    3810        4     3065     3119
    3811        4     3066     3104
    3812        4     3066     3210
    3813        4     3067     3117
    3814        4     3067     3164
    3815        4     3068     3102
    3816        4     3068     3212
    3817        4     3069     1502
    3818        4     3069     3115
    3819        4     3070     3098
    3820        4     3070     3214
    3821        4     3071     2752
    3822        4     3071     3113
    3823        4     3072     3100
    3824        4     3072     3216
    3825        4     3073     2338
    3826        4     3073     3127
    3827        4     3074     3094
    3828        4     3074     3218
    3829        4     3075     2756
    3830        4     3075     3125
    3831        4     3076     3096
    3832        4     3076     3220
    3833        4     3077     3123
    3834        4     3077     3174
    3835        4     3078     3092
    3836        4     3078     3222
    3837        4     3079     1512
    3838        4     3079     3121
    3839        4     3080     3090
    3840        4     3080     3224
    3841        4     3081     1500
    3842        4     3082     3202
    3843        4     3083     2336
    3844        4     3084     3204
    3845        4     3085     2746
    3846        4     3086     3208
    3847        4     3087     3166
    3848        4     3088     3206
    3849        4     3089     1494
    3850        4     3090     3222
    3851        4     3091     3154
    3852        4     3092     3224
    3853        4     3093     2328
    3854        4     3094     3220
    3855        4     3095     2740
    3856        4     3096     3218
    3857        4     3097     1506
    3858        4     3098     3216
    3859        4     3099     2758
    3860        4     3100     3214
    3861        4     3101     3172
    3862        4     3102     3210
    3863        4     3103     2344
    3864        4     3104     3212
    3865        4     3105     2308
    3866        4     3106     3178
    3867        4     3107     1480
    3868        4     3108     3180
    3869        4     3109     2722
    3870        4     3110     3184
    3871        4     3111     3142
    3872        4     3112     3182
    3873        4     3113     2302
    3874        4     3114     3198
    3875        4     3115     3130
    3876        4     3116     3200
    3877        4     3117     1472
    3878        4     3118     3196
    3879        4     3119     2716
    3880        4     3120     3194
    3881        4     3121     2314
    3882        4     3122     3192
    3883        4     3123     2734
    3884        4     3124     3190
    3885        4     3125     3148
    3886        4     3126     3186
    3887        4     3127     1488
    3888        4     3128     3188
    3889        6     3129     3130
    3890        5     3129     3226
    3891        5     3129     3308
    3892        6     3131     3132
    3893        5     3131     3228
    3894        5     3131     3312
    3895        6     3133     3134
    3896        5     3133     3230
    3897        5     3133     3306
    3898        6     3135     3136
    3899        5     3135     3232
    3900        5     3135     3310
    3901        6     3137     3138
    3902        5     3137     3234
    3903        5     3137     3302
    3904        6     3139     3140
    3905        5     3139     3236
    3906        5     3139     3298
    3907        6     3141     3142
    3908        5     3141     3238
    3909        5     3141     3304
    3910        6     3143     3144
    3911        5     3143     3240
    3912        5     3143     3300
    3913        6     3145     3146
    3914        5     3145     3242
    3915        5     3145     3314
    3916        6     3147     3148
    3917        5     3147     3244
    3918        5     3147     3318
    3919        6     3149     3150
    3920        5     3149     3246
    3921        5     3149     3316
    3922        6     3151     3152
    3923        5     3151     3248
    3924        5     3151     3320
    3925        6     3153     3154
    3926        5     3153     3250
    3927        5     3153     3284
    3928        6     3155     3156
    3929        5     3155     3252
    3930        5     3155     3288
    3931        6     3157     3158
    3932        5     3157     3254
    3933        5     3157     3282
    3934        6     3159     3160
    3935        5     3159     3256
    3936        5     3159     3286
    3937        6     3161     3162
    3938        5     3161     3258
    3939        5     3161     3278
    3940        6     3163     3164
    3941        5     3163     3260
    3942        5     3163     3274
    3943        6     3165     3166
    3944        5     3165     3262
    3945        5     3165     3280
    3946        6     3167     3168
    3947        5     3167     3264
    3948        5     3167     3276
    3949        6     3169     3170
    3950        5     3169     3266
    3951        5     3169     3290
    3952        6     3171     3172
    3953        5     3171     3268
    3954        5     3171     3294
    3955        6     3173     3174
    3956        5     3173     3270
    3957        5     3173     3292
    3958        6     3175     3176
    3959        5     3175     3272
    3960        5     3175     3296
    3961        6     3177     3178
    3962        5     3177     3225
    3963        5     3177     3297
    3964        6     3179     3180
    3965        5     3179     3227
    3966        5     3179     3299
    3967        6     3181     3182
    3968        5     3181     3229
    3969        5     3181     3303
    3970        6     3183     3184
    3971        5     3183     3231
    3972        5     3183     3301
    3973        6     3185     3186
    3974        5     3185     3233
    3975        5     3185     3317
    3976        6     3187     3188
    3977        5     3187     3235
    3978        5     3187     3319
    3979        6     3189     3190
    3980        5     3189     3237
    3981        5     3189     3315
    3982        6     3191     3192
    3983        5     3191     3239
    3984        5     3191     3313
    3985        6     3193     3194
    3986        5     3193     3241
    3987        5     3193     3311
    3988        6     3195     3196
    3989        5     3195     3243
    3990        5     3195     3309
    3991        6     3197     3198
    3992        5     3197     3245
    3993        5     3197     3305
    3994        6     3199     3200
    3995        5     3199     3247
    3996        5     3199     3307
    3997        6     3201     3202
    3998        5     3201     3249
    3999        5     3201     3273
    4000        6     3203     3204
    4001        5     3203     3251
    4002        5     3203     3275
    4003        6     3205     3206
    4004        5     3205     3253
    4005        5     3205     3279
    4006        6     3207     3208
    4007        5     3207     3255
    4008        5     3207     3277
    4009        6     3209     3210
    4010        5     3209     3257
    4011        5     3209     3293
    4012        6     3211     3212
    4013        5     3211     3259
    4014        5     3211     3295
    4015        6     3213     3214
    4016        5     3213     3261
    4017        5     3213     3291
    4018        6     3215     3216
    4019        5     3215     3263
    4020        5     3215     3289
    4021        6     3217     3218
    4022        5     3217     3265
    4023        5     3217     3287
    4024        6     3219     3220
    4025        5     3219     3267
    4026        5     3219     3285
    4027        6     3221     3222
    4028        5     3221     3269
    4029        5     3221     3281
    4030        6     3223     3224
    4031        5     3223     3271
    4032        5     3223     3283

Angles

       1        1      313        1      314
       2        1      313        1      407
       3        1      313        1      408
       4        2      313        1      409
       5        1      314        1      407
       6        1      314        1      408
       7        2      314        1      409
       8        1      407        1      408
       9        2      407        1      409
      10        2      408        1      409
      11        1      315        2      316
      12        1      315        2      401
      13        1      315        2      402
      14        2      315        2      410
      15        1      316        2      401
      16        1      316        2      402
      17        2      316        2      410
      18        1      401        2      402
      19        2      401        2      410
      20        2      402        2      410
      21        1      317        3      318
      22        1      317        3      403
      23        1      317        3      404
      24        2      317        3      411
      25        1      318        3      403
      26        1      318        3      404
      27        2      318        3      411
      28        1      403        3      404
      29        2      403        3      411
      30        2      404        3      411
      31        1      319        4      320
      32        1      319        4      405
      33        1      319        4      406
      34        2      319        4      412
      35        1      320        4      405
      36        1      320        4      406
      37        2      320        4      412
      38        1      405        4      406
      39        2      405        4      412
      40        2      406        4      412
      41        1      321        5      322
      42        1      321        5      397
      43        1      321        5      398
      44        2      321        5      412
      45        1      322        5      397
      46        1      322        5      398
      47        2      322        5      412
      48        1      397        5      398
      49        2      397        5      412
      50        2      398        5      412
      51        1      323        6      324
      52        1      323        6      395
      53        1      323        6      396
      54        2      323        6      409
      55        1      324        6      395
      56        1      324        6      396
      57        2      324        6      409
      58        1      395        6      396
      59        2      395        6      409
      60        2      396        6      409
      61        1      325        7      326
      62        1      325        7      393
      63        1      325        7      394
      64        2      325        7      411
      65        1      326        7      393
      66        1      326        7      394
      67        2      326        7      411
      68        1      393        7      394
      69        2      393        7      411
      70        2      394        7      411
      71        1      327        8      328
      72        1      327        8      399
      73        1      327        8      400
      74        2      327        8      410
      75        1      328        8      399
      76        1      328        8      400
      77        2      328        8      410
      78        1      399        8      400
      79        2      399        8      410
      80        2      400        8      410
      81        1      329        9      330
      82        1      329        9      387
      83        1      329        9      388
      84        2      329        9      410
      85        1      330        9      387
      86        1      330        9      388
      87        2      330        9      410
      88        1      387        9      388
      89        2      387        9      410
      90        2      388        9      410
      91        1      331       10      332
      92        1      331       10      389
      93        1      331       10      390
      94        2      331       10      412
      95        1      332       10      389
      96        1      332       10      390
      97        2      332       10      412
      98        1      389       10      390
      99        2      389       10      412
     100        2      390       10      412
     101        1      333       11      334
     102        1      333       11      391
     103        1      333       11      392
     104        2      333       11      411
     105        1      334       11      391
     106        1      334       11      392
     107        2      334       11      411
     108        1      391       11      392
     109        2      391       11      411
     110        2      392       11      411
     111        1      335       12      336
     112        1      335       12      385
     113        1      335       12      386
     114        2      335       12      409
     115        1      336       12      385
     116        1      336       12      386
     117        2      336       12      409
     118        1      385       12      386
     119        2      385       12      409
     120        2      386       12      409
     121        1      337       13      338
     122        1      337       13      383
     123        1      337       13      384
     124        2      337       13      413
     125        1      338       13      383
     126        1      338       13      384
     127        2      338       13      413
     128        1      383       13      384
     129        2      383       13      413
     130        2      384       13      413
     131        1      339       14      340
     132        1      339       14      377
     133        1      339       14      378
     134        2      339       14      414
     135        1      340       14      377
     136        1      340       14      378
     137        2      340       14      414
     138        1      377       14      378
     139        2      377       14      414
     140        2      378       14      414
     141        1      341       15      342
     142        1      341       15      379
     143        1      341       15      380
     144        2      341       15      415
     145        1      342       15      379
     146        1      342       15      380
     147        2      342       15      415
     148        1      379       15      380
     149        2      379       15      415
     150        2      380       15      415
     151        1      343       16      344
     152        1      343       16      381
     153        1      343       16      382
     154        2      343       16      416
     155        1      344       16      381
     156        1      344       16      382
     157        2      344       16      416
     158        1      381       16      382
     159        2      381       16      416
     160        2      382       16      416
     161        1      345       17      346
     162        1      345       17      373
     163        1      345       17      374
     164        2      345       17      416
     165        1      346       17      373
     166        1      346       17      374
     167        2      346       17      416
     168        1      373       17      374
     169        2      373       17      416
     170        2      374       17      416
     171        1      347       18      348
     172        1      347       18      371
     173        1      347       18      372
     174        2      347       18      413
     175        1      348       18      371
     176        1      348       18      372
     177        2      348       18      413
     178        1      371       18      372
     179        2      371       18      413
     180        2      372       18      413
     181        1      349       19      350
     182        1      349       19      369
     183        1      349       19      370
     184        2      349       19      415
     185        1      350       19      369
     186        1      350       19      370
     187        2      350       19      415
     188        1      369       19      370
     189        2      369       19      415
     190        2      370       19      415
     191        1      351       20      352
     192        1      351       20      375
     193        1      351       20      376
     194        2      351       20      414
     195        1      352       20      375
     196        1      352       20      376
     197        2      352       20      414
     198        1      375       20      376
     199        2      375       20      414
     200        2      376       20      414
     201        1      353       21      354
     202        1      353       21      363
     203        1      353       21      364
     204        2      353       21      414
     205        1      354       21      363
     206        1      354       21      364
     207        2      354       21      414
     208        1      363       21      364
     209        2      363       21      414
     210        2      364       21      414
     211        1      355       22      356
     212        1      355       22      365
     213        1      355       22      366
     214        2      355       22      416
     215        1      356       22      365
     216        1      356       22      366
     217        2      356       22      416
     218        1      365       22      366
     219        2      365       22      416
     220        2      366       22      416
     221        1      357       23      358
     222        1      357       23      367
     223        1      357       23      368
     224        2      357       23      415
     225        1      358       23      367
     226        1      358       23      368
     227        2      358       23      415
     228        1      367       23      368
     229        2      367       23      415
     230        2      368       23      415
     231        1      359       24      360
     232        1      359       24      361
     233        1      359       24      362
     234        2      359       24      413
     235        1      360       24      361
     236        1      360       24      362
     237        2      360       24      413
     238        1      361       24      362
     239        2      361       24      413
     240        2      362       24      413
     241        3      175      121       25
     242        4      175      121     1882
     243        3       25      121     1882
     244        3      196      122       26
     245        4      196      122      266
     246        3       26      122      266
     247        3      173      123       27
     248        4      173      123     1052
     249        3       27      123     1052
     250        3      194      124       28
     251        4      194      124      268
     252        3       28      124      268
     253        3      171      125       29
     254        4      171      125      638
     255        3       29      125      638
     256        3      198      126       30
     257        4      198      126      270
     258        3       30      126      270
     259        3      169      127       31
     260        4      169      127      224
     261        3       31      127      224
     262        3      200      128       32
     263        4      200      128      272
     264        3       32      128      272
     265        3      183      129       33
     266        4      183      129     1890
     267        3       33      129     1890
     268        3      216      130       34
     269        4      216      130      274
     270        3       34      130      274
     271        3      181      131       35
     272        4      181      131      228
     273        3       35      131      228
     274        3      214      132       36
     275        4      214      132      276
     276        3       36      132      276
     277        3      179      133       37
     278        4      179      133     1062
     279        3       37      133     1062
     280        3      210      134       38
     281        4      210      134      278
     282        3       38      134      278
     283        3      177      135       39
     284        4      177      135      648
     285        3       39      135      648
     286        3      212      136       40
[truncated: 987,667 more chars]
