# Supplementary material for: Machine Learning Models for Predicting Molecular Diffusion in Metal–Organic Frameworks Accounting for the Impact of Framework Flexibility
Source: Chem Mater. 2023 Nov 22;35(23):10156–68. doi: 10.1021/acs.chemmater.3c02321 (PMC10720339; doi:10.1021/acs.chemmater.3c02321)
Supplement: Supplementary file 2 — cm3c02321_si_002.zip [file cm3c02321_si_002.zip › SI_zip/VEHKIE.data]

Created on Thu Oct 28 22:07:30 2021 

        1936 atoms
        2336 bonds
        4128 angles
        4416 dihedrals
        2592 impropers

           6 atom types
           7 bond types
          11 angle types
           3 dihedral types
           1 improper types
           0.000000  40.635800 xlo xhi
           0.000000  38.311805 ylo yhi
           0.000000  33.179013 zlo zhi
         -13.545253 -13.545253 -19.155873 xy xz yz

Masses

    1    65.380000000 # Zn3f2
    2     1.007940000 # H_
    3    12.010700000 # C_R
    4    15.999400000 # O_2
    5    15.999400000 # O_R
    6    15.999400000 # O_3_f

Bond Coeffs

    1      122.127512        2.014866  # Zn3f2 O_2
    2      357.440381        1.081418  # H_ C_R
    3      602.435128        0.966432  # H_ O_3_f
    4      462.655054        1.379256  # C_R C_R
    5      391.669513        1.458000  # C_R C_R
    6      714.557442        1.269010  # C_R O_2
    7      646.680887        1.311940  # C_R O_R

Angle Coeffs

    1                      fourier      131.511072        0.343737        0.374972        0.281246 # O_2 Zn3f2 O_2
    2              cosine/periodic      114.578032              -1               3 # C_R C_R H_
    3              cosine/periodic      222.595017              -1               3 # C_R C_R C_R
    4              cosine/periodic      204.366560              -1               3 # C_R C_R C_R
    5              cosine/periodic      275.428492              -1               3 # C_R C_R O_2
    6              cosine/periodic      413.556852              -1               3 # O_2 C_R O_2
    7              cosine/periodic      263.511421              -1               3 # C_R C_R O_R
    8              cosine/periodic      393.120049              -1               3 # O_2 C_R O_R
    9              cosine/periodic       84.412329              -1               3 # Zn3f2 O_2 C_R
   10                      fourier       42.532620        0.343737        0.374972        0.281246 # Zn3f2 O_3_f Zn3f2
   11                      fourier       45.406910        0.343737        0.374972        0.281246 # Zn3f2 O_3_f H_

Dihedral Coeffs

    1        1.497136              -1               2 # H_ C_R C_R C_R
    2        0.555556              -1               2 # C_R C_R C_R O_2
    3        2.245703              -1               2 # C_R C_R O_2 Zn3f2

Improper Coeffs

    1        2.000000        1.000000       -1.000000        0.000000               0 # C_R C_R H_ C_R

Pair Coeffs

    1        0.124000        2.461553 # Zn3f2 Zn3f2
    2        0.044000        2.571134 # H_ H_
    3        0.105000        3.430851 # C_R C_R
    4        0.060000        3.118146 # O_2 O_2
    5        0.060000        3.118146 # O_R O_R
    6        0.060000        3.118146 # O_3_f O_3_f

Atoms

       1      444        1     0.00000    3.79295   -7.98541   15.69583
       2      444        1     0.00000   -2.02041   10.49217    0.89368
       3      444        1     0.00000    8.54301   13.62953    7.70732
       4      444        1     0.00000    3.22974    3.01965    8.88219
       5      444        1     0.00000   15.31564    9.43792    0.93233
       6      444        1     0.00000   -3.54290   -3.39557    9.53333
       7      444        1     0.00000   -2.97968    8.00776   15.65718
       8      444        1     0.00000    4.75223    5.10582    7.05618
       9      444        1     0.00000   -8.79304   13.13588    8.63965
      10      444        1     0.00000   10.56558   -0.02232    1.82601
      11      444        1     0.00000   10.00238    0.37595   14.76350
      12      444        1     0.00000    1.77037    5.66642    7.94986
      13      444        1     0.00000   12.68623    3.57412    8.29475
      14      444        1     0.00000   -5.91359    6.00385    8.29475
      15      444        1     0.00000    0.85905   13.75950    7.24265
      16      444        1     0.00000    5.91360   -4.18153    9.34686
      17      444        1     0.00000   -0.85903    0.60745   15.53740
      18      444        1     0.00000    7.63168    8.97052    1.05211
      19      444        2     0.00000   12.51718    2.93277    4.07106
      20      444        2     0.00000   13.21747    4.63860    0.53584
      21      444        2     0.00000   14.28213    6.51493    3.94167
      22      444        2     0.00000   -8.17998    3.20096   12.51844
      23      444        2     0.00000   -6.80513    4.42982   16.05367
      24      444        2     0.00000   -5.39101    6.05902   12.64784
      25      444        2     0.00000   11.31437    8.94965    8.52701
      26      444        2     0.00000    7.39031    9.52336    8.11393
      27      444        2     0.00000    8.93176    5.80425    7.89992
      28      444        2     0.00000   -2.10628    4.07255    8.06250
      29      444        2     0.00000   -0.25735    0.56415    8.47558
      30      444        2     0.00000   -4.27759    0.77774    8.68958
      31      444        2     0.00000   -2.23090   12.48774    4.57539
      32      444        2     0.00000   -6.15496   11.84314    4.28507
      33      444        2     0.00000   -4.61351   13.51737    7.61292
      34      444        2     0.00000   11.43898   -4.63189    9.03133
      35      444        2     0.00000   13.28791   -2.51995   11.86316
      36      444        2     0.00000    9.26768   -2.44141   11.57118
      37      444        2     0.00000   -1.02807   11.63722   12.01412
      38      444        2     0.00000   -0.32778    7.72271   12.30444
      39      444        2     0.00000    0.73687    9.73408    8.97658
      40      444        2     0.00000    5.36528   -0.33714    7.55818
      41      444        2     0.00000    6.74013    2.11003    4.72635
      42      444        2     0.00000    8.15425   -1.65411    5.01833
      43      444        2     0.00000   -1.40735   -2.86380   13.10239
      44      444        2     0.00000   -0.03250   -6.53981   12.39900
      45      444        2     0.00000    1.38163   -4.40489   15.51285
      46      444        2     0.00000    5.74455   14.16387    0.50432
      47      444        2     0.00000    6.44485   16.37255    3.74923
      48      444        2     0.00000    7.50950   12.48486    3.67126
      49      444        2     0.00000    4.66635    0.55937   16.08519
      50      444        2     0.00000    6.51528    1.95583   12.84028
      51      444        2     0.00000    2.49505    1.66370   12.91825
      52      444        2     0.00000    4.54173    7.29649    3.48711
      53      444        2     0.00000    0.61767    7.36736    4.19051
      54      444        2     0.00000    2.15912    9.41225    1.07666
      55      444        2     0.00000    8.95776    0.00000    0.00000
      56      444        2     0.00000   -2.98592    8.44545    0.00000
      57      444        2     0.00000   -2.98592   -4.22272    7.31398
      58      444        2     0.00000    3.78672    5.35523    9.27552
      59      444        3     0.00000   12.85338    3.64872    3.58051
      60      444        3     0.00000   12.76913    3.61893    2.18882
      61      444        3     0.00000   13.26380    4.66245    1.46469
      62      444        3     0.00000   13.83947    5.76909    2.09608
      63      444        3     0.00000   13.90828    5.78279    3.50437
      64      444        3     0.00000   13.42269    4.71274    4.24725
      65      444        3     0.00000   12.03782    2.47351    1.51811
      66      444        3     0.00000   13.50599    4.76216    5.72471
      67      444        3     0.00000   14.32548    6.94402    1.28403
      68      444        3     0.00000   -7.61704    3.75658   13.00899
      69      444        3     0.00000   -7.61703    3.66722   14.40069
      70      444        3     0.00000   -6.79809    4.48144   15.12482
      71      444        3     0.00000   -5.94663    5.39307   14.49342
      72      444        3     0.00000   -5.95666    5.46251   13.08514
      73      444        3     0.00000   -6.80364    4.64800   12.34226
      74      444        3     0.00000   -8.45318    2.59593   15.07140
      75      444        3     0.00000   -6.78482    4.74301   10.86480
      76      444        3     0.00000   -5.00090    6.24292   15.30548
      77      444        3     0.00000   10.46427    8.59708    8.38815
      78      444        3     0.00000    9.37008    9.46015    8.33656
      79      444        3     0.00000    8.12202    8.94936    8.13798
      80      444        3     0.00000    7.92399    7.57569    7.96910
      81      444        3     0.00000    9.04445    6.72105    8.01738
      82      444        3     0.00000   10.31730    7.23443    8.23868
      83      444        3     0.00000    9.60618   10.95575    8.40076
      84      444        3     0.00000   11.47258    6.30920    8.27816
      85      444        3     0.00000    6.54508    7.03214    7.68758
      86      444        3     0.00000   -2.15532    3.15355    8.20135
      87      444        3     0.00000   -0.97688    2.40963    8.25295
      88      444        3     0.00000   -1.04244    1.06268    8.45152
      89      444        3     0.00000   -2.27154    0.41809    8.62041
      90      444        3     0.00000   -3.45079    1.18959    8.57213
      91      444        3     0.00000   -3.39105    2.56077    8.35083
      92      444        3     0.00000    0.35449    3.13075    8.18875
      93      444        3     0.00000   -4.64846    3.34156    8.31134
      94      444        3     0.00000   -2.32436   -1.06314    8.90193
      95      444        3     0.00000   -3.08100   12.54377    4.95014
      96      444        3     0.00000   -4.17519   12.06755    4.22850
      97      444        3     0.00000   -5.42325   12.15098    4.77015
      98      444        3     0.00000   -5.62128   12.69156    6.04422
      99      444        3     0.00000   -4.50081   13.16069    6.76022
     100      444        3     0.00000   -3.22796   13.09565    6.20497
     101      444        3     0.00000   -3.93909   11.37535    2.90117
     102      444        3     0.00000   -2.07269   13.59246    6.98650
     103      444        3     0.00000   -7.00019   12.71952    6.65571
     104      444        3     0.00000   11.38995   -4.05214    9.75778
     105      444        3     0.00000   12.56839   -3.63549   10.37624
     106      444        3     0.00000   12.50283   -2.79005   11.44344
     107      444        3     0.00000   11.27373   -2.32149   11.91724
     108      444        3     0.00000   10.09448   -2.74905   11.27323
     109      444        3     0.00000   10.15421   -3.62630   10.19641
     110      444        3     0.00000   13.89975   -4.05166    9.78383
     111      444        3     0.00000    8.89681   -4.05089    9.53996
     112      444        3     0.00000   11.22091   -1.33707   13.05926
     113      444        3     0.00000   -0.69188   10.85441   11.63936
     114      444        3     0.00000   -0.77613    9.66407   12.36101
     115      444        3     0.00000   -0.28146    8.51519   11.81936
     116      444        3     0.00000    0.29421    8.50868   10.54529
     117      444        3     0.00000    0.36302    9.72144    9.82928
     118      444        3     0.00000   -0.12257   10.89981   10.38453
     119      444        3     0.00000   -1.50744    9.65593   13.68833
     120      444        3     0.00000   -0.03927   12.15462    9.60300
     121      444        3     0.00000    0.78022    7.21795    9.93380
     122      444        3     0.00000    5.92823   -0.19012    6.83172
     123      444        3     0.00000    5.92823    1.05981    6.21327
     124      444        3     0.00000    6.74717    1.27981    5.14606
     125      444        3     0.00000    7.59863    0.27719    4.67227
     126      444        3     0.00000    7.58860   -0.97714    5.31627
     127      444        3     0.00000    6.74162   -1.21323    6.39310
     128      444        3     0.00000    5.09208    2.17631    6.80568
     129      444        3     0.00000    6.76045   -2.54026    7.04954
     130      444        3     0.00000    8.54436    0.55552    3.53025
     131      444        3     0.00000   -0.84440   -3.56643   13.33829
     132      444        3     0.00000   -0.84441   -4.72700   12.56506
     133      444        3     0.00000   -0.02546   -5.76122   12.90813
     134      444        3     0.00000    0.82600   -5.67023   14.01332
     135      444        3     0.00000    0.81597   -4.48534   14.77760
     136      444        3     0.00000   -0.03101   -3.43474   14.44365
     137      444        3     0.00000   -1.68056   -4.77220   11.30193
     138      444        3     0.00000   -0.01218   -2.20272   15.26467
     139      444        3     0.00000    1.77173   -6.79842   14.34329
     140      444        3     0.00000    6.08075   14.23073    1.36963
     141      444        3     0.00000    5.99650   15.45087    2.03968
     142      444        3     0.00000    6.49117   15.55622    3.30546
     143      444        3     0.00000    7.06684   14.45610    3.94814
     144      444        3     0.00000    7.13565   13.22964    3.25586
     145      444        3     0.00000    6.65005   13.12132    1.95773
     146      444        3     0.00000    5.26519   16.60443    1.38307
     147      444        3     0.00000    6.73336   11.81709    1.26180
     148      444        3     0.00000    7.55285   14.57190    5.37168
     149      444        3     0.00000    4.61732    0.89862   15.21988
     150      444        3     0.00000    5.79576    1.22589   14.54983
     151      444        3     0.00000    5.73020    1.72740   13.28405
     152      444        3     0.00000    4.50110    1.90344   12.64137
     153      444        3     0.00000    3.32185    1.55949   13.33365
     154      444        3     0.00000    3.38159    1.06556   14.63178
     155      444        3     0.00000    7.12712    0.92093   15.20644
     156      444        3     0.00000    2.12418    0.70936   15.32771
     157      444        3     0.00000    4.44827    2.40024   11.21782
     158      444        3     0.00000    3.69163    7.59302    3.25121
     159      444        3     0.00000    2.59745    7.20617    4.02445
     160      444        3     0.00000    1.34938    7.63353    3.68138
     161      444        3     0.00000    1.15135    8.46662    2.57618
     162      444        3     0.00000    2.27182    8.85214    1.81191
     163      444        3     0.00000    3.54467    8.40379    2.14585
     164      444        3     0.00000    2.83354    6.40277    5.28757
     165      444        3     0.00000    4.69994    8.83221    1.32484
     166      444        3     0.00000   -0.22756    8.98220    2.24622
     167      444        4     0.00000   11.83030    2.57915    0.29927
     168      444        4     0.00000   11.73914    1.48506    2.24108
     169      444        4     0.00000   14.03358    5.74994    6.25773
     170      444        4     0.00000   13.00089    3.77056    6.32176
     171      444        4     0.00000   14.78710    7.90919    1.95076
     172      444        5     0.00000   14.29581    6.91528    0.08361
     173      444        4     0.00000   -8.28441    2.43550   16.29023
     174      444        4     0.00000   -9.28554    1.98485   14.34843
     175      444        4     0.00000   -6.02940    5.56968   10.33178
     176      444        4     0.00000   -7.55134    3.93626   10.26774
     177      444        4     0.00000   -4.24480    6.99987   14.63875
     178      444        5     0.00000   -5.01810    6.20538   16.50590
     179      444        4     0.00000    8.63038   11.68683    8.17033
     180      444        4     0.00000   10.76199   11.33810    8.72757
     181      444        4     0.00000   11.26628    5.09423    8.13865
     182      444        4     0.00000   12.59589    6.86366    8.43825
     183      444        4     0.00000    6.48060    5.78614    7.50725
     184      444        5     0.00000    5.58838    7.75834    7.67995
     185      444        4     0.00000    1.36903    2.45445    8.41917
     186      444        4     0.00000    0.32970    4.34792    7.86193
     187      444        4     0.00000   -5.72517    2.74208    8.45086
     188      444        4     0.00000   -4.50014    4.58545    8.15125
     189      444        4     0.00000   -3.47761   -1.53926    9.08226
     190      444        5     0.00000   -1.32079   -1.72307    8.90956
     191      444        4     0.00000   -4.91489   10.81025    2.38325
     192      444        4     0.00000   -2.78328   11.46720    2.40664
     193      444        4     0.00000   -2.27898   14.07912    8.10845
     194      444        4     0.00000   -0.94938   13.45387    6.42628
     195      444        4     0.00000   -7.06466   13.18636    7.82494
     196      444        5     0.00000   -7.95689   12.34982    6.03062
     197      444        4     0.00000   14.91429   -3.51395   10.25431
     198      444        4     0.00000   13.87496   -4.94327    8.89314
     199      444        4     0.00000    7.82009   -3.63032    9.98937
     200      444        4     0.00000    9.04513   -4.81148    8.54277
     201      444        4     0.00000   10.06766   -0.94284   13.38143
     202      444        5     0.00000   12.22448   -1.00050   13.62695
     203      444        4     0.00000   -1.71495    8.54757   14.20626
     204      444        4     0.00000   -1.80611   10.77626   14.18287
     205      444        4     0.00000    0.48832   12.12234    8.48105
     206      444        4     0.00000   -0.54437   13.16749   10.16323
     207      444        4     0.00000    1.24184    7.31277    8.76457
     208      444        5     0.00000    0.75055    6.19273   10.55889
     209      444        4     0.00000    5.26085    3.31206    6.33520
     210      444        4     0.00000    4.25972    1.85573    7.69637
     211      444        4     0.00000    7.51587   -3.41520    6.60014
     212      444        4     0.00000    5.99392   -2.65395    8.04674
     213      444        4     0.00000    9.30045   -0.40036    3.20808
     214      444        5     0.00000    8.52715    1.61389    2.96255
     215      444        4     0.00000   -1.51178   -5.74753   10.55358
     216      444        4     0.00000   -2.51291   -3.84056   11.13421
     217      444        4     0.00000    0.74324   -2.15445   16.24710
     218      444        4     0.00000   -0.77871   -1.28228   14.86453
     219      444        4     0.00000    2.52782   -6.59948   15.33219
     220      444        5     0.00000    1.75452   -7.81924   13.71056
     221      444        4     0.00000    5.05767   17.60715    2.08397
     222      444        4     0.00000    4.96651   16.47254    0.16556
     223      444        4     0.00000    7.26095   10.86159    1.85073
     224      444        4     0.00000    6.22825   11.79582    0.10451
     225      444        4     0.00000    8.01447   13.51191    5.87418
     226      444        5     0.00000    7.52319   15.62586    5.94701
     227      444        4     0.00000    8.14166    1.05953   14.50553
     228      444        4     0.00000    7.10234    0.59538   16.42394
     229      444        4     0.00000    1.04746    0.88827   14.73878
     230      444        4     0.00000    2.27250    0.22605   16.48499
     231      444        4     0.00000    3.29503    2.48214   10.71533
     232      444        5     0.00000    5.45184    2.72360   10.64250
     233      444        4     0.00000    1.85774    6.23678    6.03593
     234      444        4     0.00000    3.98936    5.92857    5.45529
     235      444        4     0.00000    4.49365    9.56052    0.34241
     236      444        4     0.00000    5.82325    8.41634    1.72498
     237      444        4     0.00000   -0.29203    9.76137    1.25732
     238      444        5     0.00000   -1.18426    8.62571    2.87894
     239      444        6     0.00000    9.93708    0.00000    0.00000
     240      444        6     0.00000   -3.31236    9.36877    0.00000
     241      444        6     0.00000   -3.31236   -4.68438    8.11360
     242      444        6     0.00000    3.46028    4.89357    8.47591
     243      444        1     0.00000   -2.97967  -17.56335   32.28534
     244      444        1     0.00000   -8.79303    0.91423   17.48318
     245      444        1     0.00000    1.77038    4.05159   24.29683
     246      444        1     0.00000   -3.54289   -6.55829   25.47169
     247      444        1     0.00000    8.54301   -0.14001   17.52184
     248      444        1     0.00000  -10.31552  -12.97350   26.12283
     249      444        1     0.00000   -9.75230   -1.57018   32.24668
     250      444        1     0.00000   -2.02040   -4.47212   23.64569
     251      444        1     0.00000  -15.56566    3.55794   25.22916
     252      444        1     0.00000    3.79295   -9.60025   18.41551
     253      444        1     0.00000    3.22975   -9.20199   31.35301
     254      444        1     0.00000   -5.00225   -3.91152   24.53936
     255      444        1     0.00000    5.91361   -6.00382   24.88426
     256      444        1     0.00000  -12.68621   -3.57409   24.88426
     257      444        1     0.00000   -5.91358    4.18156   23.83215
     258      444        1     0.00000   -0.85903  -13.75947   25.93637
     259      444        1     0.00000   -7.63166   -8.97049   32.12691
     260      444        1     0.00000    0.85905   -0.60742   17.64161
     261      444        2     0.00000    5.74456   -6.64516   20.66057
     262      444        2     0.00000    6.44485   -4.93933   17.12535
     263      444        2     0.00000    7.50951   -3.06301   20.53117
     264      444        2     0.00000  -14.95260   -6.37697   29.10795
     265      444        2     0.00000  -13.57776   -5.14812   32.64317
     266      444        2     0.00000  -12.16363   -3.51891   29.23735
     267      444        2     0.00000    4.54174   -0.62829   25.11651
     268      444        2     0.00000    0.61768   -0.05457   24.70343
     269      444        2     0.00000    2.15913   -3.77369   24.48943
     270      444        2     0.00000   -8.87891   -5.50538   24.65201
     271      444        2     0.00000   -7.02998   -9.01379   25.06509
     272      444        2     0.00000  -11.05022   -8.80020   25.27909
     273      444        2     0.00000   -9.00352    2.90980   21.16489
     274      444        2     0.00000  -12.92759    2.26520   20.87458
     275      444        2     0.00000  -11.38613    3.93943   24.20243
     276      444        2     0.00000    4.66636  -14.20983   25.62083
     277      444        2     0.00000    6.51529  -12.09788   28.45266
     278      444        2     0.00000    2.49505  -12.01935   28.16069
     279      444        2     0.00000   -7.80070    2.05928   28.60363
     280      444        2     0.00000   -7.10041   -1.85522   28.89394
     281      444        2     0.00000   -6.03575    0.15614   25.56609
     282      444        2     0.00000   -1.40734   -9.91507   24.14769
     283      444        2     0.00000   -0.03250   -7.46791   21.31586
     284      444        2     0.00000    1.38163  -11.23204   21.60783
     285      444        2     0.00000   -8.17997  -12.44173   29.69190
     286      444        2     0.00000   -6.80513  -16.11775   28.98850
     287      444        2     0.00000   -5.39100  -13.98282   32.10235
     288      444        2     0.00000   -1.02807    4.58594   17.09383
     289      444        2     0.00000   -0.32778    6.79462   20.33873
     290      444        2     0.00000    0.73688    2.90693   20.26076
     291      444        2     0.00000   -2.10627   -9.01857   32.67469
     292      444        2     0.00000   -0.25734   -7.62211   29.42978
     293      444        2     0.00000   -4.27758   -7.91423   29.50776
     294      444        2     0.00000   -2.23089   -2.28145   20.07662
     295      444        2     0.00000   -6.15496   -2.21057   20.78002
     296      444        2     0.00000   -4.61351   -0.16568   17.66617
     297      444        2     0.00000    2.18513   -9.57794   16.58951
     298      444        2     0.00000   -9.75854   -1.13248   16.58951
     299      444        2     0.00000   -9.75854  -13.80066   23.90349
     300      444        2     0.00000   -2.98590   -4.22270   25.86503
     301      444        3     0.00000    6.08075   -5.92921   20.17002
     302      444        3     0.00000    5.99650   -5.95900   18.77833
     303      444        3     0.00000    6.49117   -4.91548   18.05419
     304      444        3     0.00000    7.06685   -3.80885   18.68559
     305      444        3     0.00000    7.13566   -3.79515   20.09387
     306      444        3     0.00000    6.65006   -4.86520   20.83675
     307      444        3     0.00000    5.26519   -7.10443   18.10761
     308      444        3     0.00000    6.73336   -4.81577   22.31421
     309      444        3     0.00000    7.55285   -2.63392   17.87353
     310      444        3     0.00000  -14.38966   -5.82136   29.59850
     311      444        3     0.00000  -14.38966   -5.91072   30.99019
     312      444        3     0.00000  -13.57071   -5.09650   31.71433
     313      444        3     0.00000  -12.71926   -4.18487   31.08293
     314      444        3     0.00000  -12.72928   -4.11543   29.67465
     315      444        3     0.00000  -13.57627   -4.92994   28.93177
     316      444        3     0.00000  -15.22581   -6.98201   31.66091
     317      444        3     0.00000  -13.55744   -4.83493   27.45431
     318      444        3     0.00000  -11.77353   -3.33501   31.89499
     319      444        3     0.00000    3.69164   -0.98086   24.97766
     320      444        3     0.00000    2.59746   -0.11779   24.92607
     321      444        3     0.00000    1.34939   -0.62858   24.72749
     322      444        3     0.00000    1.15136   -2.00225   24.55861
     323      444        3     0.00000    2.27183   -2.85689   24.60688
     324      444        3     0.00000    3.54468   -2.34351   24.82819
     325      444        3     0.00000    2.83355    1.37781   24.99027
     326      444        3     0.00000    4.69995   -3.26874   24.86767
     327      444        3     0.00000   -0.22755   -2.54580   24.27708
     328      444        3     0.00000   -8.92794   -6.42439   24.79086
     329      444        3     0.00000   -7.74951   -7.16831   24.84245
     330      444        3     0.00000   -7.81506   -8.51526   25.04103
     331      444        3     0.00000   -9.04416   -9.15985   25.20991
     332      444        3     0.00000  -10.22341   -8.38835   25.16164
     333      444        3     0.00000  -10.16368   -7.01717   24.94033
     334      444        3     0.00000   -6.41814   -6.44718   24.77825
     335      444        3     0.00000  -11.42108   -6.23637   24.90085
     336      444        3     0.00000   -9.09699  -10.64108   25.49144
     337      444        3     0.00000   -9.85363    2.96583   21.53965
     338      444        3     0.00000  -10.94781    2.48962   20.81801
     339      444        3     0.00000  -12.19587    2.57304   21.35965
     340      444        3     0.00000  -12.39390    3.11362   22.63373
     341      444        3     0.00000  -11.27344    3.58275   23.34973
     342      444        3     0.00000  -10.00059    3.51771   22.79448
     343      444        3     0.00000  -10.71172    1.79742   19.49068
     344      444        3     0.00000   -8.84531    4.01452   23.57601
     345      444        3     0.00000  -13.77281    3.14159   23.24522
     346      444        3     0.00000    4.61732  -13.63007   26.34729
     347      444        3     0.00000    5.79576  -13.21343   26.96575
     348      444        3     0.00000    5.73020  -12.36798   28.03295
     349      444        3     0.00000    4.50111  -11.89943   28.50674
     350      444        3     0.00000    3.32185  -12.32699   27.86274
     351      444        3     0.00000    3.38159  -13.20424   26.78591
     352      444        3     0.00000    7.12712  -13.62959   26.37333
     353      444        3     0.00000    2.12418  -13.62883   26.12947
     354      444        3     0.00000    4.44828  -10.91501   29.64877
     355      444        3     0.00000   -7.46451    1.27648   28.22887
     356      444        3     0.00000   -7.54876    0.08613   28.95051
     357      444        3     0.00000   -7.05409   -1.06274   28.40887
     358      444        3     0.00000   -6.47841   -1.06926   27.13479
     359      444        3     0.00000   -6.40960    0.14350   26.41879
     360      444        3     0.00000   -6.89520    1.32188   26.97404
     361      444        3     0.00000   -8.28007    0.07799   30.27784
     362      444        3     0.00000   -6.81190    2.57668   26.19251
     363      444        3     0.00000   -5.99241   -2.35998   26.52330
     364      444        3     0.00000   -0.84440   -9.76805   23.42123
     365      444        3     0.00000   -0.84440   -8.51813   22.80277
     366      444        3     0.00000   -0.02545   -8.29813   21.73557
     367      444        3     0.00000    0.82600   -9.30075   21.26178
     368      444        3     0.00000    0.81598  -10.55507   21.90578
     369      444        3     0.00000   -0.03101  -10.79117   22.98260
     370      444        3     0.00000   -1.68055   -7.40163   23.39519
     371      444        3     0.00000   -0.01218  -12.11819   23.63905
     372      444        3     0.00000    1.77173   -9.02241   20.11975
     373      444        3     0.00000   -7.61703  -13.14437   29.92780
     374      444        3     0.00000   -7.61703  -14.30493   29.15456
     375      444        3     0.00000   -6.79809  -15.33916   29.49764
     376      444        3     0.00000   -5.94663  -15.24817   30.60283
     377      444        3     0.00000   -5.95665  -14.06328   31.36711
     378      444        3     0.00000   -6.80364  -13.01267   31.03316
     379      444        3     0.00000   -8.45318  -14.35014   27.89144
     380      444        3     0.00000   -6.78481  -11.78066   31.85417
     381      444        3     0.00000   -5.00090  -16.37635   30.93279
     382      444        3     0.00000   -0.69188    4.65279   17.95914
     383      444        3     0.00000   -0.77613    5.87293   18.62919
     384      444        3     0.00000   -0.28146    5.97829   19.89497
     385      444        3     0.00000    0.29422    4.87816   20.53764
     386      444        3     0.00000    0.36303    3.65171   19.84536
     387      444        3     0.00000   -0.12257    3.54338   18.54723
     388      444        3     0.00000   -1.50744    7.02650   17.97257
     389      444        3     0.00000   -0.03927    2.23915   17.85130
     390      444        3     0.00000    0.78022    4.99396   21.96119
     391      444        3     0.00000   -2.15531   -8.67932   31.80938
     392      444        3     0.00000   -0.97687   -8.35204   31.13933
     393      444        3     0.00000   -1.04243   -7.85054   29.87355
     394      444        3     0.00000   -2.27153   -7.67450   29.23088
     395      444        3     0.00000   -3.45078   -8.01844   29.92316
     396      444        3     0.00000   -3.39104   -8.51238   31.22129
     397      444        3     0.00000    0.35450   -8.65700   31.79595
     398      444        3     0.00000   -4.64845   -8.86858   31.91722
     399      444        3     0.00000   -2.32435   -7.17769   27.80733
     400      444        3     0.00000   -3.08099   -1.98492   19.84072
     401      444        3     0.00000   -4.17518   -2.37177   20.61395
     402      444        3     0.00000   -5.42324   -1.94440   20.27088
     403      444        3     0.00000   -5.62127   -1.11131   19.16569
     404      444        3     0.00000   -4.50081   -0.72580   18.40141
     405      444        3     0.00000   -3.22796   -1.17414   18.73536
     406      444        3     0.00000   -3.93909   -3.17517   21.87708
     407      444        3     0.00000   -2.07269   -0.74572   17.91434
     408      444        3     0.00000   -7.00018   -0.59573   18.83573
     409      444        4     0.00000    5.05768   -6.99879   16.88878
     410      444        4     0.00000    4.96652   -8.09287   18.83058
     411      444        4     0.00000    7.26095   -3.82800   22.84723
     412      444        4     0.00000    6.22826   -5.80738   22.91127
     413      444        4     0.00000    8.01447   -1.66875   18.54027
     414      444        5     0.00000    7.52319   -2.66266   16.67312
     415      444        4     0.00000  -15.05704   -7.14244   32.87974
     416      444        4     0.00000  -16.05817   -7.59309   30.93794
     417      444        4     0.00000  -12.80202   -4.00825   26.92129
     418      444        4     0.00000  -14.32397   -5.64168   26.85725
     419      444        4     0.00000  -11.01743   -2.57807   31.22825
     420      444        5     0.00000  -11.79073   -3.37256   33.09540
     421      444        4     0.00000    1.85775    2.10890   24.75984
     422      444        4     0.00000    3.98937    1.76016   25.31708
     423      444        4     0.00000    4.49366   -4.48370   24.72815
     424      444        4     0.00000    5.82326   -2.71427   25.02776
     425      444        4     0.00000   -0.29202   -3.79179   24.09676
     426      444        5     0.00000   -1.18425   -1.81960   24.26945
     427      444        4     0.00000   -5.40360   -7.12348   25.00868
     428      444        4     0.00000   -6.44293   -5.23002   24.45144
     429      444        4     0.00000  -12.49780   -6.83586   25.04037
     430      444        4     0.00000  -11.27276   -4.99249   24.74076
     431      444        4     0.00000  -10.25023  -11.11720   25.67176
     432      444        5     0.00000   -8.09342  -11.30100   25.49907
     433      444        4     0.00000  -11.68752    1.23232   18.97275
     434      444        4     0.00000   -9.55590    1.88927   18.99615
     435      444        4     0.00000   -9.05161    4.50118   24.69796
     436      444        4     0.00000   -7.72201    3.87593   23.01578
     437      444        4     0.00000  -13.83729    3.60842   24.41444
     438      444        5     0.00000  -14.72951    2.77188   22.62012
     439      444        4     0.00000    8.14167  -13.09189   26.84381
     440      444        4     0.00000    7.10234  -14.52121   25.48264
     441      444        4     0.00000    1.04747  -13.20826   26.57888
     442      444        4     0.00000    2.27250  -14.38941   25.13227
     443      444        4     0.00000    3.29504  -10.52078   29.97093
     444      444        5     0.00000    5.45185  -10.57844   30.21646
     445      444        4     0.00000   -8.48758   -1.03037   30.79576
     446      444        4     0.00000   -8.57874    1.19832   30.77237
     447      444        4     0.00000   -6.28431    2.54440   25.07056
     448      444        4     0.00000   -7.31700    3.58955   26.75274
     449      444        4     0.00000   -5.53079   -2.26516   25.35407
     450      444        5     0.00000   -6.02207   -3.38521   27.14840
     451      444        4     0.00000   -1.51178   -6.26588   22.92471
     452      444        4     0.00000   -2.51291   -7.72220   24.28588
     453      444        4     0.00000    0.74324  -12.99314   23.18964
     454      444        4     0.00000   -0.77871  -12.23188   24.63625
     455      444        4     0.00000    2.52783   -9.97829   19.79759
     456      444        5     0.00000    1.75453   -7.96405   19.55206
     457      444        4     0.00000   -8.28441  -15.32546   27.14309
     458      444        4     0.00000   -9.28554  -13.41849   27.72372
     459      444        4     0.00000   -6.02939  -11.73239   32.83661
     460      444        4     0.00000   -7.55134  -10.86022   31.45404
     461      444        4     0.00000   -4.24480  -16.17742   31.92169
     462      444        5     0.00000   -5.01810  -17.39717   30.30007
     463      444        4     0.00000   -1.71495    8.02921   18.67348
     464      444        4     0.00000   -1.80611    6.89461   16.75507
     465      444        4     0.00000    0.48832    1.28365   18.44023
     466      444        4     0.00000   -0.54437    2.21789   16.69402
     467      444        4     0.00000    1.24185    3.93397   22.46368
     468      444        5     0.00000    0.75056    6.04792   22.53651
     469      444        4     0.00000    1.36904   -8.51841   31.09504
     470      444        4     0.00000    0.32971   -8.98256   33.01345
     471      444        4     0.00000   -5.72516   -8.68966   31.32829
     472      444        4     0.00000   -4.50013   -9.35188   33.07450
     473      444        4     0.00000   -3.47760   -7.09580   27.30483
     474      444        5     0.00000   -1.32078   -6.85434   27.23201
     475      444        4     0.00000   -4.91489   -3.34115   22.62543
     476      444        4     0.00000   -2.78327   -3.64937   22.04480
     477      444        4     0.00000   -2.27898   -0.01742   16.93191
     478      444        4     0.00000   -0.94938   -1.16160   18.31448
     479      444        4     0.00000   -7.06466    0.18343   17.84683
     480      444        5     0.00000   -7.95688   -0.95222   19.46845
     481      444        6     0.00000    3.16445   -9.57794   16.58951
     482      444        6     0.00000  -10.08498   -0.20917   16.58951
     483      444        6     0.00000  -10.08498  -14.26231   24.70310
     484      444        6     0.00000   -3.31235   -4.68436   25.06542
     485      444        1     0.00000   -2.97967   11.17049   15.69583
     486      444        1     0.00000   -8.79303   29.64807    0.89368
     487      444        1     0.00000    1.77038   32.78543    7.70732
     488      444        1     0.00000   -3.54289   22.17555    8.88219
     489      444        1     0.00000    8.54301   28.59382    0.93233
     490      444        1     0.00000  -10.31552   15.76034    9.53333
     491      444        1     0.00000   -9.75230   27.16366   15.65718
     492      444        1     0.00000   -2.02040   24.26172    7.05618
     493      444        1     0.00000  -15.56566   32.29178    8.63965
     494      444        1     0.00000    3.79295   19.13359    1.82601
     495      444        1     0.00000    3.22975   19.53185   14.76350
     496      444        1     0.00000   -5.00225   24.82232    7.94986
     497      444        1     0.00000    5.91361   22.73002    8.29475
     498      444        1     0.00000  -12.68621   25.15975    8.29475
     499      444        1     0.00000   -5.91358   32.91540    7.24265
     500      444        1     0.00000   -0.85903   14.97437    9.34686
     501      444        1     0.00000   -7.63166   19.76335   15.53740
     502      444        1     0.00000    0.85905   28.12642    1.05211
     503      444        2     0.00000    5.74456   22.08867    4.07106
     504      444        2     0.00000    6.44485   23.79450    0.53584
     505      444        2     0.00000    7.50951   25.67083    3.94167
     506      444        2     0.00000  -14.95260   22.35686   12.51844
     507      444        2     0.00000  -13.57776   23.58572   16.05367
     508      444        2     0.00000  -12.16363   25.21493   12.64784
     509      444        2     0.00000    4.54174   28.10555    8.52701
     510      444        2     0.00000    0.61768   28.67927    8.11393
     511      444        2     0.00000    2.15913   24.96015    7.89992
     512      444        2     0.00000   -8.87891   23.22845    8.06250
     513      444        2     0.00000   -7.02998   19.72005    8.47558
     514      444        2     0.00000  -11.05022   19.93364    8.68958
     515      444        2     0.00000   -9.00352   31.64364    4.57539
     516      444        2     0.00000  -12.92759   30.99904    4.28507
     517      444        2     0.00000  -11.38613   32.67327    7.61292
     518      444        2     0.00000    4.66636   14.52401    9.03133
     519      444        2     0.00000    6.51529   16.63595   11.86316
     520      444        2     0.00000    2.49505   16.71449   11.57118
     521      444        2     0.00000   -7.80070   30.79312   12.01412
     522      444        2     0.00000   -7.10041   26.87862   12.30444
     523      444        2     0.00000   -6.03575   28.88998    8.97658
     524      444        2     0.00000   -1.40734   18.81877    7.55818
     525      444        2     0.00000   -0.03250   21.26593    4.72635
     526      444        2     0.00000    1.38163   17.50179    5.01833
     527      444        2     0.00000   -8.17997   16.29211   13.10239
     528      444        2     0.00000   -6.80513   12.61609   12.39900
     529      444        2     0.00000   -5.39100   14.75102   15.51285
     530      444        2     0.00000   -1.02807   33.31978    0.50432
     531      444        2     0.00000   -0.32778   35.52846    3.74923
     532      444        2     0.00000    0.73688   31.64076    3.67126
     533      444        2     0.00000   -2.10627   19.71527   16.08519
     534      444        2     0.00000   -0.25734   21.11173   12.84028
     535      444        2     0.00000   -4.27758   20.81960   12.91825
     536      444        2     0.00000   -2.23089   26.45239    3.48711
     537      444        2     0.00000   -6.15496   26.52327    4.19051
     538      444        2     0.00000   -4.61351   28.56816    1.07666
     539      444        2     0.00000    2.18513   19.15590    0.00000
     540      444        2     0.00000   -9.75854   27.60136    0.00000
     541      444        2     0.00000   -9.75854   14.93318    7.31398
     542      444        2     0.00000   -2.98590   24.51113    9.27552
     543      444        3     0.00000    6.08075   22.80463    3.58051
     544      444        3     0.00000    5.99650   22.77484    2.18882
     545      444        3     0.00000    6.49117   23.81835    1.46469
     546      444        3     0.00000    7.06685   24.92499    2.09608
     547      444        3     0.00000    7.13566   24.93869    3.50437
     548      444        3     0.00000    6.65006   23.86864    4.24725
     549      444        3     0.00000    5.26519   21.62941    1.51811
     550      444        3     0.00000    6.73336   23.91806    5.72471
     551      444        3     0.00000    7.55285   26.09992    1.28403
     552      444        3     0.00000  -14.38966   22.91248   13.00899
     553      444        3     0.00000  -14.38966   22.82312   14.40069
     554      444        3     0.00000  -13.57071   23.63734   15.12482
     555      444        3     0.00000  -12.71926   24.54897   14.49342
     556      444        3     0.00000  -12.72928   24.61841   13.08514
     557      444        3     0.00000  -13.57627   23.80390   12.34226
     558      444        3     0.00000  -15.22581   21.75183   15.07140
     559      444        3     0.00000  -13.55744   23.89891   10.86480
     560      444        3     0.00000  -11.77353   25.39882   15.30548
     561      444        3     0.00000    3.69164   27.75298    8.38815
     562      444        3     0.00000    2.59746   28.61605    8.33656
     563      444        3     0.00000    1.34939   28.10526    8.13798
     564      444        3     0.00000    1.15136   26.73159    7.96910
     565      444        3     0.00000    2.27183   25.87695    8.01738
     566      444        3     0.00000    3.54468   26.39033    8.23868
     567      444        3     0.00000    2.83355   30.11165    8.40076
     568      444        3     0.00000    4.69995   25.46510    8.27816
     569      444        3     0.00000   -0.22755   26.18804    7.68758
     570      444        3     0.00000   -8.92794   22.30945    8.20135
     571      444        3     0.00000   -7.74951   21.56553    8.25295
     572      444        3     0.00000   -7.81506   20.21858    8.45152
     573      444        3     0.00000   -9.04416   19.57399    8.62041
     574      444        3     0.00000  -10.22341   20.34549    8.57213
     575      444        3     0.00000  -10.16368   21.71667    8.35083
     576      444        3     0.00000   -6.41814   22.28665    8.18875
     577      444        3     0.00000  -11.42108   22.49747    8.31134
     578      444        3     0.00000   -9.09699   18.09276    8.90193
     579      444        3     0.00000   -9.85363   31.69967    4.95014
     580      444        3     0.00000  -10.94781   31.22345    4.22850
     581      444        3     0.00000  -12.19587   31.30688    4.77015
     582      444        3     0.00000  -12.39390   31.84746    6.04422
     583      444        3     0.00000  -11.27344   32.31659    6.76022
     584      444        3     0.00000  -10.00059   32.25155    6.20497
     585      444        3     0.00000  -10.71172   30.53125    2.90117
     586      444        3     0.00000   -8.84531   32.74836    6.98650
     587      444        3     0.00000  -13.77281   31.87543    6.65571
     588      444        3     0.00000    4.61732   15.10377    9.75778
     589      444        3     0.00000    5.79576   15.52041   10.37624
     590      444        3     0.00000    5.73020   16.36586   11.44344
     591      444        3     0.00000    4.50111   16.83441   11.91724
     592      444        3     0.00000    3.32185   16.40685   11.27323
     593      444        3     0.00000    3.38159   15.52960   10.19641
     594      444        3     0.00000    7.12712   15.10425    9.78383
     595      444        3     0.00000    2.12418   15.10501    9.53996
     596      444        3     0.00000    4.44828   17.81883   13.05926
     597      444        3     0.00000   -7.46451   30.01032   11.63936
     598      444        3     0.00000   -7.54876   28.81997   12.36101
     599      444        3     0.00000   -7.05409   27.67109   11.81936
     600      444        3     0.00000   -6.47841   27.66458   10.54529
     601      444        3     0.00000   -6.40960   28.87734    9.82928
     602      444        3     0.00000   -6.89520   30.05572   10.38453
     603      444        3     0.00000   -8.28007   28.81183   13.68833
     604      444        3     0.00000   -6.81190   31.31052    9.60300
     605      444        3     0.00000   -5.99241   26.37386    9.93380
     606      444        3     0.00000   -0.84440   18.96579    6.83172
     607      444        3     0.00000   -0.84440   20.21571    6.21327
     608      444        3     0.00000   -0.02545   20.43571    5.14606
     609      444        3     0.00000    0.82600   19.43309    4.67227
     610      444        3     0.00000    0.81598   18.17876    5.31627
     611      444        3     0.00000   -0.03101   17.94267    6.39310
     612      444        3     0.00000   -1.68055   21.33221    6.80568
     613      444        3     0.00000   -0.01218   16.61564    7.04954
     614      444        3     0.00000    1.77173   19.71143    3.53025
     615      444        3     0.00000   -7.61703   15.58947   13.33829
     616      444        3     0.00000   -7.61703   14.42891   12.56506
     617      444        3     0.00000   -6.79809   13.39468   12.90813
     618      444        3     0.00000   -5.94663   13.48567   14.01332
     619      444        3     0.00000   -5.95665   14.67056   14.77760
     620      444        3     0.00000   -6.80364   15.72117   14.44365
     621      444        3     0.00000   -8.45318   14.38370   11.30193
     622      444        3     0.00000   -6.78481   16.95318   15.26467
     623      444        3     0.00000   -5.00090   12.35749   14.34329
     624      444        3     0.00000   -0.69188   33.38663    1.36963
     625      444        3     0.00000   -0.77613   34.60677    2.03968
     626      444        3     0.00000   -0.28146   34.71213    3.30546
     627      444        3     0.00000    0.29422   33.61200    3.94814
     628      444        3     0.00000    0.36303   32.38555    3.25586
     629      444        3     0.00000   -0.12257   32.27722    1.95773
     630      444        3     0.00000   -1.50744   35.76034    1.38307
     631      444        3     0.00000   -0.03927   30.97299    1.26180
     632      444        3     0.00000    0.78022   33.72780    5.37168
     633      444        3     0.00000   -2.15531   20.05452   15.21988
     634      444        3     0.00000   -0.97687   20.38180   14.54983
     635      444        3     0.00000   -1.04243   20.88330   13.28405
     636      444        3     0.00000   -2.27153   21.05934   12.64137
     637      444        3     0.00000   -3.45078   20.71540   13.33365
     638      444        3     0.00000   -3.39104   20.22146   14.63178
     639      444        3     0.00000    0.35450   20.07684   15.20644
     640      444        3     0.00000   -4.64845   19.86526   15.32771
     641      444        3     0.00000   -2.32435   21.55615   11.21782
     642      444        3     0.00000   -3.08099   26.74892    3.25121
     643      444        3     0.00000   -4.17518   26.36207    4.02445
     644      444        3     0.00000   -5.42324   26.78944    3.68138
     645      444        3     0.00000   -5.62127   27.62253    2.57618
     646      444        3     0.00000   -4.50081   28.00804    1.81191
     647      444        3     0.00000   -3.22796   27.55969    2.14585
     648      444        3     0.00000   -3.93909   25.55867    5.28757
     649      444        3     0.00000   -2.07269   27.98812    1.32484
     650      444        3     0.00000   -7.00018   28.13811    2.24622
     651      444        4     0.00000    5.05768   21.73505    0.29927
     652      444        4     0.00000    4.96652   20.64097    2.24108
     653      444        4     0.00000    7.26095   24.90584    6.25773
     654      444        4     0.00000    6.22826   22.92646    6.32176
     655      444        4     0.00000    8.01447   27.06509    1.95076
     656      444        5     0.00000    7.52319   26.07118    0.08361
     657      444        4     0.00000  -15.05704   21.59140   16.29023
     658      444        4     0.00000  -16.05817   21.14075   14.34843
     659      444        4     0.00000  -12.80202   24.72559   10.33178
     660      444        4     0.00000  -14.32397   23.09216   10.26774
     661      444        4     0.00000  -11.01743   26.15577   14.63875
     662      444        5     0.00000  -11.79073   25.36128   16.50590
     663      444        4     0.00000    1.85775   30.84273    8.17033
     664      444        4     0.00000    3.98937   30.49400    8.72757
     665      444        4     0.00000    4.49366   24.25013    8.13865
     666      444        4     0.00000    5.82326   26.01957    8.43825
     667      444        4     0.00000   -0.29202   24.94204    7.50725
     668      444        5     0.00000   -1.18425   26.91424    7.67995
     669      444        4     0.00000   -5.40360   21.61036    8.41917
     670      444        4     0.00000   -6.44293   23.50382    7.86193
     671      444        4     0.00000  -12.49780   21.89798    8.45086
     672      444        4     0.00000  -11.27276   23.74135    8.15125
     673      444        4     0.00000  -10.25023   17.61664    9.08226
     674      444        5     0.00000   -8.09342   17.43284    8.90956
     675      444        4     0.00000  -11.68752   29.96615    2.38325
     676      444        4     0.00000   -9.55590   30.62311    2.40664
     677      444        4     0.00000   -9.05161   33.23502    8.10845
     678      444        4     0.00000   -7.72201   32.60977    6.42628
     679      444        4     0.00000  -13.83729   32.34226    7.82494
     680      444        5     0.00000  -14.72951   31.50572    6.03062
     681      444        4     0.00000    8.14167   15.64195   10.25431
     682      444        4     0.00000    7.10234   14.21263    8.89314
     683      444        4     0.00000    1.04747   15.52558    9.98937
     684      444        4     0.00000    2.27250   14.34443    8.54277
     685      444        4     0.00000    3.29504   18.21306   13.38143
     686      444        5     0.00000    5.45185   18.15540   13.62695
     687      444        4     0.00000   -8.48758   27.70347   14.20626
     688      444        4     0.00000   -8.57874   29.93216   14.18287
     689      444        4     0.00000   -6.28431   31.27824    8.48105
     690      444        4     0.00000   -7.31700   32.32339   10.16323
     691      444        4     0.00000   -5.53079   26.46868    8.76457
     692      444        5     0.00000   -6.02207   25.34863   10.55889
     693      444        4     0.00000   -1.51178   22.46796    6.33520
     694      444        4     0.00000   -2.51291   21.01164    7.69637
     695      444        4     0.00000    0.74324   15.74070    6.60014
     696      444        4     0.00000   -0.77871   16.50195    8.04674
     697      444        4     0.00000    2.52783   18.75555    3.20808
     698      444        5     0.00000    1.75453   20.76979    2.96255
     699      444        4     0.00000   -8.28441   13.40837   10.55358
     700      444        4     0.00000   -9.28554   15.31535   11.13421
     701      444        4     0.00000   -6.02939   17.00145   16.24710
     702      444        4     0.00000   -7.55134   17.87362   14.86453
     703      444        4     0.00000   -4.24480   12.55642   15.33219
     704      444        5     0.00000   -5.01810   11.33667   13.71056
     705      444        4     0.00000   -1.71495   36.76305    2.08397
     706      444        4     0.00000   -1.80611   35.62845    0.16556
     707      444        4     0.00000    0.48832   30.01749    1.85073
     708      444        4     0.00000   -0.54437   30.95172    0.10451
     709      444        4     0.00000    1.24185   32.66781    5.87418
     710      444        5     0.00000    0.75056   34.78176    5.94701
     711      444        4     0.00000    1.36904   20.21543   14.50553
     712      444        4     0.00000    0.32971   19.75128   16.42394
     713      444        4     0.00000   -5.72516   20.04417   14.73878
     714      444        4     0.00000   -4.50013   19.38196   16.48499
     715      444        4     0.00000   -3.47760   21.63804   10.71533
     716      444        5     0.00000   -1.32078   21.87950   10.64250
     717      444        4     0.00000   -4.91489   25.39269    6.03593
     718      444        4     0.00000   -2.78327   25.08447    5.45529
     719      444        4     0.00000   -2.27898   28.71642    0.34241
     720      444        4     0.00000   -0.94938   27.57224    1.72498
     721      444        4     0.00000   -7.06466   28.91727    1.25732
     722      444        5     0.00000   -7.95688   27.78162    2.87894
     723      444        6     0.00000    3.16445   19.15590    0.00000
     724      444        6     0.00000  -10.08498   28.52467    0.00000
     725      444        6     0.00000  -10.08498   14.47153    8.11360
     726      444        6     0.00000   -3.31235   24.04948    8.47591
     727      444        1     0.00000   -9.75230    1.59255   32.28534
     728      444        1     0.00000  -15.56566   20.07013   17.48318
     729      444        1     0.00000   -5.00224   23.20749   24.29683
     730      444        1     0.00000  -10.31551   12.59761   25.47169
     731      444        1     0.00000    1.77038   19.01589   17.52184
     732      444        1     0.00000  -17.08815    6.18240   26.12283
     733      444        1     0.00000  -16.52493   17.58572   32.24668
     734      444        1     0.00000   -8.79303   14.68379   23.64569
     735      444        1     0.00000  -22.33829   22.71385   25.22916
     736      444        1     0.00000   -2.97967    9.55565   18.41551
     737      444        1     0.00000   -3.54288    9.95391   31.35301
     738      444        1     0.00000  -11.77488   15.24438   24.53936
     739      444        1     0.00000   -0.85902   13.15208   24.88426
     740      444        1     0.00000  -19.45884   15.58182   24.88426
     741      444        1     0.00000  -12.68620   23.33747   23.83215
     742      444        1     0.00000   -7.63166    5.39643   25.93637
     743      444        1     0.00000  -14.40428   10.18541   32.12691
     744      444        1     0.00000   -5.91357   18.54848   17.64161
     745      444        2     0.00000   -1.02807   12.51074   20.66057
     746      444        2     0.00000   -0.32778   14.21657   17.12535
     747      444        2     0.00000    0.73688   16.09289   20.53117
     748      444        2     0.00000  -21.72523   12.77893   29.10795
     749      444        2     0.00000  -20.35038   14.00778   32.64317
     750      444        2     0.00000  -18.93626   15.63699   29.23735
     751      444        2     0.00000   -2.23088   18.52761   25.11651
     752      444        2     0.00000   -6.15495   19.10133   24.70343
     753      444        2     0.00000   -4.61350   15.38221   24.48943
     754      444        2     0.00000  -15.65154   13.65052   24.65201
     755      444        2     0.00000  -13.80261   10.14211   25.06509
     756      444        2     0.00000  -17.82284   10.35570   25.27909
     757      444        2     0.00000  -15.77615   22.06570   21.16489
     758      444        2     0.00000  -19.70022   21.42111   20.87458
     759      444        2     0.00000  -18.15876   23.09533   24.20243
     760      444        2     0.00000   -2.10627    4.94608   25.62083
     761      444        2     0.00000   -0.25734    7.05802   28.45266
     762      444        2     0.00000   -4.27758    7.13656   28.16069
     763      444        2     0.00000  -14.57333   21.21519   28.60363
     764      444        2     0.00000  -13.87304   17.30068   28.89394
     765      444        2     0.00000  -12.80838   19.31205   25.56609
     766      444        2     0.00000   -8.17997    9.24083   24.14769
     767      444        2     0.00000   -6.80512   11.68799   21.31586
     768      444        2     0.00000   -5.39100    7.92386   21.60783
     769      444        2     0.00000  -14.95260    6.71417   29.69190
     770      444        2     0.00000  -13.57776    3.03815   28.98850
     771      444        2     0.00000  -12.16363    5.17308   32.10235
     772      444        2     0.00000   -7.80070   23.74184   17.09383
     773      444        2     0.00000   -7.10041   25.95052   20.33873
     774      444        2     0.00000   -6.03575   22.06283   20.26076
     775      444        2     0.00000   -8.87890   10.13733   32.67469
     776      444        2     0.00000   -7.02997   11.53379   29.42978
     777      444        2     0.00000  -11.05021   11.24167   29.50776
     778      444        2     0.00000   -9.00352   16.87445   20.07662
     779      444        2     0.00000  -12.92758   16.94533   20.78002
     780      444        2     0.00000  -11.38613   18.99022   17.66617
     781      444        2     0.00000   -4.58750    9.57797   16.58951
     782      444        2     0.00000  -16.53117   18.02342   16.58951
     783      444        2     0.00000  -16.53117    5.35525   23.90349
     784      444        2     0.00000   -9.75853   14.93320   25.86503
     785      444        3     0.00000   -0.69187   13.22669   20.17002
     786      444        3     0.00000   -0.77613   13.19690   18.77833
     787      444        3     0.00000   -0.28145   14.24042   18.05419
     788      444        3     0.00000    0.29422   15.34705   18.68559
     789      444        3     0.00000    0.36303   15.36075   20.09387
     790      444        3     0.00000   -0.12257   14.29070   20.83675
     791      444        3     0.00000   -1.50744   12.05147   18.10761
     792      444        3     0.00000   -0.03926   14.34013   22.31421
     793      444        3     0.00000    0.78022   16.52198   17.87353
     794      444        3     0.00000  -21.16229   13.33455   29.59850
     795      444        3     0.00000  -21.16229   13.24518   30.99019
     796      444        3     0.00000  -20.34334   14.05941   31.71433
     797      444        3     0.00000  -19.49188   14.97104   31.08293
     798      444        3     0.00000  -19.50191   15.04047   29.67465
     799      444        3     0.00000  -20.34890   14.22596   28.93177
     800      444        3     0.00000  -21.99844   12.17389   31.66091
     801      444        3     0.00000  -20.33007   14.32098   27.45431
     802      444        3     0.00000  -18.54615   15.82089   31.89499
     803      444        3     0.00000   -3.08098   18.17505   24.97766
     804      444        3     0.00000   -4.17517   19.03812   24.92607
     805      444        3     0.00000   -5.42323   18.52732   24.72749
     806      444        3     0.00000   -5.62126   17.15365   24.55861
     807      444        3     0.00000   -4.50080   16.29901   24.60688
     808      444        3     0.00000   -3.22795   16.81239   24.82819
     809      444        3     0.00000   -3.93908   20.53371   24.99027
     810      444        3     0.00000   -2.07268   15.88716   24.86767
     811      444        3     0.00000   -7.00017   16.61010   24.27708
     812      444        3     0.00000  -15.70057   12.73151   24.79086
     813      444        3     0.00000  -14.52213   11.98759   24.84245
     814      444        3     0.00000  -14.58769   10.64065   25.04103
     815      444        3     0.00000  -15.81679    9.99605   25.20991
     816      444        3     0.00000  -16.99604   10.76755   25.16164
     817      444        3     0.00000  -16.93630   12.13873   24.94033
     818      444        3     0.00000  -13.19077   12.70872   24.77825
     819      444        3     0.00000  -18.19371   12.91953   24.90085
     820      444        3     0.00000  -15.86962    8.51482   25.49144
     821      444        3     0.00000  -16.62625   22.12173   21.53965
     822      444        3     0.00000  -17.72044   21.64552   20.81801
     823      444        3     0.00000  -18.96850   21.72894   21.35965
     824      444        3     0.00000  -19.16653   22.26952   22.63373
     825      444        3     0.00000  -18.04607   22.73865   23.34973
     826      444        3     0.00000  -16.77322   22.67362   22.79448
     827      444        3     0.00000  -17.48435   20.95332   19.49068
     828      444        3     0.00000  -15.61794   23.17043   23.57601
     829      444        3     0.00000  -20.54544   22.29749   23.24522
     830      444        3     0.00000   -2.15530    5.52583   26.34729
     831      444        3     0.00000   -0.97687    5.94247   26.96575
     832      444        3     0.00000   -1.04242    6.78792   28.03295
     833      444        3     0.00000   -2.27152    7.25647   28.50674
     834      444        3     0.00000   -3.45077    6.82891   27.86274
     835      444        3     0.00000   -3.39104    5.95167   26.78591
     836      444        3     0.00000    0.35450    5.52631   26.37333
     837      444        3     0.00000   -4.64845    5.52708   26.12947
     838      444        3     0.00000   -2.32435    8.24090   29.64877
     839      444        3     0.00000  -14.23713   20.43238   28.22887
     840      444        3     0.00000  -14.32139   19.24203   28.95051
     841      444        3     0.00000  -13.82671   18.09316   28.40887
     842      444        3     0.00000  -13.25104   18.08664   27.13479
     843      444        3     0.00000  -13.18223   19.29940   26.41879
     844      444        3     0.00000  -13.66783   20.47778   26.97404
     845      444        3     0.00000  -15.05269   19.23389   30.27784
     846      444        3     0.00000  -13.58452   21.73259   26.19251
     847      444        3     0.00000  -12.76504   16.79592   26.52330
     848      444        3     0.00000   -7.61703    9.38785   23.42123
     849      444        3     0.00000   -7.61703   10.63777   22.80277
     850      444        3     0.00000   -6.79808   10.85778   21.73557
     851      444        3     0.00000   -5.94663    9.85516   21.26178
     852      444        3     0.00000   -5.95665    8.60083   21.90578
     853      444        3     0.00000   -6.80363    8.36473   22.98260
     854      444        3     0.00000   -8.45318   11.75427   23.39519
     855      444        3     0.00000   -6.78481    7.03771   23.63905
     856      444        3     0.00000   -5.00090   10.13349   20.11975
     857      444        3     0.00000  -14.38966    6.01153   29.92780
     858      444        3     0.00000  -14.38966    4.85097   29.15456
     859      444        3     0.00000  -13.57071    3.81674   29.49764
     860      444        3     0.00000  -12.71926    3.90774   30.60283
     861      444        3     0.00000  -12.72928    5.09262   31.36711
     862      444        3     0.00000  -13.57626    6.14323   31.03316
     863      444        3     0.00000  -15.22581    4.80576   27.89144
     864      444        3     0.00000  -13.55743    7.37524   31.85417
     865      444        3     0.00000  -11.77353    2.77955   30.93279
     866      444        3     0.00000   -7.46451   23.80870   17.95914
     867      444        3     0.00000   -7.54876   25.02883   18.62919
     868      444        3     0.00000   -7.05408   25.13419   19.89497
     869      444        3     0.00000   -6.47841   24.03407   20.53764
     870      444        3     0.00000   -6.40960   22.80761   19.84536
     871      444        3     0.00000   -6.89520   22.69928   18.54723
     872      444        3     0.00000   -8.28007   26.18240   17.97257
     873      444        3     0.00000   -6.81190   21.39505   17.85130
     874      444        3     0.00000   -5.99240   24.14987   21.96119
     875      444        3     0.00000   -8.92793   10.47658   31.80938
     876      444        3     0.00000   -7.74949   10.80386   31.13933
     877      444        3     0.00000   -7.81505   11.30536   29.87355
     878      444        3     0.00000   -9.04415   11.48140   29.23088
     879      444        3     0.00000  -10.22340   11.13746   29.92316
     880      444        3     0.00000  -10.16367   10.64353   31.22129
     881      444        3     0.00000   -6.41813   10.49890   31.79595
     882      444        3     0.00000  -11.42107   10.28732   31.91722
     883      444        3     0.00000   -9.09698   11.97821   27.80733
     884      444        3     0.00000   -9.85362   17.17099   19.84072
     885      444        3     0.00000  -10.94781   16.78413   20.61395
     886      444        3     0.00000  -12.19587   17.21150   20.27088
     887      444        3     0.00000  -12.39390   18.04459   19.16569
     888      444        3     0.00000  -11.27344   18.43010   18.40141
     889      444        3     0.00000  -10.00059   17.98176   18.73536
     890      444        3     0.00000  -10.71171   15.98073   21.87708
     891      444        3     0.00000   -8.84531   18.41018   17.91434
     892      444        3     0.00000  -13.77281   18.56017   18.83573
     893      444        4     0.00000   -1.71495   12.15712   16.88878
     894      444        4     0.00000   -1.80611   11.06303   18.83058
     895      444        4     0.00000    0.48833   15.32790   22.84723
     896      444        4     0.00000   -0.54437   13.34852   22.91127
     897      444        4     0.00000    1.24185   17.48715   18.54027
     898      444        5     0.00000    0.75056   16.49325   16.67312
     899      444        4     0.00000  -21.82966   12.01346   32.87974
     900      444        4     0.00000  -22.83079   11.56282   30.93794
     901      444        4     0.00000  -19.57465   15.14765   26.92129
     902      444        4     0.00000  -21.09660   13.51423   26.85725
     903      444        4     0.00000  -17.79006   16.57783   31.22825
     904      444        5     0.00000  -18.56336   15.78334   33.09540
     905      444        4     0.00000   -4.91488   21.26480   24.75984
     906      444        4     0.00000   -2.78326   20.91606   25.31708
     907      444        4     0.00000   -2.27897   14.67220   24.72815
     908      444        4     0.00000   -0.94937   16.44163   25.02776
     909      444        4     0.00000   -7.06465   15.36411   24.09676
     910      444        5     0.00000   -7.95687   17.33630   24.26945
     911      444        4     0.00000  -12.17623   12.03242   25.00868
     912      444        4     0.00000  -13.21555   13.92588   24.45144
     913      444        4     0.00000  -19.27042   12.32004   25.04037
     914      444        4     0.00000  -18.04539   14.16342   24.74076
     915      444        4     0.00000  -17.02286    8.03870   25.67176
     916      444        5     0.00000  -14.86605    7.85490   25.49907
     917      444        4     0.00000  -18.46015   20.38822   18.97275
     918      444        4     0.00000  -16.32853   21.04517   18.99615
     919      444        4     0.00000  -15.82423   23.65708   24.69796
     920      444        4     0.00000  -14.49463   23.03183   23.01578
     921      444        4     0.00000  -20.60991   22.76432   24.41444
     922      444        5     0.00000  -21.50214   21.92778   22.62012
     923      444        4     0.00000    1.36904    6.06402   26.84381
     924      444        4     0.00000    0.32971    4.63470   25.48264
     925      444        4     0.00000   -5.72516    5.94764   26.57888
     926      444        4     0.00000   -4.50013    4.76649   25.13227
     927      444        4     0.00000   -3.47759    8.63512   29.97093
     928      444        5     0.00000   -1.32078    8.57747   30.21646
     929      444        4     0.00000  -15.26021   18.12553   30.79576
     930      444        4     0.00000  -15.35137   20.35423   30.77237
     931      444        4     0.00000  -13.05694   21.70031   25.07056
     932      444        4     0.00000  -14.08963   22.74545   26.75274
     933      444        4     0.00000  -12.30341   16.89074   25.35407
     934      444        5     0.00000  -12.79470   15.77070   27.14840
     935      444        4     0.00000   -8.28440   12.89003   22.92471
     936      444        4     0.00000   -9.28553   11.43370   24.28588
     937      444        4     0.00000   -6.02939    6.16276   23.18964
     938      444        4     0.00000   -7.55133    6.92402   24.63625
     939      444        4     0.00000   -4.24480    9.17761   19.79759
     940      444        5     0.00000   -5.01810   11.19185   19.55206
     941      444        4     0.00000  -15.05704    3.83044   27.14309
     942      444        4     0.00000  -16.05817    5.73741   27.72372
     943      444        4     0.00000  -12.80201    7.42352   32.83661
     944      444        4     0.00000  -14.32396    8.29568   31.45404
     945      444        4     0.00000  -11.01743    2.97848   31.92169
     946      444        5     0.00000  -11.79073    1.75873   30.30007
     947      444        4     0.00000   -8.48758   27.18512   18.67348
     948      444        4     0.00000   -8.57874   26.05051   16.75507
     949      444        4     0.00000   -6.28431   20.43956   18.44023
     950      444        4     0.00000   -7.31700   21.37379   16.69402
     951      444        4     0.00000   -5.53078   23.08987   22.46368
     952      444        5     0.00000   -6.02207   25.20382   22.53651
     953      444        4     0.00000   -5.40359   10.63749   31.09504
     954      444        4     0.00000   -6.44292   10.17335   33.01345
     955      444        4     0.00000  -12.49779   10.46624   31.32829
     956      444        4     0.00000  -11.27275    9.80402   33.07450
     957      444        4     0.00000  -10.25022   12.06010   27.30483
     958      444        5     0.00000   -8.09341   12.30156   27.23201
     959      444        4     0.00000  -11.68751   15.81475   22.62543
     960      444        4     0.00000   -9.55590   15.50653   22.04480
     961      444        4     0.00000   -9.05161   19.13849   16.93191
     962      444        4     0.00000   -7.72200   17.99430   18.31448
     963      444        4     0.00000  -13.83728   19.33934   17.84683
     964      444        5     0.00000  -14.72951   18.20368   19.46845
     965      444        6     0.00000   -3.60817    9.57797   16.58951
     966      444        6     0.00000  -16.85761   18.94673   16.58951
     967      444        6     0.00000  -16.85761    4.89359   24.70310
     968      444        6     0.00000  -10.08497   14.47154   25.06542
     969      444        1     0.00000   24.11085   -7.98541   15.69583
     970      444        1     0.00000   18.29749   10.49217    0.89368
     971      444        1     0.00000   28.86091   13.62953    7.70732
     972      444        1     0.00000   23.54764    3.01965    8.88219
     973      444        1     0.00000   35.63354    9.43792    0.93233
     974      444        1     0.00000   16.77500   -3.39557    9.53333
     975      444        1     0.00000   17.33822    8.00776   15.65718
     976      444        1     0.00000   25.07013    5.10582    7.05618
     977      444        1     0.00000   11.52486   13.13588    8.63965
     978      444        1     0.00000   30.88348   -0.02232    1.82601
     979      444        1     0.00000   30.32028    0.37595   14.76350
     980      444        1     0.00000   22.08827    5.66642    7.94986
     981      444        1     0.00000   33.00413    3.57412    8.29475
     982      444        1     0.00000   14.40431    6.00385    8.29475
     983      444        1     0.00000   21.17695   13.75950    7.24265
     984      444        1     0.00000   26.23150   -4.18153    9.34686
     985      444        1     0.00000   19.45887    0.60745   15.53740
     986      444        1     0.00000   27.94958    8.97052    1.05211
     987      444        2     0.00000   32.83508    2.93277    4.07106
     988      444        2     0.00000   33.53537    4.63860    0.53584
     989      444        2     0.00000   34.60003    6.51493    3.94167
     990      444        2     0.00000   12.13792    3.20096   12.51844
     991      444        2     0.00000   13.51277    4.42982   16.05367
     992      444        2     0.00000   14.92689    6.05902   12.64784
     993      444        2     0.00000   31.63227    8.94965    8.52701
     994      444        2     0.00000   27.70821    9.52336    8.11393
     995      444        2     0.00000   29.24966    5.80425    7.89992
     996      444        2     0.00000   18.21162    4.07255    8.06250
     997      444        2     0.00000   20.06055    0.56415    8.47558
     998      444        2     0.00000   16.04031    0.77774    8.68958
     999      444        2     0.00000   18.08700   12.48774    4.57539
    1000      444        2     0.00000   14.16294   11.84314    4.28507
    1001      444        2     0.00000   15.70439   13.51737    7.61292
    1002      444        2     0.00000   31.75688   -4.63189    9.03133
    1003      444        2     0.00000   33.60581   -2.51995   11.86316
    1004      444        2     0.00000   29.58558   -2.44141   11.57118
    1005      444        2     0.00000   19.28983   11.63722   12.01412
    1006      444        2     0.00000   19.99012    7.72271   12.30444
    1007      444        2     0.00000   21.05477    9.73408    8.97658
    1008      444        2     0.00000   25.68318   -0.33714    7.55818
    1009      444        2     0.00000   27.05803    2.11003    4.72635
    1010      444        2     0.00000   28.47215   -1.65411    5.01833
    1011      444        2     0.00000   18.91055   -2.86380   13.10239
    1012      444        2     0.00000   20.28540   -6.53981   12.39900
    1013      444        2     0.00000   21.69953   -4.40489   15.51285
    1014      444        2     0.00000   26.06245   14.16387    0.50432
    1015      444        2     0.00000   26.76275   16.37255    3.74923
    1016      444        2     0.00000   27.82740   12.48486    3.67126
    1017      444        2     0.00000   24.98425    0.55937   16.08519
    1018      444        2     0.00000   26.83318    1.95583   12.84028
    1019      444        2     0.00000   22.81295    1.66370   12.91825
    1020      444        2     0.00000   24.85963    7.29649    3.48711
    1021      444        2     0.00000   20.93557    7.36736    4.19051
    1022      444        2     0.00000   22.47702    9.41225    1.07666
    1023      444        2     0.00000   29.27566    0.00000    0.00000
    1024      444        2     0.00000   17.33198    8.44545    0.00000
    1025      444        2     0.00000   17.33198   -4.22272    7.31398
    1026      444        2     0.00000   24.10462    5.35523    9.27552
    1027      444        3     0.00000   33.17128    3.64872    3.58051
    1028      444        3     0.00000   33.08703    3.61893    2.18882
    1029      444        3     0.00000   33.58170    4.66245    1.46469
    1030      444        3     0.00000   34.15737    5.76909    2.09608
    1031      444        3     0.00000   34.22618    5.78279    3.50437
    1032      444        3     0.00000   33.74059    4.71274    4.24725
    1033      444        3     0.00000   32.35572    2.47351    1.51811
    1034      444        3     0.00000   33.82389    4.76216    5.72471
    1035      444        3     0.00000   34.64338    6.94402    1.28403
    1036      444        3     0.00000   12.70086    3.75658   13.00899
    1037      444        3     0.00000   12.70087    3.66722   14.40069
    1038      444        3     0.00000   13.51981    4.48144   15.12482
    1039      444        3     0.00000   14.37127    5.39307   14.49342
    1040      444        3     0.00000   14.36124    5.46251   13.08514
    1041      444        3     0.00000   13.51426    4.64800   12.34226
    1042      444        3     0.00000   11.86472    2.59593   15.07140
    1043      444        3     0.00000   13.53308    4.74301   10.86480
    1044      444        3     0.00000   15.31700    6.24292   15.30548
    1045      444        3     0.00000   30.78217    8.59708    8.38815
    1046      444        3     0.00000   29.68798    9.46015    8.33656
    1047      444        3     0.00000   28.43992    8.94936    8.13798
    1048      444        3     0.00000   28.24189    7.57569    7.96910
    1049      444        3     0.00000   29.36235    6.72105    8.01738
    1050      444        3     0.00000   30.63520    7.23443    8.23868
    1051      444        3     0.00000   29.92408   10.95575    8.40076
    1052      444        3     0.00000   31.79048    6.30920    8.27816
    1053      444        3     0.00000   26.86298    7.03214    7.68758
    1054      444        3     0.00000   18.16258    3.15355    8.20135
    1055      444        3     0.00000   19.34102    2.40963    8.25295
    1056      444        3     0.00000   19.27546    1.06268    8.45152
    1057      444        3     0.00000   18.04636    0.41809    8.62041
    1058      444        3     0.00000   16.86711    1.18959    8.57213
    1059      444        3     0.00000   16.92685    2.56077    8.35083
    1060      444        3     0.00000   20.67239    3.13075    8.18875
    1061      444        3     0.00000   15.66944    3.34156    8.31134
    1062      444        3     0.00000   17.99354   -1.06314    8.90193
    1063      444        3     0.00000   17.23690   12.54377    4.95014
    1064      444        3     0.00000   16.14271   12.06755    4.22850
    1065      444        3     0.00000   14.89465   12.15098    4.77015
    1066      444        3     0.00000   14.69662   12.69156    6.04422
    1067      444        3     0.00000   15.81709   13.16069    6.76022
    1068      444        3     0.00000   17.08994   13.09565    6.20497
    1069      444        3     0.00000   16.37881   11.37535    2.90117
    1070      444        3     0.00000   18.24521   13.59246    6.98650
    1071      444        3     0.00000   13.31771   12.71952    6.65571
    1072      444        3     0.00000   31.70785   -4.05214    9.75778
    1073      444        3     0.00000   32.88629   -3.63549   10.37624
    1074      444        3     0.00000   32.82073   -2.79005   11.44344
    1075      444        3     0.00000   31.59163   -2.32149   11.91724
    1076      444        3     0.00000   30.41238   -2.74905   11.27323
    1077      444        3     0.00000   30.47211   -3.62630   10.19641
    1078      444        3     0.00000   34.21765   -4.05166    9.78383
    1079      444        3     0.00000   29.21471   -4.05089    9.53996
    1080      444        3     0.00000   31.53881   -1.33707   13.05926
    1081      444        3     0.00000   19.62602   10.85441   11.63936
    1082      444        3     0.00000   19.54177    9.66407   12.36101
    1083      444        3     0.00000   20.03644    8.51519   11.81936
    1084      444        3     0.00000   20.61211    8.50868   10.54529
    1085      444        3     0.00000   20.68092    9.72144    9.82928
    1086      444        3     0.00000   20.19533   10.89981   10.38453
    1087      444        3     0.00000   18.81046    9.65593   13.68833
    1088      444        3     0.00000   20.27863   12.15462    9.60300
    1089      444        3     0.00000   21.09812    7.21795    9.93380
    1090      444        3     0.00000   26.24613   -0.19012    6.83172
    1091      444        3     0.00000   26.24613    1.05981    6.21327
    1092      444        3     0.00000   27.06507    1.27981    5.14606
    1093      444        3     0.00000   27.91653    0.27719    4.67227
    1094      444        3     0.00000   27.90650   -0.97714    5.31627
    1095      444        3     0.00000   27.05952   -1.21323    6.39310
    1096      444        3     0.00000   25.40998    2.17631    6.80568
    1097      444        3     0.00000   27.07835   -2.54026    7.04954
    1098      444        3     0.00000   28.86226    0.55552    3.53025
    1099      444        3     0.00000   19.47350   -3.56643   13.33829
    1100      444        3     0.00000   19.47349   -4.72700   12.56506
    1101      444        3     0.00000   20.29244   -5.76122   12.90813
    1102      444        3     0.00000   21.14390   -5.67023   14.01332
    1103      444        3     0.00000   21.13387   -4.48534   14.77760
    1104      444        3     0.00000   20.28689   -3.43474   14.44365
    1105      444        3     0.00000   18.63734   -4.77220   11.30193
    1106      444        3     0.00000   20.30572   -2.20272   15.26467
    1107      444        3     0.00000   22.08963   -6.79842   14.34329
    1108      444        3     0.00000   26.39865   14.23073    1.36963
    1109      444        3     0.00000   26.31440   15.45087    2.03968
    1110      444        3     0.00000   26.80907   15.55622    3.30546
    1111      444        3     0.00000   27.38474   14.45610    3.94814
    1112      444        3     0.00000   27.45355   13.22964    3.25586
    1113      444        3     0.00000   26.96795   13.12132    1.95773
    1114      444        3     0.00000   25.58309   16.60443    1.38307
    1115      444        3     0.00000   27.05126   11.81709    1.26180
    1116      444        3     0.00000   27.87075   14.57190    5.37168
    1117      444        3     0.00000   24.93522    0.89862   15.21988
    1118      444        3     0.00000   26.11366    1.22589   14.54983
    1119      444        3     0.00000   26.04810    1.72740   13.28405
    1120      444        3     0.00000   24.81900    1.90344   12.64137
    1121      444        3     0.00000   23.63975    1.55949   13.33365
    1122      444        3     0.00000   23.69949    1.06556   14.63178
    1123      444        3     0.00000   27.44502    0.92093   15.20644
    1124      444        3     0.00000   22.44208    0.70936   15.32771
    1125      444        3     0.00000   24.76617    2.40024   11.21782
    1126      444        3     0.00000   24.00953    7.59302    3.25121
    1127      444        3     0.00000   22.91535    7.20617    4.02445
    1128      444        3     0.00000   21.66728    7.63353    3.68138
    1129      444        3     0.00000   21.46925    8.46662    2.57618
    1130      444        3     0.00000   22.58972    8.85214    1.81191
    1131      444        3     0.00000   23.86257    8.40379    2.14585
    1132      444        3     0.00000   23.15144    6.40277    5.28757
    1133      444        3     0.00000   25.01784    8.83221    1.32484
    1134      444        3     0.00000   20.09034    8.98220    2.24622
    1135      444        4     0.00000   32.14820    2.57915    0.29927
    1136      444        4     0.00000   32.05704    1.48506    2.24108
    1137      444        4     0.00000   34.35148    5.74994    6.25773
    1138      444        4     0.00000   33.31879    3.77056    6.32176
    1139      444        4     0.00000   35.10500    7.90919    1.95076
    1140      444        5     0.00000   34.61371    6.91528    0.08361
    1141      444        4     0.00000   12.03349    2.43550   16.29023
    1142      444        4     0.00000   11.03236    1.98485   14.34843
    1143      444        4     0.00000   14.28850    5.56968   10.33178
    1144      444        4     0.00000   12.76656    3.93626   10.26774
    1145      444        4     0.00000   16.07310    6.99987   14.63875
    1146      444        5     0.00000   15.29980    6.20538   16.50590
    1147      444        4     0.00000   28.94828   11.68683    8.17033
    1148      444        4     0.00000   31.07989   11.33810    8.72757
    1149      444        4     0.00000   31.58418    5.09423    8.13865
    1150      444        4     0.00000   32.91379    6.86366    8.43825
    1151      444        4     0.00000   26.79850    5.78614    7.50725
    1152      444        5     0.00000   25.90628    7.75834    7.67995
    1153      444        4     0.00000   21.68693    2.45445    8.41917
    1154      444        4     0.00000   20.64760    4.34792    7.86193
    1155      444        4     0.00000   14.59273    2.74208    8.45086
    1156      444        4     0.00000   15.81776    4.58545    8.15125
    1157      444        4     0.00000   16.84029   -1.53926    9.08226
    1158      444        5     0.00000   18.99711   -1.72307    8.90956
    1159      444        4     0.00000   15.40301   10.81025    2.38325
    1160      444        4     0.00000   17.53462   11.46720    2.40664
    1161      444        4     0.00000   18.03892   14.07912    8.10845
    1162      444        4     0.00000   19.36852   13.45387    6.42628
    1163      444        4     0.00000   13.25324   13.18636    7.82494
    1164      444        5     0.00000   12.36101   12.34982    6.03062
    1165      444        4     0.00000   35.23219   -3.51395   10.25431
    1166      444        4     0.00000   34.19286   -4.94327    8.89314
    1167      444        4     0.00000   28.13799   -3.63032    9.98937
    1168      444        4     0.00000   29.36303   -4.81148    8.54277
    1169      444        4     0.00000   30.38556   -0.94284   13.38143
    1170      444        5     0.00000   32.54238   -1.00050   13.62695
    1171      444        4     0.00000   18.60295    8.54757   14.20626
    1172      444        4     0.00000   18.51179   10.77626   14.18287
    1173      444        4     0.00000   20.80622   12.12234    8.48105
    1174      444        4     0.00000   19.77353   13.16749   10.16323
    1175      444        4     0.00000   21.55974    7.31277    8.76457
    1176      444        5     0.00000   21.06845    6.19273   10.55889
    1177      444        4     0.00000   25.57875    3.31206    6.33520
    1178      444        4     0.00000   24.57762    1.85573    7.69637
    1179      444        4     0.00000   27.83377   -3.41520    6.60014
    1180      444        4     0.00000   26.31182   -2.65395    8.04674
    1181      444        4     0.00000   29.61835   -0.40036    3.20808
    1182      444        5     0.00000   28.84505    1.61389    2.96255
    1183      444        4     0.00000   18.80612   -5.74753   10.55358
    1184      444        4     0.00000   17.80499   -3.84056   11.13421
    1185      444        4     0.00000   21.06114   -2.15445   16.24710
    1186      444        4     0.00000   19.53919   -1.28228   14.86453
    1187      444        4     0.00000   22.84572   -6.59948   15.33219
    1188      444        5     0.00000   22.07242   -7.81924   13.71056
    1189      444        4     0.00000   25.37557   17.60715    2.08397
    1190      444        4     0.00000   25.28441   16.47254    0.16556
    1191      444        4     0.00000   27.57885   10.86159    1.85073
    1192      444        4     0.00000   26.54615   11.79582    0.10451
    1193      444        4     0.00000   28.33237   13.51191    5.87418
    1194      444        5     0.00000   27.84109   15.62586    5.94701
    1195      444        4     0.00000   28.45956    1.05953   14.50553
    1196      444        4     0.00000   27.42024    0.59538   16.42394
    1197      444        4     0.00000   21.36536    0.88827   14.73878
    1198      444        4     0.00000   22.59040    0.22605   16.48499
    1199      444        4     0.00000   23.61293    2.48214   10.71533
    1200      444        5     0.00000   25.76974    2.72360   10.64250
    1201      444        4     0.00000   22.17564    6.23678    6.03593
    1202      444        4     0.00000   24.30726    5.92857    5.45529
    1203      444        4     0.00000   24.81155    9.56052    0.34241
    1204      444        4     0.00000   26.14115    8.41634    1.72498
    1205      444        4     0.00000   20.02587    9.76137    1.25732
    1206      444        5     0.00000   19.13364    8.62571    2.87894
    1207      444        6     0.00000   30.25498    0.00000    0.00000
    1208      444        6     0.00000   17.00554    9.36877    0.00000
    1209      444        6     0.00000   17.00554   -4.68438    8.11360
    1210      444        6     0.00000   23.77818    4.89357    8.47591
    1211      444        1     0.00000   17.33823  -17.56335   32.28534
    1212      444        1     0.00000   11.52487    0.91423   17.48318
    1213      444        1     0.00000   22.08828    4.05159   24.29683
    1214      444        1     0.00000   16.77501   -6.55829   25.47169
    1215      444        1     0.00000   28.86091   -0.14001   17.52184
    1216      444        1     0.00000   10.00238  -12.97350   26.12283
    1217      444        1     0.00000   10.56560   -1.57018   32.24668
    1218      444        1     0.00000   18.29750   -4.47212   23.64569
    1219      444        1     0.00000    4.75224    3.55794   25.22916
    1220      444        1     0.00000   24.11085   -9.60025   18.41551
    1221      444        1     0.00000   23.54765   -9.20199   31.35301
    1222      444        1     0.00000   15.31565   -3.91152   24.53936
    1223      444        1     0.00000   26.23151   -6.00382   24.88426
    1224      444        1     0.00000    7.63169   -3.57409   24.88426
    1225      444        1     0.00000   14.40432    4.18156   23.83215
    1226      444        1     0.00000   19.45887  -13.75947   25.93637
    1227      444        1     0.00000   12.68624   -8.97049   32.12691
    1228      444        1     0.00000   21.17695   -0.60742   17.64161
    1229      444        2     0.00000   26.06246   -6.64516   20.66057
    1230      444        2     0.00000   26.76275   -4.93933   17.12535
    1231      444        2     0.00000   27.82741   -3.06301   20.53117
    1232      444        2     0.00000    5.36530   -6.37697   29.10795
    1233      444        2     0.00000    6.74014   -5.14812   32.64317
    1234      444        2     0.00000    8.15427   -3.51891   29.23735
    1235      444        2     0.00000   24.85964   -0.62829   25.11651
    1236      444        2     0.00000   20.93558   -0.05457   24.70343
    1237      444        2     0.00000   22.47703   -3.77369   24.48943
    1238      444        2     0.00000   11.43899   -5.50538   24.65201
    1239      444        2     0.00000   13.28792   -9.01379   25.06509
    1240      444        2     0.00000    9.26768   -8.80020   25.27909
    1241      444        2     0.00000   11.31438    2.90980   21.16489
    1242      444        2     0.00000    7.39031    2.26520   20.87458
    1243      444        2     0.00000    8.93177    3.93943   24.20243
    1244      444        2     0.00000   24.98426  -14.20983   25.62083
    1245      444        2     0.00000   26.83319  -12.09788   28.45266
    1246      444        2     0.00000   22.81295  -12.01935   28.16069
    1247      444        2     0.00000   12.51720    2.05928   28.60363
    1248      444        2     0.00000   13.21749   -1.85522   28.89394
    1249      444        2     0.00000   14.28215    0.15614   25.56609
    1250      444        2     0.00000   18.91056   -9.91507   24.14769
    1251      444        2     0.00000   20.28540   -7.46791   21.31586
    1252      444        2     0.00000   21.69953  -11.23204   21.60783
    1253      444        2     0.00000   12.13793  -12.44173   29.69190
    1254      444        2     0.00000   13.51277  -16.11775   28.98850
    1255      444        2     0.00000   14.92690  -13.98282   32.10235
    1256      444        2     0.00000   19.28983    4.58594   17.09383
    1257      444        2     0.00000   19.99012    6.79462   20.33873
    1258      444        2     0.00000   21.05478    2.90693   20.26076
    1259      444        2     0.00000   18.21163   -9.01857   32.67469
    1260      444        2     0.00000   20.06056   -7.62211   29.42978
    1261      444        2     0.00000   16.04032   -7.91423   29.50776
    1262      444        2     0.00000   18.08701   -2.28145   20.07662
    1263      444        2     0.00000   14.16294   -2.21057   20.78002
    1264      444        2     0.00000   15.70439   -0.16568   17.66617
    1265      444        2     0.00000   22.50303   -9.57794   16.58951
    1266      444        2     0.00000   10.55936   -1.13248   16.58951
    1267      444        2     0.00000   10.55936  -13.80066   23.90349
    1268      444        2     0.00000   17.33200   -4.22270   25.86503
    1269      444        3     0.00000   26.39865   -5.92921   20.17002
    1270      444        3     0.00000   26.31440   -5.95900   18.77833
    1271      444        3     0.00000   26.80907   -4.91548   18.05419
    1272      444        3     0.00000   27.38475   -3.80885   18.68559
    1273      444        3     0.00000   27.45356   -3.79515   20.09387
    1274      444        3     0.00000   26.96796   -4.86520   20.83675
    1275      444        3     0.00000   25.58309   -7.10443   18.10761
    1276      444        3     0.00000   27.05126   -4.81577   22.31421
    1277      444        3     0.00000   27.87075   -2.63392   17.87353
    1278      444        3     0.00000    5.92824   -5.82136   29.59850
    1279      444        3     0.00000    5.92824   -5.91072   30.99019
    1280      444        3     0.00000    6.74719   -5.09650   31.71433
    1281      444        3     0.00000    7.59864   -4.18487   31.08293
    1282      444        3     0.00000    7.58862   -4.11543   29.67465
    1283      444        3     0.00000    6.74163   -4.92994   28.93177
    1284      444        3     0.00000    5.09209   -6.98201   31.66091
    1285      444        3     0.00000    6.76046   -4.83493   27.45431
    1286      444        3     0.00000    8.54437   -3.33501   31.89499
    1287      444        3     0.00000   24.00954   -0.98086   24.97766
    1288      444        3     0.00000   22.91536   -0.11779   24.92607
    1289      444        3     0.00000   21.66729   -0.62858   24.72749
    1290      444        3     0.00000   21.46926   -2.00225   24.55861
    1291      444        3     0.00000   22.58973   -2.85689   24.60688
    1292      444        3     0.00000   23.86258   -2.34351   24.82819
    1293      444        3     0.00000   23.15145    1.37781   24.99027
    1294      444        3     0.00000   25.01785   -3.26874   24.86767
    1295      444        3     0.00000   20.09035   -2.54580   24.27708
    1296      444        3     0.00000   11.38996   -6.42439   24.79086
    1297      444        3     0.00000   12.56839   -7.16831   24.84245
    1298      444        3     0.00000   12.50284   -8.51526   25.04103
    1299      444        3     0.00000   11.27374   -9.15985   25.20991
    1300      444        3     0.00000   10.09449   -8.38835   25.16164
    1301      444        3     0.00000   10.15422   -7.01717   24.94033
    1302      444        3     0.00000   13.89976   -6.44718   24.77825
    1303      444        3     0.00000    8.89682   -6.23637   24.90085
    1304      444        3     0.00000   11.22091  -10.64108   25.49144
    1305      444        3     0.00000   10.46427    2.96583   21.53965
    1306      444        3     0.00000    9.37009    2.48962   20.81801
    1307      444        3     0.00000    8.12203    2.57304   21.35965
    1308      444        3     0.00000    7.92400    3.11362   22.63373
    1309      444        3     0.00000    9.04446    3.58275   23.34973
    1310      444        3     0.00000   10.31731    3.51771   22.79448
    1311      444        3     0.00000    9.60618    1.79742   19.49068
    1312      444        3     0.00000   11.47259    4.01452   23.57601
    1313      444        3     0.00000    6.54509    3.14159   23.24522
    1314      444        3     0.00000   24.93522  -13.63007   26.34729
    1315      444        3     0.00000   26.11366  -13.21343   26.96575
    1316      444        3     0.00000   26.04810  -12.36798   28.03295
    1317      444        3     0.00000   24.81901  -11.89943   28.50674
    1318      444        3     0.00000   23.63975  -12.32699   27.86274
    1319      444        3     0.00000   23.69949  -13.20424   26.78591
    1320      444        3     0.00000   27.44502  -13.62959   26.37333
    1321      444        3     0.00000   22.44208  -13.62883   26.12947
    1322      444        3     0.00000   24.76618  -10.91501   29.64877
    1323      444        3     0.00000   12.85339    1.27648   28.22887
    1324      444        3     0.00000   12.76914    0.08613   28.95051
    1325      444        3     0.00000   13.26381   -1.06274   28.40887
    1326      444        3     0.00000   13.83949   -1.06926   27.13479
    1327      444        3     0.00000   13.90830    0.14350   26.41879
    1328      444        3     0.00000   13.42270    1.32188   26.97404
    1329      444        3     0.00000   12.03783    0.07799   30.27784
    1330      444        3     0.00000   13.50600    2.57668   26.19251
    1331      444        3     0.00000   14.32549   -2.35998   26.52330
    1332      444        3     0.00000   19.47350   -9.76805   23.42123
    1333      444        3     0.00000   19.47350   -8.51813   22.80277
    1334      444        3     0.00000   20.29245   -8.29813   21.73557
    1335      444        3     0.00000   21.14390   -9.30075   21.26178
    1336      444        3     0.00000   21.13388  -10.55507   21.90578
    1337      444        3     0.00000   20.28689  -10.79117   22.98260
    1338      444        3     0.00000   18.63735   -7.40163   23.39519
    1339      444        3     0.00000   20.30572  -12.11819   23.63905
    1340      444        3     0.00000   22.08963   -9.02241   20.11975
    1341      444        3     0.00000   12.70087  -13.14437   29.92780
    1342      444        3     0.00000   12.70087  -14.30493   29.15456
    1343      444        3     0.00000   13.51981  -15.33916   29.49764
    1344      444        3     0.00000   14.37127  -15.24817   30.60283
    1345      444        3     0.00000   14.36125  -14.06328   31.36711
    1346      444        3     0.00000   13.51426  -13.01267   31.03316
    1347      444        3     0.00000   11.86472  -14.35014   27.89144
    1348      444        3     0.00000   13.53309  -11.78066   31.85417
    1349      444        3     0.00000   15.31700  -16.37635   30.93279
    1350      444        3     0.00000   19.62602    4.65279   17.95914
    1351      444        3     0.00000   19.54177    5.87293   18.62919
    1352      444        3     0.00000   20.03644    5.97829   19.89497
    1353      444        3     0.00000   20.61212    4.87816   20.53764
    1354      444        3     0.00000   20.68093    3.65171   19.84536
    1355      444        3     0.00000   20.19533    3.54338   18.54723
    1356      444        3     0.00000   18.81046    7.02650   17.97257
    1357      444        3     0.00000   20.27863    2.23915   17.85130
    1358      444        3     0.00000   21.09812    4.99396   21.96119
    1359      444        3     0.00000   18.16259   -8.67932   31.80938
    1360      444        3     0.00000   19.34103   -8.35204   31.13933
    1361      444        3     0.00000   19.27547   -7.85054   29.87355
    1362      444        3     0.00000   18.04637   -7.67450   29.23088
    1363      444        3     0.00000   16.86712   -8.01844   29.92316
    1364      444        3     0.00000   16.92686   -8.51238   31.22129
    1365      444        3     0.00000   20.67240   -8.65700   31.79595
    1366      444        3     0.00000   15.66945   -8.86858   31.91722
    1367      444        3     0.00000   17.99355   -7.17769   27.80733
    1368      444        3     0.00000   17.23691   -1.98492   19.84072
    1369      444        3     0.00000   16.14272   -2.37177   20.61395
    1370      444        3     0.00000   14.89466   -1.94440   20.27088
    1371      444        3     0.00000   14.69663   -1.11131   19.16569
    1372      444        3     0.00000   15.81709   -0.72580   18.40141
    1373      444        3     0.00000   17.08994   -1.17414   18.73536
    1374      444        3     0.00000   16.37881   -3.17517   21.87708
    1375      444        3     0.00000   18.24521   -0.74572   17.91434
    1376      444        3     0.00000   13.31772   -0.59573   18.83573
    1377      444        4     0.00000   25.37558   -6.99879   16.88878
    1378      444        4     0.00000   25.28442   -8.09287   18.83058
    1379      444        4     0.00000   27.57885   -3.82800   22.84723
    1380      444        4     0.00000   26.54616   -5.80738   22.91127
    1381      444        4     0.00000   28.33237   -1.66875   18.54027
    1382      444        5     0.00000   27.84109   -2.66266   16.67312
    1383      444        4     0.00000    5.26086   -7.14244   32.87974
    1384      444        4     0.00000    4.25973   -7.59309   30.93794
    1385      444        4     0.00000    7.51588   -4.00825   26.92129
    1386      444        4     0.00000    5.99393   -5.64168   26.85725
    1387      444        4     0.00000    9.30047   -2.57807   31.22825
    1388      444        5     0.00000    8.52717   -3.37256   33.09540
    1389      444        4     0.00000   22.17565    2.10890   24.75984
    1390      444        4     0.00000   24.30727    1.76016   25.31708
    1391      444        4     0.00000   24.81156   -4.48370   24.72815
    1392      444        4     0.00000   26.14116   -2.71427   25.02776
    1393      444        4     0.00000   20.02588   -3.79179   24.09676
    1394      444        5     0.00000   19.13365   -1.81960   24.26945
    1395      444        4     0.00000   14.91430   -7.12348   25.00868
    1396      444        4     0.00000   13.87497   -5.23002   24.45144
    1397      444        4     0.00000    7.82010   -6.83586   25.04037
    1398      444        4     0.00000    9.04514   -4.99249   24.74076
    1399      444        4     0.00000   10.06767  -11.11720   25.67176
    1400      444        5     0.00000   12.22448  -11.30100   25.49907
    1401      444        4     0.00000    8.63038    1.23232   18.97275
    1402      444        4     0.00000   10.76200    1.88927   18.99615
    1403      444        4     0.00000   11.26629    4.50118   24.69796
    1404      444        4     0.00000   12.59589    3.87593   23.01578
    1405      444        4     0.00000    6.48061    3.60842   24.41444
    1406      444        5     0.00000    5.58839    2.77188   22.62012
    1407      444        4     0.00000   28.45957  -13.09189   26.84381
    1408      444        4     0.00000   27.42024  -14.52121   25.48264
    1409      444        4     0.00000   21.36537  -13.20826   26.57888
    1410      444        4     0.00000   22.59040  -14.38941   25.13227
    1411      444        4     0.00000   23.61294  -10.52078   29.97093
    1412      444        5     0.00000   25.76975  -10.57844   30.21646
    1413      444        4     0.00000   11.83032   -1.03037   30.79576
    1414      444        4     0.00000   11.73916    1.19832   30.77237
    1415      444        4     0.00000   14.03359    2.54440   25.07056
    1416      444        4     0.00000   13.00090    3.58955   26.75274
    1417      444        4     0.00000   14.78711   -2.26516   25.35407
    1418      444        5     0.00000   14.29583   -3.38521   27.14840
    1419      444        4     0.00000   18.80612   -6.26588   22.92471
    1420      444        4     0.00000   17.80499   -7.72220   24.28588
    1421      444        4     0.00000   21.06114  -12.99314   23.18964
    1422      444        4     0.00000   19.53919  -12.23188   24.63625
    1423      444        4     0.00000   22.84573   -9.97829   19.79759
    1424      444        5     0.00000   22.07243   -7.96405   19.55206
    1425      444        4     0.00000   12.03349  -15.32546   27.14309
    1426      444        4     0.00000   11.03236  -13.41849   27.72372
    1427      444        4     0.00000   14.28851  -11.73239   32.83661
    1428      444        4     0.00000   12.76656  -10.86022   31.45404
    1429      444        4     0.00000   16.07310  -16.17742   31.92169
    1430      444        5     0.00000   15.29980  -17.39717   30.30007
    1431      444        4     0.00000   18.60295    8.02921   18.67348
    1432      444        4     0.00000   18.51179    6.89461   16.75507
    1433      444        4     0.00000   20.80622    1.28365   18.44023
    1434      444        4     0.00000   19.77353    2.21789   16.69402
    1435      444        4     0.00000   21.55975    3.93397   22.46368
    1436      444        5     0.00000   21.06846    6.04792   22.53651
    1437      444        4     0.00000   21.68694   -8.51841   31.09504
    1438      444        4     0.00000   20.64761   -8.98256   33.01345
    1439      444        4     0.00000   14.59274   -8.68966   31.32829
    1440      444        4     0.00000   15.81777   -9.35188   33.07450
    1441      444        4     0.00000   16.84030   -7.09580   27.30483
    1442      444        5     0.00000   18.99712   -6.85434   27.23201
    1443      444        4     0.00000   15.40301   -3.34115   22.62543
    1444      444        4     0.00000   17.53463   -3.64937   22.04480
    1445      444        4     0.00000   18.03892   -0.01742   16.93191
    1446      444        4     0.00000   19.36852   -1.16160   18.31448
    1447      444        4     0.00000   13.25324    0.18343   17.84683
    1448      444        5     0.00000   12.36102   -0.95222   19.46845
    1449      444        6     0.00000   23.48235   -9.57794   16.58951
    1450      444        6     0.00000   10.23292   -0.20917   16.58951
    1451      444        6     0.00000   10.23292  -14.26231   24.70310
    1452      444        6     0.00000   17.00555   -4.68436   25.06542
    1453      444        1     0.00000   17.33823   11.17049   15.69583
    1454      444        1     0.00000   11.52487   29.64807    0.89368
    1455      444        1     0.00000   22.08828   32.78543    7.70732
    1456      444        1     0.00000   16.77501   22.17555    8.88219
    1457      444        1     0.00000   28.86091   28.59382    0.93233
    1458      444        1     0.00000   10.00238   15.76034    9.53333
    1459      444        1     0.00000   10.56560   27.16366   15.65718
    1460      444        1     0.00000   18.29750   24.26172    7.05618
    1461      444        1     0.00000    4.75224   32.29178    8.63965
    1462      444        1     0.00000   24.11085   19.13359    1.82601
    1463      444        1     0.00000   23.54765   19.53185   14.76350
    1464      444        1     0.00000   15.31565   24.82232    7.94986
    1465      444        1     0.00000   26.23151   22.73002    8.29475
    1466      444        1     0.00000    7.63169   25.15975    8.29475
    1467      444        1     0.00000   14.40432   32.91540    7.24265
    1468      444        1     0.00000   19.45887   14.97437    9.34686
    1469      444        1     0.00000   12.68624   19.76335   15.53740
    1470      444        1     0.00000   21.17695   28.12642    1.05211
    1471      444        2     0.00000   26.06246   22.08867    4.07106
    1472      444        2     0.00000   26.76275   23.79450    0.53584
    1473      444        2     0.00000   27.82741   25.67083    3.94167
    1474      444        2     0.00000    5.36530   22.35686   12.51844
    1475      444        2     0.00000    6.74014   23.58572   16.05367
    1476      444        2     0.00000    8.15427   25.21493   12.64784
    1477      444        2     0.00000   24.85964   28.10555    8.52701
    1478      444        2     0.00000   20.93558   28.67927    8.11393
    1479      444        2     0.00000   22.47703   24.96015    7.89992
    1480      444        2     0.00000   11.43899   23.22845    8.06250
    1481      444        2     0.00000   13.28792   19.72005    8.47558
    1482      444        2     0.00000    9.26768   19.93364    8.68958
    1483      444        2     0.00000   11.31438   31.64364    4.57539
    1484      444        2     0.00000    7.39031   30.99904    4.28507
    1485      444        2     0.00000    8.93177   32.67327    7.61292
    1486      444        2     0.00000   24.98426   14.52401    9.03133
    1487      444        2     0.00000   26.83319   16.63595   11.86316
    1488      444        2     0.00000   22.81295   16.71449   11.57118
    1489      444        2     0.00000   12.51720   30.79312   12.01412
    1490      444        2     0.00000   13.21749   26.87862   12.30444
    1491      444        2     0.00000   14.28215   28.88998    8.97658
    1492      444        2     0.00000   18.91056   18.81877    7.55818
    1493      444        2     0.00000   20.28540   21.26593    4.72635
    1494      444        2     0.00000   21.69953   17.50179    5.01833
    1495      444        2     0.00000   12.13793   16.29211   13.10239
    1496      444        2     0.00000   13.51277   12.61609   12.39900
    1497      444        2     0.00000   14.92690   14.75102   15.51285
    1498      444        2     0.00000   19.28983   33.31978    0.50432
    1499      444        2     0.00000   19.99012   35.52846    3.74923
    1500      444        2     0.00000   21.05478   31.64076    3.67126
    1501      444        2     0.00000   18.21163   19.71527   16.08519
    1502      444        2     0.00000   20.06056   21.11173   12.84028
    1503      444        2     0.00000   16.04032   20.81960   12.91825
    1504      444        2     0.00000   18.08701   26.45239    3.48711
    1505      444        2     0.00000   14.16294   26.52327    4.19051
    1506      444        2     0.00000   15.70439   28.56816    1.07666
    1507      444        2     0.00000   22.50303   19.15590    0.00000
    1508      444        2     0.00000   10.55936   27.60136    0.00000
    1509      444        2     0.00000   10.55936   14.93318    7.31398
    1510      444        2     0.00000   17.33200   24.51113    9.27552
    1511      444        3     0.00000   26.39865   22.80463    3.58051
    1512      444        3     0.00000   26.31440   22.77484    2.18882
    1513      444        3     0.00000   26.80907   23.81835    1.46469
    1514      444        3     0.00000   27.38475   24.92499    2.09608
    1515      444        3     0.00000   27.45356   24.93869    3.50437
    1516      444        3     0.00000   26.96796   23.86864    4.24725
    1517      444        3     0.00000   25.58309   21.62941    1.51811
    1518      444        3     0.00000   27.05126   23.91806    5.72471
    1519      444        3     0.00000   27.87075   26.09992    1.28403
    1520      444        3     0.00000    5.92824   22.91248   13.00899
    1521      444        3     0.00000    5.92824   22.82312   14.40069
    1522      444        3     0.00000    6.74719   23.63734   15.12482
    1523      444        3     0.00000    7.59864   24.54897   14.49342
    1524      444        3     0.00000    7.58862   24.61841   13.08514
    1525      444        3     0.00000    6.74163   23.80390   12.34226
    1526      444        3     0.00000    5.09209   21.75183   15.07140
    1527      444        3     0.00000    6.76046   23.89891   10.86480
    1528      444        3     0.00000    8.54437   25.39882   15.30548
    1529      444        3     0.00000   24.00954   27.75298    8.38815
    1530      444        3     0.00000   22.91536   28.61605    8.33656
    1531      444        3     0.00000   21.66729   28.10526    8.13798
    1532      444        3     0.00000   21.46926   26.73159    7.96910
    1533      444        3     0.00000   22.58973   25.87695    8.01738
    1534      444        3     0.00000   23.86258   26.39033    8.23868
    1535      444        3     0.00000   23.15145   30.11165    8.40076
    1536      444        3     0.00000   25.01785   25.46510    8.27816
    1537      444        3     0.00000   20.09035   26.18804    7.68758
    1538      444        3     0.00000   11.38996   22.30945    8.20135
    1539      444        3     0.00000   12.56839   21.56553    8.25295
    1540      444        3     0.00000   12.50284   20.21858    8.45152
    1541      444        3     0.00000   11.27374   19.57399    8.62041
    1542      444        3     0.00000   10.09449   20.34549    8.57213
    1543      444        3     0.00000   10.15422   21.71667    8.35083
    1544      444        3     0.00000   13.89976   22.28665    8.18875
    1545      444        3     0.00000    8.89682   22.49747    8.31134
    1546      444        3     0.00000   11.22091   18.09276    8.90193
    1547      444        3     0.00000   10.46427   31.69967    4.95014
    1548      444        3     0.00000    9.37009   31.22345    4.22850
    1549      444        3     0.00000    8.12203   31.30688    4.77015
    1550      444        3     0.00000    7.92400   31.84746    6.04422
    1551      444        3     0.00000    9.04446   32.31659    6.76022
    1552      444        3     0.00000   10.31731   32.25155    6.20497
    1553      444        3     0.00000    9.60618   30.53125    2.90117
    1554      444        3     0.00000   11.47259   32.74836    6.98650
    1555      444        3     0.00000    6.54509   31.87543    6.65571
    1556      444        3     0.00000   24.93522   15.10377    9.75778
    1557      444        3     0.00000   26.11366   15.52041   10.37624
    1558      444        3     0.00000   26.04810   16.36586   11.44344
    1559      444        3     0.00000   24.81901   16.83441   11.91724
    1560      444        3     0.00000   23.63975   16.40685   11.27323
    1561      444        3     0.00000   23.69949   15.52960   10.19641
    1562      444        3     0.00000   27.44502   15.10425    9.78383
    1563      444        3     0.00000   22.44208   15.10501    9.53996
    1564      444        3     0.00000   24.76618   17.81883   13.05926
    1565      444        3     0.00000   12.85339   30.01032   11.63936
    1566      444        3     0.00000   12.76914   28.81997   12.36101
    1567      444        3     0.00000   13.26381   27.67109   11.81936
    1568      444        3     0.00000   13.83949   27.66458   10.54529
    1569      444        3     0.00000   13.90830   28.87734    9.82928
    1570      444        3     0.00000   13.42270   30.05572   10.38453
    1571      444        3     0.00000   12.03783   28.81183   13.68833
    1572      444        3     0.00000   13.50600   31.31052    9.60300
    1573      444        3     0.00000   14.32549   26.37386    9.93380
    1574      444        3     0.00000   19.47350   18.96579    6.83172
    1575      444        3     0.00000   19.47350   20.21571    6.21327
    1576      444        3     0.00000   20.29245   20.43571    5.14606
    1577      444        3     0.00000   21.14390   19.43309    4.67227
    1578      444        3     0.00000   21.13388   18.17876    5.31627
    1579      444        3     0.00000   20.28689   17.94267    6.39310
    1580      444        3     0.00000   18.63735   21.33221    6.80568
    1581      444        3     0.00000   20.30572   16.61564    7.04954
    1582      444        3     0.00000   22.08963   19.71143    3.53025
    1583      444        3     0.00000   12.70087   15.58947   13.33829
    1584      444        3     0.00000   12.70087   14.42891   12.56506
    1585      444        3     0.00000   13.51981   13.39468   12.90813
    1586      444        3     0.00000   14.37127   13.48567   14.01332
    1587      444        3     0.00000   14.36125   14.67056   14.77760
    1588      444        3     0.00000   13.51426   15.72117   14.44365
    1589      444        3     0.00000   11.86472   14.38370   11.30193
    1590      444        3     0.00000   13.53309   16.95318   15.26467
    1591      444        3     0.00000   15.31700   12.35749   14.34329
    1592      444        3     0.00000   19.62602   33.38663    1.36963
    1593      444        3     0.00000   19.54177   34.60677    2.03968
    1594      444        3     0.00000   20.03644   34.71213    3.30546
    1595      444        3     0.00000   20.61212   33.61200    3.94814
    1596      444        3     0.00000   20.68093   32.38555    3.25586
    1597      444        3     0.00000   20.19533   32.27722    1.95773
    1598      444        3     0.00000   18.81046   35.76034    1.38307
    1599      444        3     0.00000   20.27863   30.97299    1.26180
    1600      444        3     0.00000   21.09812   33.72780    5.37168
    1601      444        3     0.00000   18.16259   20.05452   15.21988
    1602      444        3     0.00000   19.34103   20.38180   14.54983
    1603      444        3     0.00000   19.27547   20.88330   13.28405
    1604      444        3     0.00000   18.04637   21.05934   12.64137
    1605      444        3     0.00000   16.86712   20.71540   13.33365
    1606      444        3     0.00000   16.92686   20.22146   14.63178
    1607      444        3     0.00000   20.67240   20.07684   15.20644
    1608      444        3     0.00000   15.66945   19.86526   15.32771
    1609      444        3     0.00000   17.99355   21.55615   11.21782
    1610      444        3     0.00000   17.23691   26.74892    3.25121
    1611      444        3     0.00000   16.14272   26.36207    4.02445
    1612      444        3     0.00000   14.89466   26.78944    3.68138
    1613      444        3     0.00000   14.69663   27.62253    2.57618
    1614      444        3     0.00000   15.81709   28.00804    1.81191
    1615      444        3     0.00000   17.08994   27.55969    2.14585
    1616      444        3     0.00000   16.37881   25.55867    5.28757
    1617      444        3     0.00000   18.24521   27.98812    1.32484
    1618      444        3     0.00000   13.31772   28.13811    2.24622
    1619      444        4     0.00000   25.37558   21.73505    0.29927
    1620      444        4     0.00000   25.28442   20.64097    2.24108
    1621      444        4     0.00000   27.57885   24.90584    6.25773
    1622      444        4     0.00000   26.54616   22.92646    6.32176
    1623      444        4     0.00000   28.33237   27.06509    1.95076
    1624      444        5     0.00000   27.84109   26.07118    0.08361
    1625      444        4     0.00000    5.26086   21.59140   16.29023
    1626      444        4     0.00000    4.25973   21.14075   14.34843
    1627      444        4     0.00000    7.51588   24.72559   10.33178
    1628      444        4     0.00000    5.99393   23.09216   10.26774
    1629      444        4     0.00000    9.30047   26.15577   14.63875
    1630      444        5     0.00000    8.52717   25.36128   16.50590
    1631      444        4     0.00000   22.17565   30.84273    8.17033
    1632      444        4     0.00000   24.30727   30.49400    8.72757
    1633      444        4     0.00000   24.81156   24.25013    8.13865
    1634      444        4     0.00000   26.14116   26.01957    8.43825
    1635      444        4     0.00000   20.02588   24.94204    7.50725
    1636      444        5     0.00000   19.13365   26.91424    7.67995
    1637      444        4     0.00000   14.91430   21.61036    8.41917
    1638      444        4     0.00000   13.87497   23.50382    7.86193
    1639      444        4     0.00000    7.82010   21.89798    8.45086
    1640      444        4     0.00000    9.04514   23.74135    8.15125
    1641      444        4     0.00000   10.06767   17.61664    9.08226
    1642      444        5     0.00000   12.22448   17.43284    8.90956
    1643      444        4     0.00000    8.63038   29.96615    2.38325
    1644      444        4     0.00000   10.76200   30.62311    2.40664
    1645      444        4     0.00000   11.26629   33.23502    8.10845
    1646      444        4     0.00000   12.59589   32.60977    6.42628
    1647      444        4     0.00000    6.48061   32.34226    7.82494
    1648      444        5     0.00000    5.58839   31.50572    6.03062
    1649      444        4     0.00000   28.45957   15.64195   10.25431
    1650      444        4     0.00000   27.42024   14.21263    8.89314
    1651      444        4     0.00000   21.36537   15.52558    9.98937
    1652      444        4     0.00000   22.59040   14.34443    8.54277
    1653      444        4     0.00000   23.61294   18.21306   13.38143
    1654      444        5     0.00000   25.76975   18.15540   13.62695
    1655      444        4     0.00000   11.83032   27.70347   14.20626
    1656      444        4     0.00000   11.73916   29.93216   14.18287
    1657      444        4     0.00000   14.03359   31.27824    8.48105
    1658      444        4     0.00000   13.00090   32.32339   10.16323
    1659      444        4     0.00000   14.78711   26.46868    8.76457
    1660      444        5     0.00000   14.29583   25.34863   10.55889
    1661      444        4     0.00000   18.80612   22.46796    6.33520
    1662      444        4     0.00000   17.80499   21.01164    7.69637
    1663      444        4     0.00000   21.06114   15.74070    6.60014
    1664      444        4     0.00000   19.53919   16.50195    8.04674
    1665      444        4     0.00000   22.84573   18.75555    3.20808
    1666      444        5     0.00000   22.07243   20.76979    2.96255
    1667      444        4     0.00000   12.03349   13.40837   10.55358
    1668      444        4     0.00000   11.03236   15.31535   11.13421
    1669      444        4     0.00000   14.28851   17.00145   16.24710
    1670      444        4     0.00000   12.76656   17.87362   14.86453
    1671      444        4     0.00000   16.07310   12.55642   15.33219
    1672      444        5     0.00000   15.29980   11.33667   13.71056
    1673      444        4     0.00000   18.60295   36.76305    2.08397
    1674      444        4     0.00000   18.51179   35.62845    0.16556
    1675      444        4     0.00000   20.80622   30.01749    1.85073
    1676      444        4     0.00000   19.77353   30.95172    0.10451
    1677      444        4     0.00000   21.55975   32.66781    5.87418
    1678      444        5     0.00000   21.06846   34.78176    5.94701
    1679      444        4     0.00000   21.68694   20.21543   14.50553
    1680      444        4     0.00000   20.64761   19.75128   16.42394
    1681      444        4     0.00000   14.59274   20.04417   14.73878
    1682      444        4     0.00000   15.81777   19.38196   16.48499
    1683      444        4     0.00000   16.84030   21.63804   10.71533
    1684      444        5     0.00000   18.99712   21.87950   10.64250
    1685      444        4     0.00000   15.40301   25.39269    6.03593
    1686      444        4     0.00000   17.53463   25.08447    5.45529
    1687      444        4     0.00000   18.03892   28.71642    0.34241
    1688      444        4     0.00000   19.36852   27.57224    1.72498
    1689      444        4     0.00000   13.25324   28.91727    1.25732
    1690      444        5     0.00000   12.36102   27.78162    2.87894
    1691      444        6     0.00000   23.48235   19.15590    0.00000
    1692      444        6     0.00000   10.23292   28.52467    0.00000
    1693      444        6     0.00000   10.23292   14.47153    8.11360
    1694      444        6     0.00000   17.00555   24.04948    8.47591
    1695      444        1     0.00000   10.56560    1.59255   32.28534
    1696      444        1     0.00000    4.75224   20.07013   17.48318
    1697      444        1     0.00000   15.31566   23.20749   24.29683
    1698      444        1     0.00000   10.00239   12.59761   25.47169
    1699      444        1     0.00000   22.08828   19.01589   17.52184
    1700      444        1     0.00000    3.22975    6.18240   26.12283
    1701      444        1     0.00000    3.79297   17.58572   32.24668
    1702      444        1     0.00000   11.52487   14.68379   23.64569
    1703      444        1     0.00000   -2.02039   22.71385   25.22916
    1704      444        1     0.00000   17.33823    9.55565   18.41551
    1705      444        1     0.00000   16.77502    9.95391   31.35301
    1706      444        1     0.00000    8.54302   15.24438   24.53936
    1707      444        1     0.00000   19.45888   13.15208   24.88426
    1708      444        1     0.00000    0.85906   15.58182   24.88426
    1709      444        1     0.00000    7.63170   23.33747   23.83215
    1710      444        1     0.00000   12.68624    5.39643   25.93637
    1711      444        1     0.00000    5.91362   10.18541   32.12691
    1712      444        1     0.00000   14.40433   18.54848   17.64161
    1713      444        2     0.00000   19.28983   12.51074   20.66057
    1714      444        2     0.00000   19.99012   14.21657   17.12535
    1715      444        2     0.00000   21.05478   16.09289   20.53117
    1716      444        2     0.00000   -1.40733   12.77893   29.10795
    1717      444        2     0.00000   -0.03248   14.00778   32.64317
    1718      444        2     0.00000    1.38164   15.63699   29.23735
    1719      444        2     0.00000   18.08702   18.52761   25.11651
    1720      444        2     0.00000   14.16295   19.10133   24.70343
    1721      444        2     0.00000   15.70440   15.38221   24.48943
    1722      444        2     0.00000    4.66636   13.65052   24.65201
    1723      444        2     0.00000    6.51529   10.14211   25.06509
    1724      444        2     0.00000    2.49506   10.35570   25.27909
    1725      444        2     0.00000    4.54175   22.06570   21.16489
    1726      444        2     0.00000    0.61768   21.42111   20.87458
    1727      444        2     0.00000    2.15914   23.09533   24.20243
    1728      444        2     0.00000   18.21163    4.94608   25.62083
    1729      444        2     0.00000   20.06056    7.05802   28.45266
    1730      444        2     0.00000   16.04032    7.13656   28.16069
    1731      444        2     0.00000    5.74457   21.21519   28.60363
    1732      444        2     0.00000    6.44486   17.30068   28.89394
    1733      444        2     0.00000    7.50952   19.31205   25.56609
    1734      444        2     0.00000   12.13793    9.24083   24.14769
    1735      444        2     0.00000   13.51278   11.68799   21.31586
    1736      444        2     0.00000   14.92690    7.92386   21.60783
    1737      444        2     0.00000    5.36530    6.71417   29.69190
    1738      444        2     0.00000    6.74014    3.03815   28.98850
    1739      444        2     0.00000    8.15427    5.17308   32.10235
    1740      444        2     0.00000   12.51720   23.74184   17.09383
    1741      444        2     0.00000   13.21749   25.95052   20.33873
    1742      444        2     0.00000   14.28215   22.06283   20.26076
    1743      444        2     0.00000   11.43900   10.13733   32.67469
    1744      444        2     0.00000   13.28793   11.53379   29.42978
    1745      444        2     0.00000    9.26769   11.24167   29.50776
    1746      444        2     0.00000   11.31438   16.87445   20.07662
    1747      444        2     0.00000    7.39032   16.94533   20.78002
    1748      444        2     0.00000    8.93177   18.99022   17.66617
    1749      444        2     0.00000   15.73040    9.57797   16.58951
    1750      444        2     0.00000    3.78673   18.02342   16.58951
    1751      444        2     0.00000    3.78673    5.35525   23.90349
    1752      444        2     0.00000   10.55937   14.93320   25.86503
    1753      444        3     0.00000   19.62603   13.22669   20.17002
    1754      444        3     0.00000   19.54177   13.19690   18.77833
    1755      444        3     0.00000   20.03645   14.24042   18.05419
    1756      444        3     0.00000   20.61212   15.34705   18.68559
    1757      444        3     0.00000   20.68093   15.36075   20.09387
    1758      444        3     0.00000   20.19533   14.29070   20.83675
    1759      444        3     0.00000   18.81046   12.05147   18.10761
    1760      444        3     0.00000   20.27864   14.34013   22.31421
    1761      444        3     0.00000   21.09812   16.52198   17.87353
    1762      444        3     0.00000   -0.84439   13.33455   29.59850
    1763      444        3     0.00000   -0.84439   13.24518   30.99019
    1764      444        3     0.00000   -0.02544   14.05941   31.71433
    1765      444        3     0.00000    0.82602   14.97104   31.08293
    1766      444        3     0.00000    0.81599   15.04047   29.67465
    1767      444        3     0.00000   -0.03100   14.22596   28.93177
    1768      444        3     0.00000   -1.68054   12.17389   31.66091
    1769      444        3     0.00000   -0.01217   14.32098   27.45431
    1770      444        3     0.00000    1.77175   15.82089   31.89499
    1771      444        3     0.00000   17.23692   18.17505   24.97766
    1772      444        3     0.00000   16.14273   19.03812   24.92607
    1773      444        3     0.00000   14.89467   18.52732   24.72749
    1774      444        3     0.00000   14.69664   17.15365   24.55861
    1775      444        3     0.00000   15.81710   16.29901   24.60688
    1776      444        3     0.00000   17.08995   16.81239   24.82819
    1777      444        3     0.00000   16.37882   20.53371   24.99027
    1778      444        3     0.00000   18.24522   15.88716   24.86767
    1779      444        3     0.00000   13.31773   16.61010   24.27708
    1780      444        3     0.00000    4.61733   12.73151   24.79086
    1781      444        3     0.00000    5.79577   11.98759   24.84245
    1782      444        3     0.00000    5.73021   10.64065   25.04103
    1783      444        3     0.00000    4.50111    9.99605   25.20991
    1784      444        3     0.00000    3.32186   10.76755   25.16164
    1785      444        3     0.00000    3.38160   12.13873   24.94033
    1786      444        3     0.00000    7.12713   12.70872   24.77825
    1787      444        3     0.00000    2.12419   12.91953   24.90085
    1788      444        3     0.00000    4.44828    8.51482   25.49144
    1789      444        3     0.00000    3.69165   22.12173   21.53965
    1790      444        3     0.00000    2.59746   21.64552   20.81801
    1791      444        3     0.00000    1.34940   21.72894   21.35965
    1792      444        3     0.00000    1.15137   22.26952   22.63373
    1793      444        3     0.00000    2.27183   22.73865   23.34973
    1794      444        3     0.00000    3.54468   22.67362   22.79448
    1795      444        3     0.00000    2.83355   20.95332   19.49068
    1796      444        3     0.00000    4.69996   23.17043   23.57601
    1797      444        3     0.00000   -0.22754   22.29749   23.24522
    1798      444        3     0.00000   18.16260    5.52583   26.34729
    1799      444        3     0.00000   19.34103    5.94247   26.96575
    1800      444        3     0.00000   19.27548    6.78792   28.03295
    1801      444        3     0.00000   18.04638    7.25647   28.50674
    1802      444        3     0.00000   16.86713    6.82891   27.86274
    1803      444        3     0.00000   16.92686    5.95167   26.78591
    1804      444        3     0.00000   20.67240    5.52631   26.37333
    1805      444        3     0.00000   15.66945    5.52708   26.12947
    1806      444        3     0.00000   17.99355    8.24090   29.64877
    1807      444        3     0.00000    6.08077   20.43238   28.22887
    1808      444        3     0.00000    5.99651   19.24203   28.95051
    1809      444        3     0.00000    6.49119   18.09316   28.40887
    1810      444        3     0.00000    7.06686   18.08664   27.13479
    1811      444        3     0.00000    7.13567   19.29940   26.41879
    1812      444        3     0.00000    6.65007   20.47778   26.97404
    1813      444        3     0.00000    5.26521   19.23389   30.27784
    1814      444        3     0.00000    6.73338   21.73259   26.19251
    1815      444        3     0.00000    7.55286   16.79592   26.52330
    1816      444        3     0.00000   12.70087    9.38785   23.42123
    1817      444        3     0.00000   12.70087   10.63777   22.80277
    1818      444        3     0.00000   13.51982   10.85778   21.73557
    1819      444        3     0.00000   14.37127    9.85516   21.26178
    1820      444        3     0.00000   14.36125    8.60083   21.90578
    1821      444        3     0.00000   13.51427    8.36473   22.98260
    1822      444        3     0.00000   11.86472   11.75427   23.39519
    1823      444        3     0.00000   13.53309    7.03771   23.63905
    1824      444        3     0.00000   15.31700   10.13349   20.11975
    1825      444        3     0.00000    5.92824    6.01153   29.92780
    1826      444        3     0.00000    5.92824    4.85097   29.15456
    1827      444        3     0.00000    6.74719    3.81674   29.49764
    1828      444        3     0.00000    7.59864    3.90774   30.60283
    1829      444        3     0.00000    7.58862    5.09262   31.36711
    1830      444        3     0.00000    6.74164    6.14323   31.03316
    1831      444        3     0.00000    5.09209    4.80576   27.89144
    1832      444        3     0.00000    6.76047    7.37524   31.85417
    1833      444        3     0.00000    8.54437    2.77955   30.93279
    1834      444        3     0.00000   12.85339   23.80870   17.95914
    1835      444        3     0.00000   12.76914   25.02883   18.62919
    1836      444        3     0.00000   13.26382   25.13419   19.89497
    1837      444        3     0.00000   13.83949   24.03407   20.53764
    1838      444        3     0.00000   13.90830   22.80761   19.84536
    1839      444        3     0.00000   13.42270   22.69928   18.54723
    1840      444        3     0.00000   12.03783   26.18240   17.97257
    1841      444        3     0.00000   13.50600   21.39505   17.85130
    1842      444        3     0.00000   14.32550   24.14987   21.96119
    1843      444        3     0.00000   11.38997   10.47658   31.80938
    1844      444        3     0.00000   12.56841   10.80386   31.13933
    1845      444        3     0.00000   12.50285   11.30536   29.87355
    1846      444        3     0.00000   11.27375   11.48140   29.23088
    1847      444        3     0.00000   10.09450   11.13746   29.92316
    1848      444        3     0.00000   10.15423   10.64353   31.22129
    1849      444        3     0.00000   13.89977   10.49890   31.79595
    1850      444        3     0.00000    8.89683   10.28732   31.91722
    1851      444        3     0.00000   11.22092   11.97821   27.80733
    1852      444        3     0.00000   10.46428   17.17099   19.84072
    1853      444        3     0.00000    9.37009   16.78413   20.61395
    1854      444        3     0.00000    8.12203   17.21150   20.27088
    1855      444        3     0.00000    7.92400   18.04459   19.16569
    1856      444        3     0.00000    9.04446   18.43010   18.40141
    1857      444        3     0.00000   10.31731   17.98176   18.73536
    1858      444        3     0.00000    9.60619   15.98073   21.87708
    1859      444        3     0.00000   11.47259   18.41018   17.91434
    1860      444        3     0.00000    6.54509   18.56017   18.83573
    1861      444        4     0.00000   18.60295   12.15712   16.88878
    1862      444        4     0.00000   18.51179   11.06303   18.83058
    1863      444        4     0.00000   20.80623   15.32790   22.84723
    1864      444        4     0.00000   19.77353   13.34852   22.91127
    1865      444        4     0.00000   21.55975   17.48715   18.54027
    1866      444        5     0.00000   21.06846   16.49325   16.67312
    1867      444        4     0.00000   -1.51176   12.01346   32.87974
    1868      444        4     0.00000   -2.51289   11.56282   30.93794
    1869      444        4     0.00000    0.74325   15.14765   26.92129
    1870      444        4     0.00000   -0.77870   13.51423   26.85725
    1871      444        4     0.00000    2.52784   16.57783   31.22825
    1872      444        5     0.00000    1.75454   15.78334   33.09540
    1873      444        4     0.00000   15.40302   21.26480   24.75984
    1874      444        4     0.00000   17.53464   20.91606   25.31708
    1875      444        4     0.00000   18.03893   14.67220   24.72815
    1876      444        4     0.00000   19.36853   16.44163   25.02776
    1877      444        4     0.00000   13.25325   15.36411   24.09676
    1878      444        5     0.00000   12.36103   17.33630   24.26945
    1879      444        4     0.00000    8.14167   12.03242   25.00868
    1880      444        4     0.00000    7.10235   13.92588   24.45144
    1881      444        4     0.00000    1.04748   12.32004   25.04037
    1882      444        4     0.00000    2.27251   14.16342   24.74076
    1883      444        4     0.00000    3.29504    8.03870   25.67176
    1884      444        5     0.00000    5.45185    7.85490   25.49907
    1885      444        4     0.00000    1.85775   20.38822   18.97275
    1886      444        4     0.00000    3.98937   21.04517   18.99615
    1887      444        4     0.00000    4.49367   23.65708   24.69796
    1888      444        4     0.00000    5.82327   23.03183   23.01578
    1889      444        4     0.00000   -0.29201   22.76432   24.41444
    1890      444        5     0.00000   -1.18424   21.92778   22.62012
    1891      444        4     0.00000   21.68694    6.06402   26.84381
    1892      444        4     0.00000   20.64761    4.63470   25.48264
    1893      444        4     0.00000   14.59274    5.94764   26.57888
    1894      444        4     0.00000   15.81777    4.76649   25.13227
    1895      444        4     0.00000   16.84031    8.63512   29.97093
    1896      444        5     0.00000   18.99712    8.57747   30.21646
    1897      444        4     0.00000    5.05769   18.12553   30.79576
    1898      444        4     0.00000    4.96653   20.35423   30.77237
    1899      444        4     0.00000    7.26096   21.70031   25.07056
    1900      444        4     0.00000    6.22827   22.74545   26.75274
    1901      444        4     0.00000    8.01449   16.89074   25.35407
    1902      444        5     0.00000    7.52320   15.77070   27.14840
    1903      444        4     0.00000   12.03350   12.89003   22.92471
    1904      444        4     0.00000   11.03237   11.43370   24.28588
    1905      444        4     0.00000   14.28851    6.16276   23.18964
    1906      444        4     0.00000   12.76657    6.92402   24.63625
    1907      444        4     0.00000   16.07310    9.17761   19.79759
    1908      444        5     0.00000   15.29980   11.19185   19.55206
    1909      444        4     0.00000    5.26086    3.83044   27.14309
    1910      444        4     0.00000    4.25973    5.73741   27.72372
    1911      444        4     0.00000    7.51589    7.42352   32.83661
    1912      444        4     0.00000    5.99394    8.29568   31.45404
    1913      444        4     0.00000    9.30047    2.97848   31.92169
    1914      444        5     0.00000    8.52717    1.75873   30.30007
    1915      444        4     0.00000   11.83032   27.18512   18.67348
    1916      444        4     0.00000   11.73916   26.05051   16.75507
    1917      444        4     0.00000   14.03359   20.43956   18.44023
    1918      444        4     0.00000   13.00090   21.37379   16.69402
    1919      444        4     0.00000   14.78712   23.08987   22.46368
    1920      444        5     0.00000   14.29583   25.20382   22.53651
    1921      444        4     0.00000   14.91431   10.63749   31.09504
    1922      444        4     0.00000   13.87498   10.17335   33.01345
    1923      444        4     0.00000    7.82011   10.46624   31.32829
    1924      444        4     0.00000    9.04515    9.80402   33.07450
    1925      444        4     0.00000   10.06768   12.06010   27.30483
    1926      444        5     0.00000   12.22449   12.30156   27.23201
    1927      444        4     0.00000    8.63039   15.81475   22.62543
    1928      444        4     0.00000   10.76200   15.50653   22.04480
    1929      444        4     0.00000   11.26629   19.13849   16.93191
    1930      444        4     0.00000   12.59590   17.99430   18.31448
    1931      444        4     0.00000    6.48062   19.33934   17.84683
    1932      444        5     0.00000    5.58839   18.20368   19.46845
    1933      444        6     0.00000   16.70973    9.57797   16.58951
    1934      444        6     0.00000    3.46029   18.94673   16.58951
    1935      444        6     0.00000    3.46029    4.89359   24.70310
    1936      444        6     0.00000   10.23293   14.47154   25.06542

Bonds

       1        1        1      219
       2        1        1      409
       3        1        1      481
       4        1        1      688
       5        1        2      192
       6        1        2      237
       7        1        2      240
       8        1        2      415
       9        1        3      179
      10        1        3      225
      11        1        3      682
      12        1        3     1693
      13        1        4      185
      14        1        4      210
      15        1        4      231
      16        1        4      242
      17        1        5      171
      18        1        5      470
      19        1        5     1159
      20        1        5     1208
      21        1        6      189
      22        1        6      216
      23        1        6      241
      24        1        6     1165
      25        1        7      177
      26        1        7      203
      27        1        7      464
      28        1        7      965
      29        1        8      183
      30        1        8      209
      31        1        8      234
      32        1        8      242
      33        1        9      195
      34        1        9      699
      35        1        9      725
      36        1        9     1148
      37        1       10      168
      38        1       10      213
      39        1       10      239
      40        1       10      705
      41        1       11      201
      42        1       11      227
      43        1       11     1142
      44        1       11     1450
      45        1       12      186
      46        1       12      207
      47        1       12      233
      48        1       12      242
      49        1       13      170
      50        1       13      181
      51        1       13     1144
      52        1       13     1155
      53        1       14      175
      54        1       14      188
      55        1       14     1137
      56        1       14     1150
      57        1       15      194
      58        1       15      205
      59        1       15      684
      60        1       15      695
      61        1       16      199
      62        1       16      212
      63        1       16      677
      64        1       16      690
      65        1       17      218
      66        1       17      229
      67        1       17      466
      68        1       17      477
      69        1       18      223
      70        1       18      236
      71        1       18      459
      72        1       18      472
      73        2       19       59
      74        2       20       61
      75        2       21       63
      76        2       22       68
      77        2       23       70
      78        2       24       72
      79        2       25       77
      80        2       26       79
      81        2       27       81
      82        2       28       86
      83        2       29       88
      84        2       30       90
      85        2       31       95
      86        2       32       97
      87        2       33       99
      88        2       34      104
      89        2       35      106
      90        2       36      108
      91        2       37      113
      92        2       38      115
      93        2       39      117
      94        2       40      122
      95        2       41      124
      96        2       42      126
      97        2       43      131
      98        2       44      133
      99        2       45      135
     100        2       46      140
     101        2       47      142
     102        2       48      144
     103        2       49      149
     104        2       50      151
     105        2       51      153
     106        2       52      158
     107        2       53      160
     108        2       54      162
     109        3       55      239
     110        3       56      240
     111        3       57      241
     112        3       58      242
     113        4       59       60
     114        4       59       64
     115        4       60       61
     116        5       60       65
     117        4       61       62
     118        4       62       63
     119        5       62       67
     120        4       63       64
     121        5       64       66
     122        6       65      167
     123        6       65      168
     124        6       66      169
     125        6       66      170
     126        6       67      171
     127        7       67      172
     128        4       68       69
     129        4       68       73
     130        4       69       70
     131        5       69       74
     132        4       70       71
     133        4       71       72
     134        5       71       76
     135        4       72       73
     136        5       73       75
     137        6       74      173
     138        6       74      174
     139        6       75      175
     140        6       75      176
     141        6       76      177
     142        7       76      178
     143        4       77       78
     144        4       77       82
     145        4       78       79
     146        5       78       83
     147        4       79       80
     148        4       80       81
     149        5       80       85
     150        4       81       82
     151        5       82       84
     152        6       83      179
     153        6       83      180
     154        6       84      181
     155        6       84      182
     156        6       85      183
     157        7       85      184
     158        4       86       87
     159        4       86       91
     160        4       87       88
     161        5       87       92
     162        4       88       89
     163        4       89       90
     164        5       89       94
     165        4       90       91
     166        5       91       93
     167        6       92      185
     168        6       92      186
     169        6       93      187
     170        6       93      188
     171        6       94      189
     172        7       94      190
     173        4       95       96
     174        4       95      100
     175        4       96       97
     176        5       96      101
     177        4       97       98
     178        4       98       99
     179        5       98      103
     180        4       99      100
     181        5      100      102
     182        6      101      191
     183        6      101      192
     184        6      102      193
     185        6      102      194
     186        6      103      195
     187        7      103      196
     188        4      104      105
     189        4      104      109
     190        4      105      106
     191        5      105      110
     192        4      106      107
     193        4      107      108
     194        5      107      112
     195        4      108      109
     196        5      109      111
     197        6      110      197
     198        6      110      198
     199        6      111      199
     200        6      111      200
     201        6      112      201
     202        7      112      202
     203        4      113      114
     204        4      113      118
     205        4      114      115
     206        5      114      119
     207        4      115      116
     208        4      116      117
     209        5      116      121
     210        4      117      118
     211        5      118      120
     212        6      119      203
     213        6      119      204
     214        6      120      205
     215        6      120      206
     216        6      121      207
     217        7      121      208
     218        4      122      123
     219        4      122      127
     220        4      123      124
     221        5      123      128
     222        4      124      125
     223        4      125      126
     224        5      125      130
     225        4      126      127
     226        5      127      129
     227        6      128      209
     228        6      128      210
     229        6      129      211
     230        6      129      212
     231        6      130      213
     232        7      130      214
     233        4      131      132
     234        4      131      136
     235        4      132      133
     236        5      132      137
     237        4      133      134
     238        4      134      135
     239        5      134      139
     240        4      135      136
     241        5      136      138
     242        6      137      215
     243        6      137      216
     244        6      138      217
     245        6      138      218
     246        6      139      219
     247        7      139      220
     248        4      140      141
     249        4      140      145
     250        4      141      142
     251        5      141      146
     252        4      142      143
     253        4      143      144
     254        5      143      148
     255        4      144      145
     256        5      145      147
     257        6      146      221
     258        6      146      222
     259        6      147      223
     260        6      147      224
     261        6      148      225
     262        7      148      226
     263        4      149      150
     264        4      149      154
     265        4      150      151
     266        5      150      155
     267        4      151      152
     268        4      152      153
     269        5      152      157
     270        4      153      154
     271        5      154      156
     272        6      155      227
     273        6      155      228
     274        6      156      229
     275        6      156      230
     276        6      157      231
     277        7      157      232
     278        4      158      159
     279        4      158      163
     280        4      159      160
     281        5      159      164
     282        4      160      161
     283        4      161      162
     284        5      161      166
     285        4      162      163
     286        5      163      165
     287        6      164      233
     288        6      164      234
     289        6      165      235
     290        6      165      236
     291        6      166      237
     292        7      166      238
     293        1      243      167
     294        1      243      239
     295        1      243      461
     296        1      243      930
     297        1      244      173
     298        1      244      434
     299        1      244      479
     300        1      244      482
     301        1      245      421
     302        1      245      467
     303        1      245      924
     304        1      245     1935
     305        1      246      427
     306        1      246      452
     307        1      246      473
     308        1      246      484
     309        1      247      228
     310        1      247      413
     311        1      247     1401
     312        1      247     1450
     313        1      248      431
     314        1      248      458
     315        1      248      483
     316        1      248     1407
     317        1      249      222
     318        1      249      419
     319        1      249      445
     320        1      249      723
     321        1      250      425
     322        1      250      451
     323        1      250      476
     324        1      250      484
     325        1      251      437
     326        1      251      941
     327        1      251      967
     328        1      251     1390
     329        1      252      410
     330        1      252      455
     331        1      252      481
     332        1      252      947
     333        1      253      443
     334        1      253      469
     335        1      253     1208
     336        1      253     1384
     337        1      254      428
     338        1      254      449
     339        1      254      475
     340        1      254      484
     341        1      255      412
     342        1      255      423
     343        1      255     1386
     344        1      255     1397
     345        1      256      417
     346        1      256      430
     347        1      256     1379
     348        1      256     1392
     349        1      257      436
     350        1      257      447
     351        1      257      926
     352        1      257      937
     353        1      258      441
     354        1      258      454
     355        1      258      919
     356        1      258      932
     357        1      259      224
     358        1      259      235
     359        1      259      460
     360        1      259      471
     361        1      260      217
     362        1      260      230
     363        1      260      465
     364        1      260      478
     365        2      261      301
     366        2      262      303
     367        2      263      305
     368        2      264      310
     369        2      265      312
     370        2      266      314
     371        2      267      319
     372        2      268      321
     373        2      269      323
     374        2      270      328
     375        2      271      330
     376        2      272      332
     377        2      273      337
     378        2      274      339
     379        2      275      341
     380        2      276      346
     381        2      277      348
     382        2      278      350
     383        2      279      355
     384        2      280      357
     385        2      281      359
     386        2      282      364
     387        2      283      366
     388        2      284      368
     389        2      285      373
     390        2      286      375
     391        2      287      377
     392        2      288      382
     393        2      289      384
     394        2      290      386
     395        2      291      391
     396        2      292      393
     397        2      293      395
     398        2      294      400
     399        2      295      402
     400        2      296      404
     401        3      297      481
     402        3      298      482
     403        3      299      483
     404        3      300      484
     405        4      301      302
     406        4      301      306
     407        4      302      303
     408        5      302      307
     409        4      303      304
     410        4      304      305
     411        5      304      309
     412        4      305      306
     413        5      306      308
     414        6      307      409
     415        6      307      410
     416        6      308      411
     417        6      308      412
     418        6      309      413
     419        7      309      414
     420        4      310      311
     421        4      310      315
     422        4      311      312
     423        5      311      316
     424        4      312      313
     425        4      313      314
     426        5      313      318
     427        4      314      315
     428        5      315      317
     429        6      316      415
     430        6      316      416
     431        6      317      417
     432        6      317      418
     433        6      318      419
     434        7      318      420
     435        4      319      320
     436        4      319      324
     437        4      320      321
     438        5      320      325
     439        4      321      322
     440        4      322      323
     441        5      322      327
     442        4      323      324
     443        5      324      326
     444        6      325      421
     445        6      325      422
     446        6      326      423
     447        6      326      424
     448        6      327      425
     449        7      327      426
     450        4      328      329
     451        4      328      333
     452        4      329      330
     453        5      329      334
     454        4      330      331
     455        4      331      332
     456        5      331      336
     457        4      332      333
     458        5      333      335
     459        6      334      427
     460        6      334      428
     461        6      335      429
     462        6      335      430
     463        6      336      431
     464        7      336      432
     465        4      337      338
     466        4      337      342
     467        4      338      339
     468        5      338      343
     469        4      339      340
     470        4      340      341
     471        5      340      345
     472        4      341      342
     473        5      342      344
     474        6      343      433
     475        6      343      434
     476        6      344      435
     477        6      344      436
     478        6      345      437
     479        7      345      438
     480        4      346      347
     481        4      346      351
     482        4      347      348
     483        5      347      352
     484        4      348      349
     485        4      349      350
     486        5      349      354
     487        4      350      351
     488        5      351      353
     489        6      352      439
     490        6      352      440
     491        6      353      441
     492        6      353      442
     493        6      354      443
     494        7      354      444
     495        4      355      356
     496        4      355      360
     497        4      356      357
     498        5      356      361
     499        4      357      358
     500        4      358      359
     501        5      358      363
     502        4      359      360
     503        5      360      362
     504        6      361      445
     505        6      361      446
     506        6      362      447
     507        6      362      448
     508        6      363      449
     509        7      363      450
     510        4      364      365
     511        4      364      369
     512        4      365      366
     513        5      365      370
     514        4      366      367
     515        4      367      368
     516        5      367      372
     517        4      368      369
     518        5      369      371
     519        6      370      451
     520        6      370      452
     521        6      371      453
     522        6      371      454
     523        6      372      455
     524        7      372      456
     525        4      373      374
     526        4      373      378
     527        4      374      375
     528        5      374      379
     529        4      375      376
     530        4      376      377
     531        5      376      381
     532        4      377      378
     533        5      378      380
     534        6      379      457
     535        6      379      458
     536        6      380      459
     537        6      380      460
     538        6      381      461
     539        7      381      462
     540        4      382      383
     541        4      382      387
     542        4      383      384
     543        5      383      388
     544        4      384      385
     545        4      385      386
     546        5      385      390
     547        4      386      387
     548        5      387      389
     549        6      388      463
     550        6      388      464
     551        6      389      465
     552        6      389      466
     553        6      390      467
     554        7      390      468
     555        4      391      392
     556        4      391      396
     557        4      392      393
     558        5      392      397
     559        4      393      394
     560        4      394      395
     561        5      394      399
     562        4      395      396
     563        5      396      398
     564        6      397      469
     565        6      397      470
     566        6      398      471
     567        6      398      472
     568        6      399      473
     569        7      399      474
     570        4      400      401
     571        4      400      405
     572        4      401      402
     573        5      401      406
     574        4      402      403
     575        4      403      404
     576        5      403      408
     577        4      404      405
     578        5      405      407
     579        6      406      475
     580        6      406      476
     581        6      407      477
     582        6      407      478
     583        6      408      479
     584        7      408      480
     585        1      485      204
     586        1      485      703
     587        1      485      893
     588        1      485      965
     589        1      486      676
     590        1      486      721
     591        1      486      724
     592        1      486      899
     593        1      487      198
     594        1      487      663
     595        1      487      709
     596        1      487     1209
     597        1      488      669
     598        1      488      694
     599        1      488      715
     600        1      488      726
     601        1      489      655
     602        1      489      954
     603        1      489     1643
     604        1      489     1692
     605        1      490      673
     606        1      490      700
     607        1      490      725
     608        1      490     1649
     609        1      491      481
     610        1      491      661
     611        1      491      687
     612        1      491      948
     613        1      492      667
     614        1      492      693
     615        1      492      718
     616        1      492      726
     617        1      493      215
     618        1      493      241
     619        1      493      679
     620        1      493     1632
     621        1      494      221
     622        1      494      652
     623        1      494      697
     624        1      494      723
     625        1      495      685
     626        1      495      711
     627        1      495     1626
     628        1      495     1934
     629        1      496      670
     630        1      496      691
     631        1      496      717
     632        1      496      726
     633        1      497      654
     634        1      497      665
     635        1      497     1628
     636        1      497     1639
     637        1      498      659
     638        1      498      672
     639        1      498     1621
     640        1      498     1634
     641        1      499      200
     642        1      499      211
     643        1      499      678
     644        1      499      689
     645        1      500      193
     646        1      500      206
     647        1      500      683
     648        1      500      696
     649        1      501      702
     650        1      501      713
     651        1      501      950
     652        1      501      961
     653        1      502      707
     654        1      502      720
     655        1      502      943
     656        1      502      956
     657        2      503      543
     658        2      504      545
     659        2      505      547
     660        2      506      552
     661        2      507      554
     662        2      508      556
     663        2      509      561
     664        2      510      563
     665        2      511      565
     666        2      512      570
     667        2      513      572
     668        2      514      574
     669        2      515      579
     670        2      516      581
     671        2      517      583
     672        2      518      588
     673        2      519      590
     674        2      520      592
     675        2      521      597
     676        2      522      599
     677        2      523      601
     678        2      524      606
     679        2      525      608
     680        2      526      610
     681        2      527      615
     682        2      528      617
     683        2      529      619
     684        2      530      624
     685        2      531      626
     686        2      532      628
     687        2      533      633
     688        2      534      635
     689        2      535      637
     690        2      536      642
     691        2      537      644
     692        2      538      646
     693        3      539      723
     694        3      540      724
     695        3      541      725
     696        3      542      726
     697        4      543      544
     698        4      543      548
     699        4      544      545
     700        5      544      549
     701        4      545      546
     702        4      546      547
     703        5      546      551
     704        4      547      548
     705        5      548      550
     706        6      549      651
     707        6      549      652
     708        6      550      653
     709        6      550      654
     710        6      551      655
     711        7      551      656
     712        4      552      553
     713        4      552      557
     714        4      553      554
     715        5      553      558
     716        4      554      555
     717        4      555      556
     718        5      555      560
     719        4      556      557
     720        5      557      559
     721        6      558      657
     722        6      558      658
     723        6      559      659
     724        6      559      660
     725        6      560      661
     726        7      560      662
     727        4      561      562
     728        4      561      566
     729        4      562      563
     730        5      562      567
     731        4      563      564
     732        4      564      565
     733        5      564      569
     734        4      565      566
     735        5      566      568
     736        6      567      663
     737        6      567      664
     738        6      568      665
     739        6      568      666
     740        6      569      667
     741        7      569      668
     742        4      570      571
     743        4      570      575
     744        4      571      572
     745        5      571      576
     746        4      572      573
     747        4      573      574
     748        5      573      578
     749        4      574      575
     750        5      575      577
     751        6      576      669
     752        6      576      670
     753        6      577      671
     754        6      577      672
     755        6      578      673
     756        7      578      674
     757        4      579      580
     758        4      579      584
     759        4      580      581
     760        5      580      585
     761        4      581      582
     762        4      582      583
     763        5      582      587
     764        4      583      584
     765        5      584      586
     766        6      585      675
     767        6      585      676
     768        6      586      677
     769        6      586      678
     770        6      587      679
     771        7      587      680
     772        4      588      589
     773        4      588      593
     774        4      589      590
     775        5      589      594
     776        4      590      591
     777        4      591      592
     778        5      591      596
     779        4      592      593
     780        5      593      595
     781        6      594      681
     782        6      594      682
     783        6      595      683
     784        6      595      684
     785        6      596      685
     786        7      596      686
     787        4      597      598
     788        4      597      602
     789        4      598      599
     790        5      598      603
     791        4      599      600
     792        4      600      601
     793        5      600      605
     794        4      601      602
     795        5      602      604
     796        6      603      687
     797        6      603      688
     798        6      604      689
     799        6      604      690
     800        6      605      691
     801        7      605      692
     802        4      606      607
     803        4      606      611
     804        4      607      608
     805        5      607      612
     806        4      608      609
     807        4      609      610
     808        5      609      614
     809        4      610      611
     810        5      611      613
     811        6      612      693
     812        6      612      694
     813        6      613      695
     814        6      613      696
     815        6      614      697
     816        7      614      698
     817        4      615      616
     818        4      615      620
     819        4      616      617
     820        5      616      621
     821        4      617      618
     822        4      618      619
     823        5      618      623
     824        4      619      620
     825        5      620      622
     826        6      621      699
     827        6      621      700
     828        6      622      701
     829        6      622      702
     830        6      623      703
     831        7      623      704
     832        4      624      625
     833        4      624      629
     834        4      625      626
     835        5      625      630
     836        4      626      627
     837        4      627      628
     838        5      627      632
     839        4      628      629
     840        5      629      631
     841        6      630      705
     842        6      630      706
     843        6      631      707
     844        6      631      708
     845        6      632      709
     846        7      632      710
     847        4      633      634
     848        4      633      638
     849        4      634      635
     850        5      634      639
     851        4      635      636
     852        4      636      637
     853        5      636      641
     854        4      637      638
     855        5      638      640
     856        6      639      711
     857        6      639      712
     858        6      640      713
     859        6      640      714
     860        6      641      715
     861        7      641      716
     862        4      642      643
     863        4      642      647
     864        4      643      644
     865        5      643      648
     866        4      644      645
     867        4      645      646
     868        5      645      650
     869        4      646      647
     870        5      647      649
     871        6      648      717
     872        6      648      718
     873        6      649      719
     874        6      649      720
     875        6      650      721
     876        7      650      722
     877        1      727      446
     878        1      727      651
     879        1      727      723
     880        1      727      945
     881        1      728      657
     882        1      728      918
     883        1      728      963
     884        1      728      966
     885        1      729      440
     886        1      729      905
     887        1      729      951
     888        1      729     1451
     889        1      730      911
     890        1      730      936
     891        1      730      957
     892        1      730      968
     893        1      731      712
     894        1      731      897
     895        1      731     1885
     896        1      731     1934
     897        1      732      915
     898        1      732      942
     899        1      732      967
     900        1      732     1891
     901        1      733      239
     902        1      733      706
     903        1      733      903
     904        1      733      929
     905        1      734      909
     906        1      734      935
     907        1      734      960
     908        1      734      968
     909        1      735      457
     910        1      735      483
     911        1      735      921
     912        1      735     1874
     913        1      736      463
     914        1      736      894
     915        1      736      939
     916        1      736      965
     917        1      737      927
     918        1      737      953
     919        1      737     1692
     920        1      737     1868
     921        1      738      912
     922        1      738      933
     923        1      738      959
     924        1      738      968
     925        1      739      896
     926        1      739      907
     927        1      739     1870
     928        1      739     1881
     929        1      740      901
     930        1      740      914
     931        1      740     1863
     932        1      740     1876
     933        1      741      442
     934        1      741      453
     935        1      741      920
     936        1      741      931
     937        1      742      435
     938        1      742      448
     939        1      742      925
     940        1      742      938
     941        1      743      708
     942        1      743      719
     943        1      743      944
     944        1      743      955
     945        1      744      701
     946        1      744      714
     947        1      744      949
     948        1      744      962
     949        2      745      785
     950        2      746      787
     951        2      747      789
     952        2      748      794
     953        2      749      796
     954        2      750      798
     955        2      751      803
     956        2      752      805
     957        2      753      807
     958        2      754      812
     959        2      755      814
     960        2      756      816
     961        2      757      821
     962        2      758      823
     963        2      759      825
     964        2      760      830
     965        2      761      832
     966        2      762      834
     967        2      763      839
     968        2      764      841
     969        2      765      843
     970        2      766      848
     971        2      767      850
     972        2      768      852
     973        2      769      857
     974        2      770      859
     975        2      771      861
     976        2      772      866
     977        2      773      868
     978        2      774      870
     979        2      775      875
     980        2      776      877
     981        2      777      879
     982        2      778      884
     983        2      779      886
     984        2      780      888
     985        3      781      965
     986        3      782      966
     987        3      783      967
     988        3      784      968
     989        4      785      786
     990        4      785      790
     991        4      786      787
     992        5      786      791
     993        4      787      788
     994        4      788      789
     995        5      788      793
     996        4      789      790
     997        5      790      792
     998        6      791      893
     999        6      791      894
    1000        6      792      895
    1001        6      792      896
    1002        6      793      897
    1003        7      793      898
    1004        4      794      795
    1005        4      794      799
    1006        4      795      796
    1007        5      795      800
    1008        4      796      797
    1009        4      797      798
    1010        5      797      802
    1011        4      798      799
    1012        5      799      801
    1013        6      800      899
    1014        6      800      900
    1015        6      801      901
    1016        6      801      902
    1017        6      802      903
    1018        7      802      904
    1019        4      803      804
    1020        4      803      808
    1021        4      804      805
    1022        5      804      809
    1023        4      805      806
    1024        4      806      807
    1025        5      806      811
    1026        4      807      808
    1027        5      808      810
    1028        6      809      905
    1029        6      809      906
    1030        6      810      907
    1031        6      810      908
    1032        6      811      909
    1033        7      811      910
    1034        4      812      813
    1035        4      812      817
    1036        4      813      814
    1037        5      813      818
    1038        4      814      815
    1039        4      815      816
    1040        5      815      820
    1041        4      816      817
    1042        5      817      819
    1043        6      818      911
    1044        6      818      912
    1045        6      819      913
    1046        6      819      914
    1047        6      820      915
    1048        7      820      916
    1049        4      821      822
    1050        4      821      826
    1051        4      822      823
    1052        5      822      827
    1053        4      823      824
    1054        4      824      825
    1055        5      824      829
    1056        4      825      826
    1057        5      826      828
    1058        6      827      917
    1059        6      827      918
    1060        6      828      919
    1061        6      828      920
    1062        6      829      921
    1063        7      829      922
    1064        4      830      831
    1065        4      830      835
    1066        4      831      832
    1067        5      831      836
    1068        4      832      833
    1069        4      833      834
    1070        5      833      838
    1071        4      834      835
    1072        5      835      837
    1073        6      836      923
    1074        6      836      924
    1075        6      837      925
    1076        6      837      926
    1077        6      838      927
    1078        7      838      928
    1079        4      839      840
    1080        4      839      844
    1081        4      840      841
    1082        5      840      845
    1083        4      841      842
    1084        4      842      843
    1085        5      842      847
    1086        4      843      844
    1087        5      844      846
    1088        6      845      929
    1089        6      845      930
    1090        6      846      931
    1091        6      846      932
    1092        6      847      933
    1093        7      847      934
    1094        4      848      849
    1095        4      848      853
    1096        4      849      850
    1097        5      849      854
    1098        4      850      851
    1099        4      851      852
    1100        5      851      856
    1101        4      852      853
    1102        5      853      855
    1103        6      854      935
    1104        6      854      936
    1105        6      855      937
    1106        6      855      938
    1107        6      856      939
    1108        7      856      940
    1109        4      857      858
    1110        4      857      862
    1111        4      858      859
    1112        5      858      863
    1113        4      859      860
    1114        4      860      861
    1115        5      860      865
    1116        4      861      862
    1117        5      862      864
    1118        6      863      941
    1119        6      863      942
    1120        6      864      943
    1121        6      864      944
    1122        6      865      945
    1123        7      865      946
    1124        4      866      867
    1125        4      866      871
    1126        4      867      868
    1127        5      867      872
    1128        4      868      869
    1129        4      869      870
    1130        5      869      874
    1131        4      870      871
    1132        5      871      873
    1133        6      872      947
    1134        6      872      948
    1135        6      873      949
    1136        6      873      950
    1137        6      874      951
    1138        7      874      952
    1139        4      875      876
    1140        4      875      880
    1141        4      876      877
    1142        5      876      881
    1143        4      877      878
    1144        4      878      879
    1145        5      878      883
    1146        4      879      880
    1147        5      880      882
    1148        6      881      953
    1149        6      881      954
    1150        6      882      955
    1151        6      882      956
    1152        6      883      957
    1153        7      883      958
    1154        4      884      885
    1155        4      884      889
    1156        4      885      886
    1157        5      885      890
    1158        4      886      887
    1159        4      887      888
    1160        5      887      892
    1161        4      888      889
    1162        5      889      891
    1163        6      890      959
    1164        6      890      960
    1165        6      891      961
    1166        6      891      962
    1167        6      892      963
    1168        7      892      964
    1169        1      969     1187
    1170        1      969     1377
    1171        1      969     1449
    1172        1      969     1656
    1173        1      970     1160
    1174        1      970     1205
    1175        1      970     1208
    1176        1      970     1383
    1177        1      971      725
    1178        1      971     1147
    1179        1      971     1193
    1180        1      971     1650
    1181        1      972     1153
    1182        1      972     1178
    1183        1      972     1199
    1184        1      972     1210
    1185        1      973      191
    1186        1      973      240
    1187        1      973     1139
    1188        1      973     1438
    1189        1      974      197
    1190        1      974     1157
    1191        1      974     1184
    1192        1      974     1209
    1193        1      975     1145
    1194        1      975     1171
    1195        1      975     1432
    1196        1      975     1933
    1197        1      976     1151
    1198        1      976     1177
    1199        1      976     1202
    1200        1      976     1210
    1201        1      977      180
    1202        1      977     1163
    1203        1      977     1667
    1204        1      977     1693
    1205        1      978     1136
    1206        1      978     1181
    1207        1      978     1207
    1208        1      978     1673
    1209        1      979      174
    1210        1      979      482
    1211        1      979     1169
    1212        1      979     1195
    1213        1      980     1154
    1214        1      980     1175
    1215        1      980     1201
    1216        1      980     1210
    1217        1      981      176
    1218        1      981      187
    1219        1      981     1138
    1220        1      981     1149
    1221        1      982      169
    1222        1      982      182
    1223        1      982     1143
    1224        1      982     1156
    1225        1      983     1162
    1226        1      983     1173
    1227        1      983     1652
    1228        1      983     1663
    1229        1      984     1167
    1230        1      984     1180
    1231        1      984     1645
    1232        1      984     1658
    1233        1      985     1186
    1234        1      985     1197
    1235        1      985     1434
    1236        1      985     1445
    1237        1      986     1191
    1238        1      986     1204
    1239        1      986     1427
    1240        1      986     1440
    1241        2      987     1027
    1242        2      988     1029
    1243        2      989     1031
    1244        2      990     1036
    1245        2      991     1038
    1246        2      992     1040
    1247        2      993     1045
    1248        2      994     1047
    1249        2      995     1049
    1250        2      996     1054
    1251        2      997     1056
    1252        2      998     1058
    1253        2      999     1063
    1254        2     1000     1065
    1255        2     1001     1067
    1256        2     1002     1072
    1257        2     1003     1074
    1258        2     1004     1076
    1259        2     1005     1081
    1260        2     1006     1083
    1261        2     1007     1085
    1262        2     1008     1090
    1263        2     1009     1092
    1264        2     1010     1094
    1265        2     1011     1099
    1266        2     1012     1101
    1267        2     1013     1103
    1268        2     1014     1108
    1269        2     1015     1110
    1270        2     1016     1112
    1271        2     1017     1117
    1272        2     1018     1119
    1273        2     1019     1121
    1274        2     1020     1126
    1275        2     1021     1128
    1276        2     1022     1130
    1277        3     1023     1207
    1278        3     1024     1208
    1279        3     1025     1209
    1280        3     1026     1210
    1281        4     1027     1028
    1282        4     1027     1032
    1283        4     1028     1029
    1284        5     1028     1033
    1285        4     1029     1030
    1286        4     1030     1031
    1287        5     1030     1035
    1288        4     1031     1032
    1289        5     1032     1034
    1290        6     1033     1135
    1291        6     1033     1136
    1292        6     1034     1137
    1293        6     1034     1138
    1294        6     1035     1139
    1295        7     1035     1140
    1296        4     1036     1037
    1297        4     1036     1041
    1298        4     1037     1038
    1299        5     1037     1042
    1300        4     1038     1039
    1301        4     1039     1040
    1302        5     1039     1044
    1303        4     1040     1041
    1304        5     1041     1043
    1305        6     1042     1141
    1306        6     1042     1142
    1307        6     1043     1143
    1308        6     1043     1144
    1309        6     1044     1145
    1310        7     1044     1146
    1311        4     1045     1046
    1312        4     1045     1050
    1313        4     1046     1047
    1314        5     1046     1051
    1315        4     1047     1048
    1316        4     1048     1049
    1317        5     1048     1053
    1318        4     1049     1050
    1319        5     1050     1052
    1320        6     1051     1147
    1321        6     1051     1148
    1322        6     1052     1149
    1323        6     1052     1150
    1324        6     1053     1151
    1325        7     1053     1152
    1326        4     1054     1055
    1327        4     1054     1059
    1328        4     1055     1056
    1329        5     1055     1060
    1330        4     1056     1057
    1331        4     1057     1058
    1332        5     1057     1062
    1333        4     1058     1059
    1334        5     1059     1061
    1335        6     1060     1153
    1336        6     1060     1154
    1337        6     1061     1155
    1338        6     1061     1156
    1339        6     1062     1157
    1340        7     1062     1158
    1341        4     1063     1064
    1342        4     1063     1068
    1343        4     1064     1065
    1344        5     1064     1069
    1345        4     1065     1066
    1346        4     1066     1067
    1347        5     1066     1071
    1348        4     1067     1068
    1349        5     1068     1070
    1350        6     1069     1159
    1351        6     1069     1160
    1352        6     1070     1161
    1353        6     1070     1162
    1354        6     1071     1163
    1355        7     1071     1164
    1356        4     1072     1073
    1357        4     1072     1077
    1358        4     1073     1074
    1359        5     1073     1078
    1360        4     1074     1075
    1361        4     1075     1076
    1362        5     1075     1080
    1363        4     1076     1077
    1364        5     1077     1079
    1365        6     1078     1165
    1366        6     1078     1166
    1367        6     1079     1167
    1368        6     1079     1168
    1369        6     1080     1169
    1370        7     1080     1170
    1371        4     1081     1082
    1372        4     1081     1086
    1373        4     1082     1083
    1374        5     1082     1087
    1375        4     1083     1084
    1376        4     1084     1085
    1377        5     1084     1089
    1378        4     1085     1086
    1379        5     1086     1088
    1380        6     1087     1171
    1381        6     1087     1172
    1382        6     1088     1173
    1383        6     1088     1174
    1384        6     1089     1175
    1385        7     1089     1176
    1386        4     1090     1091
    1387        4     1090     1095
    1388        4     1091     1092
    1389        5     1091     1096
    1390        4     1092     1093
    1391        4     1093     1094
    1392        5     1093     1098
    1393        4     1094     1095
    1394        5     1095     1097
    1395        6     1096     1177
    1396        6     1096     1178
    1397        6     1097     1179
    1398        6     1097     1180
    1399        6     1098     1181
    1400        7     1098     1182
    1401        4     1099     1100
    1402        4     1099     1104
    1403        4     1100     1101
    1404        5     1100     1105
    1405        4     1101     1102
    1406        4     1102     1103
    1407        5     1102     1107
    1408        4     1103     1104
    1409        5     1104     1106
    1410        6     1105     1183
    1411        6     1105     1184
    1412        6     1106     1185
    1413        6     1106     1186
    1414        6     1107     1187
    1415        7     1107     1188
    1416        4     1108     1109
    1417        4     1108     1113
    1418        4     1109     1110
    1419        5     1109     1114
    1420        4     1110     1111
    1421        4     1111     1112
    1422        5     1111     1116
    1423        4     1112     1113
    1424        5     1113     1115
    1425        6     1114     1189
    1426        6     1114     1190
    1427        6     1115     1191
    1428        6     1115     1192
    1429        6     1116     1193
    1430        7     1116     1194
    1431        4     1117     1118
    1432        4     1117     1122
    1433        4     1118     1119
    1434        5     1118     1123
    1435        4     1119     1120
    1436        4     1120     1121
    1437        5     1120     1125
    1438        4     1121     1122
    1439        5     1122     1124
    1440        6     1123     1195
    1441        6     1123     1196
    1442        6     1124     1197
    1443        6     1124     1198
    1444        6     1125     1199
    1445        7     1125     1200
    1446        4     1126     1127
    1447        4     1126     1131
    1448        4     1127     1128
    1449        5     1127     1132
    1450        4     1128     1129
    1451        4     1129     1130
    1452        5     1129     1134
    1453        4     1130     1131
    1454        5     1131     1133
    1455        6     1132     1201
    1456        6     1132     1202
    1457        6     1133     1203
    1458        6     1133     1204
    1459        6     1134     1205
    1460        7     1134     1206
    1461        1     1211     1135
    1462        1     1211     1207
    1463        1     1211     1429
    1464        1     1211     1898
    1465        1     1212     1141
    1466        1     1212     1402
    1467        1     1212     1447
    1468        1     1212     1450
    1469        1     1213      967
    1470        1     1213     1389
    1471        1     1213     1435
    1472        1     1213     1892
    1473        1     1214     1395
    1474        1     1214     1420
    1475        1     1214     1441
    1476        1     1214     1452
    1477        1     1215      433
    1478        1     1215      482
    1479        1     1215     1196
    1480        1     1215     1381
    1481        1     1216      439
    1482        1     1216     1399
    1483        1     1216     1426
    1484        1     1216     1451
    1485        1     1217     1190
    1486        1     1217     1387
    1487        1     1217     1413
    1488        1     1217     1691
    1489        1     1218     1393
    1490        1     1218     1419
    1491        1     1218     1444
    1492        1     1218     1452
    1493        1     1219      422
    1494        1     1219     1405
    1495        1     1219     1909
    1496        1     1219     1935
    1497        1     1220     1378
    1498        1     1220     1423
    1499        1     1220     1449
    1500        1     1220     1915
    1501        1     1221      240
    1502        1     1221      416
    1503        1     1221     1411
    1504        1     1221     1437
    1505        1     1222     1396
    1506        1     1222     1417
    1507        1     1222     1443
    1508        1     1222     1452
    1509        1     1223      418
    1510        1     1223      429
    1511        1     1223     1380
    1512        1     1223     1391
    1513        1     1224      411
    1514        1     1224      424
    1515        1     1224     1385
    1516        1     1224     1398
    1517        1     1225     1404
    1518        1     1225     1415
    1519        1     1225     1894
    1520        1     1225     1905
    1521        1     1226     1409
    1522        1     1226     1422
    1523        1     1226     1887
    1524        1     1226     1900
    1525        1     1227     1192
    1526        1     1227     1203
    1527        1     1227     1428
    1528        1     1227     1439
    1529        1     1228     1185
    1530        1     1228     1198
    1531        1     1228     1433
    1532        1     1228     1446
    1533        2     1229     1269
    1534        2     1230     1271
    1535        2     1231     1273
    1536        2     1232     1278
    1537        2     1233     1280
    1538        2     1234     1282
    1539        2     1235     1287
    1540        2     1236     1289
    1541        2     1237     1291
    1542        2     1238     1296
    1543        2     1239     1298
    1544        2     1240     1300
    1545        2     1241     1305
    1546        2     1242     1307
    1547        2     1243     1309
    1548        2     1244     1314
    1549        2     1245     1316
    1550        2     1246     1318
    1551        2     1247     1323
    1552        2     1248     1325
    1553        2     1249     1327
    1554        2     1250     1332
    1555        2     1251     1334
    1556        2     1252     1336
    1557        2     1253     1341
    1558        2     1254     1343
    1559        2     1255     1345
    1560        2     1256     1350
    1561        2     1257     1352
    1562        2     1258     1354
    1563        2     1259     1359
    1564        2     1260     1361
    1565        2     1261     1363
    1566        2     1262     1368
    1567        2     1263     1370
    1568        2     1264     1372
    1569        3     1265     1449
    1570        3     1266     1450
    1571        3     1267     1451
    1572        3     1268     1452
    1573        4     1269     1270
    1574        4     1269     1274
    1575        4     1270     1271
    1576        5     1270     1275
    1577        4     1271     1272
    1578        4     1272     1273
    1579        5     1272     1277
    1580        4     1273     1274
    1581        5     1274     1276
    1582        6     1275     1377
    1583        6     1275     1378
    1584        6     1276     1379
    1585        6     1276     1380
    1586        6     1277     1381
    1587        7     1277     1382
    1588        4     1278     1279
    1589        4     1278     1283
    1590        4     1279     1280
    1591        5     1279     1284
    1592        4     1280     1281
    1593        4     1281     1282
    1594        5     1281     1286
    1595        4     1282     1283
    1596        5     1283     1285
    1597        6     1284     1383
    1598        6     1284     1384
    1599        6     1285     1385
    1600        6     1285     1386
    1601        6     1286     1387
    1602        7     1286     1388
    1603        4     1287     1288
    1604        4     1287     1292
    1605        4     1288     1289
    1606        5     1288     1293
    1607        4     1289     1290
    1608        4     1290     1291
    1609        5     1290     1295
    1610        4     1291     1292
    1611        5     1292     1294
    1612        6     1293     1389
    1613        6     1293     1390
    1614        6     1294     1391
    1615        6     1294     1392
    1616        6     1295     1393
    1617        7     1295     1394
    1618        4     1296     1297
    1619        4     1296     1301
    1620        4     1297     1298
    1621        5     1297     1302
    1622        4     1298     1299
    1623        4     1299     1300
    1624        5     1299     1304
    1625        4     1300     1301
    1626        5     1301     1303
    1627        6     1302     1395
    1628        6     1302     1396
    1629        6     1303     1397
    1630        6     1303     1398
    1631        6     1304     1399
    1632        7     1304     1400
    1633        4     1305     1306
    1634        4     1305     1310
    1635        4     1306     1307
    1636        5     1306     1311
    1637        4     1307     1308
    1638        4     1308     1309
    1639        5     1308     1313
    1640        4     1309     1310
    1641        5     1310     1312
    1642        6     1311     1401
    1643        6     1311     1402
    1644        6     1312     1403
    1645        6     1312     1404
    1646        6     1313     1405
    1647        7     1313     1406
    1648        4     1314     1315
    1649        4     1314     1319
    1650        4     1315     1316
    1651        5     1315     1320
    1652        4     1316     1317
    1653        4     1317     1318
    1654        5     1317     1322
    1655        4     1318     1319
    1656        5     1319     1321
    1657        6     1320     1407
    1658        6     1320     1408
    1659        6     1321     1409
    1660        6     1321     1410
    1661        6     1322     1411
    1662        7     1322     1412
    1663        4     1323     1324
    1664        4     1323     1328
    1665        4     1324     1325
    1666        5     1324     1329
    1667        4     1325     1326
    1668        4     1326     1327
    1669        5     1326     1331
    1670        4     1327     1328
    1671        5     1328     1330
    1672        6     1329     1413
    1673        6     1329     1414
    1674        6     1330     1415
    1675        6     1330     1416
    1676        6     1331     1417
    1677        7     1331     1418
    1678        4     1332     1333
    1679        4     1332     1337
    1680        4     1333     1334
    1681        5     1333     1338
    1682        4     1334     1335
    1683        4     1335     1336
    1684        5     1335     1340
    1685        4     1336     1337
    1686        5     1337     1339
    1687        6     1338     1419
    1688        6     1338     1420
    1689        6     1339     1421
    1690        6     1339     1422
    1691        6     1340     1423
    1692        7     1340     1424
    1693        4     1341     1342
    1694        4     1341     1346
    1695        4     1342     1343
    1696        5     1342     1347
    1697        4     1343     1344
    1698        4     1344     1345
    1699        5     1344     1349
    1700        4     1345     1346
    1701        5     1346     1348
    1702        6     1347     1425
    1703        6     1347     1426
    1704        6     1348     1427
    1705        6     1348     1428
    1706        6     1349     1429
    1707        7     1349     1430
    1708        4     1350     1351
    1709        4     1350     1355
    1710        4     1351     1352
    1711        5     1351     1356
    1712        4     1352     1353
    1713        4     1353     1354
    1714        5     1353     1358
    1715        4     1354     1355
    1716        5     1355     1357
    1717        6     1356     1431
    1718        6     1356     1432
    1719        6     1357     1433
    1720        6     1357     1434
    1721        6     1358     1435
    1722        7     1358     1436
    1723        4     1359     1360
    1724        4     1359     1364
    1725        4     1360     1361
    1726        5     1360     1365
    1727        4     1361     1362
    1728        4     1362     1363
    1729        5     1362     1367
    1730        4     1363     1364
    1731        5     1364     1366
    1732        6     1365     1437
    1733        6     1365     1438
    1734        6     1366     1439
    1735        6     1366     1440
    1736        6     1367     1441
    1737        7     1367     1442
    1738        4     1368     1369
    1739        4     1368     1373
    1740        4     1369     1370
    1741        5     1369     1374
    1742        4     1370     1371
    1743        4     1371     1372
    1744        5     1371     1376
    1745        4     1372     1373
    1746        5     1373     1375
    1747        6     1374     1443
    1748        6     1374     1444
    1749        6     1375     1445
    1750        6     1375     1446
    1751        6     1376     1447
    1752        7     1376     1448
    1753        1     1453     1172
    1754        1     1453     1671
    1755        1     1453     1861
    1756        1     1453     1933
    1757        1     1454     1644
    1758        1     1454     1689
    1759        1     1454     1692
    1760        1     1454     1867
    1761        1     1455      241
    1762        1     1455     1166
    1763        1     1455     1631
    1764        1     1455     1677
    1765        1     1456     1637
    1766        1     1456     1662
    1767        1     1456     1683
    1768        1     1456     1694
    1769        1     1457      675
    1770        1     1457      724
    1771        1     1457     1623
    1772        1     1457     1922
    1773        1     1458      681
    1774        1     1458     1641
    1775        1     1458     1668
    1776        1     1458     1693
    1777        1     1459     1449
    1778        1     1459     1629
    1779        1     1459     1655
    1780        1     1459     1916
    1781        1     1460     1635
    1782        1     1460     1661
    1783        1     1460     1686
    1784        1     1460     1694
    1785        1     1461      664
    1786        1     1461     1183
    1787        1     1461     1209
    1788        1     1461     1647
    1789        1     1462     1189
    1790        1     1462     1620
    1791        1     1462     1665
    1792        1     1462     1691
    1793        1     1463      658
    1794        1     1463      966
    1795        1     1463     1653
    1796        1     1463     1679
    1797        1     1464     1638
    1798        1     1464     1659
    1799        1     1464     1685
    1800        1     1464     1694
    1801        1     1465      660
    1802        1     1465      671
    1803        1     1465     1622
    1804        1     1465     1633
    1805        1     1466      653
    1806        1     1466      666
    1807        1     1466     1627
    1808        1     1466     1640
    1809        1     1467     1168
    1810        1     1467     1179
    1811        1     1467     1646
    1812        1     1467     1657
    1813        1     1468     1161
    1814        1     1468     1174
    1815        1     1468     1651
    1816        1     1468     1664
    1817        1     1469     1670
    1818        1     1469     1681
    1819        1     1469     1918
    1820        1     1469     1929
    1821        1     1470     1675
    1822        1     1470     1688
    1823        1     1470     1911
    1824        1     1470     1924
    1825        2     1471     1511
    1826        2     1472     1513
    1827        2     1473     1515
    1828        2     1474     1520
    1829        2     1475     1522
    1830        2     1476     1524
    1831        2     1477     1529
    1832        2     1478     1531
    1833        2     1479     1533
    1834        2     1480     1538
    1835        2     1481     1540
    1836        2     1482     1542
    1837        2     1483     1547
    1838        2     1484     1549
    1839        2     1485     1551
    1840        2     1486     1556
    1841        2     1487     1558
    1842        2     1488     1560
    1843        2     1489     1565
    1844        2     1490     1567
    1845        2     1491     1569
    1846        2     1492     1574
    1847        2     1493     1576
    1848        2     1494     1578
    1849        2     1495     1583
    1850        2     1496     1585
    1851        2     1497     1587
    1852        2     1498     1592
    1853        2     1499     1594
    1854        2     1500     1596
    1855        2     1501     1601
    1856        2     1502     1603
    1857        2     1503     1605
    1858        2     1504     1610
    1859        2     1505     1612
    1860        2     1506     1614
    1861        3     1507     1691
    1862        3     1508     1692
    1863        3     1509     1693
    1864        3     1510     1694
    1865        4     1511     1512
    1866        4     1511     1516
    1867        4     1512     1513
    1868        5     1512     1517
    1869        4     1513     1514
    1870        4     1514     1515
    1871        5     1514     1519
    1872        4     1515     1516
    1873        5     1516     1518
    1874        6     1517     1619
    1875        6     1517     1620
    1876        6     1518     1621
    1877        6     1518     1622
    1878        6     1519     1623
    1879        7     1519     1624
    1880        4     1520     1521
    1881        4     1520     1525
    1882        4     1521     1522
    1883        5     1521     1526
    1884        4     1522     1523
    1885        4     1523     1524
    1886        5     1523     1528
    1887        4     1524     1525
    1888        5     1525     1527
    1889        6     1526     1625
    1890        6     1526     1626
    1891        6     1527     1627
    1892        6     1527     1628
    1893        6     1528     1629
    1894        7     1528     1630
    1895        4     1529     1530
    1896        4     1529     1534
    1897        4     1530     1531
    1898        5     1530     1535
    1899        4     1531     1532
    1900        4     1532     1533
    1901        5     1532     1537
    1902        4     1533     1534
    1903        5     1534     1536
    1904        6     1535     1631
    1905        6     1535     1632
    1906        6     1536     1633
    1907        6     1536     1634
    1908        6     1537     1635
    1909        7     1537     1636
    1910        4     1538     1539
    1911        4     1538     1543
    1912        4     1539     1540
    1913        5     1539     1544
    1914        4     1540     1541
    1915        4     1541     1542
    1916        5     1541     1546
    1917        4     1542     1543
    1918        5     1543     1545
    1919        6     1544     1637
    1920        6     1544     1638
    1921        6     1545     1639
    1922        6     1545     1640
    1923        6     1546     1641
    1924        7     1546     1642
    1925        4     1547     1548
    1926        4     1547     1552
    1927        4     1548     1549
    1928        5     1548     1553
    1929        4     1549     1550
    1930        4     1550     1551
    1931        5     1550     1555
    1932        4     1551     1552
    1933        5     1552     1554
    1934        6     1553     1643
    1935        6     1553     1644
    1936        6     1554     1645
    1937        6     1554     1646
    1938        6     1555     1647
    1939        7     1555     1648
    1940        4     1556     1557
    1941        4     1556     1561
    1942        4     1557     1558
    1943        5     1557     1562
    1944        4     1558     1559
    1945        4     1559     1560
    1946        5     1559     1564
    1947        4     1560     1561
    1948        5     1561     1563
    1949        6     1562     1649
    1950        6     1562     1650
    1951        6     1563     1651
    1952        6     1563     1652
    1953        6     1564     1653
    1954        7     1564     1654
    1955        4     1565     1566
    1956        4     1565     1570
    1957        4     1566     1567
    1958        5     1566     1571
    1959        4     1567     1568
    1960        4     1568     1569
    1961        5     1568     1573
    1962        4     1569     1570
    1963        5     1570     1572
    1964        6     1571     1655
    1965        6     1571     1656
    1966        6     1572     1657
    1967        6     1572     1658
    1968        6     1573     1659
    1969        7     1573     1660
    1970        4     1574     1575
    1971        4     1574     1579
    1972        4     1575     1576
    1973        5     1575     1580
    1974        4     1576     1577
    1975        4     1577     1578
    1976        5     1577     1582
    1977        4     1578     1579
    1978        5     1579     1581
    1979        6     1580     1661
    1980        6     1580     1662
    1981        6     1581     1663
    1982        6     1581     1664
    1983        6     1582     1665
    1984        7     1582     1666
    1985        4     1583     1584
    1986        4     1583     1588
    1987        4     1584     1585
    1988        5     1584     1589
    1989        4     1585     1586
    1990        4     1586     1587
    1991        5     1586     1591
    1992        4     1587     1588
    1993        5     1588     1590
    1994        6     1589     1667
    1995        6     1589     1668
    1996        6     1590     1669
    1997        6     1590     1670
    1998        6     1591     1671
    1999        7     1591     1672
    2000        4     1592     1593
    2001        4     1592     1597
    2002        4     1593     1594
    2003        5     1593     1598
    2004        4     1594     1595
    2005        4     1595     1596
    2006        5     1595     1600
    2007        4     1596     1597
    2008        5     1597     1599
    2009        6     1598     1673
    2010        6     1598     1674
    2011        6     1599     1675
    2012        6     1599     1676
    2013        6     1600     1677
    2014        7     1600     1678
    2015        4     1601     1602
    2016        4     1601     1606
    2017        4     1602     1603
    2018        5     1602     1607
    2019        4     1603     1604
    2020        4     1604     1605
    2021        5     1604     1609
    2022        4     1605     1606
    2023        5     1606     1608
    2024        6     1607     1679
    2025        6     1607     1680
    2026        6     1608     1681
    2027        6     1608     1682
    2028        6     1609     1683
    2029        7     1609     1684
    2030        4     1610     1611
    2031        4     1610     1615
    2032        4     1611     1612
    2033        5     1611     1616
    2034        4     1612     1613
    2035        4     1613     1614
    2036        5     1613     1618
    2037        4     1614     1615
    2038        5     1615     1617
    2039        6     1616     1685
    2040        6     1616     1686
    2041        6     1617     1687
    2042        6     1617     1688
    2043        6     1618     1689
    2044        7     1618     1690
    2045        1     1695     1414
    2046        1     1695     1619
    2047        1     1695     1691
    2048        1     1695     1913
    2049        1     1696     1625
    2050        1     1696     1886
    2051        1     1696     1931
    2052        1     1696     1934
    2053        1     1697      483
    2054        1     1697     1408
    2055        1     1697     1873
    2056        1     1697     1919
    2057        1     1698     1879
    2058        1     1698     1904
    2059        1     1698     1925
    2060        1     1698     1936
    2061        1     1699      917
    2062        1     1699      966
    2063        1     1699     1680
    2064        1     1699     1865
    2065        1     1700      923
    2066        1     1700     1883
    2067        1     1700     1910
    2068        1     1700     1935
    2069        1     1701     1207
    2070        1     1701     1674
    2071        1     1701     1871
    2072        1     1701     1897
    2073        1     1702     1877
    2074        1     1702     1903
    2075        1     1702     1928
    2076        1     1702     1936
    2077        1     1703      906
    2078        1     1703     1425
    2079        1     1703     1451
    2080        1     1703     1889
    2081        1     1704     1431
    2082        1     1704     1862
    2083        1     1704     1907
    2084        1     1704     1933
    2085        1     1705      724
    2086        1     1705      900
    2087        1     1705     1895
    2088        1     1705     1921
    2089        1     1706     1880
    2090        1     1706     1901
    2091        1     1706     1927
    2092        1     1706     1936
    2093        1     1707      902
    2094        1     1707      913
    2095        1     1707     1864
    2096        1     1707     1875
    2097        1     1708      895
    2098        1     1708      908
    2099        1     1708     1869
    2100        1     1708     1882
    2101        1     1709     1410
    2102        1     1709     1421
    2103        1     1709     1888
    2104        1     1709     1899
    2105        1     1710     1403
    2106        1     1710     1416
    2107        1     1710     1893
    2108        1     1710     1906
    2109        1     1711     1676
    2110        1     1711     1687
    2111        1     1711     1912
    2112        1     1711     1923
    2113        1     1712     1669
    2114        1     1712     1682
    2115        1     1712     1917
    2116        1     1712     1930
    2117        2     1713     1753
    2118        2     1714     1755
    2119        2     1715     1757
    2120        2     1716     1762
    2121        2     1717     1764
    2122        2     1718     1766
    2123        2     1719     1771
    2124        2     1720     1773
    2125        2     1721     1775
    2126        2     1722     1780
    2127        2     1723     1782
    2128        2     1724     1784
    2129        2     1725     1789
    2130        2     1726     1791
    2131        2     1727     1793
    2132        2     1728     1798
    2133        2     1729     1800
    2134        2     1730     1802
    2135        2     1731     1807
    2136        2     1732     1809
    2137        2     1733     1811
    2138        2     1734     1816
    2139        2     1735     1818
    2140        2     1736     1820
    2141        2     1737     1825
    2142        2     1738     1827
    2143        2     1739     1829
    2144        2     1740     1834
    2145        2     1741     1836
    2146        2     1742     1838
    2147        2     1743     1843
    2148        2     1744     1845
    2149        2     1745     1847
    2150        2     1746     1852
    2151        2     1747     1854
    2152        2     1748     1856
    2153        3     1749     1933
    2154        3     1750     1934
    2155        3     1751     1935
    2156        3     1752     1936
    2157        4     1753     1754
    2158        4     1753     1758
    2159        4     1754     1755
    2160        5     1754     1759
    2161        4     1755     1756
    2162        4     1756     1757
    2163        5     1756     1761
    2164        4     1757     1758
    2165        5     1758     1760
    2166        6     1759     1861
    2167        6     1759     1862
    2168        6     1760     1863
    2169        6     1760     1864
    2170        6     1761     1865
    2171        7     1761     1866
    2172        4     1762     1763
    2173        4     1762     1767
    2174        4     1763     1764
    2175        5     1763     1768
    2176        4     1764     1765
    2177        4     1765     1766
    2178        5     1765     1770
    2179        4     1766     1767
    2180        5     1767     1769
    2181        6     1768     1867
    2182        6     1768     1868
    2183        6     1769     1869
    2184        6     1769     1870
    2185        6     1770     1871
    2186        7     1770     1872
    2187        4     1771     1772
    2188        4     1771     1776
    2189        4     1772     1773
    2190        5     1772     1777
    2191        4     1773     1774
    2192        4     1774     1775
    2193        5     1774     1779
    2194        4     1775     1776
    2195        5     1776     1778
    2196        6     1777     1873
    2197        6     1777     1874
    2198        6     1778     1875
    2199        6     1778     1876
    2200        6     1779     1877
    2201        7     1779     1878
    2202        4     1780     1781
    2203        4     1780     1785
    2204        4     1781     1782
    2205        5     1781     1786
    2206        4     1782     1783
    2207        4     1783     1784
    2208        5     1783     1788
    2209        4     1784     1785
    2210        5     1785     1787
    2211        6     1786     1879
    2212        6     1786     1880
    2213        6     1787     1881
    2214        6     1787     1882
    2215        6     1788     1883
    2216        7     1788     1884
    2217        4     1789     1790
    2218        4     1789     1794
    2219        4     1790     1791
    2220        5     1790     1795
    2221        4     1791     1792
    2222        4     1792     1793
    2223        5     1792     1797
    2224        4     1793     1794
    2225        5     1794     1796
    2226        6     1795     1885
    2227        6     1795     1886
    2228        6     1796     1887
    2229        6     1796     1888
    2230        6     1797     1889
    2231        7     1797     1890
    2232        4     1798     1799
    2233        4     1798     1803
    2234        4     1799     1800
    2235        5     1799     1804
    2236        4     1800     1801
    2237        4     1801     1802
    2238        5     1801     1806
    2239        4     1802     1803
    2240        5     1803     1805
    2241        6     1804     1891
    2242        6     1804     1892
    2243        6     1805     1893
    2244        6     1805     1894
    2245        6     1806     1895
    2246        7     1806     1896
    2247        4     1807     1808
    2248        4     1807     1812
    2249        4     1808     1809
    2250        5     1808     1813
    2251        4     1809     1810
    2252        4     1810     1811
    2253        5     1810     1815
    2254        4     1811     1812
    2255        5     1812     1814
    2256        6     1813     1897
    2257        6     1813     1898
    2258        6     1814     1899
    2259        6     1814     1900
    2260        6     1815     1901
    2261        7     1815     1902
    2262        4     1816     1817
    2263        4     1816     1821
    2264        4     1817     1818
    2265        5     1817     1822
    2266        4     1818     1819
    2267        4     1819     1820
    2268        5     1819     1824
    2269        4     1820     1821
    2270        5     1821     1823
    2271        6     1822     1903
    2272        6     1822     1904
    2273        6     1823     1905
    2274        6     1823     1906
    2275        6     1824     1907
    2276        7     1824     1908
    2277        4     1825     1826
    2278        4     1825     1830
    2279        4     1826     1827
    2280        5     1826     1831
    2281        4     1827     1828
    2282        4     1828     1829
    2283        5     1828     1833
    2284        4     1829     1830
    2285        5     1830     1832
    2286        6     1831     1909
    2287        6     1831     1910
    2288        6     1832     1911
    2289        6     1832     1912
    2290        6     1833     1913
    2291        7     1833     1914
    2292        4     1834     1835
    2293        4     1834     1839
    2294        4     1835     1836
    2295        5     1835     1840
    2296        4     1836     1837
    2297        4     1837     1838
    2298        5     1837     1842
    2299        4     1838     1839
    2300        5     1839     1841
    2301        6     1840     1915
    2302        6     1840     1916
    2303        6     1841     1917
    2304        6     1841     1918
    2305        6     1842     1919
    2306        7     1842     1920
    2307        4     1843     1844
    2308        4     1843     1848
    2309        4     1844     1845
    2310        5     1844     1849
    2311        4     1845     1846
    2312        4     1846     1847
    2313        5     1846     1851
    2314        4     1847     1848
    2315        5     1848     1850
    2316        6     1849     1921
    2317        6     1849     1922
    2318        6     1850     1923
    2319        6     1850     1924
    2320        6     1851     1925
    2321        7     1851     1926
    2322        4     1852     1853
    2323        4     1852     1857
    2324        4     1853     1854
    2325        5     1853     1858
    2326        4     1854     1855
    2327        4     1855     1856
    2328        5     1855     1860
    2329        4     1856     1857
    2330        5     1857     1859
    2331        6     1858     1927
    2332        6     1858     1928
    2333        6     1859     1929
    2334        6     1859     1930
    2335        6     1860     1931
    2336        7     1860     1932

Angles

       1        1      409        1      688
       2        1      409        1      219
       3        1      409        1      481
       4        1      688        1      219
       5        1      688        1      481
       6        1      219        1      481
       7        1      415        2      192
       8        1      415        2      237
       9        1      415        2      240
      10        1      192        2      237
      11        1      192        2      240
      12        1      237        2      240
      13        1      179        3      682
      14        1      179        3      225
      15        1      179        3     1693
      16        1      682        3      225
      17        1      682        3     1693
      18        1      225        3     1693
      19        1      185        4      210
      20        1      185        4      231
      21        1      185        4      242
      22        1      210        4      231
      23        1      210        4      242
      24        1      231        4      242
      25        1      171        5     1159
      26        1      171        5      470
      27        1      171        5     1208
      28        1     1159        5      470
      29        1     1159        5     1208
      30        1      470        5     1208
      31        1      189        6     1165
      32        1      189        6      216
      33        1      189        6      241
      34        1     1165        6      216
      35        1     1165        6      241
      36        1      216        6      241
      37        1      177        7      203
      38        1      177        7      464
      39        1      177        7      965
      40        1      203        7      464
      41        1      203        7      965
      42        1      464        7      965
      43        1      183        8      209
      44        1      183        8      234
      45        1      183        8      242
      46        1      209        8      234
      47        1      209        8      242
      48        1      234        8      242
      49        1     1148        9      195
      50        1     1148        9      699
      51        1     1148        9      725
      52        1      195        9      699
      53        1      195        9      725
      54        1      699        9      725
      55        1      168       10      213
      56        1      168       10      705
      57        1      168       10      239
      58        1      213       10      705
      59        1      213       10      239
      60        1      705       10      239
      61        1     1142       11      201
      62        1     1142       11      227
      63        1     1142       11     1450
      64        1      201       11      227
      65        1      201       11     1450
      66        1      227       11     1450
      67        1      186       12      207
      68        1      186       12      233
      69        1      186       12      242
      70        1      207       12      233
      71        1      207       12      242
      72        1      233       12      242
      73        1      170       13     1144
      74        1      170       13      181
      75        1      170       13     1155
      76        1     1144       13      181
      77        1     1144       13     1155
      78        1      181       13     1155
      79        1     1137       14      175
      80        1     1137       14     1150
      81        1     1137       14      188
      82        1      175       14     1150
      83        1      175       14      188
      84        1     1150       14      188
      85        1      194       15      684
      86        1      194       15      205
      87        1      194       15      695
      88        1      684       15      205
      89        1      684       15      695
      90        1      205       15      695
      91        1      677       16      199
      92        1      677       16      690
      93        1      677       16      212
      94        1      199       16      690
      95        1      199       16      212
      96        1      690       16      212
      97        1      218       17      466
      98        1      218       17      229
      99        1      218       17      477
     100        1      466       17      229
     101        1      466       17      477
     102        1      229       17      477
     103        1      459       18      223
     104        1      459       18      472
     105        1      459       18      236
     106        1      223       18      472
     107        1      223       18      236
     108        1      472       18      236
     109        2       60       59       19
     110        3       60       59       64
     111        2       19       59       64
     112        3       59       60       61
     113        4       59       60       65
     114        4       61       60       65
     115        2       62       61       20
     116        3       62       61       60
     117        2       20       61       60
     118        4       61       62       67
     119        3       61       62       63
     120        4       67       62       63
     121        2       64       63       21
     122        3       64       63       62
     123        2       21       63       62
     124        3       63       64       59
     125        4       63       64       66
     126        4       59       64       66
     127        5       60       65      167
     128        5       60       65      168
     129        6      167       65      168
     130        5       64       66      169
     131        5       64       66      170
     132        6      169       66      170
     133        5       62       67      171
     134        7       62       67      172
     135        8      171       67      172
     136        2       69       68       22
     137        3       69       68       73
     138        2       22       68       73
     139        3       68       69       70
     140        4       68       69       74
     141        4       70       69       74
     142        2       71       70       23
     143        3       71       70       69
     144        2       23       70       69
     145        4       70       71       76
     146        3       70       71       72
     147        4       76       71       72
     148        2       73       72       24
     149        3       73       72       71
     150        2       24       72       71
     151        3       72       73       68
     152        4       72       73       75
     153        4       68       73       75
     154        5       69       74      173
     155        5       69       74      174
     156        6      173       74      174
     157        5       73       75      175
     158        5       73       75      176
     159        6      175       75      176
     160        5       71       76      177
     161        7       71       76      178
     162        8      177       76      178
     163        2       78       77       25
     164        3       78       77       82
     165        2       25       77       82
     166        3       77       78       79
     167        4       77       78       83
     168        4       79       78       83
     169        2       80       79       26
     170        3       80       79       78
     171        2       26       79       78
     172        4       79       80       85
     173        3       79       80       81
     174        4       85       80       81
     175        2       82       81       27
     176        3       82       81       80
     177        2       27       81       80
     178        3       81       82       77
     179        4       81       82       84
     180        4       77       82       84
     181        5       78       83      179
     182        5       78       83      180
     183        6      179       83      180
     184        5       82       84      181
     185        5       82       84      182
     186        6      181       84      182
     187        5       80       85      183
     188        7       80       85      184
     189        8      183       85      184
     190        2       87       86       28
     191        3       87       86       91
     192        2       28       86       91
     193        3       86       87       88
     194        4       86       87       92
     195        4       88       87       92
     196        2       89       88       29
     197        3       89       88       87
     198        2       29       88       87
     199        4       88       89       94
     200        3       88       89       90
     201        4       94       89       90
     202        2       91       90       30
     203        3       91       90       89
     204        2       30       90       89
     205        3       90       91       86
     206        4       90       91       93
     207        4       86       91       93
     208        5       87       92      185
     209        5       87       92      186
     210        6      185       92      186
     211        5       91       93      187
     212        5       91       93      188
     213        6      187       93      188
     214        5       89       94      189
     215        7       89       94      190
     216        8      189       94      190
     217        2       96       95       31
     218        3       96       95      100
     219        2       31       95      100
     220        3       95       96       97
     221        4       95       96      101
     222        4       97       96      101
     223        2       98       97       32
     224        3       98       97       96
     225        2       32       97       96
     226        4       97       98      103
     227        3       97       98       99
     228        4      103       98       99
     229        2      100       99       33
     230        3      100       99       98
     231        2       33       99       98
     232        3       99      100       95
     233        4       99      100      102
     234        4       95      100      102
     235        5       96      101      191
     236        5       96      101      192
     237        6      191      101      192
     238        5      100      102      193
     239        5      100      102      194
     240        6      193      102      194
     241        5       98      103      195
     242        7       98      103      196
     243        8      195      103      196
     244        2      105      104       34
     245        3      105      104      109
     246        2       34      104      109
     247        3      104      105      106
     248        4      104      105      110
     249        4      106      105      110
     250        2      107      106       35
     251        3      107      106      105
     252        2       35      106      105
     253        4      106      107      112
     254        3      106      107      108
     255        4      112      107      108
     256        2      109      108       36
     257        3      109      108      107
     258        2       36      108      107
     259        3      108      109      104
     260        4      108      109      111
     261        4      104      109      111
     262        5      105      110      197
     263        5      105      110      198
     264        6      197      110      198
     265        5      109      111      199
     266        5      109      111      200
     267        6      199      111      200
     268        5      107      112      201
     269        7      107      112      202
     270        8      201      112      202
     271        2      114      113       37
     272        3      114      113      118
     273        2       37      113      118
     274        3      113      114      115
     275        4      113      114      119
     276        4      115      114      119
     277        2      116      115       38
     278        3      116      115      114
     279        2       38      115      114
     280        4      115      116      121
     281        3      115      116      117
     282        4      121      116      117
     283        2      118      117       39
     284        3      118      117      116
     285        2       39      117      116
     286        3      117      118      113
     287        4      117      118      120
     288        4      113      118      120
     289        5      114      119      203
     290        5      114      119      204
     291        6      203      119      204
     292        5      118      120      205
     293        5      118      120      206
     294        6      205      120      206
     295        5      116      121      207
     296        7      116      121      208
     297        8      207      121      208
     298        2      123      122       40
     299        3      123      122      127
     300        2       40      122      127
     301        3      122      123      124
     302        4      122      123      128
     303        4      124      123      128
     304        2      125      124       41
     305        3      125      124      123
     306        2       41      124      123
     307        4      124      125      130
     308        3      124      125      126
     309        4      130      125      126
     310        2      127      126       42
     311        3      127      126      125
     312        2       42      126      125
     313        3      126      127      122
     314        4      126      127      129
     315        4      122      127      129
     316        5      123      128      209
     317        5      123      128      210
     318        6      209      128      210
     319        5      127      129      211
     320        5      127      129      212
     321        6      211      129      212
     322        5      125      130      213
     323        7      125      130      214
     324        8      213      130      214
     325        2      132      131       43
     326        3      132      131      136
     327        2       43      131      136
     328        3      131      132      133
     329        4      131      132      137
     330        4      133      132      137
     331        2      134      133       44
     332        3      134      133      132
     333        2       44      133      132
     334        4      133      134      139
     335        3      133      134      135
     336        4      139      134      135
     337        2      136      135       45
     338        3      136      135      134
     339        2       45      135      134
     340        3      135      136      131
     341        4      135      136      138
     342        4      131      136      138
     343        5      132      137      215
     344        5      132      137      216
     345        6      215      137      216
     346        5      136      138      217
     347        5      136      138      218
     348        6      217      138      218
     349        5      134      139      219
     350        7      134      139      220
     351        8      219      139      220
     352        2      141      140       46
     353        3      141      140      145
     354        2       46      140      145
     355        3      140      141      142
     356        4      140      141      146
     357        4      142      141      146
     358        2      143      142       47
     359        3      143      142      141
     360        2       47      142      141
     361        4      142      143      148
     362        3      142      143      144
     363        4      148      143      144
     364        2      145      144       48
     365        3      145      144      143
     366        2       48      144      143
     367        3      144      145      140
     368        4      144      145      147
     369        4      140      145      147
     370        5      141      146      221
     371        5      141      146      222
     372        6      221      146      222
     373        5      145      147      223
     374        5      145      147      224
     375        6      223      147      224
     376        5      143      148      225
     377        7      143      148      226
     378        8      225      148      226
     379        2      150      149       49
     380        3      150      149      154
     381        2       49      149      154
     382        3      149      150      151
     383        4      149      150      155
     384        4      151      150      155
     385        2      152      151       50
     386        3      152      151      150
     387        2       50      151      150
     388        4      151      152      157
     389        3      151      152      153
     390        4      157      152      153
     391        2      154      153       51
     392        3      154      153      152
     393        2       51      153      152
     394        3      153      154      149
     395        4      153      154      156
     396        4      149      154      156
     397        5      150      155      227
     398        5      150      155      228
     399        6      227      155      228
     400        5      154      156      229
     401        5      154      156      230
     402        6      229      156      230
     403        5      152      157      231
     404        7      152      157      232
     405        8      231      157      232
     406        2      159      158       52
     407        3      159      158      163
     408        2       52      158      163
     409        3      158      159      160
     410        4      158      159      164
     411        4      160      159      164
     412        2      161      160       53
     413        3      161      160      159
     414        2       53      160      159
     415        4      160      161      166
     416        3      160      161      162
     417        4      166      161      162
     418        2      163      162       54
     419        3      163      162      161
     420        2       54      162      161
     421        3      162      163      158
     422        4      162      163      165
     423        4      158      163      165
     424        5      159      164      233
     425        5      159      164      234
     426        6      233      164      234
     427        5      163      165      235
     428        5      163      165      236
     429        6      235      165      236
     430        5      161      166      237
     431        7      161      166      238
     432        8      237      166      238
     433        9      243      167       65
     434        9       10      168       65
     435        9      982      169       66
     436        9       13      170       66
     437        9        5      171       67
     438        9      244      173       74
     439        9      979      174       74
     440        9       75      175       14
     441        9       75      176      981
     442        9        7      177       76
     443        9        3      179       83
     444        9      977      180       83
     445        9       84      181       13
     446        9       84      182      982
     447        9        8      183       85
     448        9        4      185       92
     449        9       12      186       92
     450        9       93      187      981
     451        9       93      188       14
     452        9        6      189       94
     453        9      101      191      973
     454        9      101      192        2
     455        9      500      193      102
     456        9       15      194      102
     457        9      103      195        9
     458        9      110      197      974
     459        9      110      198      487
     460        9      111      199       16
     461        9      111      200      499
     462        9      112      201       11
     463        9      119      203        7
     464        9      119      204      485
     465        9      120      205       15
     466        9      120      206      500
     467        9      121      207       12
     468        9      128      209        8
     469        9      128      210        4
     470        9      129      211      499
     471        9      129      212       16
     472        9      130      213       10
     473        9      137      215      493
     474        9      137      216        6
     475        9      260      217      138
     476        9       17      218      138
     477        9      139      219        1
     478        9      146      221      494
     479        9      146      222      249
     480        9      147      223       18
     481        9      147      224      259
     482        9      148      225        3
     483        9      155      227       11
     484        9      155      228      247
     485        9      156      229       17
     486        9      156      230      260
     487        9      157      231        4
     488        9      164      233       12
     489        9      164      234        8
     490        9      165      235      259
     491        9      165      236       18
     492        9      166      237        2
     493       10      243      239      733
     494       10      243      239       10
     495       11      243      239       55
     496       10      733      239       10
     497       11      733      239       55
     498       11       10      239       55
     499       10        2      240      973
     500       10        2      240     1221
     501       11        2      240       56
     502       10      973      240     1221
     503       11      973      240       56
     504       11     1221      240       56
     505       10     1455      241        6
     506       10     1455      241      493
     507       11     1455      241       57
     508       10        6      241      493
     509       11        6      241       57
     510       11      493      241       57
     511       10        4      242        8
     512       10        4      242       12
     513       11        4      242       58
     514       10        8      242       12
     515       11        8      242       58
     516       11       12      242       58
     517        1      167      243      930
     518        1      167      243      461
     519        1      167      243      239
     520        1      930      243      461
     521        1      930      243      239
     522        1      461      243      239
     523        1      173      244      434
     524        1      173      244      479
     525        1      173      244      482
     526        1      434      244      479
     527        1      434      244      482
     528        1      479      244      482
     529        1      421      245      924
     530        1      421      245      467
     531        1      421      245     1935
     532        1      924      245      467
     533        1      924      245     1935
     534        1      467      245     1935
     535        1      427      246      452
     536        1      427      246      473
     537        1      427      246      484
     538        1      452      246      473
     539        1      452      246      484
     540        1      473      246      484
     541        1      413      247     1401
     542        1      413      247      228
     543        1      413      247     1450
     544        1     1401      247      228
     545        1     1401      247     1450
     546        1      228      247     1450
     547        1      431      248     1407
     548        1      431      248      458
     549        1      431      248      483
     550        1     1407      248      458
     551        1     1407      248      483
     552        1      458      248      483
     553        1      419      249      445
     554        1      419      249      222
     555        1      419      249      723
     556        1      445      249      222
     557        1      445      249      723
     558        1      222      249      723
     559        1      425      250      451
     560        1      425      250      476
     561        1      425      250      484
     562        1      451      250      476
     563        1      451      250      484
     564        1      476      250      484
     565        1     1390      251      437
     566        1     1390      251      941
     567        1     1390      251      967
     568        1      437      251      941
     569        1      437      251      967
     570        1      941      251      967
     571        1      410      252      455
     572        1      410      252      947
     573        1      410      252      481
     574        1      455      252      947
     575        1      455      252      481
     576        1      947      252      481
     577        1     1384      253      443
     578        1     1384      253      469
     579        1     1384      253     1208
     580        1      443      253      469
     581        1      443      253     1208
     582        1      469      253     1208
     583        1      428      254      449
     584        1      428      254      475
     585        1      428      254      484
     586        1      449      254      475
     587        1      449      254      484
     588        1      475      254      484
     589        1      412      255     1386
     590        1      412      255      423
     591        1      412      255     1397
     592        1     1386      255      423
     593        1     1386      255     1397
     594        1      423      255     1397
     595        1     1379      256      417
     596        1     1379      256     1392
     597        1     1379      256      430
     598        1      417      256     1392
     599        1      417      256      430
     600        1     1392      256      430
     601        1      436      257      926
     602        1      436      257      447
     603        1      436      257      937
     604        1      926      257      447
     605        1      926      257      937
     606        1      447      257      937
     607        1      919      258      441
     608        1      919      258      932
     609        1      919      258      454
     610        1      441      258      932
     611        1      441      258      454
     612        1      932      258      454
     613        1      460      259      224
     614        1      460      259      471
     615        1      460      259      235
     616        1      224      259      471
     617        1      224      259      235
     618        1      471      259      235
     619        1      217      260      465
     620        1      217      260      230
     621        1      217      260      478
     622        1      465      260      230
     623        1      465      260      478
     624        1      230      260      478
     625        2      302      301      261
     626        3      302      301      306
     627        2      261      301      306
     628        3      301      302      303
     629        4      301      302      307
     630        4      303      302      307
     631        2      304      303      262
     632        3      304      303      302
     633        2      262      303      302
     634        4      303      304      309
     635        3      303      304      305
     636        4      309      304      305
     637        2      306      305      263
     638        3      306      305      304
     639        2      263      305      304
     640        3      305      306      301
     641        4      305      306      308
     642        4      301      306      308
     643        5      302      307      409
     644        5      302      307      410
     645        6      409      307      410
     646        5      306      308      411
     647        5      306      308      412
     648        6      411      308      412
     649        5      304      309      413
     650        7      304      309      414
     651        8      413      309      414
     652        2      311      310      264
     653        3      311      310      315
     654        2      264      310      315
     655        3      310      311      312
     656        4      310      311      316
     657        4      312      311      316
     658        2      313      312      265
     659        3      313      312      311
     660        2      265      312      311
     661        4      312      313      318
     662        3      312      313      314
     663        4      318      313      314
     664        2      315      314      266
     665        3      315      314      313
     666        2      266      314      313
     667        3      314      315      310
     668        4      314      315      317
     669        4      310      315      317
     670        5      311      316      415
     671        5      311      316      416
     672        6      415      316      416
     673        5      315      317      417
     674        5      315      317      418
     675        6      417      317      418
     676        5      313      318      419
     677        7      313      318      420
     678        8      419      318      420
     679        2      320      319      267
     680        3      320      319      324
     681        2      267      319      324
     682        3      319      320      321
     683        4      319      320      325
     684        4      321      320      325
     685        2      322      321      268
     686        3      322      321      320
     687        2      268      321      320
     688        4      321      322      327
     689        3      321      322      323
     690        4      327      322      323
     691        2      324      323      269
     692        3      324      323      322
     693        2      269      323      322
     694        3      323      324      319
     695        4      323      324      326
     696        4      319      324      326
     697        5      320      325      421
     698        5      320      325      422
     699        6      421      325      422
     700        5      324      326      423
     701        5      324      326      424
     702        6      423      326      424
     703        5      322      327      425
     704        7      322      327      426
     705        8      425      327      426
     706        2      329      328      270
     707        3      329      328      333
     708        2      270      328      333
     709        3      328      329      330
     710        4      328      329      334
     711        4      330      329      334
     712        2      331      330      271
     713        3      331      330      329
     714        2      271      330      329
     715        4      330      331      336
     716        3      330      331      332
     717        4      336      331      332
     718        2      333      332      272
     719        3      333      332      331
     720        2      272      332      331
     721        3      332      333      328
     722        4      332      333      335
     723        4      328      333      335
     724        5      329      334      427
     725        5      329      334      428
     726        6      427      334      428
     727        5      333      335      429
     728        5      333      335      430
     729        6      429      335      430
     730        5      331      336      431
     731        7      331      336      432
     732        8      431      336      432
     733        2      338      337      273
     734        3      338      337      342
     735        2      273      337      342
     736        3      337      338      339
     737        4      337      338      343
     738        4      339      338      343
     739        2      340      339      274
     740        3      340      339      338
     741        2      274      339      338
     742        4      339      340      345
     743        3      339      340      341
     744        4      345      340      341
     745        2      342      341      275
     746        3      342      341      340
     747        2      275      341      340
     748        3      341      342      337
     749        4      341      342      344
     750        4      337      342      344
     751        5      338      343      433
     752        5      338      343      434
     753        6      433      343      434
     754        5      342      344      435
     755        5      342      344      436
     756        6      435      344      436
     757        5      340      345      437
     758        7      340      345      438
     759        8      437      345      438
     760        2      347      346      276
     761        3      347      346      351
     762        2      276      346      351
     763        3      346      347      348
     764        4      346      347      352
     765        4      348      347      352
     766        2      349      348      277
     767        3      349      348      347
     768        2      277      348      347
     769        4      348      349      354
     770        3      348      349      350
     771        4      354      349      350
     772        2      351      350      278
     773        3      351      350      349
     774        2      278      350      349
     775        3      350      351      346
     776        4      350      351      353
     777        4      346      351      353
     778        5      347      352      439
     779        5      347      352      440
     780        6      439      352      440
     781        5      351      353      441
     782        5      351      353      442
     783        6      441      353      442
     784        5      349      354      443
     785        7      349      354      444
     786        8      443      354      444
     787        2      356      355      279
     788        3      356      355      360
     789        2      279      355      360
     790        3      355      356      357
     791        4      355      356      361
     792        4      357      356      361
     793        2      358      357      280
     794        3      358      357      356
     795        2      280      357      356
     796        4      357      358      363
     797        3      357      358      359
     798        4      363      358      359
     799        2      360      359      281
     800        3      360      359      358
     801        2      281      359      358
     802        3      359      360      355
     803        4      359      360      362
     804        4      355      360      362
     805        5      356      361      445
     806        5      356      361      446
     807        6      445      361      446
     808        5      360      362      447
     809        5      360      362      448
     810        6      447      362      448
     811        5      358      363      449
     812        7      358      363      450
     813        8      449      363      450
     814        2      365      364      282
     815        3      365      364      369
     816        2      282      364      369
     817        3      364      365      366
     818        4      364      365      370
     819        4      366      365      370
     820        2      367      366      283
     821        3      367      366      365
     822        2      283      366      365
     823        4      366      367      372
     824        3      366      367      368
     825        4      372      367      368
     826        2      369      368      284
     827        3      369      368      367
     828        2      284      368      367
     829        3      368      369      364
     830        4      368      369      371
     831        4      364      369      371
     832        5      365      370      451
     833        5      365      370      452
     834        6      451      370      452
     835        5      369      371      453
     836        5      369      371      454
     837        6      453      371      454
     838        5      367      372      455
     839        7      367      372      456
     840        8      455      372      456
     841        2      374      373      285
     842        3      374      373      378
     843        2      285      373      378
     844        3      373      374      375
     845        4      373      374      379
     846        4      375      374      379
     847        2      376      375      286
     848        3      376      375      374
     849        2      286      375      374
     850        4      375      376      381
     851        3      375      376      377
     852        4      381      376      377
     853        2      378      377      287
     854        3      378      377      376
     855        2      287      377      376
     856        3      377      378      373
     857        4      377      378      380
     858        4      373      378      380
     859        5      374      379      457
     860        5      374      379      458
     861        6      457      379      458
     862        5      378      380      459
     863        5      378      380      460
     864        6      459      380      460
     865        5      376      381      461
     866        7      376      381      462
     867        8      461      381      462
     868        2      383      382      288
     869        3      383      382      387
     870        2      288      382      387
     871        3      382      383      384
     872        4      382      383      388
     873        4      384      383      388
     874        2      385      384      289
     875        3      385      384      383
     876        2      289      384      383
     877        4      384      385      390
     878        3      384      385      386
     879        4      390      385      386
     880        2      387      386      290
     881        3      387      386      385
     882        2      290      386      385
     883        3      386      387      382
     884        4      386      387      389
     885        4      382      387      389
     886        5      383      388      463
     887        5      383      388      464
     888        6      463      388      464
     889        5      387      389      465
     890        5      387      389      466
     891        6      465      389      466
     892        5      385      390      467
     893        7      385      390      468
     894        8      467      390      468
     895        2      392      391      291
     896        3      392      391      396
     897        2      291      391      396
     898        3      391      392      393
     899        4      391      392      397
     900        4      393      392      397
     901        2      394      393      292
     902        3      394      393      392
     903        2      292      393      392
     904        4      393      394      399
     905        3      393      394      395
     906        4      399      394      395
     907        2      396      395      293
     908        3      396      395      394
     909        2      293      395      394
     910        3      395      396      391
     911        4      395      396      398
     912        4      391      396      398
     913        5      392      397      469
     914        5      392      397      470
     915        6      469      397      470
     916        5      396      398      471
     917        5      396      398      472
     918        6      471      398      472
     919        5      394      399      473
     920        7      394      399      474
     921        8      473      399      474
     922        2      401      400      294
     923        3      401      400      405
     924        2      294      400      405
     925        3      400      401      402
     926        4      400      401      406
     927        4      402      401      406
     928        2      403      402      295
     929        3      403      402      401
     930        2      295      402      401
     931        4      402      403      408
     932        3      402      403      404
     933        4      408      403      404
     934        2      405      404      296
     935        3      405      404      403
     936        2      296      404      403
     937        3      404      405      400
     938        4      404      405      407
     939        4      400      405      407
     940        5      401      406      475
     941        5      401      406      476
     942        6      475      406      476
     943        5      405      407      477
     944        5      405      407      478
     945        6      477      407      478
     946        5      403      408      479
     947        7      403      408      480
     948        8      479      408      480
     949        9        1      409      307
     950        9      252      410      307
     951        9     1224      411      308
     952        9      255      412      308
     953        9      247      413      309
     954        9        2      415      316
     955        9     1221      416      316
     956        9      317      417      256
     957        9      317      418     1223
     958        9      249      419      318
     959        9      245      421      325
     960        9     1219      422      325
     961        9      326      423      255
     962        9      326      424     1224
     963        9      250      425      327
     964        9      246      427      334
     965        9      254      428      334
     966        9      335      429     1223
     967        9      335      430      256
     968        9      248      431      336
     969        9      343      433     1215
     970        9      343      434      244
     971        9      742      435      344
     972        9      257      436      344
     973        9      345      437      251
     974        9      352      439     1216
     975        9      352      440      729
     976        9      353      441      258
     977        9      353      442      741
     978        9      354      443      253
     979        9      361      445      249
     980        9      361      446      727
     981        9      362      447      257
     982        9      362      448      742
     983        9      363      449      254
     984        9      370      451      250
     985        9      370      452      246
     986        9      371      453      741
     987        9      371      454      258
     988        9      372      455      252
     989        9      379      457      735
     990        9      379      458      248
     991        9       18      459      380
     992        9      259      460      380
     993        9      381      461      243
     994        9      388      463      736
     995        9      388      464        7
     996        9      389      465      260
     997        9      389      466       17
     998        9      390      467      245
     999        9      397      469      253
    1000        9      397      470        5
    1001        9      398      471      259
    1002        9      398      472       18
    1003        9      399      473      246
    1004        9      406      475      254
    1005        9      406      476      250
    1006        9      407      477       17
    1007        9      407      478      260
    1008        9      408      479      244
    1009       10        1      481      491
    1010       10        1      481      252
    1011       11        1      481      297
    1012       10      491      481      252
    1013       11      491      481      297
    1014       11      252      481      297
    1015       10      244      482     1215
    1016       10      244      482      979
    1017       11      244      482      298
    1018       10     1215      482      979
    1019       11     1215      482      298
    1020       11      979      482      298
    1021       10     1697      483      248
    1022       10     1697      483      735
    1023       11     1697      483      299
    1024       10      248      483      735
    1025       11      248      483      299
    1026       11      735      483      299
    1027       10      246      484      250
    1028       10      246      484      254
    1029       11      246      484      300
    1030       10      250      484      254
    1031       11      250      484      300
    1032       11      254      484      300
    1033        1      893      485      204
    1034        1      893      485      703
    1035        1      893      485      965
    1036        1      204      485      703
    1037        1      204      485      965
    1038        1      703      485      965
    1039        1      899      486      676
    1040        1      899      486      721
    1041        1      899      486      724
    1042        1      676      486      721
    1043        1      676      486      724
    1044        1      721      486      724
    1045        1      663      487      198
    1046        1      663      487      709
    1047        1      663      487     1209
    1048        1      198      487      709
    1049        1      198      487     1209
    1050        1      709      487     1209
    1051        1      669      488      694
    1052        1      669      488      715
    1053        1      669      488      726
    1054        1      694      488      715
    1055        1      694      488      726
    1056        1      715      488      726
    1057        1      655      489     1643
    1058        1      655      489      954
    1059        1      655      489     1692
    1060        1     1643      489      954
    1061        1     1643      489     1692
    1062        1      954      489     1692
    1063        1      673      490     1649
    1064        1      673      490      700
    1065        1      673      490      725
    1066        1     1649      490      700
    1067        1     1649      490      725
    1068        1      700      490      725
    1069        1      661      491      687
    1070        1      661      491      948
    1071        1      661      491      481
    1072        1      687      491      948
    1073        1      687      491      481
    1074        1      948      491      481
    1075        1      667      492      693
    1076        1      667      492      718
    1077        1      667      492      726
    1078        1      693      492      718
    1079        1      693      492      726
    1080        1      718      492      726
    1081        1     1632      493      679
    1082        1     1632      493      215
    1083        1     1632      493      241
    1084        1      679      493      215
    1085        1      679      493      241
    1086        1      215      493      241
    1087        1      652      494      697
    1088        1      652      494      221
    1089        1      652      494      723
    1090        1      697      494      221
    1091        1      697      494      723
    1092        1      221      494      723
    1093        1     1626      495      685
    1094        1     1626      495      711
    1095        1     1626      495     1934
    1096        1      685      495      711
    1097        1      685      495     1934
    1098        1      711      495     1934
    1099        1      670      496      691
    1100        1      670      496      717
    1101        1      670      496      726
    1102        1      691      496      717
    1103        1      691      496      726
    1104        1      717      496      726
    1105        1      654      497     1628
    1106        1      654      497      665
    1107        1      654      497     1639
    1108        1     1628      497      665
    1109        1     1628      497     1639
    1110        1      665      497     1639
    1111        1     1621      498      659
    1112        1     1621      498     1634
    1113        1     1621      498      672
    1114        1      659      498     1634
    1115        1      659      498      672
    1116        1     1634      498      672
    1117        1      678      499      200
    1118        1      678      499      689
    1119        1      678      499      211
    1120        1      200      499      689
    1121        1      200      499      211
    1122        1      689      499      211
    1123        1      193      500      683
    1124        1      193      500      206
    1125        1      193      500      696
    1126        1      683      500      206
    1127        1      683      500      696
    1128        1      206      500      696
    1129        1      702      501      950
    1130        1      702      501      713
    1131        1      702      501      961
    1132        1      950      501      713
    1133        1      950      501      961
    1134        1      713      501      961
    1135        1      943      502      707
    1136        1      943      502      956
    1137        1      943      502      720
    1138        1      707      502      956
    1139        1      707      502      720
    1140        1      956      502      720
    1141        2      544      543      503
    1142        3      544      543      548
    1143        2      503      543      548
    1144        3      543      544      545
    1145        4      543      544      549
    1146        4      545      544      549
    1147        2      546      545      504
    1148        3      546      545      544
    1149        2      504      545      544
    1150        4      545      546      551
    1151        3      545      546      547
    1152        4      551      546      547
    1153        2      548      547      505
    1154        3      548      547      546
    1155        2      505      547      546
    1156        3      547      548      543
    1157        4      547      548      550
    1158        4      543      548      550
    1159        5      544      549      651
    1160        5      544      549      652
    1161        6      651      549      652
    1162        5      548      550      653
    1163        5      548      550      654
    1164        6      653      550      654
    1165        5      546      551      655
    1166        7      546      551      656
    1167        8      655      551      656
    1168        2      553      552      506
    1169        3      553      552      557
    1170        2      506      552      557
    1171        3      552      553      554
    1172        4      552      553      558
    1173        4      554      553      558
    1174        2      555      554      507
    1175        3      555      554      553
    1176        2      507      554      553
    1177        4      554      555      560
    1178        3      554      555      556
    1179        4      560      555      556
    1180        2      557      556      508
    1181        3      557      556      555
    1182        2      508      556      555
    1183        3      556      557      552
    1184        4      556      557      559
    1185        4      552      557      559
    1186        5      553      558      657
    1187        5      553      558      658
    1188        6      657      558      658
    1189        5      557      559      659
    1190        5      557      559      660
    1191        6      659      559      660
    1192        5      555      560      661
    1193        7      555      560      662
    1194        8      661      560      662
    1195        2      562      561      509
    1196        3      562      561      566
    1197        2      509      561      566
    1198        3      561      562      563
    1199        4      561      562      567
    1200        4      563      562      567
    1201        2      564      563      510
    1202        3      564      563      562
    1203        2      510      563      562
    1204        4      563      564      569
    1205        3      563      564      565
    1206        4      569      564      565
    1207        2      566      565      511
    1208        3      566      565      564
    1209        2      511      565      564
    1210        3      565      566      561
    1211        4      565      566      568
    1212        4      561      566      568
    1213        5      562      567      663
    1214        5      562      567      664
    1215        6      663      567      664
    1216        5      566      568      665
    1217        5      566      568      666
    1218        6      665      568      666
    1219        5      564      569      667
    1220        7      564      569      668
    1221        8      667      569      668
    1222        2      571      570      512
    1223        3      571      570      575
    1224        2      512      570      575
    1225        3      570      571      572
    1226        4      570      571      576
    1227        4      572      571      576
    1228        2      573      572      513
    1229        3      573      572      571
    1230        2      513      572      571
    1231        4      572      573      578
    1232        3      572      573      574
    1233        4      578      573      574
    1234        2      575      574      514
    1235        3      575      574      573
    1236        2      514      574      573
    1237        3      574      575      570
    1238        4      574      575      577
    1239        4      570      575      577
    1240        5      571      576      669
    1241        5      571      576      670
    1242        6      669      576      670
    1243        5      575      577      671
    1244        5      575      577      672
    1245        6      671      577      672
    1246        5      573      578      673
    1247        7      573      578      674
    1248        8      673      578      674
    1249        2      580      579      515
    1250        3      580      579      584
    1251        2      515      579      584
    1252        3      579      580      581
    1253        4      579      580      585
    1254        4      581      580      585
    1255        2      582      581      516
    1256        3      582      581      580
    1257        2      516      581      580
    1258        4      581      582      587
    1259        3      581      582      583
    1260        4      587      582      583
    1261        2      584      583      517
    1262        3      584      583      582
    1263        2      517      583      582
    1264        3      583      584      579
    1265        4      583      584      586
    1266        4      579      584      586
    1267        5      580      585      675
    1268        5      580      585      676
    1269        6      675      585      676
    1270        5      584      586      677
    1271        5      584      586      678
    1272        6      677      586      678
    1273        5      582      587      679
    1274        7      582      587      680
    1275        8      679      587      680
    1276        2      589      588      518
    1277        3      589      588      593
    1278        2      518      588      593
    1279        3      588      589      590
    1280        4      588      589      594
    1281        4      590      589      594
    1282        2      591      590      519
    1283        3      591      590      589
    1284        2      519      590      589
    1285        4      590      591      596
    1286        3      590      591      592
    1287        4      596      591      592
    1288        2      593      592      520
    1289        3      593      592      591
    1290        2      520      592      591
    1291        3      592      593      588
    1292        4      592      593      595
    1293        4      588      593      595
    1294        5      589      594      681
    1295        5      589      594      682
    1296        6      681      594      682
    1297        5      593      595      683
    1298        5      593      595      684
    1299        6      683      595      684
    1300        5      591      596      685
    1301        7      591      596      686
    1302        8      685      596      686
    1303        2      598      597      521
    1304        3      598      597      602
    1305        2      521      597      602
    1306        3      597      598      599
    1307        4      597      598      603
    1308        4      599      598      603
    1309        2      600      599      522
    1310        3      600      599      598
    1311        2      522      599      598
    1312        4      599      600      605
    1313        3      599      600      601
    1314        4      605      600      601
    1315        2      602      601      523
    1316        3      602      601      600
    1317        2      523      601      600
    1318        3      601      602      597
    1319        4      601      602      604
    1320        4      597      602      604
    1321        5      598      603      687
    1322        5      598      603      688
    1323        6      687      603      688
    1324        5      602      604      689
    1325        5      602      604      690
    1326        6      689      604      690
    1327        5      600      605      691
    1328        7      600      605      692
    1329        8      691      605      692
    1330        2      607      606      524
    1331        3      607      606      611
    1332        2      524      606      611
    1333        3      606      607      608
    1334        4      606      607      612
    1335        4      608      607      612
    1336        2      609      608      525
    1337        3      609      608      607
    1338        2      525      608      607
    1339        4      608      609      614
    1340        3      608      609      610
    1341        4      614      609      610
    1342        2      611      610      526
    1343        3      611      610      609
    1344        2      526      610      609
    1345        3      610      611      606
    1346        4      610      611      613
    1347        4      606      611      613
    1348        5      607      612      693
    1349        5      607      612      694
    1350        6      693      612      694
    1351        5      611      613      695
    1352        5      611      613      696
    1353        6      695      613      696
    1354        5      609      614      697
    1355        7      609      614      698
    1356        8      697      614      698
    1357        2      616      615      527
    1358        3      616      615      620
    1359        2      527      615      620
    1360        3      615      616      617
    1361        4      615      616      621
    1362        4      617      616      621
    1363        2      618      617      528
    1364        3      618      617      616
    1365        2      528      617      616
    1366        4      617      618      623
    1367        3      617      618      619
    1368        4      623      618      619
    1369        2      620      619      529
    1370        3      620      619      618
    1371        2      529      619      618
    1372        3      619      620      615
    1373        4      619      620      622
    1374        4      615      620      622
    1375        5      616      621      699
    1376        5      616      621      700
    1377        6      699      621      700
    1378        5      620      622      701
    1379        5      620      622      702
    1380        6      701      622      702
    1381        5      618      623      703
    1382        7      618      623      704
    1383        8      703      623      704
    1384        2      625      624      530
    1385        3      625      624      629
    1386        2      530      624      629
    1387        3      624      625      626
    1388        4      624      625      630
    1389        4      626      625      630
    1390        2      627      626      531
    1391        3      627      626      625
    1392        2      531      626      625
    1393        4      626      627      632
    1394        3      626      627      628
    1395        4      632      627      628
    1396        2      629      628      532
    1397        3      629      628      627
    1398        2      532      628      627
    1399        3      628      629      624
    1400        4      628      629      631
    1401        4      624      629      631
    1402        5      625      630      705
    1403        5      625      630      706
    1404        6      705      630      706
    1405        5      629      631      707
    1406        5      629      631      708
    1407        6      707      631      708
    1408        5      627      632      709
    1409        7      627      632      710
    1410        8      709      632      710
    1411        2      634      633      533
    1412        3      634      633      638
    1413        2      533      633      638
    1414        3      633      634      635
    1415        4      633      634      639
    1416        4      635      634      639
    1417        2      636      635      534
    1418        3      636      635      634
    1419        2      534      635      634
    1420        4      635      636      641
    1421        3      635      636      637
    1422        4      641      636      637
    1423        2      638      637      535
    1424        3      638      637      636
    1425        2      535      637      636
    1426        3      637      638      633
    1427        4      637      638      640
    1428        4      633      638      640
    1429        5      634      639      711
    1430        5      634      639      712
    1431        6      711      639      712
    1432        5      638      640      713
    1433        5      638      640      714
    1434        6      713      640      714
    1435        5      636      641      715
    1436        7      636      641      716
    1437        8      715      641      716
    1438        2      643      642      536
    1439        3      643      642      647
    1440        2      536      642      647
    1441        3      642      643      644
    1442        4      642      643      648
    1443        4      644      643      648
    1444        2      645      644      537
    1445        3      645      644      643
    1446        2      537      644      643
    1447        4      644      645      650
    1448        3      644      645      646
    1449        4      650      645      646
    1450        2      647      646      538
    1451        3      647      646      645
    1452        2      538      646      645
    1453        3      646      647      642
    1454        4      646      647      649
    1455        4      642      647      649
    1456        5      643      648      717
    1457        5      643      648      718
    1458        6      717      648      718
    1459        5      647      649      719
    1460        5      647      649      720
    1461        6      719      649      720
    1462        5      645      650      721
    1463        7      645      650      722
    1464        8      721      650      722
    1465        9      727      651      549
    1466        9      494      652      549
    1467        9     1466      653      550
    1468        9      497      654      550
    1469        9      489      655      551
    1470        9      728      657      558
    1471        9     1463      658      558
    1472        9      559      659      498
    1473        9      559      660     1465
    1474        9      491      661      560
    1475        9      487      663      567
    1476        9     1461      664      567
    1477        9      568      665      497
    1478        9      568      666     1466
    1479        9      492      667      569
    1480        9      488      669      576
    1481        9      496      670      576
    1482        9      577      671     1465
    1483        9      577      672      498
    1484        9      490      673      578
    1485        9      585      675     1457
    1486        9      585      676      486
    1487        9       16      677      586
    1488        9      499      678      586
    1489        9      587      679      493
    1490        9      594      681     1458
    1491        9      594      682        3
    1492        9      595      683      500
    1493        9      595      684       15
    1494        9      596      685      495
    1495        9      603      687      491
    1496        9      603      688        1
    1497        9      604      689      499
    1498        9      604      690       16
    1499        9      605      691      496
    1500        9      612      693      492
    1501        9      612      694      488
    1502        9      613      695       15
    1503        9      613      696      500
    1504        9      614      697      494
    1505        9      621      699        9
    1506        9      621      700      490
    1507        9      744      701      622
    1508        9      501      702      622
    1509        9      623      703      485
    1510        9      630      705       10
    1511        9      630      706      733
    1512        9      631      707      502
    1513        9      631      708      743
    1514        9      632      709      487
    1515        9      639      711      495
    1516        9      639      712      731
    1517        9      640      713      501
    1518        9      640      714      744
    1519        9      641      715      488
    1520        9      648      717      496
    1521        9      648      718      492
    1522        9      649      719      743
    1523        9      649      720      502
    1524        9      650      721      486
    1525       10      727      723      249
    1526       10      727      723      494
    1527       11      727      723      539
    1528       10      249      723      494
    1529       11      249      723      539
    1530       11      494      723      539
    1531       10      486      724     1457
    1532       10      486      724     1705
    1533       11      486      724      540
    1534       10     1457      724     1705
    1535       11     1457      724      540
    1536       11     1705      724      540
    1537       10      971      725      490
    1538       10      971      725        9
    1539       11      971      725      541
    1540       10      490      725        9
    1541       11      490      725      541
    1542       11        9      725      541
    1543       10      488      726      492
    1544       10      488      726      496
    1545       11      488      726      542
    1546       10      492      726      496
    1547       11      492      726      542
    1548       11      496      726      542
    1549        1      651      727      446
    1550        1      651      727      945
    1551        1      651      727      723
    1552        1      446      727      945
    1553        1      446      727      723
    1554        1      945      727      723
    1555        1      657      728      918
    1556        1      657      728      963
    1557        1      657      728      966
    1558        1      918      728      963
    1559        1      918      728      966
    1560        1      963      728      966
    1561        1      905      729      440
    1562        1      905      729      951
    1563        1      905      729     1451
    1564        1      440      729      951
    1565        1      440      729     1451
    1566        1      951      729     1451
    1567        1      911      730      936
    1568        1      911      730      957
    1569        1      911      730      968
    1570        1      936      730      957
    1571        1      936      730      968
    1572        1      957      730      968
    1573        1      897      731     1885
    1574        1      897      731      712
    1575        1      897      731     1934
    1576        1     1885      731      712
    1577        1     1885      731     1934
    1578        1      712      731     1934
    1579        1      915      732     1891
    1580        1      915      732      942
    1581        1      915      732      967
    1582        1     1891      732      942
    1583        1     1891      732      967
    1584        1      942      732      967
    1585        1      903      733      929
    1586        1      903      733      706
    1587        1      903      733      239
    1588        1      929      733      706
    1589        1      929      733      239
    1590        1      706      733      239
    1591        1      909      734      935
    1592        1      909      734      960
    1593        1      909      734      968
    1594        1      935      734      960
    1595        1      935      734      968
    1596        1      960      734      968
    1597        1     1874      735      921
    1598        1     1874      735      457
    1599        1     1874      735      483
    1600        1      921      735      457
    1601        1      921      735      483
    1602        1      457      735      483
    1603        1      894      736      939
    1604        1      894      736      463
    1605        1      894      736      965
    1606        1      939      736      463
    1607        1      939      736      965
    1608        1      463      736      965
    1609        1     1868      737      927
    1610        1     1868      737      953
    1611        1     1868      737     1692
    1612        1      927      737      953
    1613        1      927      737     1692
    1614        1      953      737     1692
    1615        1      912      738      933
    1616        1      912      738      959
    1617        1      912      738      968
    1618        1      933      738      959
    1619        1      933      738      968
    1620        1      959      738      968
    1621        1      896      739     1870
    1622        1      896      739      907
    1623        1      896      739     1881
    1624        1     1870      739      907
    1625        1     1870      739     1881
    1626        1      907      739     1881
    1627        1     1863      740      901
    1628        1     1863      740     1876
    1629        1     1863      740      914
    1630        1      901      740     1876
    1631        1      901      740      914
    1632        1     1876      740      914
    1633        1      920      741      442
    1634        1      920      741      931
    1635        1      920      741      453
    1636        1      442      741      931
    1637        1      442      741      453
    1638        1      931      741      453
    1639        1      435      742      925
    1640        1      435      742      448
    1641        1      435      742      938
    1642        1      925      742      448
    1643        1      925      742      938
    1644        1      448      742      938
    1645        1      944      743      708
    1646        1      944      743      955
    1647        1      944      743      719
    1648        1      708      743      955
    1649        1      708      743      719
    1650        1      955      743      719
    1651        1      701      744      949
    1652        1      701      744      714
    1653        1      701      744      962
    1654        1      949      744      714
    1655        1      949      744      962
    1656        1      714      744      962
    1657        2      786      785      745
    1658        3      786      785      790
    1659        2      745      785      790
    1660        3      785      786      787
    1661        4      785      786      791
    1662        4      787      786      791
    1663        2      788      787      746
    1664        3      788      787      786
    1665        2      746      787      786
    1666        4      787      788      793
    1667        3      787      788      789
    1668        4      793      788      789
    1669        2      790      789      747
    1670        3      790      789      788
    1671        2      747      789      788
    1672        3      789      790      785
    1673        4      789      790      792
    1674        4      785      790      792
    1675        5      786      791      893
    1676        5      786      791      894
    1677        6      893      791      894
    1678        5      790      792      895
    1679        5      790      792      896
    1680        6      895      792      896
    1681        5      788      793      897
    1682        7      788      793      898
    1683        8      897      793      898
    1684        2      795      794      748
    1685        3      795      794      799
    1686        2      748      794      799
    1687        3      794      795      796
    1688        4      794      795      800
    1689        4      796      795      800
    1690        2      797      796      749
    1691        3      797      796      795
    1692        2      749      796      795
    1693        4      796      797      802
    1694        3      796      797      798
    1695        4      802      797      798
    1696        2      799      798      750
    1697        3      799      798      797
    1698        2      750      798      797
    1699        3      798      799      794
    1700        4      798      799      801
    1701        4      794      799      801
    1702        5      795      800      899
    1703        5      795      800      900
    1704        6      899      800      900
    1705        5      799      801      901
    1706        5      799      801      902
    1707        6      901      801      902
    1708        5      797      802      903
    1709        7      797      802      904
    1710        8      903      802      904
    1711        2      804      803      751
    1712        3      804      803      808
    1713        2      751      803      808
    1714        3      803      804      805
    1715        4      803      804      809
    1716        4      805      804      809
    1717        2      806      805      752
    1718        3      806      805      804
    1719        2      752      805      804
    1720        4      805      806      811
    1721        3      805      806      807
    1722        4      811      806      807
    1723        2      808      807      753
    1724        3      808      807      806
    1725        2      753      807      806
    1726        3      807      808      803
    1727        4      807      808      810
    1728        4      803      808      810
    1729        5      804      809      905
    1730        5      804      809      906
    1731        6      905      809      906
    1732        5      808      810      907
    1733        5      808      810      908
    1734        6      907      810      908
    1735        5      806      811      909
    1736        7      806      811      910
    1737        8      909      811      910
    1738        2      813      812      754
    1739        3      813      812      817
    1740        2      754      812      817
    1741        3      812      813      814
    1742        4      812      813      818
    1743        4      814      813      818
    1744        2      815      814      755
    1745        3      815      814      813
    1746        2      755      814      813
    1747        4      814      815      820
    1748        3      814      815      816
    1749        4      820      815      816
    1750        2      817      816      756
    1751        3      817      816      815
    1752        2      756      816      815
    1753        3      816      817      812
    1754        4      816      817      819
    1755        4      812      817      819
    1756        5      813      818      911
    1757        5      813      818      912
    1758        6      911      818      912
    1759        5      817      819      913
    1760        5      817      819      914
    1761        6      913      819      914
    1762        5      815      820      915
    1763        7      815      820      916
    1764        8      915      820      916
    1765        2      822      821      757
    1766        3      822      821      826
    1767        2      757      821      826
    1768        3      821      822      823
    1769        4      821      822      827
    1770        4      823      822      827
    1771        2      824      823      758
    1772        3      824      823      822
    1773        2      758      823      822
    1774        4      823      824      829
    1775        3      823      824      825
    1776        4      829      824      825
    1777        2      826      825      759
    1778        3      826      825      824
    1779        2      759      825      824
    1780        3      825      826      821
    1781        4      825      826      828
    1782        4      821      826      828
    1783        5      822      827      917
    1784        5      822      827      918
    1785        6      917      827      918
    1786        5      826      828      919
    1787        5      826      828      920
    1788        6      919      828      920
    1789        5      824      829      921
    1790        7      824      829      922
    1791        8      921      829      922
    1792        2      831      830      760
    1793        3      831      830      835
    1794        2      760      830      835
    1795        3      830      831      832
    1796        4      830      831      836
    1797        4      832      831      836
    1798        2      833      832      761
    1799        3      833      832      831
    1800        2      761      832      831
    1801        4      832      833      838
    1802        3      832      833      834
    1803        4      838      833      834
    1804        2      835      834      762
    1805        3      835      834      833
    1806        2      762      834      833
    1807        3      834      835      830
    1808        4      834      835      837
    1809        4      830      835      837
    1810        5      831      836      923
    1811        5      831      836      924
    1812        6      923      836      924
    1813        5      835      837      925
    1814        5      835      837      926
    1815        6      925      837      926
    1816        5      833      838      927
    1817        7      833      838      928
    1818        8      927      838      928
    1819        2      840      839      763
    1820        3      840      839      844
    1821        2      763      839      844
    1822        3      839      840      841
    1823        4      839      840      845
    1824        4      841      840      845
    1825        2      842      841      764
    1826        3      842      841      840
    1827        2      764      841      840
    1828        4      841      842      847
    1829        3      841      842      843
    1830        4      847      842      843
    1831        2      844      843      765
    1832        3      844      843      842
    1833        2      765      843      842
    1834        3      843      844      839
    1835        4      843      844      846
    1836        4      839      844      846
    1837        5      840      845      929
    1838        5      840      845      930
    1839        6      929      845      930
    1840        5      844      846      931
    1841        5      844      846      932
    1842        6      931      846      932
    1843        5      842      847      933
    1844        7      842      847      934
    1845        8      933      847      934
    1846        2      849      848      766
    1847        3      849      848      853
    1848        2      766      848      853
    1849        3      848      849      850
    1850        4      848      849      854
    1851        4      850      849      854
    1852        2      851      850      767
    1853        3      851      850      849
    1854        2      767      850      849
    1855        4      850      851      856
    1856        3      850      851      852
    1857        4      856      851      852
    1858        2      853      852      768
    1859        3      853      852      851
    1860        2      768      852      851
    1861        3      852      853      848
    1862        4      852      853      855
    1863        4      848      853      855
    1864        5      849      854      935
    1865        5      849      854      936
    1866        6      935      854      936
    1867        5      853      855      937
    1868        5      853      855      938
    1869        6      937      855      938
    1870        5      851      856      939
    1871        7      851      856      940
    1872        8      939      856      940
    1873        2      858      857      769
    1874        3      858      857      862
    1875        2      769      857      862
    1876        3      857      858      859
    1877        4      857      858      863
    1878        4      859      858      863
    1879        2      860      859      770
    1880        3      860      859      858
    1881        2      770      859      858
    1882        4      859      860      865
    1883        3      859      860      861
    1884        4      865      860      861
    1885        2      862      861      771
    1886        3      862      861      860
    1887        2      771      861      860
    1888        3      861      862      857
    1889        4      861      862      864
    1890        4      857      862      864
    1891        5      858      863      941
    1892        5      858      863      942
    1893        6      941      863      942
    1894        5      862      864      943
    1895        5      862      864      944
    1896        6      943      864      944
    1897        5      860      865      945
    1898        7      860      865      946
    1899        8      945      865      946
    1900        2      867      866      772
    1901        3      867      866      871
    1902        2      772      866      871
    1903        3      866      867      868
    1904        4      866      867      872
    1905        4      868      867      872
    1906        2      869      868      773
    1907        3      869      868      867
    1908        2      773      868      867
    1909        4      868      869      874
    1910        3      868      869      870
    1911        4      874      869      870
    1912        2      871      870      774
    1913        3      871      870      869
    1914        2      774      870      869
    1915        3      870      871      866
    1916        4      870      871      873
    1917        4      866      871      873
    1918        5      867      872      947
    1919        5      867      872      948
    1920        6      947      872      948
    1921        5      871      873      949
    1922        5      871      873      950
    1923        6      949      873      950
    1924        5      869      874      951
    1925        7      869      874      952
    1926        8      951      874      952
    1927        2      876      875      775
    1928        3      876      875      880
    1929        2      775      875      880
    1930        3      875      876      877
    1931        4      875      876      881
    1932        4      877      876      881
    1933        2      878      877      776
    1934        3      878      877      876
    1935        2      776      877      876
    1936        4      877      878      883
    1937        3      877      878      879
    1938        4      883      878      879
    1939        2      880      879      777
    1940        3      880      879      878
    1941        2      777      879      878
    1942        3      879      880      875
    1943        4      879      880      882
    1944        4      875      880      882
    1945        5      876      881      953
    1946        5      876      881      954
    1947        6      953      881      954
    1948        5      880      882      955
    1949        5      880      882      956
    1950        6      955      882      956
    1951        5      878      883      957
    1952        7      878      883      958
    1953        8      957      883      958
    1954        2      885      884      778
    1955        3      885      884      889
    1956        2      778      884      889
    1957        3      884      885      886
    1958        4      884      885      890
    1959        4      886      885      890
    1960        2      887      886      779
    1961        3      887      886      885
    1962        2      779      886      885
    1963        4      886      887      892
    1964        3      886      887      888
    1965        4      892      887      888
    1966        2      889      888      780
    1967        3      889      888      887
    1968        2      780      888      887
    1969        3      888      889      884
    1970        4      888      889      891
    1971        4      884      889      891
    1972        5      885      890      959
    1973        5      885      890      960
    1974        6      959      890      960
    1975        5      889      891      961
    1976        5      889      891      962
    1977        6      961      891      962
    1978        5      887      892      963
    1979        7      887      892      964
    1980        8      963      892      964
    1981        9      485      893      791
    1982        9      736      894      791
    1983        9     1708      895      792
    1984        9      739      896      792
    1985        9      731      897      793
    1986        9      486      899      800
    1987        9     1705      900      800
    1988        9      801      901      740
    1989        9      801      902     1707
    1990        9      733      903      802
    1991        9      729      905      809
    1992        9     1703      906      809
    1993        9      810      907      739
    1994        9      810      908     1708
    1995        9      734      909      811
    1996        9      730      911      818
    1997        9      738      912      818
    1998        9      819      913     1707
    1999        9      819      914      740
    2000        9      732      915      820
    2001        9      827      917     1699
    2002        9      827      918      728
    2003        9      258      919      828
    2004        9      741      920      828
    2005        9      829      921      735
    2006        9      836      923     1700
    2007        9      836      924      245
    2008        9      837      925      742
    2009        9      837      926      257
    2010        9      838      927      737
    2011        9      845      929      733
    2012        9      845      930      243
    2013        9      846      931      741
    2014        9      846      932      258
    2015        9      847      933      738
    2016        9      854      935      734
    2017        9      854      936      730
    2018        9      855      937      257
    2019        9      855      938      742
    2020        9      856      939      736
    2021        9      863      941      251
    2022        9      863      942      732
    2023        9      502      943      864
    2024        9      743      944      864
    2025        9      865      945      727
    2026        9      872      947      252
    2027        9      872      948      491
    2028        9      873      949      744
    2029        9      873      950      501
    2030        9      874      951      729
    2031        9      881      953      737
    2032        9      881      954      489
    2033        9      882      955      743
    2034        9      882      956      502
    2035        9      883      957      730
    2036        9      890      959      738
    2037        9      890      960      734
    2038        9      891      961      501
    2039        9      891      962      744
    2040        9      892      963      728
    2041       10      485      965        7
    2042       10      485      965      736
    2043       11      485      965      781
    2044       10        7      965      736
    2045       11        7      965      781
    2046       11      736      965      781
    2047       10      728      966     1699
    2048       10      728      966     1463
    2049       11      728      966      782
    2050       10     1699      966     1463
    2051       11     1699      966      782
    2052       11     1463      966      782
    2053       10     1213      967      732
    2054       10     1213      967      251
    2055       11     1213      967      783
    2056       10      732      967      251
    2057       11      732      967      783
    2058       11      251      967      783
    2059       10      730      968      734
    2060       10      730      968      738
    2061       11      730      968      784
    2062       10      734      968      738
    2063       11      734      968      784
    2064       11      738      968      784
    2065        1     1377      969     1656
    2066        1     1377      969     1187
    2067        1     1377      969     1449
    2068        1     1656      969     1187
    2069        1     1656      969     1449
    2070        1     1187      969     1449
    2071        1     1383      970     1160
    2072        1     1383      970     1205
    2073        1     1383      970     1208
    2074        1     1160      970     1205
    2075        1     1160      970     1208
    2076        1     1205      970     1208
    2077        1     1147      971     1650
    2078        1     1147      971     1193
    2079        1     1147      971      725
    2080        1     1650      971     1193
    2081        1     1650      971      725
    2082        1     1193      971      725
    2083        1     1153      972     1178
    2084        1     1153      972     1199
    2085        1     1153      972     1210
    2086        1     1178      972     1199
    2087        1     1178      972     1210
    2088        1     1199      972     1210
    2089        1     1139      973      191
    2090        1     1139      973     1438
    2091        1     1139      973      240
    2092        1      191      973     1438
    2093        1      191      973      240
    2094        1     1438      973      240
    2095        1     1157      974      197
    2096        1     1157      974     1184
    2097        1     1157      974     1209
    2098        1      197      974     1184
    2099        1      197      974     1209
    2100        1     1184      974     1209
    2101        1     1145      975     1171
    2102        1     1145      975     1432
    2103        1     1145      975     1933
    2104        1     1171      975     1432
    2105        1     1171      975     1933
    2106        1     1432      975     1933
    2107        1     1151      976     1177
    2108        1     1151      976     1202
    2109        1     1151      976     1210
    2110        1     1177      976     1202
    2111        1     1177      976     1210
    2112        1     1202      976     1210
    2113        1      180      977     1163
    2114        1      180      977     1667
    2115        1      180      977     1693
    2116        1     1163      977     1667
    2117        1     1163      977     1693
    2118        1     1667      977     1693
    2119        1     1136      978     1181
    2120        1     1136      978     1673
    2121        1     1136      978     1207
    2122        1     1181      978     1673
    2123        1     1181      978     1207
    2124        1     1673      978     1207
    2125        1      174      979     1169
    2126        1      174      979     1195
    2127        1      174      979      482
    2128        1     1169      979     1195
    2129        1     1169      979      482
    2130        1     1195      979      482
    2131        1     1154      980     1175
    2132        1     1154      980     1201
    2133        1     1154      980     1210
    2134        1     1175      980     1201
    2135        1     1175      980     1210
    2136        1     1201      980     1210
    2137        1     1138      981      176
    2138        1     1138      981     1149
    2139        1     1138      981      187
    2140        1      176      981     1149
    2141        1      176      981      187
    2142        1     1149      981      187
    2143        1      169      982     1143
    2144        1      169      982      182
    2145        1      169      982     1156
    2146        1     1143      982      182
    2147        1     1143      982     1156
    2148        1      182      982     1156
    2149        1     1162      983     1652
    2150        1     1162      983     1173
    2151        1     1162      983     1663
    2152        1     1652      983     1173
    2153        1     1652      983     1663
    2154        1     1173      983     1663
    2155        1     1645      984     1167
    2156        1     1645      984     1658
    2157        1     1645      984     1180
    2158        1     1167      984     1658
    2159        1     1167      984     1180
    2160        1     1658      984     1180
    2161        1     1186      985     1434
    2162        1     1186      985     1197
    2163        1     1186      985     1445
    2164        1     1434      985     1197
    2165        1     1434      985     1445
    2166        1     1197      985     1445
    2167        1     1427      986     1191
    2168        1     1427      986     1440
    2169        1     1427      986     1204
    2170        1     1191      986     1440
    2171        1     1191      986     1204
    2172        1     1440      986     1204
    2173        2     1028     1027      987
    2174        3     1028     1027     1032
    2175        2      987     1027     1032
    2176        3     1027     1028     1029
    2177        4     1027     1028     1033
    2178        4     1029     1028     1033
    2179        2     1030     1029      988
    2180        3     1030     1029     1028
    2181        2      988     1029     1028
    2182        4     1029     1030     1035
    2183        3     1029     1030     1031
    2184        4     1035     1030     1031
    2185        2     1032     1031      989
    2186        3     1032     1031     1030
    2187        2      989     1031     1030
    2188        3     1031     1032     1027
    2189        4     1031     1032     1034
    2190        4     1027     1032     1034
    2191        5     1028     1033     1135
    2192        5     1028     1033     1136
    2193        6     1135     1033     1136
    2194        5     1032     1034     1137
    2195        5     1032     1034     1138
    2196        6     1137     1034     1138
    2197        5     1030     1035     1139
    2198        7     1030     1035     1140
    2199        8     1139     1035     1140
    2200        2     1037     1036      990
    2201        3     1037     1036     1041
    2202        2      990     1036     1041
    2203        3     1036     1037     1038
    2204        4     1036     1037     1042
    2205        4     1038     1037     1042
    2206        2     1039     1038      991
    2207        3     1039     1038     1037
    2208        2      991     1038     1037
    2209        4     1038     1039     1044
    2210        3     1038     1039     1040
    2211        4     1044     1039     1040
    2212        2     1041     1040      992
    2213        3     1041     1040     1039
    2214        2      992     1040     1039
    2215        3     1040     1041     1036
    2216        4     1040     1041     1043
    2217        4     1036     1041     1043
    2218        5     1037     1042     1141
    2219        5     1037     1042     1142
    2220        6     1141     1042     1142
    2221        5     1041     1043     1143
    2222        5     1041     1043     1144
    2223        6     1143     1043     1144
    2224        5     1039     1044     1145
    2225        7     1039     1044     1146
    2226        8     1145     1044     1146
    2227        2     1046     1045      993
    2228        3     1046     1045     1050
    2229        2      993     1045     1050
    2230        3     1045     1046     1047
    2231        4     1045     1046     1051
    2232        4     1047     1046     1051
    2233        2     1048     1047      994
    2234        3     1048     1047     1046
    2235        2      994     1047     1046
    2236        4     1047     1048     1053
    2237        3     1047     1048     1049
    2238        4     1053     1048     1049
    2239        2     1050     1049      995
    2240        3     1050     1049     1048
    2241        2      995     1049     1048
    2242        3     1049     1050     1045
    2243        4     1049     1050     1052
    2244        4     1045     1050     1052
    2245        5     1046     1051     1147
    2246        5     1046     1051     1148
    2247        6     1147     1051     1148
    2248        5     1050     1052     1149
    2249        5     1050     1052     1150
    2250        6     1149     1052     1150
    2251        5     1048     1053     1151
    2252        7     1048     1053     1152
    2253        8     1151     1053     1152
    2254        2     1055     1054      996
    2255        3     1055     1054     1059
    2256        2      996     1054     1059
    2257        3     1054     1055     1056
    2258        4     1054     1055     1060
    2259        4     1056     1055     1060
    2260        2     1057     1056      997
    2261        3     1057     1056     1055
    2262        2      997     1056     1055
    2263        4     1056     1057     1062
    2264        3     1056     1057     1058
    2265        4     1062     1057     1058
    2266        2     1059     1058      998
    2267        3     1059     1058     1057
    2268        2      998     1058     1057
    2269        3     1058     1059     1054
    2270        4     1058     1059     1061
    2271        4     1054     1059     1061
    2272        5     1055     1060     1153
    2273        5     1055     1060     1154
    2274        6     1153     1060     1154
    2275        5     1059     1061     1155
    2276        5     1059     1061     1156
    2277        6     1155     1061     1156
    2278        5     1057     1062     1157
    2279        7     1057     1062     1158
    2280        8     1157     1062     1158
    2281        2     1064     1063      999
    2282        3     1064     1063     1068
    2283        2      999     1063     1068
    2284        3     1063     1064     1065
    2285        4     1063     1064     1069
    2286        4     1065     1064     1069
    2287        2     1066     1065     1000
    2288        3     1066     1065     1064
    2289        2     1000     1065     1064
    2290        4     1065     1066     1071
    2291        3     1065     1066     1067
    2292        4     1071     1066     1067
    2293        2     1068     1067     1001
    2294        3     1068     1067     1066
    2295        2     1001     1067     1066
    2296        3     1067     1068     1063
    2297        4     1067     1068     1070
    2298        4     1063     1068     1070
    2299        5     1064     1069     1159
    2300        5     1064     1069     1160
    2301        6     1159     1069     1160
    2302        5     1068     1070     1161
    2303        5     1068     1070     1162
    2304        6     1161     1070     1162
    2305        5     1066     1071     1163
    2306        7     1066     1071     1164
    2307        8     1163     1071     1164
    2308        2     1073     1072     1002
    2309        3     1073     1072     1077
    2310        2     1002     1072     1077
    2311        3     1072     1073     1074
    2312        4     1072     1073     1078
    2313        4     1074     1073     1078
    2314        2     1075     1074     1003
    2315        3     1075     1074     1073
    2316        2     1003     1074     1073
    2317        4     1074     1075     1080
    2318        3     1074     1075     1076
    2319        4     1080     1075     1076
    2320        2     1077     1076     1004
    2321        3     1077     1076     1075
    2322        2     1004     1076     1075
    2323        3     1076     1077     1072
    2324        4     1076     1077     1079
    2325        4     1072     1077     1079
    2326        5     1073     1078     1165
    2327        5     1073     1078     1166
    2328        6     1165     1078     1166
    2329        5     1077     1079     1167
    2330        5     1077     1079     1168
    2331        6     1167     1079     1168
    2332        5     1075     1080     1169
    2333        7     1075     1080     1170
    2334        8     1169     1080     1170
    2335        2     1082     1081     1005
    2336        3     1082     1081     1086
    2337        2     1005     1081     1086
    2338        3     1081     1082     1083
    2339        4     1081     1082     1087
    2340        4     1083     1082     1087
    2341        2     1084     1083     1006
    2342        3     1084     1083     1082
    2343        2     1006     1083     1082
    2344        4     1083     1084     1089
    2345        3     1083     1084     1085
    2346        4     1089     1084     1085
    2347        2     1086     1085     1007
    2348        3     1086     1085     1084
    2349        2     1007     1085     1084
    2350        3     1085     1086     1081
    2351        4     1085     1086     1088
    2352        4     1081     1086     1088
    2353        5     1082     1087     1171
    2354        5     1082     1087     1172
    2355        6     1171     1087     1172
    2356        5     1086     1088     1173
    2357        5     1086     1088     1174
    2358        6     1173     1088     1174
    2359        5     1084     1089     1175
    2360        7     1084     1089     1176
    2361        8     1175     1089     1176
    2362        2     1091     1090     1008
    2363        3     1091     1090     1095
    2364        2     1008     1090     1095
    2365        3     1090     1091     1092
    2366        4     1090     1091     1096
    2367        4     1092     1091     1096
    2368        2     1093     1092     1009
    2369        3     1093     1092     1091
    2370        2     1009     1092     1091
    2371        4     1092     1093     1098
    2372        3     1092     1093     1094
    2373        4     1098     1093     1094
    2374        2     1095     1094     1010
    2375        3     1095     1094     1093
    2376        2     1010     1094     1093
    2377        3     1094     1095     1090
    2378        4     1094     1095     1097
    2379        4     1090     1095     1097
    2380        5     1091     1096     1177
    2381        5     1091     1096     1178
    2382        6     1177     1096     1178
    2383        5     1095     1097     1179
    2384        5     1095     1097     1180
    2385        6     1179     1097     1180
    2386        5     1093     1098     1181
    2387        7     1093     1098     1182
    2388        8     1181     1098     1182
    2389        2     1100     1099     1011
    2390        3     1100     1099     1104
    2391        2     1011     1099     1104
    2392        3     1099     1100     1101
    2393        4     1099     1100     1105
    2394        4     1101     1100     1105
    2395        2     1102     1101     1012
    2396        3     1102     1101     1100
    2397        2     1012     1101     1100
    2398        4     1101     1102     1107
    2399        3     1101     1102     1103
    2400        4     1107     1102     1103
    2401        2     1104     1103     1013
    2402        3     1104     1103     1102
    2403        2     1013     1103     1102
    2404        3     1103     1104     1099
    2405        4     1103     1104     1106
    2406        4     1099     1104     1106
    2407        5     1100     1105     1183
    2408        5     1100     1105     1184
    2409        6     1183     1105     1184
    2410        5     1104     1106     1185
    2411        5     1104     1106     1186
    2412        6     1185     1106     1186
    2413        5     1102     1107     1187
    2414        7     1102     1107     1188
    2415        8     1187     1107     1188
    2416        2     1109     1108     1014
    2417        3     1109     1108     1113
    2418        2     1014     1108     1113
    2419        3     1108     1109     1110
    2420        4     1108     1109     1114
    2421        4     1110     1109     1114
    2422        2     1111     1110     1015
    2423        3     1111     1110     1109
    2424        2     1015     1110     1109
    2425        4     1110     1111     1116
    2426        3     1110     1111     1112
    2427        4     1116     1111     1112
    2428        2     1113     1112     1016
    2429        3     1113     1112     1111
    2430        2     1016     1112     1111
    2431        3     1112     1113     1108
    2432        4     1112     1113     1115
    2433        4     1108     1113     1115
    2434        5     1109     1114     1189
    2435        5     1109     1114     1190
    2436        6     1189     1114     1190
    2437        5     1113     1115     1191
    2438        5     1113     1115     1192
    2439        6     1191     1115     1192
    2440        5     1111     1116     1193
    2441        7     1111     1116     1194
    2442        8     1193     1116     1194
    2443        2     1118     1117     1017
    2444        3     1118     1117     1122
    2445        2     1017     1117     1122
    2446        3     1117     1118     1119
    2447        4     1117     1118     1123
    2448        4     1119     1118     1123
    2449        2     1120     1119     1018
    2450        3     1120     1119     1118
    2451        2     1018     1119     1118
    2452        4     1119     1120     1125
    2453        3     1119     1120     1121
    2454        4     1125     1120     1121
    2455        2     1122     1121     1019
    2456        3     1122     1121     1120
    2457        2     1019     1121     1120
    2458        3     1121     1122     1117
    2459        4     1121     1122     1124
    2460        4     1117     1122     1124
    2461        5     1118     1123     1195
    2462        5     1118     1123     1196
    2463        6     1195     1123     1196
    2464        5     1122     1124     1197
    2465        5     1122     1124     1198
    2466        6     1197     1124     1198
    2467        5     1120     1125     1199
    2468        7     1120     1125     1200
    2469        8     1199     1125     1200
    2470        2     1127     1126     1020
    2471        3     1127     1126     1131
    2472        2     1020     1126     1131
    2473        3     1126     1127     1128
    2474        4     1126     1127     1132
    2475        4     1128     1127     1132
    2476        2     1129     1128     1021
    2477        3     1129     1128     1127
    2478        2     1021     1128     1127
    2479        4     1128     1129     1134
    2480        3     1128     1129     1130
    2481        4     1134     1129     1130
    2482        2     1131     1130     1022
    2483        3     1131     1130     1129
    2484        2     1022     1130     1129
    2485        3     1130     1131     1126
    2486        4     1130     1131     1133
    2487        4     1126     1131     1133
    2488        5     1127     1132     1201
    2489        5     1127     1132     1202
    2490        6     1201     1132     1202
    2491        5     1131     1133     1203
    2492        5     1131     1133     1204
    2493        6     1203     1133     1204
    2494        5     1129     1134     1205
    2495        7     1129     1134     1206
    2496        8     1205     1134     1206
    2497        9     1211     1135     1033
    2498        9      978     1136     1033
    2499        9       14     1137     1034
    2500        9      981     1138     1034
    2501        9      973     1139     1035
    2502        9     1212     1141     1042
    2503        9       11     1142     1042
    2504        9     1043     1143      982
    2505        9     1043     1144       13
    2506        9      975     1145     1044
    2507        9      971     1147     1051
    2508        9        9     1148     1051
    2509        9     1052     1149      981
    2510        9     1052     1150       14
    2511        9      976     1151     1053
    2512        9      972     1153     1060
    2513        9      980     1154     1060
    2514        9     1061     1155       13
    2515        9     1061     1156      982
    2516        9      974     1157     1062
    2517        9     1069     1159        5
    2518        9     1069     1160      970
    2519        9     1468     1161     1070
    2520        9      983     1162     1070
    2521        9     1071     1163      977
    2522        9     1078     1165        6
    2523        9     1078     1166     1455
    2524        9     1079     1167      984
    2525        9     1079     1168     1467
    2526        9     1080     1169      979
    2527        9     1087     1171      975
    2528        9     1087     1172     1453
    2529        9     1088     1173      983
    2530        9     1088     1174     1468
    2531        9     1089     1175      980
    2532        9     1096     1177      976
    2533        9     1096     1178      972
    2534        9     1097     1179     1467
    2535        9     1097     1180      984
    2536        9     1098     1181      978
    2537        9     1105     1183     1461
    2538        9     1105     1184      974
    2539        9     1228     1185     1106
    2540        9      985     1186     1106
    2541        9     1107     1187      969
    2542        9     1114     1189     1462
    2543        9     1114     1190     1217
    2544        9     1115     1191      986
    2545        9     1115     1192     1227
    2546        9     1116     1193      971
    2547        9     1123     1195      979
    2548        9     1123     1196     1215
    2549        9     1124     1197      985
    2550        9     1124     1198     1228
    2551        9     1125     1199      972
    2552        9     1132     1201      980
    2553        9     1132     1202      976
    2554        9     1133     1203     1227
    2555        9     1133     1204      986
    2556        9     1134     1205      970
    2557       10     1211     1207     1701
    2558       10     1211     1207      978
    2559       11     1211     1207     1023
    2560       10     1701     1207      978
    2561       11     1701     1207     1023
    2562       11      978     1207     1023
    2563       10      970     1208        5
    2564       10      970     1208      253
    2565       11      970     1208     1024
    2566       10        5     1208      253
    2567       11        5     1208     1024
    2568       11      253     1208     1024
    2569       10      487     1209      974
    2570       10      487     1209     1461
    2571       11      487     1209     1025
    2572       10      974     1209     1461
    2573       11      974     1209     1025
    2574       11     1461     1209     1025
    2575       10      972     1210      976
    2576       10      972     1210      980
    2577       11      972     1210     1026
    2578       10      976     1210      980
    2579       11      976     1210     1026
    2580       11      980     1210     1026
    2581        1     1135     1211     1898
    2582        1     1135     1211     1429
    2583        1     1135     1211     1207
    2584        1     1898     1211     1429
    2585        1     1898     1211     1207
    2586        1     1429     1211     1207
    2587        1     1141     1212     1402
    2588        1     1141     1212     1447
    2589        1     1141     1212     1450
    2590        1     1402     1212     1447
    2591        1     1402     1212     1450
    2592        1     1447     1212     1450
    2593        1     1389     1213     1892
    2594        1     1389     1213     1435
    2595        1     1389     1213      967
    2596        1     1892     1213     1435
    2597        1     1892     1213      967
    2598        1     1435     1213      967
    2599        1     1395     1214     1420
    2600        1     1395     1214     1441
    2601        1     1395     1214     1452
    2602        1     1420     1214     1441
    2603        1     1420     1214     1452
    2604        1     1441     1214     1452
    2605        1     1381     1215      433
    2606        1     1381     1215     1196
    2607        1     1381     1215      482
    2608        1      433     1215     1196
    2609        1      433     1215      482
    2610        1     1196     1215      482
    2611        1     1399     1216      439
    2612        1     1399     1216     1426
    2613        1     1399     1216     1451
    2614        1      439     1216     1426
    2615        1      439     1216     1451
    2616        1     1426     1216     1451
    2617        1     1387     1217     1413
    2618        1     1387     1217     1190
    2619        1     1387     1217     1691
    2620        1     1413     1217     1190
    2621        1     1413     1217     1691
    2622        1     1190     1217     1691
    2623        1     1393     1218     1419
    2624        1     1393     1218     1444
    2625        1     1393     1218     1452
    2626        1     1419     1218     1444
    2627        1     1419     1218     1452
    2628        1     1444     1218     1452
    2629        1      422     1219     1405
    2630        1      422     1219     1909
    2631        1      422     1219     1935
    2632        1     1405     1219     1909
    2633        1     1405     1219     1935
    2634        1     1909     1219     1935
    2635        1     1378     1220     1423
    2636        1     1378     1220     1915
    2637        1     1378     1220     1449
    2638        1     1423     1220     1915
    2639        1     1423     1220     1449
    2640        1     1915     1220     1449
    2641        1      416     1221     1411
    2642        1      416     1221     1437
    2643        1      416     1221      240
    2644        1     1411     1221     1437
    2645        1     1411     1221      240
    2646        1     1437     1221      240
    2647        1     1396     1222     1417
    2648        1     1396     1222     1443
    2649        1     1396     1222     1452
    2650        1     1417     1222     1443
    2651        1     1417     1222     1452
    2652        1     1443     1222     1452
    2653        1     1380     1223      418
    2654        1     1380     1223     1391
    2655        1     1380     1223      429
    2656        1      418     1223     1391
    2657        1      418     1223      429
    2658        1     1391     1223      429
    2659        1      411     1224     1385
    2660        1      411     1224      424
    2661        1      411     1224     1398
    2662        1     1385     1224      424
    2663        1     1385     1224     1398
    2664        1      424     1224     1398
    2665        1     1404     1225     1894
    2666        1     1404     1225     1415
    2667        1     1404     1225     1905
    2668        1     1894     1225     1415
    2669        1     1894     1225     1905
    2670        1     1415     1225     1905
    2671        1     1887     1226     1409
    2672        1     1887     1226     1900
    2673        1     1887     1226     1422
    2674        1     1409     1226     1900
    2675        1     1409     1226     1422
    2676        1     1900     1226     1422
    2677        1     1428     1227     1192
    2678        1     1428     1227     1439
    2679        1     1428     1227     1203
    2680        1     1192     1227     1439
    2681        1     1192     1227     1203
    2682        1     1439     1227     1203
    2683        1     1185     1228     1433
    2684        1     1185     1228     1198
    2685        1     1185     1228     1446
    2686        1     1433     1228     1198
    2687        1     1433     1228     1446
    2688        1     1198     1228     1446
    2689        2     1270     1269     1229
    2690        3     1270     1269     1274
    2691        2     1229     1269     1274
    2692        3     1269     1270     1271
    2693        4     1269     1270     1275
    2694        4     1271     1270     1275
    2695        2     1272     1271     1230
    2696        3     1272     1271     1270
    2697        2     1230     1271     1270
    2698        4     1271     1272     1277
    2699        3     1271     1272     1273
    2700        4     1277     1272     1273
    2701        2     1274     1273     1231
    2702        3     1274     1273     1272
    2703        2     1231     1273     1272
    2704        3     1273     1274     1269
    2705        4     1273     1274     1276
    2706        4     1269     1274     1276
    2707        5     1270     1275     1377
    2708        5     1270     1275     1378
    2709        6     1377     1275     1378
    2710        5     1274     1276     1379
    2711        5     1274     1276     1380
    2712        6     1379     1276     1380
    2713        5     1272     1277     1381
    2714        7     1272     1277     1382
    2715        8     1381     1277     1382
    2716        2     1279     1278     1232
    2717        3     1279     1278     1283
    2718        2     1232     1278     1283
    2719        3     1278     1279     1280
    2720        4     1278     1279     1284
    2721        4     1280     1279     1284
    2722        2     1281     1280     1233
    2723        3     1281     1280     1279
    2724        2     1233     1280     1279
    2725        4     1280     1281     1286
    2726        3     1280     1281     1282
    2727        4     1286     1281     1282
    2728        2     1283     1282     1234
    2729        3     1283     1282     1281
    2730        2     1234     1282     1281
    2731        3     1282     1283     1278
    2732        4     1282     1283     1285
    2733        4     1278     1283     1285
    2734        5     1279     1284     1383
    2735        5     1279     1284     1384
    2736        6     1383     1284     1384
    2737        5     1283     1285     1385
    2738        5     1283     1285     1386
    2739        6     1385     1285     1386
    2740        5     1281     1286     1387
    2741        7     1281     1286     1388
    2742        8     1387     1286     1388
    2743        2     1288     1287     1235
    2744        3     1288     1287     1292
    2745        2     1235     1287     1292
    2746        3     1287     1288     1289
    2747        4     1287     1288     1293
    2748        4     1289     1288     1293
    2749        2     1290     1289     1236
    2750        3     1290     1289     1288
    2751        2     1236     1289     1288
    2752        4     1289     1290     1295
    2753        3     1289     1290     1291
    2754        4     1295     1290     1291
    2755        2     1292     1291     1237
    2756        3     1292     1291     1290
    2757        2     1237     1291     1290
    2758        3     1291     1292     1287
    2759        4     1291     1292     1294
    2760        4     1287     1292     1294
    2761        5     1288     1293     1389
    2762        5     1288     1293     1390
    2763        6     1389     1293     1390
    2764        5     1292     1294     1391
    2765        5     1292     1294     1392
    2766        6     1391     1294     1392
    2767        5     1290     1295     1393
    2768        7     1290     1295     1394
    2769        8     1393     1295     1394
    2770        2     1297     1296     1238
    2771        3     1297     1296     1301
    2772        2     1238     1296     1301
    2773        3     1296     1297     1298
    2774        4     1296     1297     1302
    2775        4     1298     1297     1302
    2776        2     1299     1298     1239
    2777        3     1299     1298     1297
    2778        2     1239     1298     1297
    2779        4     1298     1299     1304
    2780        3     1298     1299     1300
    2781        4     1304     1299     1300
    2782        2     1301     1300     1240
    2783        3     1301     1300     1299
    2784        2     1240     1300     1299
    2785        3     1300     1301     1296
    2786        4     1300     1301     1303
    2787        4     1296     1301     1303
    2788        5     1297     1302     1395
    2789        5     1297     1302     1396
    2790        6     1395     1302     1396
    2791        5     1301     1303     1397
    2792        5     1301     1303     1398
    2793        6     1397     1303     1398
    2794        5     1299     1304     1399
    2795        7     1299     1304     1400
    2796        8     1399     1304     1400
    2797        2     1306     1305     1241
    2798        3     1306     1305     1310
    2799        2     1241     1305     1310
    2800        3     1305     1306     1307
    2801        4     1305     1306     1311
    2802        4     1307     1306     1311
    2803        2     1308     1307     1242
    2804        3     1308     1307     1306
    2805        2     1242     1307     1306
    2806        4     1307     1308     1313
    2807        3     1307     1308     1309
    2808        4     1313     1308     1309
    2809        2     1310     1309     1243
    2810        3     1310     1309     1308
    2811        2     1243     1309     1308
    2812        3     1309     1310     1305
    2813        4     1309     1310     1312
    2814        4     1305     1310     1312
    2815        5     1306     1311     1401
    2816        5     1306     1311     1402
    2817        6     1401     1311     1402
    2818        5     1310     1312     1403
    2819        5     1310     1312     1404
    2820        6     1403     1312     1404
    2821        5     1308     1313     1405
    2822        7     1308     1313     1406
    2823        8     1405     1313     1406
    2824        2     1315     1314     1244
    2825        3     1315     1314     1319
    2826        2     1244     1314     1319
    2827        3     1314     1315     1316
    2828        4     1314     1315     1320
    2829        4     1316     1315     1320
    2830        2     1317     1316     1245
    2831        3     1317     1316     1315
    2832        2     1245     1316     1315
    2833        4     1316     1317     1322
    2834        3     1316     1317     1318
    2835        4     1322     1317     1318
    2836        2     1319     1318     1246
    2837        3     1319     1318     1317
    2838        2     1246     1318     1317
    2839        3     1318     1319     1314
    2840        4     1318     1319     1321
    2841        4     1314     1319     1321
    2842        5     1315     1320     1407
    2843        5     1315     1320     1408
    2844        6     1407     1320     1408
    2845        5     1319     1321     1409
    2846        5     1319     1321     1410
    2847        6     1409     1321     1410
    2848        5     1317     1322     1411
    2849        7     1317     1322     1412
    2850        8     1411     1322     1412
    2851        2     1324     1323     1247
    2852        3     1324     1323     1328
    2853        2     1247     1323     1328
    2854        3     1323     1324     1325
    2855        4     1323     1324     1329
    2856        4     1325     1324     1329
    2857        2     1326     1325     1248
    2858        3     1326     1325     1324
    2859        2     1248     1325     1324
    2860        4     1325     1326     1331
    2861        3     1325     1326     1327
    2862        4     1331     1326     1327
    2863        2     1328     1327     1249
    2864        3     1328     1327     1326
    2865        2     1249     1327     1326
    2866        3     1327     1328     1323
    2867        4     1327     1328     1330
    2868        4     1323     1328     1330
    2869        5     1324     1329     1413
    2870        5     1324     1329     1414
    2871        6     1413     1329     1414
    2872        5     1328     1330     1415
    2873        5     1328     1330     1416
    2874        6     1415     1330     1416
    2875        5     1326     1331     1417
    2876        7     1326     1331     1418
    2877        8     1417     1331     1418
    2878        2     1333     1332     1250
    2879        3     1333     1332     1337
    2880        2     1250     1332     1337
    2881        3     1332     1333     1334
    2882        4     1332     1333     1338
    2883        4     1334     1333     1338
    2884        2     1335     1334     1251
    2885        3     1335     1334     1333
    2886        2     1251     1334     1333
    2887        4     1334     1335     1340
    2888        3     1334     1335     1336
    2889        4     1340     1335     1336
    2890        2     1337     1336     1252
    2891        3     1337     1336     1335
    2892        2     1252     1336     1335
    2893        3     1336     1337     1332
    2894        4     1336     1337     1339
    2895        4     1332     1337     1339
    2896        5     1333     1338     1419
    2897        5     1333     1338     1420
    2898        6     1419     1338     1420
    2899        5     1337     1339     1421
    2900        5     1337     1339     1422
    2901        6     1421     1339     1422
    2902        5     1335     1340     1423
    2903        7     1335     1340     1424
    2904        8     1423     1340     1424
    2905        2     1342     1341     1253
    2906        3     1342     1341     1346
    2907        2     1253     1341     1346
    2908        3     1341     1342     1343
    2909        4     1341     1342     1347
    2910        4     1343     1342     1347
    2911        2     1344     1343     1254
    2912        3     1344     1343     1342
    2913        2     1254     1343     1342
    2914        4     1343     1344     1349
    2915        3     1343     1344     1345
    2916        4     1349     1344     1345
    2917        2     1346     1345     1255
    2918        3     1346     1345     1344
    2919        2     1255     1345     1344
    2920        3     1345     1346     1341
    2921        4     1345     1346     1348
    2922        4     1341     1346     1348
    2923        5     1342     1347     1425
    2924        5     1342     1347     1426
    2925        6     1425     1347     1426
    2926        5     1346     1348     1427
    2927        5     1346     1348     1428
    2928        6     1427     1348     1428
    2929        5     1344     1349     1429
    2930        7     1344     1349     1430
    2931        8     1429     1349     1430
    2932        2     1351     1350     1256
    2933        3     1351     1350     1355
    2934        2     1256     1350     1355
    2935        3     1350     1351     1352
    2936        4     1350     1351     1356
    2937        4     1352     1351     1356
    2938        2     1353     1352     1257
    2939        3     1353     1352     1351
    2940        2     1257     1352     1351
    2941        4     1352     1353     1358
    2942        3     1352     1353     1354
    2943        4     1358     1353     1354
    2944        2     1355     1354     1258
    2945        3     1355     1354     1353
    2946        2     1258     1354     1353
    2947        3     1354     1355     1350
    2948        4     1354     1355     1357
    2949        4     1350     1355     1357
    2950        5     1351     1356     1431
    2951        5     1351     1356     1432
    2952        6     1431     1356     1432
    2953        5     1355     1357     1433
    2954        5     1355     1357     1434
    2955        6     1433     1357     1434
    2956        5     1353     1358     1435
    2957        7     1353     1358     1436
    2958        8     1435     1358     1436
    2959        2     1360     1359     1259
    2960        3     1360     1359     1364
    2961        2     1259     1359     1364
    2962        3     1359     1360     1361
    2963        4     1359     1360     1365
    2964        4     1361     1360     1365
    2965        2     1362     1361     1260
    2966        3     1362     1361     1360
    2967        2     1260     1361     1360
    2968        4     1361     1362     1367
    2969        3     1361     1362     1363
    2970        4     1367     1362     1363
    2971        2     1364     1363     1261
    2972        3     1364     1363     1362
    2973        2     1261     1363     1362
    2974        3     1363     1364     1359
    2975        4     1363     1364     1366
    2976        4     1359     1364     1366
    2977        5     1360     1365     1437
    2978        5     1360     1365     1438
    2979        6     1437     1365     1438
    2980        5     1364     1366     1439
    2981        5     1364     1366     1440
    2982        6     1439     1366     1440
    2983        5     1362     1367     1441
    2984        7     1362     1367     1442
    2985        8     1441     1367     1442
    2986        2     1369     1368     1262
    2987        3     1369     1368     1373
    2988        2     1262     1368     1373
    2989        3     1368     1369     1370
    2990        4     1368     1369     1374
    2991        4     1370     1369     1374
    2992        2     1371     1370     1263
    2993        3     1371     1370     1369
    2994        2     1263     1370     1369
    2995        4     1370     1371     1376
    2996        3     1370     1371     1372
    2997        4     1376     1371     1372
    2998        2     1373     1372     1264
    2999        3     1373     1372     1371
    3000        2     1264     1372     1371
    3001        3     1372     1373     1368
    3002        4     1372     1373     1375
    3003        4     1368     1373     1375
    3004        5     1369     1374     1443
    3005        5     1369     1374     1444
    3006        6     1443     1374     1444
    3007        5     1373     1375     1445
    3008        5     1373     1375     1446
    3009        6     1445     1375     1446
    3010        5     1371     1376     1447
    3011        7     1371     1376     1448
    3012        8     1447     1376     1448
    3013        9      969     1377     1275
    3014        9     1220     1378     1275
    3015        9      256     1379     1276
    3016        9     1223     1380     1276
    3017        9     1215     1381     1277
    3018        9      970     1383     1284
    3019        9      253     1384     1284
    3020        9     1285     1385     1224
    3021        9     1285     1386      255
    3022        9     1217     1387     1286
    3023        9     1213     1389     1293
    3024        9      251     1390     1293
    3025        9     1294     1391     1223
    3026        9     1294     1392      256
    3027        9     1218     1393     1295
    3028        9     1214     1395     1302
    3029        9     1222     1396     1302
    3030        9     1303     1397      255
    3031        9     1303     1398     1224
    3032        9     1216     1399     1304
    3033        9     1311     1401      247
    3034        9     1311     1402     1212
    3035        9     1710     1403     1312
    3036        9     1225     1404     1312
    3037        9     1313     1405     1219
    3038        9     1320     1407      248
    3039        9     1320     1408     1697
    3040        9     1321     1409     1226
    3041        9     1321     1410     1709
    3042        9     1322     1411     1221
    3043        9     1329     1413     1217
    3044        9     1329     1414     1695
    3045        9     1330     1415     1225
    3046        9     1330     1416     1710
    3047        9     1331     1417     1222
    3048        9     1338     1419     1218
    3049        9     1338     1420     1214
    3050        9     1339     1421     1709
    3051        9     1339     1422     1226
    3052        9     1340     1423     1220
    3053        9     1347     1425     1703
    3054        9     1347     1426     1216
    3055        9      986     1427     1348
    3056        9     1227     1428     1348
    3057        9     1349     1429     1211
    3058        9     1356     1431     1704
    3059        9     1356     1432      975
    3060        9     1357     1433     1228
    3061        9     1357     1434      985
    3062        9     1358     1435     1213
    3063        9     1365     1437     1221
    3064        9     1365     1438      973
    3065        9     1366     1439     1227
    3066        9     1366     1440      986
    3067        9     1367     1441     1214
    3068        9     1374     1443     1222
    3069        9     1374     1444     1218
    3070        9     1375     1445      985
    3071        9     1375     1446     1228
    3072        9     1376     1447     1212
    3073       10      969     1449     1459
    3074       10      969     1449     1220
    3075       11      969     1449     1265
    3076       10     1459     1449     1220
    3077       11     1459     1449     1265
    3078       11     1220     1449     1265
    3079       10     1212     1450      247
    3080       10     1212     1450       11
    3081       11     1212     1450     1266
    3082       10      247     1450       11
    3083       11      247     1450     1266
    3084       11       11     1450     1266
    3085       10      729     1451     1216
    3086       10      729     1451     1703
    3087       11      729     1451     1267
    3088       10     1216     1451     1703
    3089       11     1216     1451     1267
    3090       11     1703     1451     1267
    3091       10     1214     1452     1218
    3092       10     1214     1452     1222
    3093       11     1214     1452     1268
    3094       10     1218     1452     1222
    3095       11     1218     1452     1268
    3096       11     1222     1452     1268
    3097        1     1861     1453     1172
    3098        1     1861     1453     1671
    3099        1     1861     1453     1933
    3100        1     1172     1453     1671
    3101        1     1172     1453     1933
    3102        1     1671     1453     1933
    3103        1     1867     1454     1644
    3104        1     1867     1454     1689
    3105        1     1867     1454     1692
    3106        1     1644     1454     1689
    3107        1     1644     1454     1692
    3108        1     1689     1454     1692
    3109        1     1631     1455     1166
    3110        1     1631     1455     1677
    3111        1     1631     1455      241
    3112        1     1166     1455     1677
    3113        1     1166     1455      241
    3114        1     1677     1455      241
    3115        1     1637     1456     1662
    3116        1     1637     1456     1683
    3117        1     1637     1456     1694
    3118        1     1662     1456     1683
    3119        1     1662     1456     1694
    3120        1     1683     1456     1694
    3121        1     1623     1457      675
    3122        1     1623     1457     1922
    3123        1     1623     1457      724
    3124        1      675     1457     1922
    3125        1      675     1457      724
    3126        1     1922     1457      724
    3127        1     1641     1458      681
    3128        1     1641     1458     1668
    3129        1     1641     1458     1693
    3130        1      681     1458     1668
    3131        1      681     1458     1693
    3132        1     1668     1458     1693
    3133        1     1629     1459     1655
    3134        1     1629     1459     1916
    3135        1     1629     1459     1449
    3136        1     1655     1459     1916
    3137        1     1655     1459     1449
    3138        1     1916     1459     1449
    3139        1     1635     1460     1661
    3140        1     1635     1460     1686
    3141        1     1635     1460     1694
    3142        1     1661     1460     1686
    3143        1     1661     1460     1694
    3144        1     1686     1460     1694
    3145        1      664     1461     1647
    3146        1      664     1461     1183
    3147        1      664     1461     1209
    3148        1     1647     1461     1183
    3149        1     1647     1461     1209
    3150        1     1183     1461     1209
    3151        1     1620     1462     1665
    3152        1     1620     1462     1189
    3153        1     1620     1462     1691
    3154        1     1665     1462     1189
    3155        1     1665     1462     1691
    3156        1     1189     1462     1691
    3157        1      658     1463     1653
    3158        1      658     1463     1679
    3159        1      658     1463      966
    3160        1     1653     1463     1679
    3161        1     1653     1463      966
    3162        1     1679     1463      966
    3163        1     1638     1464     1659
    3164        1     1638     1464     1685
    3165        1     1638     1464     1694
    3166        1     1659     1464     1685
    3167        1     1659     1464     1694
    3168        1     1685     1464     1694
    3169        1     1622     1465      660
    3170        1     1622     1465     1633
    3171        1     1622     1465      671
    3172        1      660     1465     1633
    3173        1      660     1465      671
    3174        1     1633     1465      671
    3175        1      653     1466     1627
    3176        1      653     1466      666
    3177        1      653     1466     1640
    3178        1     1627     1466      666
    3179        1     1627     1466     1640
    3180        1      666     1466     1640
    3181        1     1646     1467     1168
    3182        1     1646     1467     1657
    3183        1     1646     1467     1179
    3184        1     1168     1467     1657
    3185        1     1168     1467     1179
    3186        1     1657     1467     1179
    3187        1     1161     1468     1651
    3188        1     1161     1468     1174
    3189        1     1161     1468     1664
    3190        1     1651     1468     1174
    3191        1     1651     1468     1664
    3192        1     1174     1468     1664
    3193        1     1670     1469     1918
    3194        1     1670     1469     1681
    3195        1     1670     1469     1929
    3196        1     1918     1469     1681
    3197        1     1918     1469     1929
    3198        1     1681     1469     1929
    3199        1     1911     1470     1675
    3200        1     1911     1470     1924
    3201        1     1911     1470     1688
    3202        1     1675     1470     1924
    3203        1     1675     1470     1688
    3204        1     1924     1470     1688
    3205        2     1512     1511     1471
    3206        3     1512     1511     1516
    3207        2     1471     1511     1516
    3208        3     1511     1512     1513
    3209        4     1511     1512     1517
    3210        4     1513     1512     1517
    3211        2     1514     1513     1472
    3212        3     1514     1513     1512
    3213        2     1472     1513     1512
    3214        4     1513     1514     1519
    3215        3     1513     1514     1515
    3216        4     1519     1514     1515
    3217        2     1516     1515     1473
    3218        3     1516     1515     1514
    3219        2     1473     1515     1514
    3220        3     1515     1516     1511
    3221        4     1515     1516     1518
    3222        4     1511     1516     1518
    3223        5     1512     1517     1619
    3224        5     1512     1517     1620
    3225        6     1619     1517     1620
    3226        5     1516     1518     1621
    3227        5     1516     1518     1622
    3228        6     1621     1518     1622
    3229        5     1514     1519     1623
    3230        7     1514     1519     1624
    3231        8     1623     1519     1624
    3232        2     1521     1520     1474
    3233        3     1521     1520     1525
    3234        2     1474     1520     1525
    3235        3     1520     1521     1522
    3236        4     1520     1521     1526
    3237        4     1522     1521     1526
    3238        2     1523     1522     1475
    3239        3     1523     1522     1521
    3240        2     1475     1522     1521
    3241        4     1522     1523     1528
    3242        3     1522     1523     1524
    3243        4     1528     1523     1524
    3244        2     1525     1524     1476
    3245        3     1525     1524     1523
    3246        2     1476     1524     1523
    3247        3     1524     1525     1520
    3248        4     1524     1525     1527
    3249        4     1520     1525     1527
    3250        5     1521     1526     1625
    3251        5     1521     1526     1626
    3252        6     1625     1526     1626
    3253        5     1525     1527     1627
    3254        5     1525     1527     1628
    3255        6     1627     1527     1628
    3256        5     1523     1528     1629
    3257        7     1523     1528     1630
    3258        8     1629     1528     1630
    3259        2     1530     1529     1477
    3260        3     1530     1529     1534
    3261        2     1477     1529     1534
    3262        3     1529     1530     1531
    3263        4     1529     1530     1535
    3264        4     1531     1530     1535
    3265        2     1532     1531     1478
    3266        3     1532     1531     1530
    3267        2     1478     1531     1530
    3268        4     1531     1532     1537
    3269        3     1531     1532     1533
    3270        4     1537     1532     1533
    3271        2     1534     1533     1479
    3272        3     1534     1533     1532
    3273        2     1479     1533     1532
    3274        3     1533     1534     1529
    3275        4     1533     1534     1536
    3276        4     1529     1534     1536
    3277        5     1530     1535     1631
    3278        5     1530     1535     1632
    3279        6     1631     1535     1632
    3280        5     1534     1536     1633
    3281        5     1534     1536     1634
    3282        6     1633     1536     1634
    3283        5     1532     1537     1635
    3284        7     1532     1537     1636
    3285        8     1635     1537     1636
    3286        2     1539     1538     1480
    3287        3     1539     1538     1543
    3288        2     1480     1538     1543
    3289        3     1538     1539     1540
    3290        4     1538     1539     1544
    3291        4     1540     1539     1544
    3292        2     1541     1540     1481
    3293        3     1541     1540     1539
    3294        2     1481     1540     1539
    3295        4     1540     1541     1546
    3296        3     1540     1541     1542
    3297        4     1546     1541     1542
    3298        2     1543     1542     1482
    3299        3     1543     1542     1541
    3300        2     1482     1542     1541
    3301        3     1542     1543     1538
    3302        4     1542     1543     1545
    3303        4     1538     1543     1545
    3304        5     1539     1544     1637
    3305        5     1539     1544     1638
    3306        6     1637     1544     1638
    3307        5     1543     1545     1639
    3308        5     1543     1545     1640
    3309        6     1639     1545     1640
    3310        5     1541     1546     1641
    3311        7     1541     1546     1642
    3312        8     1641     1546     1642
    3313        2     1548     1547     1483
    3314        3     1548     1547     1552
    3315        2     1483     1547     1552
    3316        3     1547     1548     1549
    3317        4     1547     1548     1553
    3318        4     1549     1548     1553
    3319        2     1550     1549     1484
    3320        3     1550     1549     1548
    3321        2     1484     1549     1548
    3322        4     1549     1550     1555
    3323        3     1549     1550     1551
    3324        4     1555     1550     1551
    3325        2     1552     1551     1485
    3326        3     1552     1551     1550
    3327        2     1485     1551     1550
    3328        3     1551     1552     1547
    3329        4     1551     1552     1554
    3330        4     1547     1552     1554
    3331        5     1548     1553     1643
    3332        5     1548     1553     1644
    3333        6     1643     1553     1644
    3334        5     1552     1554     1645
    3335        5     1552     1554     1646
    3336        6     1645     1554     1646
    3337        5     1550     1555     1647
    3338        7     1550     1555     1648
    3339        8     1647     1555     1648
    3340        2     1557     1556     1486
    3341        3     1557     1556     1561
    3342        2     1486     1556     1561
    3343        3     1556     1557     1558
    3344        4     1556     1557     1562
    3345        4     1558     1557     1562
    3346        2     1559     1558     1487
    3347        3     1559     1558     1557
    3348        2     1487     1558     1557
    3349        4     1558     1559     1564
    3350        3     1558     1559     1560
    3351        4     1564     1559     1560
    3352        2     1561     1560     1488
    3353        3     1561     1560     1559
    3354        2     1488     1560     1559
    3355        3     1560     1561     1556
    3356        4     1560     1561     1563
    3357        4     1556     1561     1563
    3358        5     1557     1562     1649
    3359        5     1557     1562     1650
    3360        6     1649     1562     1650
    3361        5     1561     1563     1651
    3362        5     1561     1563     1652
    3363        6     1651     1563     1652
    3364        5     1559     1564     1653
    3365        7     1559     1564     1654
    3366        8     1653     1564     1654
    3367        2     1566     1565     1489
    3368        3     1566     1565     1570
    3369        2     1489     1565     1570
    3370        3     1565     1566     1567
    3371        4     1565     1566     1571
    3372        4     1567     1566     1571
    3373        2     1568     1567     1490
    3374        3     1568     1567     1566
    3375        2     1490     1567     1566
    3376        4     1567     1568     1573
    3377        3     1567     1568     1569
    3378        4     1573     1568     1569
    3379        2     1570     1569     1491
    3380        3     1570     1569     1568
    3381        2     1491     1569     1568
    3382        3     1569     1570     1565
    3383        4     1569     1570     1572
    3384        4     1565     1570     1572
    3385        5     1566     1571     1655
    3386        5     1566     1571     1656
    3387        6     1655     1571     1656
    3388        5     1570     1572     1657
    3389        5     1570     1572     1658
    3390        6     1657     1572     1658
    3391        5     1568     1573     1659
    3392        7     1568     1573     1660
    3393        8     1659     1573     1660
    3394        2     1575     1574     1492
    3395        3     1575     1574     1579
    3396        2     1492     1574     1579
    3397        3     1574     1575     1576
    3398        4     1574     1575     1580
    3399        4     1576     1575     1580
    3400        2     1577     1576     1493
    3401        3     1577     1576     1575
    3402        2     1493     1576     1575
    3403        4     1576     1577     1582
    3404        3     1576     1577     1578
    3405        4     1582     1577     1578
    3406        2     1579     1578     1494
    3407        3     1579     1578     1577
    3408        2     1494     1578     1577
    3409        3     1578     1579     1574
    3410        4     1578     1579     1581
    3411        4     1574     1579     1581
    3412        5     1575     1580     1661
    3413        5     1575     1580     1662
    3414        6     1661     1580     1662
    3415        5     1579     1581     1663
    3416        5     1579     1581     1664
    3417        6     1663     1581     1664
    3418        5     1577     1582     1665
    3419        7     1577     1582     1666
    3420        8     1665     1582     1666
    3421        2     1584     1583     1495
    3422        3     1584     1583     1588
    3423        2     1495     1583     1588
    3424        3     1583     1584     1585
    3425        4     1583     1584     1589
    3426        4     1585     1584     1589
    3427        2     1586     1585     1496
    3428        3     1586     1585     1584
    3429        2     1496     1585     1584
    3430        4     1585     1586     1591
    3431        3     1585     1586     1587
    3432        4     1591     1586     1587
    3433        2     1588     1587     1497
    3434        3     1588     1587     1586
    3435        2     1497     1587     1586
    3436        3     1587     1588     1583
    3437        4     1587     1588     1590
    3438        4     1583     1588     1590
    3439        5     1584     1589     1667
    3440        5     1584     1589     1668
    3441        6     1667     1589     1668
    3442        5     1588     1590     1669
    3443        5     1588     1590     1670
    3444        6     1669     1590     1670
    3445        5     1586     1591     1671
    3446        7     1586     1591     1672
    3447        8     1671     1591     1672
    3448        2     1593     1592     1498
    3449        3     1593     1592     1597
    3450        2     1498     1592     1597
    3451        3     1592     1593     1594
    3452        4     1592     1593     1598
    3453        4     1594     1593     1598
    3454        2     1595     1594     1499
    3455        3     1595     1594     1593
    3456        2     1499     1594     1593
    3457        4     1594     1595     1600
    3458        3     1594     1595     1596
    3459        4     1600     1595     1596
    3460        2     1597     1596     1500
    3461        3     1597     1596     1595
    3462        2     1500     1596     1595
    3463        3     1596     1597     1592
    3464        4     1596     1597     1599
    3465        4     1592     1597     1599
    3466        5     1593     1598     1673
    3467        5     1593     1598     1674
    3468        6     1673     1598     1674
    3469        5     1597     1599     1675
    3470        5     1597     1599     1676
    3471        6     1675     1599     1676
    3472        5     1595     1600     1677
    3473        7     1595     1600     1678
    3474        8     1677     1600     1678
    3475        2     1602     1601     1501
    3476        3     1602     1601     1606
    3477        2     1501     1601     1606
    3478        3     1601     1602     1603
    3479        4     1601     1602     1607
    3480        4     1603     1602     1607
    3481        2     1604     1603     1502
    3482        3     1604     1603     1602
    3483        2     1502     1603     1602
    3484        4     1603     1604     1609
    3485        3     1603     1604     1605
    3486        4     1609     1604     1605
    3487        2     1606     1605     1503
    3488        3     1606     1605     1604
    3489        2     1503     1605     1604
    3490        3     1605     1606     1601
    3491        4     1605     1606     1608
    3492        4     1601     1606     1608
    3493        5     1602     1607     1679
    3494        5     1602     1607     1680
    3495        6     1679     1607     1680
    3496        5     1606     1608     1681
    3497        5     1606     1608     1682
    3498        6     1681     1608     1682
    3499        5     1604     1609     1683
    3500        7     1604     1609     1684
    3501        8     1683     1609     1684
    3502        2     1611     1610     1504
    3503        3     1611     1610     1615
    3504        2     1504     1610     1615
    3505        3     1610     1611     1612
    3506        4     1610     1611     1616
    3507        4     1612     1611     1616
    3508        2     1613     1612     1505
    3509        3     1613     1612     1611
    3510        2     1505     1612     1611
    3511        4     1612     1613     1618
    3512        3     1612     1613     1614
    3513        4     1618     1613     1614
    3514        2     1615     1614     1506
    3515        3     1615     1614     1613
    3516        2     1506     1614     1613
    3517        3     1614     1615     1610
    3518        4     1614     1615     1617
    3519        4     1610     1615     1617
    3520        5     1611     1616     1685
    3521        5     1611     1616     1686
    3522        6     1685     1616     1686
    3523        5     1615     1617     1687
    3524        5     1615     1617     1688
    3525        6     1687     1617     1688
    3526        5     1613     1618     1689
    3527        7     1613     1618     1690
    3528        8     1689     1618     1690
    3529        9     1695     1619     1517
    3530        9     1462     1620     1517
    3531        9      498     1621     1518
    3532        9     1465     1622     1518
    3533        9     1457     1623     1519
    3534        9     1696     1625     1526
    3535        9      495     1626     1526
    3536        9     1527     1627     1466
    3537        9     1527     1628      497
    3538        9     1459     1629     1528
    3539        9     1455     1631     1535
    3540        9      493     1632     1535
    3541        9     1536     1633     1465
    3542        9     1536     1634      498
    3543        9     1460     1635     1537
    3544        9     1456     1637     1544
    3545        9     1464     1638     1544
    3546        9     1545     1639      497
    3547        9     1545     1640     1466
    3548        9     1458     1641     1546
    3549        9     1553     1643      489
    3550        9     1553     1644     1454
    3551        9      984     1645     1554
    3552        9     1467     1646     1554
    3553        9     1555     1647     1461
    3554        9     1562     1649      490
    3555        9     1562     1650      971
    3556        9     1563     1651     1468
    3557        9     1563     1652      983
    3558        9     1564     1653     1463
    3559        9     1571     1655     1459
    3560        9     1571     1656      969
    3561        9     1572     1657     1467
    3562        9     1572     1658      984
    3563        9     1573     1659     1464
    3564        9     1580     1661     1460
    3565        9     1580     1662     1456
    3566        9     1581     1663      983
    3567        9     1581     1664     1468
    3568        9     1582     1665     1462
    3569        9     1589     1667      977
    3570        9     1589     1668     1458
    3571        9     1712     1669     1590
    3572        9     1469     1670     1590
    3573        9     1591     1671     1453
    3574        9     1598     1673      978
    3575        9     1598     1674     1701
    3576        9     1599     1675     1470
    3577        9     1599     1676     1711
    3578        9     1600     1677     1455
    3579        9     1607     1679     1463
    3580        9     1607     1680     1699
    3581        9     1608     1681     1469
    3582        9     1608     1682     1712
    3583        9     1609     1683     1456
    3584        9     1616     1685     1464
    3585        9     1616     1686     1460
    3586        9     1617     1687     1711
    3587        9     1617     1688     1470
    3588        9     1618     1689     1454
    3589       10     1695     1691     1217
    3590       10     1695     1691     1462
    3591       11     1695     1691     1507
    3592       10     1217     1691     1462
    3593       11     1217     1691     1507
    3594       11     1462     1691     1507
    3595       10     1454     1692      489
    3596       10     1454     1692      737
    3597       11     1454     1692     1508
    3598       10      489     1692      737
    3599       11      489     1692     1508
    3600       11      737     1692     1508
    3601       10        3     1693     1458
    3602       10        3     1693      977
    3603       11        3     1693     1509
    3604       10     1458     1693      977
    3605       11     1458     1693     1509
    3606       11      977     1693     1509
    3607       10     1456     1694     1460
    3608       10     1456     1694     1464
    3609       11     1456     1694     1510
    3610       10     1460     1694     1464
    3611       11     1460     1694     1510
    3612       11     1464     1694     1510
    3613        1     1619     1695     1414
    3614        1     1619     1695     1913
    3615        1     1619     1695     1691
    3616        1     1414     1695     1913
    3617        1     1414     1695     1691
    3618        1     1913     1695     1691
    3619        1     1625     1696     1886
    3620        1     1625     1696     1931
    3621        1     1625     1696     1934
    3622        1     1886     1696     1931
    3623        1     1886     1696     1934
    3624        1     1931     1696     1934
    3625        1     1873     1697     1408
    3626        1     1873     1697     1919
    3627        1     1873     1697      483
    3628        1     1408     1697     1919
    3629        1     1408     1697      483
    3630        1     1919     1697      483
    3631        1     1879     1698     1904
    3632        1     1879     1698     1925
    3633        1     1879     1698     1936
    3634        1     1904     1698     1925
    3635        1     1904     1698     1936
    3636        1     1925     1698     1936
    3637        1     1865     1699      917
    3638        1     1865     1699     1680
    3639        1     1865     1699      966
    3640        1      917     1699     1680
    3641        1      917     1699      966
    3642        1     1680     1699      966
    3643        1     1883     1700      923
    3644        1     1883     1700     1910
    3645        1     1883     1700     1935
    3646        1      923     1700     1910
    3647        1      923     1700     1935
    3648        1     1910     1700     1935
    3649        1     1871     1701     1897
    3650        1     1871     1701     1674
    3651        1     1871     1701     1207
    3652        1     1897     1701     1674
    3653        1     1897     1701     1207
    3654        1     1674     1701     1207
    3655        1     1877     1702     1903
    3656        1     1877     1702     1928
    3657        1     1877     1702     1936
    3658        1     1903     1702     1928
    3659        1     1903     1702     1936
    3660        1     1928     1702     1936
    3661        1      906     1703     1889
    3662        1      906     1703     1425
    3663        1      906     1703     1451
    3664        1     1889     1703     1425
    3665        1     1889     1703     1451
    3666        1     1425     1703     1451
    3667        1     1862     1704     1907
    3668        1     1862     1704     1431
    3669        1     1862     1704     1933
    3670        1     1907     1704     1431
    3671        1     1907     1704     1933
    3672        1     1431     1704     1933
    3673        1      900     1705     1895
    3674        1      900     1705     1921
    3675        1      900     1705      724
    3676        1     1895     1705     1921
    3677        1     1895     1705      724
    3678        1     1921     1705      724
    3679        1     1880     1706     1901
    3680        1     1880     1706     1927
    3681        1     1880     1706     1936
    3682        1     1901     1706     1927
    3683        1     1901     1706     1936
    3684        1     1927     1706     1936
    3685        1     1864     1707      902
    3686        1     1864     1707     1875
    3687        1     1864     1707      913
    3688        1      902     1707     1875
    3689        1      902     1707      913
    3690        1     1875     1707      913
    3691        1      895     1708     1869
    3692        1      895     1708      908
    3693        1      895     1708     1882
    3694        1     1869     1708      908
    3695        1     1869     1708     1882
    3696        1      908     1708     1882
    3697        1     1888     1709     1410
    3698        1     1888     1709     1899
    3699        1     1888     1709     1421
    3700        1     1410     1709     1899
    3701        1     1410     1709     1421
    3702        1     1899     1709     1421
    3703        1     1403     1710     1893
    3704        1     1403     1710     1416
    3705        1     1403     1710     1906
    3706        1     1893     1710     1416
    3707        1     1893     1710     1906
    3708        1     1416     1710     1906
    3709        1     1912     1711     1676
    3710        1     1912     1711     1923
    3711        1     1912     1711     1687
    3712        1     1676     1711     1923
    3713        1     1676     1711     1687
    3714        1     1923     1711     1687
    3715        1     1669     1712     1917
    3716        1     1669     1712     1682
    3717        1     1669     1712     1930
    3718        1     1917     1712     1682
    3719        1     1917     1712     1930
    3720        1     1682     1712     1930
    3721        2     1754     1753     1713
    3722        3     1754     1753     1758
    3723        2     1713     1753     1758
    3724        3     1753     1754     1755
    3725        4     1753     1754     1759
    3726        4     1755     1754     1759
    3727        2     1756     1755     1714
    3728        3     1756     1755     1754
    3729        2     1714     1755     1754
    3730        4     1755     1756     1761
    3731        3     1755     1756     1757
    3732        4     1761     1756     1757
    3733        2     1758     1757     1715
    3734        3     1758     1757     1756
    3735        2     1715     1757     1756
    3736        3     1757     1758     1753
    3737        4     1757     1758     1760
    3738        4     1753     1758     1760
    3739        5     1754     1759     1861
    3740        5     1754     1759     1862
    3741        6     1861     1759     1862
    3742        5     1758     1760     1863
    3743        5     1758     1760     1864
    3744        6     1863     1760     1864
    3745        5     1756     1761     1865
    3746        7     1756     1761     1866
    3747        8     1865     1761     1866
    3748        2     1763     1762     1716
    3749        3     1763     1762     1767
    3750        2     1716     1762     1767
    3751        3     1762     1763     1764
    3752        4     1762     1763     1768
    3753        4     1764     1763     1768
    3754        2     1765     1764     1717
    3755        3     1765     1764     1763
    3756        2     1717     1764     1763
    3757        4     1764     1765     1770
    3758        3     1764     1765     1766
    3759        4     1770     1765     1766
    3760        2     1767     1766     1718
    3761        3     1767     1766     1765
    3762        2     1718     1766     1765
    3763        3     1766     1767     1762
    3764        4     1766     1767     1769
    3765        4     1762     1767     1769
    3766        5     1763     1768     1867
    3767        5     1763     1768     1868
    3768        6     1867     1768     1868
    3769        5     1767     1769     1869
    3770        5     1767     1769     1870
    3771        6     1869     1769     1870
    3772        5     1765     1770     1871
    3773        7     1765     1770     1872
    3774        8     1871     1770     1872
    3775        2     1772     1771     1719
    3776        3     1772     1771     1776
    3777        2     1719     1771     1776
    3778        3     1771     1772     1773
    3779        4     1771     1772     1777
    3780        4     1773     1772     1777
    3781        2     1774     1773     1720
    3782        3     1774     1773     1772
    3783        2     1720     1773     1772
    3784        4     1773     1774     1779
    3785        3     1773     1774     1775
    3786        4     1779     1774     1775
    3787        2     1776     1775     1721
    3788        3     1776     1775     1774
    3789        2     1721     1775     1774
    3790        3     1775     1776     1771
    3791        4     1775     1776     1778
    3792        4     1771     1776     1778
    3793        5     1772     1777     1873
    3794        5     1772     1777     1874
    3795        6     1873     1777     1874
    3796        5     1776     1778     1875
    3797        5     1776     1778     1876
    3798        6     1875     1778     1876
    3799        5     1774     1779     1877
    3800        7     1774     1779     1878
    3801        8     1877     1779     1878
    3802        2     1781     1780     1722
    3803        3     1781     1780     1785
    3804        2     1722     1780     1785
    3805        3     1780     1781     1782
    3806        4     1780     1781     1786
    3807        4     1782     1781     1786
    3808        2     1783     1782     1723
    3809        3     1783     1782     1781
    3810        2     1723     1782     1781
    3811        4     1782     1783     1788
    3812        3     1782     1783     1784
    3813        4     1788     1783     1784
    3814        2     1785     1784     1724
    3815        3     1785     1784     1783
    3816        2     1724     1784     1783
    3817        3     1784     1785     1780
    3818        4     1784     1785     1787
    3819        4     1780     1785     1787
    3820        5     1781     1786     1879
    3821        5     1781     1786     1880
    3822        6     1879     1786     1880
    3823        5     1785     1787     1881
    3824        5     1785     1787     1882
    3825        6     1881     1787     1882
    3826        5     1783     1788     1883
    3827        7     1783     1788     1884
    3828        8     1883     1788     1884
    3829        2     1790     1789     1725
    3830        3     1790     1789     1794
    3831        2     1725     1789     1794
    3832        3     1789     1790     1791
    3833        4     1789     1790     1795
    3834        4     1791     1790     1795
    3835        2     1792     1791     1726
    3836        3     1792     1791     1790
    3837        2     1726     1791     1790
    3838        4     1791     1792     1797
    3839        3     1791     1792     1793
    3840        4     1797     1792     1793
    3841        2     1794     1793     1727
    3842        3     1794     1793     1792
    3843        2     1727     1793     1792
    3844        3     1793     1794     1789
    3845        4     1793     1794     1796
    3846        4     1789     1794     1796
    3847        5     1790     1795     1885
    3848        5     1790     1795     1886
    3849        6     1885     1795     1886
    3850        5     1794     1796     1887
    3851        5     1794     1796     1888
    3852        6     1887     1796     1888
    3853        5     1792     1797     1889
    3854        7     1792     1797     1890
    3855        8     1889     1797     1890
    3856        2     1799     1798     1728
    3857        3     1799     1798     1803
    3858        2     1728     1798     1803
    3859        3     1798     1799     1800
    3860        4     1798     1799     1804
[truncated: 390,517 more chars]
