# Supplementary material for: Machine Learning Models for Predicting Molecular Diffusion in Metal–Organic Frameworks Accounting for the Impact of Framework Flexibility
Source: Chem Mater. 2023 Nov 22;35(23):10156–68. doi: 10.1021/acs.chemmater.3c02321 (PMC10720339; doi:10.1021/acs.chemmater.3c02321)
Supplement: Supplementary file 2 — cm3c02321_si_002.zip [file cm3c02321_si_002.zip › SI_zip/DAFJOM.data]

Created on Thu Oct 28 21:30:18 2021 

        1600 atoms
        1872 bonds
        3360 angles
        3840 dihedrals
        2160 impropers

           7 atom types
          10 bond types
          19 angle types
           4 dihedral types
           1 improper types
           0.000000  33.233000 xlo xhi
           0.000000  28.780622 ylo yhi
           0.000000  30.673200 zlo zhi
         -16.616500   0.000000   0.000000 xy xz yz

Masses

    1    12.010700000 # C_R
    2    15.999400000 # O_2
    3    15.999400000 # O_3
    4    15.999400000 # O_2_z
    5     1.007940000 # H_
    6    24.305000000 # Mg6f3
    7    14.006700000 # N_R

Bond Coeffs

    1      462.655054        1.379256  # C_R C_R
    2      572.510195        1.366311  # C_R O_3
    3      391.669513        1.458000  # C_R C_R
    4      663.718927        1.345073  # C_R N_R
    5      714.557442        1.269010  # C_R O_2
    6      357.440381        1.081418  # C_R H_
    7      115.168086        2.279881  # O_2 Mg6f3
    8      559.995206        0.990254  # O_3 H_
    9      133.283415        2.171522  # O_2_z Mg6f3
   10      144.932547        2.183890  # Mg6f3 N_R

Angle Coeffs

    1              cosine/periodic      222.595017              -1               3 # C_R C_R C_R
    2              cosine/periodic      271.563462              -1               3 # C_R C_R O_3
    3              cosine/periodic      204.366560              -1               3 # C_R C_R C_R
    4              cosine/periodic      281.676258              -1               3 # C_R C_R N_R
    5              cosine/periodic      424.885146              -1               3 # N_R C_R N_R
    6              cosine/periodic      275.428492              -1               3 # C_R C_R O_2
    7              cosine/periodic      413.556852              -1               3 # O_2 C_R O_2
    8              cosine/periodic      114.578032              -1               3 # C_R C_R H_
    9              cosine/periodic      307.398705              -1               3 # C_R C_R N_R
   10              cosine/periodic      159.573934              -1               3 # H_ C_R N_R
   11              cosine/periodic       87.935125              -1               3 # C_R O_2 Mg6f3
   12                      fourier      181.607508        0.300235        0.267331        0.266745 # C_R O_3 H_
   13              cosine/periodic       49.823124              -1               3 # Mg6f3 O_2_z Mg6f3
   14              cosine/periodic      157.221412               1               4 # O_2 Mg6f3 O_2
   15              cosine/periodic      185.062757               1               4 # O_2 Mg6f3 N_R
   16              cosine/periodic      168.634695               1               4 # O_2 Mg6f3 O_2_z
   17              cosine/periodic      199.538952               1               4 # N_R Mg6f3 O_2_z
   18              cosine/periodic       92.336630              -1               3 # Mg6f3 N_R C_R
   19              cosine/periodic      240.001032              -1               3 # C_R N_R C_R

Dihedral Coeffs

    1        1.497136              -1               2 # C_R C_R C_R C_R
    2        0.833333               1               2 # C_R C_R O_3 H_
    3        0.555556              -1               2 # C_R C_R C_R N_R
    4        2.245703              -1               2 # C_R C_R N_R C_R

Improper Coeffs

    1        2.000000        1.000000       -1.000000        0.000000               0 # C_R C_R C_R O_3

Pair Coeffs

    1        0.105000        3.430851 # C_R C_R
    2        0.060000        3.118146 # O_2 O_2
    3        0.060000        3.118146 # O_3 O_3
    4        0.060000        3.118146 # O_2_z O_2_z
    5        0.044000        2.571134 # H_ H_
    6        0.111000        2.691405 # Mg6f3 Mg6f3
    7        0.069000        3.260689 # N_R N_R

Atoms

       1      444        1     0.00000    7.11103    0.50510    0.48310
       2      444        1     0.00000   12.62356    5.90578    0.48310
       3      444        1     0.00000    5.19016    7.97943    0.48310
       4      444        1     0.00000    1.19722   13.88521    8.15140
       5      444        1     0.00000   -4.31531    8.48453    8.15140
       6      444        1     0.00000    3.11809    6.41088    8.15140
       7      444        1     0.00000   -3.11809    6.41088   14.85350
       8      444        1     0.00000   -1.19722   13.88521   14.85350
       9      444        1     0.00000    4.31531    8.48453   14.85350
      10      444        1     0.00000   11.42634    7.97943    7.18520
      11      444        1     0.00000    9.50547    0.50510    7.18520
      12      444        1     0.00000    3.99294    5.90578    7.18520
      13      444        1     0.00000    1.19722   13.88521   14.85350
      14      444        1     0.00000   -4.31531    8.48453   14.85350
      15      444        1     0.00000    3.11809    6.41088   14.85350
      16      444        1     0.00000    7.11103    0.50510    7.18520
      17      444        1     0.00000   12.62356    5.90578    7.18520
      18      444        1     0.00000    5.19016    7.97943    7.18520
      19      444        1     0.00000   11.42634    7.97943    0.48310
      20      444        1     0.00000    9.50547    0.50510    0.48310
      21      444        1     0.00000    3.99294    5.90578    0.48310
      22      444        1     0.00000   -3.11809    6.41088    8.15140
      23      444        1     0.00000   -1.19722   13.88521    8.15140
      24      444        1     0.00000    4.31531    8.48453    8.15140
      25      444        1     0.00000    2.48126    1.43256    3.83415
      26      444        1     0.00000    1.16897    0.67491    3.83415
      27      444        1     0.00000   14.13524    1.43256    3.83415
      28      444        1     0.00000   15.44753    0.67491    3.83415
      29      444        1     0.00000    8.30825   11.52520    3.83415
      30      444        1     0.00000    8.30825   13.04050    3.83415
      31      444        1     0.00000    5.82699   12.95776   11.50245
      32      444        1     0.00000    7.13928   13.71541   11.50245
      33      444        1     0.00000   -5.82699   12.95776   11.50245
      34      444        1     0.00000   -7.13928   13.71541   11.50245
      35      444        1     0.00000    0.00000    2.86511   11.50245
      36      444        1     0.00000    0.00000    1.34981   11.50245
      37      444        1     0.00000    8.30825    2.08947    2.00603
      38      444        1     0.00000    8.30825    1.00876    0.96160
      39      444        1     0.00000   10.65284    6.15042    2.00603
      40      444        1     0.00000   11.58876    6.69078    0.96160
      41      444        1     0.00000    5.96366    6.15042    2.00603
      42      444        1     0.00000    5.02774    6.69078    0.96160
      43      444        1     0.00000    0.00000   12.30084    9.67433
      44      444        1     0.00000    0.00000   13.38155    8.62990
      45      444        1     0.00000   -2.34459    8.23989    9.67433
      46      444        1     0.00000   -3.28051    7.69954    8.62990
      47      444        1     0.00000    2.34459    8.23989    9.67433
      48      444        1     0.00000    3.28051    7.69954    8.62990
      49      444        1     0.00000   -2.34459    8.23989   13.33057
      50      444        1     0.00000   -3.28051    7.69954   14.37500
      51      444        1     0.00000    0.00000   12.30084   13.33057
      52      444        1     0.00000    0.00000   13.38155   14.37500
      53      444        1     0.00000    2.34459    8.23989   13.33057
      54      444        1     0.00000    3.28051    7.69954   14.37500
      55      444        1     0.00000   10.65284    6.15042    5.66227
      56      444        1     0.00000   11.58876    6.69078    6.70670
      57      444        1     0.00000    8.30825    2.08947    5.66227
      58      444        1     0.00000    8.30825    1.00876    6.70670
      59      444        1     0.00000    5.96366    6.15042    5.66227
      60      444        1     0.00000    5.02774    6.69078    6.70670
      61      444        1     0.00000    3.61160    3.44936    3.83415
      62      444        1     0.00000    2.42684    2.78165    3.83415
      63      444        1     0.00000   11.82347    1.40306    3.83415
      64      444        1     0.00000   12.99410    0.71088    3.83415
      65      444        1     0.00000    9.48968    9.53790    3.83415
      66      444        1     0.00000    9.50381   10.89778    3.83415
      67      444        1     0.00000    4.69665   10.94095   11.50245
      68      444        1     0.00000    5.88141   11.60866   11.50245
      69      444        1     0.00000   -3.51522   12.98726   11.50245
      70      444        1     0.00000   -4.68585   13.67943   11.50245
      71      444        1     0.00000   -1.18143    4.85241   11.50245
      72      444        1     0.00000   -1.19556    3.49253   11.50245
      73      444        1     0.00000    1.18143    4.85241   11.50245
      74      444        1     0.00000    1.19556    3.49253   11.50245
      75      444        1     0.00000   -4.69665   10.94095   11.50245
      76      444        1     0.00000   -5.88141   11.60866   11.50245
      77      444        1     0.00000    3.51522   12.98726   11.50245
      78      444        1     0.00000    4.68585   13.67943   11.50245
      79      444        1     0.00000    7.12682    9.53790    3.83415
      80      444        1     0.00000    7.11269   10.89778    3.83415
      81      444        1     0.00000   13.00490    3.44936    3.83415
      82      444        1     0.00000   14.18966    2.78165    3.83415
      83      444        1     0.00000    4.79303    1.40306    3.83415
      84      444        1     0.00000    3.62240    0.71088    3.83415
      85      444        2     0.00000    7.18747    2.51687    2.39956
      86      444        3     0.00000    5.86646    0.93969    0.82971
      87      444        2     0.00000   10.84310    4.96610    2.39956
      88      444        3     0.00000   12.86948    4.61066    0.82971
      89      444        2     0.00000    6.89419    6.90735    2.39956
      90      444        3     0.00000    6.18882    8.83997    0.82971
      91      444        2     0.00000    1.12078   11.87345   10.06786
      92      444        3     0.00000    2.44179   13.45062    8.49801
      93      444        2     0.00000   -2.53485    9.42421   10.06786
      94      444        3     0.00000   -4.56123    9.77966    8.49801
      95      444        2     0.00000    1.41406    7.48296   10.06786
      96      444        3     0.00000    2.11943    5.55034    8.49801
      97      444        2     0.00000   -1.41406    7.48296   12.93704
      98      444        3     0.00000   -2.11943    5.55034   14.50689
      99      444        2     0.00000   -1.12078   11.87345   12.93704
     100      444        3     0.00000   -2.44179   13.45062   14.50689
     101      444        2     0.00000    2.53485    9.42421   12.93704
     102      444        3     0.00000    4.56123    9.77966   14.50689
     103      444        2     0.00000    9.72231    6.90735    5.26874
     104      444        3     0.00000   10.42768    8.83997    6.83859
     105      444        2     0.00000    9.42903    2.51687    5.26874
     106      444        3     0.00000   10.75004    0.93969    6.83859
     107      444        2     0.00000    5.77340    4.96610    5.26874
     108      444        3     0.00000    3.74702    4.61066    6.83859
     109      444        2     0.00000    1.12078   11.87345   12.93704
     110      444        3     0.00000    2.44179   13.45062   14.50689
     111      444        2     0.00000   -2.53485    9.42421   12.93704
     112      444        3     0.00000   -4.56123    9.77966   14.50689
     113      444        2     0.00000    1.41406    7.48296   12.93704
     114      444        3     0.00000    2.11943    5.55034   14.50689
     115      444        2     0.00000    7.18747    2.51687    5.26874
     116      444        3     0.00000    5.86646    0.93969    6.83859
     117      444        2     0.00000   10.84310    4.96610    5.26874
     118      444        3     0.00000   12.86948    4.61066    6.83859
     119      444        2     0.00000    6.89419    6.90735    5.26874
     120      444        3     0.00000    6.18882    8.83997    6.83859
     121      444        2     0.00000    9.72231    6.90735    2.39956
     122      444        3     0.00000   10.42768    8.83997    0.82971
     123      444        2     0.00000    9.42903    2.51687    2.39956
     124      444        3     0.00000   10.75004    0.93969    0.82971
     125      444        2     0.00000    5.77340    4.96610    2.39956
     126      444        3     0.00000    3.74702    4.61066    0.82971
     127      444        2     0.00000   -1.41406    7.48296   10.06786
     128      444        3     0.00000   -2.11943    5.55034    8.49801
     129      444        2     0.00000   -1.12078   11.87345   10.06786
     130      444        3     0.00000   -2.44179   13.45062    8.49801
     131      444        2     0.00000    2.53485    9.42421   10.06786
     132      444        3     0.00000    4.56123    9.77966    8.49801
     133      444        4     0.00000    8.30833    4.79672    3.83415
     134      444        4     0.00000   -0.00008    9.59359   11.50245
     135      444        5     0.00000    5.93209    1.53113    1.39410
     136      444        5     0.00000   12.32446    4.37178    1.39410
     137      444        5     0.00000    6.66820    8.48741    1.39410
     138      444        5     0.00000    2.37616   12.85918    9.06240
     139      444        5     0.00000   -4.01621   10.01853    9.06240
     140      444        5     0.00000    1.64005    5.90291    9.06240
     141      444        5     0.00000   -1.64005    5.90291   13.94250
     142      444        5     0.00000   -2.37616   12.85918   13.94250
     143      444        5     0.00000    4.01621   10.01853   13.94250
     144      444        5     0.00000    9.94830    8.48741    6.27420
     145      444        5     0.00000   10.68441    1.53113    6.27420
     146      444        5     0.00000    4.29204    4.37178    6.27420
     147      444        5     0.00000    2.37616   12.85918   13.94250
     148      444        5     0.00000   -4.01621   10.01853   13.94250
     149      444        5     0.00000    1.64005    5.90291   13.94250
     150      444        5     0.00000    5.93209    1.53113    6.27420
     151      444        5     0.00000   12.32446    4.37178    6.27420
     152      444        5     0.00000    6.66820    8.48741    6.27420
     153      444        5     0.00000    9.94830    8.48741    1.39410
     154      444        5     0.00000   10.68441    1.53113    1.39410
     155      444        5     0.00000    4.29204    4.37178    1.39410
     156      444        5     0.00000   -1.64005    5.90291    9.06240
     157      444        5     0.00000   -2.37616   12.85918    9.06240
     158      444        5     0.00000    4.01621   10.01853    9.06240
     159      444        5     0.00000    3.62987    4.37897    3.83415
     160      444        5     0.00000    1.61595    3.23350    3.83415
     161      444        5     0.00000   11.00926    0.95408    3.83415
     162      444        5     0.00000    4.69998   14.17302    3.83415
     163      444        5     0.00000   10.28561    9.05726    3.83415
     164      444        5     0.00000   -6.31593   11.37410    3.83415
     165      444        5     0.00000    4.67838   10.01134   11.50245
     166      444        5     0.00000    6.69230   11.15681   11.50245
     167      444        5     0.00000   -2.70101   13.43623   11.50245
     168      444        5     0.00000    3.60827    0.21729   11.50245
     169      444        5     0.00000   -1.97736    5.33305   11.50245
     170      444        5     0.00000   14.62418    3.01621   11.50245
     171      444        5     0.00000    1.97736    5.33305   11.50245
     172      444        5     0.00000    1.99232    3.01621   11.50245
     173      444        5     0.00000   -4.67838   10.01134   11.50245
     174      444        5     0.00000    9.92420   11.15681   11.50245
     175      444        5     0.00000    2.70101   13.43623   11.50245
     176      444        5     0.00000   13.00823    0.21729   11.50245
     177      444        5     0.00000    6.33089    9.05726    3.83415
     178      444        5     0.00000    6.31593   11.37410    3.83415
     179      444        5     0.00000   12.98663    4.37897    3.83415
     180      444        5     0.00000   -1.61595    3.23350    3.83415
     181      444        5     0.00000    5.60724    0.95408    3.83415
     182      444        5     0.00000   -4.69998   14.17302    3.83415
     183      444        6     0.00000    6.60597    3.81386    3.83415
     184      444        6     0.00000   10.01069    3.81386    3.83415
     185      444        6     0.00000    8.30833    6.76244    3.83415
     186      444        6     0.00000    1.70228   10.57645   11.50245
     187      444        6     0.00000   -1.70244   10.57645   11.50245
     188      444        6     0.00000   -0.00008    7.62787   11.50245
     189      444        7     0.00000    4.75190    2.74351    3.83415
     190      444        7     0.00000   11.86460    2.74351    3.83415
     191      444        7     0.00000    8.30825    8.90329    3.83415
     192      444        7     0.00000    3.55635   11.64680   11.50245
     193      444        7     0.00000   -3.55635   11.64680   11.50245
     194      444        7     0.00000    0.00000    5.48703   11.50245
     195      444        7     0.00000    0.00000    1.35845    3.83415
     196      444        7     0.00000    7.13180   13.71109    3.83415
     197      444        7     0.00000   -7.13180   13.71109    3.83415
     198      444        7     0.00000    8.30825   13.03187   11.50245
     199      444        7     0.00000    1.17645    0.67922   11.50245
     200      444        7     0.00000   15.44005    0.67922   11.50245
     201      444        1     0.00000    7.11103    0.50510   15.81970
     202      444        1     0.00000   12.62356    5.90578   15.81970
     203      444        1     0.00000    5.19016    7.97943   15.81970
     204      444        1     0.00000    1.19722   13.88521   23.48800
     205      444        1     0.00000   -4.31531    8.48453   23.48800
     206      444        1     0.00000    3.11809    6.41088   23.48800
     207      444        1     0.00000   -3.11809    6.41088   30.19010
     208      444        1     0.00000   -1.19722   13.88521   30.19010
     209      444        1     0.00000    4.31531    8.48453   30.19010
     210      444        1     0.00000   11.42634    7.97943   22.52180
     211      444        1     0.00000    9.50547    0.50510   22.52180
     212      444        1     0.00000    3.99294    5.90578   22.52180
     213      444        1     0.00000    1.19722   13.88521   30.19010
     214      444        1     0.00000   -4.31531    8.48453   30.19010
     215      444        1     0.00000    3.11809    6.41088   30.19010
     216      444        1     0.00000    7.11103    0.50510   22.52180
     217      444        1     0.00000   12.62356    5.90578   22.52180
     218      444        1     0.00000    5.19016    7.97943   22.52180
     219      444        1     0.00000   11.42634    7.97943   15.81970
     220      444        1     0.00000    9.50547    0.50510   15.81970
     221      444        1     0.00000    3.99294    5.90578   15.81970
     222      444        1     0.00000   -3.11809    6.41088   23.48800
     223      444        1     0.00000   -1.19722   13.88521   23.48800
     224      444        1     0.00000    4.31531    8.48453   23.48800
     225      444        1     0.00000    2.48126    1.43256   19.17075
     226      444        1     0.00000    1.16897    0.67491   19.17075
     227      444        1     0.00000   14.13524    1.43256   19.17075
     228      444        1     0.00000   15.44753    0.67491   19.17075
     229      444        1     0.00000    8.30825   11.52520   19.17075
     230      444        1     0.00000    8.30825   13.04050   19.17075
     231      444        1     0.00000    5.82699   12.95776   26.83905
     232      444        1     0.00000    7.13928   13.71541   26.83905
     233      444        1     0.00000   -5.82699   12.95776   26.83905
     234      444        1     0.00000   -7.13928   13.71541   26.83905
     235      444        1     0.00000    0.00000    2.86511   26.83905
     236      444        1     0.00000    0.00000    1.34981   26.83905
     237      444        1     0.00000    8.30825    2.08947   17.34263
     238      444        1     0.00000    8.30825    1.00876   16.29820
     239      444        1     0.00000   10.65284    6.15042   17.34263
     240      444        1     0.00000   11.58876    6.69078   16.29820
     241      444        1     0.00000    5.96366    6.15042   17.34263
     242      444        1     0.00000    5.02774    6.69078   16.29820
     243      444        1     0.00000    0.00000   12.30084   25.01093
     244      444        1     0.00000    0.00000   13.38155   23.96650
     245      444        1     0.00000   -2.34459    8.23989   25.01093
     246      444        1     0.00000   -3.28051    7.69954   23.96650
     247      444        1     0.00000    2.34459    8.23989   25.01093
     248      444        1     0.00000    3.28051    7.69954   23.96650
     249      444        1     0.00000   -2.34459    8.23989   28.66717
     250      444        1     0.00000   -3.28051    7.69954   29.71160
     251      444        1     0.00000    0.00000   12.30084   28.66717
     252      444        1     0.00000    0.00000   13.38155   29.71160
     253      444        1     0.00000    2.34459    8.23989   28.66717
     254      444        1     0.00000    3.28051    7.69954   29.71160
     255      444        1     0.00000   10.65284    6.15042   20.99887
     256      444        1     0.00000   11.58876    6.69078   22.04330
     257      444        1     0.00000    8.30825    2.08947   20.99887
     258      444        1     0.00000    8.30825    1.00876   22.04330
     259      444        1     0.00000    5.96366    6.15042   20.99887
     260      444        1     0.00000    5.02774    6.69078   22.04330
     261      444        1     0.00000    3.61160    3.44936   19.17075
     262      444        1     0.00000    2.42684    2.78165   19.17075
     263      444        1     0.00000   11.82347    1.40306   19.17075
     264      444        1     0.00000   12.99410    0.71088   19.17075
     265      444        1     0.00000    9.48968    9.53790   19.17075
     266      444        1     0.00000    9.50381   10.89778   19.17075
     267      444        1     0.00000    4.69665   10.94095   26.83905
     268      444        1     0.00000    5.88141   11.60866   26.83905
     269      444        1     0.00000   -3.51522   12.98726   26.83905
     270      444        1     0.00000   -4.68585   13.67943   26.83905
     271      444        1     0.00000   -1.18143    4.85241   26.83905
     272      444        1     0.00000   -1.19556    3.49253   26.83905
     273      444        1     0.00000    1.18143    4.85241   26.83905
     274      444        1     0.00000    1.19556    3.49253   26.83905
     275      444        1     0.00000   -4.69665   10.94095   26.83905
     276      444        1     0.00000   -5.88141   11.60866   26.83905
     277      444        1     0.00000    3.51522   12.98726   26.83905
     278      444        1     0.00000    4.68585   13.67943   26.83905
     279      444        1     0.00000    7.12682    9.53790   19.17075
     280      444        1     0.00000    7.11269   10.89778   19.17075
     281      444        1     0.00000   13.00490    3.44936   19.17075
     282      444        1     0.00000   14.18966    2.78165   19.17075
     283      444        1     0.00000    4.79303    1.40306   19.17075
     284      444        1     0.00000    3.62240    0.71088   19.17075
     285      444        2     0.00000    7.18747    2.51687   17.73616
     286      444        3     0.00000    5.86646    0.93969   16.16631
     287      444        2     0.00000   10.84310    4.96610   17.73616
     288      444        3     0.00000   12.86948    4.61066   16.16631
     289      444        2     0.00000    6.89419    6.90735   17.73616
     290      444        3     0.00000    6.18882    8.83997   16.16631
     291      444        2     0.00000    1.12078   11.87345   25.40446
     292      444        3     0.00000    2.44179   13.45062   23.83461
     293      444        2     0.00000   -2.53485    9.42421   25.40446
     294      444        3     0.00000   -4.56123    9.77966   23.83461
     295      444        2     0.00000    1.41406    7.48296   25.40446
     296      444        3     0.00000    2.11943    5.55034   23.83461
     297      444        2     0.00000   -1.41406    7.48296   28.27364
     298      444        3     0.00000   -2.11943    5.55034   29.84349
     299      444        2     0.00000   -1.12078   11.87345   28.27364
     300      444        3     0.00000   -2.44179   13.45062   29.84349
     301      444        2     0.00000    2.53485    9.42421   28.27364
     302      444        3     0.00000    4.56123    9.77966   29.84349
     303      444        2     0.00000    9.72231    6.90735   20.60534
     304      444        3     0.00000   10.42768    8.83997   22.17519
     305      444        2     0.00000    9.42903    2.51687   20.60534
     306      444        3     0.00000   10.75004    0.93969   22.17519
     307      444        2     0.00000    5.77340    4.96610   20.60534
     308      444        3     0.00000    3.74702    4.61066   22.17519
     309      444        2     0.00000    1.12078   11.87345   28.27364
     310      444        3     0.00000    2.44179   13.45062   29.84349
     311      444        2     0.00000   -2.53485    9.42421   28.27364
     312      444        3     0.00000   -4.56123    9.77966   29.84349
     313      444        2     0.00000    1.41406    7.48296   28.27364
     314      444        3     0.00000    2.11943    5.55034   29.84349
     315      444        2     0.00000    7.18747    2.51687   20.60534
     316      444        3     0.00000    5.86646    0.93969   22.17519
     317      444        2     0.00000   10.84310    4.96610   20.60534
     318      444        3     0.00000   12.86948    4.61066   22.17519
     319      444        2     0.00000    6.89419    6.90735   20.60534
     320      444        3     0.00000    6.18882    8.83997   22.17519
     321      444        2     0.00000    9.72231    6.90735   17.73616
     322      444        3     0.00000   10.42768    8.83997   16.16631
     323      444        2     0.00000    9.42903    2.51687   17.73616
     324      444        3     0.00000   10.75004    0.93969   16.16631
     325      444        2     0.00000    5.77340    4.96610   17.73616
     326      444        3     0.00000    3.74702    4.61066   16.16631
     327      444        2     0.00000   -1.41406    7.48296   25.40446
     328      444        3     0.00000   -2.11943    5.55034   23.83461
     329      444        2     0.00000   -1.12078   11.87345   25.40446
     330      444        3     0.00000   -2.44179   13.45062   23.83461
     331      444        2     0.00000    2.53485    9.42421   25.40446
     332      444        3     0.00000    4.56123    9.77966   23.83461
     333      444        4     0.00000    8.30833    4.79672   19.17075
     334      444        4     0.00000   -0.00008    9.59359   26.83905
     335      444        5     0.00000    5.93209    1.53113   16.73070
     336      444        5     0.00000   12.32446    4.37178   16.73070
     337      444        5     0.00000    6.66820    8.48741   16.73070
     338      444        5     0.00000    2.37616   12.85918   24.39900
     339      444        5     0.00000   -4.01621   10.01853   24.39900
     340      444        5     0.00000    1.64005    5.90291   24.39900
     341      444        5     0.00000   -1.64005    5.90291   29.27910
     342      444        5     0.00000   -2.37616   12.85918   29.27910
     343      444        5     0.00000    4.01621   10.01853   29.27910
     344      444        5     0.00000    9.94830    8.48741   21.61080
     345      444        5     0.00000   10.68441    1.53113   21.61080
     346      444        5     0.00000    4.29204    4.37178   21.61080
     347      444        5     0.00000    2.37616   12.85918   29.27910
     348      444        5     0.00000   -4.01621   10.01853   29.27910
     349      444        5     0.00000    1.64005    5.90291   29.27910
     350      444        5     0.00000    5.93209    1.53113   21.61080
     351      444        5     0.00000   12.32446    4.37178   21.61080
     352      444        5     0.00000    6.66820    8.48741   21.61080
     353      444        5     0.00000    9.94830    8.48741   16.73070
     354      444        5     0.00000   10.68441    1.53113   16.73070
     355      444        5     0.00000    4.29204    4.37178   16.73070
     356      444        5     0.00000   -1.64005    5.90291   24.39900
     357      444        5     0.00000   -2.37616   12.85918   24.39900
     358      444        5     0.00000    4.01621   10.01853   24.39900
     359      444        5     0.00000    3.62987    4.37897   19.17075
     360      444        5     0.00000    1.61595    3.23350   19.17075
     361      444        5     0.00000   11.00926    0.95408   19.17075
     362      444        5     0.00000    4.69998   14.17302   19.17075
     363      444        5     0.00000   10.28561    9.05726   19.17075
     364      444        5     0.00000   -6.31593   11.37410   19.17075
     365      444        5     0.00000    4.67838   10.01134   26.83905
     366      444        5     0.00000    6.69230   11.15681   26.83905
     367      444        5     0.00000   -2.70101   13.43623   26.83905
     368      444        5     0.00000    3.60827    0.21729   26.83905
     369      444        5     0.00000   -1.97736    5.33305   26.83905
     370      444        5     0.00000   14.62418    3.01621   26.83905
     371      444        5     0.00000    1.97736    5.33305   26.83905
     372      444        5     0.00000    1.99232    3.01621   26.83905
     373      444        5     0.00000   -4.67838   10.01134   26.83905
     374      444        5     0.00000    9.92420   11.15681   26.83905
     375      444        5     0.00000    2.70101   13.43623   26.83905
     376      444        5     0.00000   13.00823    0.21729   26.83905
     377      444        5     0.00000    6.33089    9.05726   19.17075
     378      444        5     0.00000    6.31593   11.37410   19.17075
     379      444        5     0.00000   12.98663    4.37897   19.17075
     380      444        5     0.00000   -1.61595    3.23350   19.17075
     381      444        5     0.00000    5.60724    0.95408   19.17075
     382      444        5     0.00000   -4.69998   14.17302   19.17075
     383      444        6     0.00000    6.60597    3.81386   19.17075
     384      444        6     0.00000   10.01069    3.81386   19.17075
     385      444        6     0.00000    8.30833    6.76244   19.17075
     386      444        6     0.00000    1.70228   10.57645   26.83905
     387      444        6     0.00000   -1.70244   10.57645   26.83905
     388      444        6     0.00000   -0.00008    7.62787   26.83905
     389      444        7     0.00000    4.75190    2.74351   19.17075
     390      444        7     0.00000   11.86460    2.74351   19.17075
     391      444        7     0.00000    8.30825    8.90329   19.17075
     392      444        7     0.00000    3.55635   11.64680   26.83905
     393      444        7     0.00000   -3.55635   11.64680   26.83905
     394      444        7     0.00000    0.00000    5.48703   26.83905
     395      444        7     0.00000    0.00000    1.35845   19.17075
     396      444        7     0.00000    7.13180   13.71109   19.17075
     397      444        7     0.00000   -7.13180   13.71109   19.17075
     398      444        7     0.00000    8.30825   13.03187   26.83905
     399      444        7     0.00000    1.17645    0.67922   26.83905
     400      444        7     0.00000   15.44005    0.67922   26.83905
     401      444        1     0.00000   -1.19722   14.89541    0.48310
     402      444        1     0.00000    4.31531   20.29609    0.48310
     403      444        1     0.00000   -3.11809   22.36974    0.48310
     404      444        1     0.00000   -7.11103   28.27552    8.15140
     405      444        1     0.00000  -12.62356   22.87484    8.15140
     406      444        1     0.00000   -5.19016   20.80119    8.15140
     407      444        1     0.00000  -11.42634   20.80119   14.85350
     408      444        1     0.00000   -9.50547   28.27552   14.85350
     409      444        1     0.00000   -3.99294   22.87484   14.85350
     410      444        1     0.00000    3.11809   22.36974    7.18520
     411      444        1     0.00000    1.19722   14.89541    7.18520
     412      444        1     0.00000   -4.31531   20.29609    7.18520
     413      444        1     0.00000   -7.11103   28.27552   14.85350
     414      444        1     0.00000  -12.62356   22.87484   14.85350
     415      444        1     0.00000   -5.19016   20.80119   14.85350
     416      444        1     0.00000   -1.19722   14.89541    7.18520
     417      444        1     0.00000    4.31531   20.29609    7.18520
     418      444        1     0.00000   -3.11809   22.36974    7.18520
     419      444        1     0.00000    3.11809   22.36974    0.48310
     420      444        1     0.00000    1.19722   14.89541    0.48310
     421      444        1     0.00000   -4.31531   20.29609    0.48310
     422      444        1     0.00000  -11.42634   20.80119    8.15140
     423      444        1     0.00000   -9.50547   28.27552    8.15140
     424      444        1     0.00000   -3.99294   22.87484    8.15140
     425      444        1     0.00000   -5.82699   15.82287    3.83415
     426      444        1     0.00000   -7.13928   15.06522    3.83415
     427      444        1     0.00000    5.82699   15.82287    3.83415
     428      444        1     0.00000    7.13928   15.06522    3.83415
     429      444        1     0.00000    0.00000   25.91551    3.83415
     430      444        1     0.00000    0.00000   27.43081    3.83415
     431      444        1     0.00000   -2.48126   27.34807   11.50245
     432      444        1     0.00000   -1.16897   28.10572   11.50245
     433      444        1     0.00000  -14.13524   27.34807   11.50245
     434      444        1     0.00000  -15.44753   28.10572   11.50245
     435      444        1     0.00000   -8.30825   17.25542   11.50245
     436      444        1     0.00000   -8.30825   15.74012   11.50245
     437      444        1     0.00000    0.00000   16.47978    2.00603
     438      444        1     0.00000    0.00000   15.39907    0.96160
     439      444        1     0.00000    2.34459   20.54073    2.00603
     440      444        1     0.00000    3.28051   21.08109    0.96160
     441      444        1     0.00000   -2.34459   20.54073    2.00603
     442      444        1     0.00000   -3.28051   21.08109    0.96160
     443      444        1     0.00000   -8.30825   26.69115    9.67433
     444      444        1     0.00000   -8.30825   27.77186    8.62990
     445      444        1     0.00000  -10.65284   22.63020    9.67433
     446      444        1     0.00000  -11.58876   22.08985    8.62990
     447      444        1     0.00000   -5.96366   22.63020    9.67433
     448      444        1     0.00000   -5.02774   22.08985    8.62990
     449      444        1     0.00000  -10.65284   22.63020   13.33057
     450      444        1     0.00000  -11.58876   22.08985   14.37500
     451      444        1     0.00000   -8.30825   26.69115   13.33057
     452      444        1     0.00000   -8.30825   27.77186   14.37500
     453      444        1     0.00000   -5.96366   22.63020   13.33057
     454      444        1     0.00000   -5.02774   22.08985   14.37500
     455      444        1     0.00000    2.34459   20.54073    5.66227
     456      444        1     0.00000    3.28051   21.08109    6.70670
     457      444        1     0.00000    0.00000   16.47978    5.66227
     458      444        1     0.00000    0.00000   15.39907    6.70670
     459      444        1     0.00000   -2.34459   20.54073    5.66227
     460      444        1     0.00000   -3.28051   21.08109    6.70670
     461      444        1     0.00000   -4.69665   17.83967    3.83415
     462      444        1     0.00000   -5.88141   17.17196    3.83415
     463      444        1     0.00000    3.51522   15.79337    3.83415
     464      444        1     0.00000    4.68585   15.10119    3.83415
     465      444        1     0.00000    1.18143   23.92821    3.83415
     466      444        1     0.00000    1.19556   25.28809    3.83415
     467      444        1     0.00000   -3.61160   25.33126   11.50245
     468      444        1     0.00000   -2.42684   25.99898   11.50245
     469      444        1     0.00000  -11.82347   27.37757   11.50245
     470      444        1     0.00000  -12.99410   28.06974   11.50245
     471      444        1     0.00000   -9.48968   19.24272   11.50245
     472      444        1     0.00000   -9.50381   17.88284   11.50245
     473      444        1     0.00000   -7.12682   19.24272   11.50245
     474      444        1     0.00000   -7.11269   17.88284   11.50245
     475      444        1     0.00000  -13.00490   25.33126   11.50245
     476      444        1     0.00000  -14.18966   25.99898   11.50245
     477      444        1     0.00000   -4.79303   27.37757   11.50245
     478      444        1     0.00000   -3.62240   28.06974   11.50245
     479      444        1     0.00000   -1.18143   23.92821    3.83415
     480      444        1     0.00000   -1.19556   25.28809    3.83415
     481      444        1     0.00000    4.69665   17.83967    3.83415
     482      444        1     0.00000    5.88141   17.17196    3.83415
     483      444        1     0.00000   -3.51522   15.79337    3.83415
     484      444        1     0.00000   -4.68585   15.10119    3.83415
     485      444        2     0.00000   -1.12078   16.90718    2.39956
     486      444        3     0.00000   -2.44179   15.33000    0.82971
     487      444        2     0.00000    2.53485   19.35641    2.39956
     488      444        3     0.00000    4.56123   19.00097    0.82971
     489      444        2     0.00000   -1.41406   21.29766    2.39956
     490      444        3     0.00000   -2.11943   23.23028    0.82971
     491      444        2     0.00000   -7.18747   26.26376   10.06786
     492      444        3     0.00000   -5.86646   27.84093    8.49801
     493      444        2     0.00000  -10.84310   23.81453   10.06786
     494      444        3     0.00000  -12.86948   24.16997    8.49801
     495      444        2     0.00000   -6.89419   21.87327   10.06786
     496      444        3     0.00000   -6.18882   19.94065    8.49801
     497      444        2     0.00000   -9.72231   21.87327   12.93704
     498      444        3     0.00000  -10.42768   19.94065   14.50689
     499      444        2     0.00000   -9.42903   26.26376   12.93704
     500      444        3     0.00000  -10.75004   27.84093   14.50689
     501      444        2     0.00000   -5.77340   23.81453   12.93704
     502      444        3     0.00000   -3.74702   24.16997   14.50689
     503      444        2     0.00000    1.41406   21.29766    5.26874
     504      444        3     0.00000    2.11943   23.23028    6.83859
     505      444        2     0.00000    1.12078   16.90718    5.26874
     506      444        3     0.00000    2.44179   15.33000    6.83859
     507      444        2     0.00000   -2.53485   19.35641    5.26874
     508      444        3     0.00000   -4.56123   19.00097    6.83859
     509      444        2     0.00000   -7.18747   26.26376   12.93704
     510      444        3     0.00000   -5.86646   27.84093   14.50689
     511      444        2     0.00000  -10.84310   23.81453   12.93704
     512      444        3     0.00000  -12.86948   24.16997   14.50689
     513      444        2     0.00000   -6.89419   21.87327   12.93704
     514      444        3     0.00000   -6.18882   19.94065   14.50689
     515      444        2     0.00000   -1.12078   16.90718    5.26874
     516      444        3     0.00000   -2.44179   15.33000    6.83859
     517      444        2     0.00000    2.53485   19.35641    5.26874
     518      444        3     0.00000    4.56123   19.00097    6.83859
     519      444        2     0.00000   -1.41406   21.29766    5.26874
     520      444        3     0.00000   -2.11943   23.23028    6.83859
     521      444        2     0.00000    1.41406   21.29766    2.39956
     522      444        3     0.00000    2.11943   23.23028    0.82971
     523      444        2     0.00000    1.12078   16.90718    2.39956
     524      444        3     0.00000    2.44179   15.33000    0.82971
     525      444        2     0.00000   -2.53485   19.35641    2.39956
     526      444        3     0.00000   -4.56123   19.00097    0.82971
     527      444        2     0.00000   -9.72231   21.87327   10.06786
     528      444        3     0.00000  -10.42768   19.94065    8.49801
     529      444        2     0.00000   -9.42903   26.26376   10.06786
     530      444        3     0.00000  -10.75004   27.84093    8.49801
     531      444        2     0.00000   -5.77340   23.81453   10.06786
     532      444        3     0.00000   -3.74702   24.16997    8.49801
     533      444        4     0.00000    0.00008   19.18703    3.83415
     534      444        4     0.00000   -8.30833   23.98390   11.50245
     535      444        5     0.00000   -2.37616   15.92144    1.39410
     536      444        5     0.00000    4.01621   18.76209    1.39410
     537      444        5     0.00000   -1.64005   22.87772    1.39410
     538      444        5     0.00000   -5.93209   27.24949    9.06240
     539      444        5     0.00000  -12.32446   24.40885    9.06240
     540      444        5     0.00000   -6.66820   20.29322    9.06240
     541      444        5     0.00000   -9.94830   20.29322   13.94250
     542      444        5     0.00000  -10.68441   27.24949   13.94250
     543      444        5     0.00000   -4.29204   24.40885   13.94250
     544      444        5     0.00000    1.64005   22.87772    6.27420
     545      444        5     0.00000    2.37616   15.92144    6.27420
     546      444        5     0.00000   -4.01621   18.76209    6.27420
     547      444        5     0.00000   -5.93209   27.24949   13.94250
     548      444        5     0.00000  -12.32446   24.40885   13.94250
     549      444        5     0.00000   -6.66820   20.29322   13.94250
     550      444        5     0.00000   -2.37616   15.92144    6.27420
     551      444        5     0.00000    4.01621   18.76209    6.27420
     552      444        5     0.00000   -1.64005   22.87772    6.27420
     553      444        5     0.00000    1.64005   22.87772    1.39410
     554      444        5     0.00000    2.37616   15.92144    1.39410
     555      444        5     0.00000   -4.01621   18.76209    1.39410
     556      444        5     0.00000   -9.94830   20.29322    9.06240
     557      444        5     0.00000  -10.68441   27.24949    9.06240
     558      444        5     0.00000   -4.29204   24.40885    9.06240
     559      444        5     0.00000   -4.67838   18.76928    3.83415
     560      444        5     0.00000   -6.69230   17.62381    3.83415
     561      444        5     0.00000    2.70101   15.34439    3.83415
     562      444        5     0.00000   -3.60827   28.56333    3.83415
     563      444        5     0.00000    1.97736   23.44757    3.83415
     564      444        5     0.00000  -14.62418   25.76441    3.83415
     565      444        5     0.00000   -3.62987   24.40165   11.50245
     566      444        5     0.00000   -1.61595   25.54712   11.50245
     567      444        5     0.00000  -11.00926   27.82654   11.50245
     568      444        5     0.00000   -4.69998   14.60760   11.50245
     569      444        5     0.00000  -10.28561   19.72336   11.50245
     570      444        5     0.00000    6.31593   17.40652   11.50245
     571      444        5     0.00000   -6.33089   19.72336   11.50245
     572      444        5     0.00000   -6.31593   17.40652   11.50245
     573      444        5     0.00000  -12.98663   24.40165   11.50245
     574      444        5     0.00000    1.61595   25.54712   11.50245
     575      444        5     0.00000   -5.60724   27.82654   11.50245
     576      444        5     0.00000    4.69998   14.60760   11.50245
     577      444        5     0.00000   -1.97736   23.44757    3.83415
     578      444        5     0.00000   -1.99232   25.76441    3.83415
     579      444        5     0.00000    4.67838   18.76928    3.83415
     580      444        5     0.00000   -9.92420   17.62381    3.83415
     581      444        5     0.00000   -2.70101   15.34439    3.83415
     582      444        5     0.00000  -13.00823   28.56333    3.83415
     583      444        6     0.00000   -1.70228   18.20418    3.83415
     584      444        6     0.00000    1.70244   18.20418    3.83415
     585      444        6     0.00000    0.00008   21.15275    3.83415
     586      444        6     0.00000   -6.60597   24.96676   11.50245
     587      444        6     0.00000  -10.01069   24.96676   11.50245
     588      444        6     0.00000   -8.30833   22.01818   11.50245
     589      444        7     0.00000   -3.55635   17.13382    3.83415
     590      444        7     0.00000    3.55635   17.13382    3.83415
     591      444        7     0.00000    0.00000   23.29360    3.83415
     592      444        7     0.00000   -4.75190   26.03711   11.50245
     593      444        7     0.00000  -11.86460   26.03711   11.50245
     594      444        7     0.00000   -8.30825   19.87734   11.50245
     595      444        7     0.00000   -8.30825   15.74876    3.83415
     596      444        7     0.00000   -1.17645   28.10140    3.83415
     597      444        7     0.00000  -15.44005   28.10140    3.83415
     598      444        7     0.00000    0.00000   27.42218   11.50245
     599      444        7     0.00000   -7.13180   15.06953   11.50245
     600      444        7     0.00000    7.13180   15.06953   11.50245
     601      444        1     0.00000   -1.19722   14.89541   15.81970
     602      444        1     0.00000    4.31531   20.29609   15.81970
     603      444        1     0.00000   -3.11809   22.36974   15.81970
     604      444        1     0.00000   -7.11103   28.27552   23.48800
     605      444        1     0.00000  -12.62356   22.87484   23.48800
     606      444        1     0.00000   -5.19016   20.80119   23.48800
     607      444        1     0.00000  -11.42634   20.80119   30.19010
     608      444        1     0.00000   -9.50547   28.27552   30.19010
     609      444        1     0.00000   -3.99294   22.87484   30.19010
     610      444        1     0.00000    3.11809   22.36974   22.52180
     611      444        1     0.00000    1.19722   14.89541   22.52180
     612      444        1     0.00000   -4.31531   20.29609   22.52180
     613      444        1     0.00000   -7.11103   28.27552   30.19010
     614      444        1     0.00000  -12.62356   22.87484   30.19010
     615      444        1     0.00000   -5.19016   20.80119   30.19010
     616      444        1     0.00000   -1.19722   14.89541   22.52180
     617      444        1     0.00000    4.31531   20.29609   22.52180
     618      444        1     0.00000   -3.11809   22.36974   22.52180
     619      444        1     0.00000    3.11809   22.36974   15.81970
     620      444        1     0.00000    1.19722   14.89541   15.81970
     621      444        1     0.00000   -4.31531   20.29609   15.81970
     622      444        1     0.00000  -11.42634   20.80119   23.48800
     623      444        1     0.00000   -9.50547   28.27552   23.48800
     624      444        1     0.00000   -3.99294   22.87484   23.48800
     625      444        1     0.00000   -5.82699   15.82287   19.17075
     626      444        1     0.00000   -7.13928   15.06522   19.17075
     627      444        1     0.00000    5.82699   15.82287   19.17075
     628      444        1     0.00000    7.13928   15.06522   19.17075
     629      444        1     0.00000    0.00000   25.91551   19.17075
     630      444        1     0.00000    0.00000   27.43081   19.17075
     631      444        1     0.00000   -2.48126   27.34807   26.83905
     632      444        1     0.00000   -1.16897   28.10572   26.83905
     633      444        1     0.00000  -14.13524   27.34807   26.83905
     634      444        1     0.00000  -15.44753   28.10572   26.83905
     635      444        1     0.00000   -8.30825   17.25542   26.83905
     636      444        1     0.00000   -8.30825   15.74012   26.83905
     637      444        1     0.00000    0.00000   16.47978   17.34263
     638      444        1     0.00000    0.00000   15.39907   16.29820
     639      444        1     0.00000    2.34459   20.54073   17.34263
     640      444        1     0.00000    3.28051   21.08109   16.29820
     641      444        1     0.00000   -2.34459   20.54073   17.34263
     642      444        1     0.00000   -3.28051   21.08109   16.29820
     643      444        1     0.00000   -8.30825   26.69115   25.01093
     644      444        1     0.00000   -8.30825   27.77186   23.96650
     645      444        1     0.00000  -10.65284   22.63020   25.01093
     646      444        1     0.00000  -11.58876   22.08985   23.96650
     647      444        1     0.00000   -5.96366   22.63020   25.01093
     648      444        1     0.00000   -5.02774   22.08985   23.96650
     649      444        1     0.00000  -10.65284   22.63020   28.66717
     650      444        1     0.00000  -11.58876   22.08985   29.71160
     651      444        1     0.00000   -8.30825   26.69115   28.66717
     652      444        1     0.00000   -8.30825   27.77186   29.71160
     653      444        1     0.00000   -5.96366   22.63020   28.66717
     654      444        1     0.00000   -5.02774   22.08985   29.71160
     655      444        1     0.00000    2.34459   20.54073   20.99887
     656      444        1     0.00000    3.28051   21.08109   22.04330
     657      444        1     0.00000    0.00000   16.47978   20.99887
     658      444        1     0.00000    0.00000   15.39907   22.04330
     659      444        1     0.00000   -2.34459   20.54073   20.99887
     660      444        1     0.00000   -3.28051   21.08109   22.04330
     661      444        1     0.00000   -4.69665   17.83967   19.17075
     662      444        1     0.00000   -5.88141   17.17196   19.17075
     663      444        1     0.00000    3.51522   15.79337   19.17075
     664      444        1     0.00000    4.68585   15.10119   19.17075
     665      444        1     0.00000    1.18143   23.92821   19.17075
     666      444        1     0.00000    1.19556   25.28809   19.17075
     667      444        1     0.00000   -3.61160   25.33126   26.83905
     668      444        1     0.00000   -2.42684   25.99898   26.83905
     669      444        1     0.00000  -11.82347   27.37757   26.83905
     670      444        1     0.00000  -12.99410   28.06974   26.83905
     671      444        1     0.00000   -9.48968   19.24272   26.83905
     672      444        1     0.00000   -9.50381   17.88284   26.83905
     673      444        1     0.00000   -7.12682   19.24272   26.83905
     674      444        1     0.00000   -7.11269   17.88284   26.83905
     675      444        1     0.00000  -13.00490   25.33126   26.83905
     676      444        1     0.00000  -14.18966   25.99898   26.83905
     677      444        1     0.00000   -4.79303   27.37757   26.83905
     678      444        1     0.00000   -3.62240   28.06974   26.83905
     679      444        1     0.00000   -1.18143   23.92821   19.17075
     680      444        1     0.00000   -1.19556   25.28809   19.17075
     681      444        1     0.00000    4.69665   17.83967   19.17075
     682      444        1     0.00000    5.88141   17.17196   19.17075
     683      444        1     0.00000   -3.51522   15.79337   19.17075
     684      444        1     0.00000   -4.68585   15.10119   19.17075
     685      444        2     0.00000   -1.12078   16.90718   17.73616
     686      444        3     0.00000   -2.44179   15.33000   16.16631
     687      444        2     0.00000    2.53485   19.35641   17.73616
     688      444        3     0.00000    4.56123   19.00097   16.16631
     689      444        2     0.00000   -1.41406   21.29766   17.73616
     690      444        3     0.00000   -2.11943   23.23028   16.16631
     691      444        2     0.00000   -7.18747   26.26376   25.40446
     692      444        3     0.00000   -5.86646   27.84093   23.83461
     693      444        2     0.00000  -10.84310   23.81453   25.40446
     694      444        3     0.00000  -12.86948   24.16997   23.83461
     695      444        2     0.00000   -6.89419   21.87327   25.40446
     696      444        3     0.00000   -6.18882   19.94065   23.83461
     697      444        2     0.00000   -9.72231   21.87327   28.27364
     698      444        3     0.00000  -10.42768   19.94065   29.84349
     699      444        2     0.00000   -9.42903   26.26376   28.27364
     700      444        3     0.00000  -10.75004   27.84093   29.84349
     701      444        2     0.00000   -5.77340   23.81453   28.27364
     702      444        3     0.00000   -3.74702   24.16997   29.84349
     703      444        2     0.00000    1.41406   21.29766   20.60534
     704      444        3     0.00000    2.11943   23.23028   22.17519
     705      444        2     0.00000    1.12078   16.90718   20.60534
     706      444        3     0.00000    2.44179   15.33000   22.17519
     707      444        2     0.00000   -2.53485   19.35641   20.60534
     708      444        3     0.00000   -4.56123   19.00097   22.17519
     709      444        2     0.00000   -7.18747   26.26376   28.27364
     710      444        3     0.00000   -5.86646   27.84093   29.84349
     711      444        2     0.00000  -10.84310   23.81453   28.27364
     712      444        3     0.00000  -12.86948   24.16997   29.84349
     713      444        2     0.00000   -6.89419   21.87327   28.27364
     714      444        3     0.00000   -6.18882   19.94065   29.84349
     715      444        2     0.00000   -1.12078   16.90718   20.60534
     716      444        3     0.00000   -2.44179   15.33000   22.17519
     717      444        2     0.00000    2.53485   19.35641   20.60534
     718      444        3     0.00000    4.56123   19.00097   22.17519
     719      444        2     0.00000   -1.41406   21.29766   20.60534
     720      444        3     0.00000   -2.11943   23.23028   22.17519
     721      444        2     0.00000    1.41406   21.29766   17.73616
     722      444        3     0.00000    2.11943   23.23028   16.16631
     723      444        2     0.00000    1.12078   16.90718   17.73616
     724      444        3     0.00000    2.44179   15.33000   16.16631
     725      444        2     0.00000   -2.53485   19.35641   17.73616
     726      444        3     0.00000   -4.56123   19.00097   16.16631
     727      444        2     0.00000   -9.72231   21.87327   25.40446
     728      444        3     0.00000  -10.42768   19.94065   23.83461
     729      444        2     0.00000   -9.42903   26.26376   25.40446
     730      444        3     0.00000  -10.75004   27.84093   23.83461
     731      444        2     0.00000   -5.77340   23.81453   25.40446
     732      444        3     0.00000   -3.74702   24.16997   23.83461
     733      444        4     0.00000    0.00008   19.18703   19.17075
     734      444        4     0.00000   -8.30833   23.98390   26.83905
     735      444        5     0.00000   -2.37616   15.92144   16.73070
     736      444        5     0.00000    4.01621   18.76209   16.73070
     737      444        5     0.00000   -1.64005   22.87772   16.73070
     738      444        5     0.00000   -5.93209   27.24949   24.39900
     739      444        5     0.00000  -12.32446   24.40885   24.39900
     740      444        5     0.00000   -6.66820   20.29322   24.39900
     741      444        5     0.00000   -9.94830   20.29322   29.27910
     742      444        5     0.00000  -10.68441   27.24949   29.27910
     743      444        5     0.00000   -4.29204   24.40885   29.27910
     744      444        5     0.00000    1.64005   22.87772   21.61080
     745      444        5     0.00000    2.37616   15.92144   21.61080
     746      444        5     0.00000   -4.01621   18.76209   21.61080
     747      444        5     0.00000   -5.93209   27.24949   29.27910
     748      444        5     0.00000  -12.32446   24.40885   29.27910
     749      444        5     0.00000   -6.66820   20.29322   29.27910
     750      444        5     0.00000   -2.37616   15.92144   21.61080
     751      444        5     0.00000    4.01621   18.76209   21.61080
     752      444        5     0.00000   -1.64005   22.87772   21.61080
     753      444        5     0.00000    1.64005   22.87772   16.73070
     754      444        5     0.00000    2.37616   15.92144   16.73070
     755      444        5     0.00000   -4.01621   18.76209   16.73070
     756      444        5     0.00000   -9.94830   20.29322   24.39900
     757      444        5     0.00000  -10.68441   27.24949   24.39900
     758      444        5     0.00000   -4.29204   24.40885   24.39900
     759      444        5     0.00000   -4.67838   18.76928   19.17075
     760      444        5     0.00000   -6.69230   17.62381   19.17075
     761      444        5     0.00000    2.70101   15.34439   19.17075
     762      444        5     0.00000   -3.60827   28.56333   19.17075
     763      444        5     0.00000    1.97736   23.44757   19.17075
     764      444        5     0.00000  -14.62418   25.76441   19.17075
     765      444        5     0.00000   -3.62987   24.40165   26.83905
     766      444        5     0.00000   -1.61595   25.54712   26.83905
     767      444        5     0.00000  -11.00926   27.82654   26.83905
     768      444        5     0.00000   -4.69998   14.60760   26.83905
     769      444        5     0.00000  -10.28561   19.72336   26.83905
     770      444        5     0.00000    6.31593   17.40652   26.83905
     771      444        5     0.00000   -6.33089   19.72336   26.83905
     772      444        5     0.00000   -6.31593   17.40652   26.83905
     773      444        5     0.00000  -12.98663   24.40165   26.83905
     774      444        5     0.00000    1.61595   25.54712   26.83905
     775      444        5     0.00000   -5.60724   27.82654   26.83905
     776      444        5     0.00000    4.69998   14.60760   26.83905
     777      444        5     0.00000   -1.97736   23.44757   19.17075
     778      444        5     0.00000   -1.99232   25.76441   19.17075
     779      444        5     0.00000    4.67838   18.76928   19.17075
     780      444        5     0.00000   -9.92420   17.62381   19.17075
     781      444        5     0.00000   -2.70101   15.34439   19.17075
     782      444        5     0.00000  -13.00823   28.56333   19.17075
     783      444        6     0.00000   -1.70228   18.20418   19.17075
     784      444        6     0.00000    1.70244   18.20418   19.17075
     785      444        6     0.00000    0.00008   21.15275   19.17075
     786      444        6     0.00000   -6.60597   24.96676   26.83905
     787      444        6     0.00000  -10.01069   24.96676   26.83905
     788      444        6     0.00000   -8.30833   22.01818   26.83905
     789      444        7     0.00000   -3.55635   17.13382   19.17075
     790      444        7     0.00000    3.55635   17.13382   19.17075
     791      444        7     0.00000    0.00000   23.29360   19.17075
     792      444        7     0.00000   -4.75190   26.03711   26.83905
     793      444        7     0.00000  -11.86460   26.03711   26.83905
     794      444        7     0.00000   -8.30825   19.87734   26.83905
     795      444        7     0.00000   -8.30825   15.74876   19.17075
     796      444        7     0.00000   -1.17645   28.10140   19.17075
     797      444        7     0.00000  -15.44005   28.10140   19.17075
     798      444        7     0.00000    0.00000   27.42218   26.83905
     799      444        7     0.00000   -7.13180   15.06953   26.83905
     800      444        7     0.00000    7.13180   15.06953   26.83905
     801      444        1     0.00000   23.72753    0.50510    0.48310
     802      444        1     0.00000   29.24006    5.90578    0.48310
     803      444        1     0.00000   21.80666    7.97943    0.48310
     804      444        1     0.00000   17.81372   13.88521    8.15140
     805      444        1     0.00000   12.30119    8.48453    8.15140
     806      444        1     0.00000   19.73459    6.41088    8.15140
     807      444        1     0.00000   13.49841    6.41088   14.85350
     808      444        1     0.00000   15.41928   13.88521   14.85350
     809      444        1     0.00000   20.93181    8.48453   14.85350
     810      444        1     0.00000   28.04284    7.97943    7.18520
     811      444        1     0.00000   26.12197    0.50510    7.18520
     812      444        1     0.00000   20.60944    5.90578    7.18520
     813      444        1     0.00000   17.81372   13.88521   14.85350
     814      444        1     0.00000   12.30119    8.48453   14.85350
     815      444        1     0.00000   19.73459    6.41088   14.85350
     816      444        1     0.00000   23.72753    0.50510    7.18520
     817      444        1     0.00000   29.24006    5.90578    7.18520
     818      444        1     0.00000   21.80666    7.97943    7.18520
     819      444        1     0.00000   28.04284    7.97943    0.48310
     820      444        1     0.00000   26.12197    0.50510    0.48310
     821      444        1     0.00000   20.60944    5.90578    0.48310
     822      444        1     0.00000   13.49841    6.41088    8.15140
     823      444        1     0.00000   15.41928   13.88521    8.15140
     824      444        1     0.00000   20.93181    8.48453    8.15140
     825      444        1     0.00000   19.09776    1.43256    3.83415
     826      444        1     0.00000   17.78547    0.67491    3.83415
     827      444        1     0.00000   30.75174    1.43256    3.83415
     828      444        1     0.00000   32.06403    0.67491    3.83415
     829      444        1     0.00000   24.92475   11.52520    3.83415
     830      444        1     0.00000   24.92475   13.04050    3.83415
     831      444        1     0.00000   22.44349   12.95776   11.50245
     832      444        1     0.00000   23.75578   13.71541   11.50245
     833      444        1     0.00000   10.78951   12.95776   11.50245
     834      444        1     0.00000    9.47722   13.71541   11.50245
     835      444        1     0.00000   16.61650    2.86511   11.50245
     836      444        1     0.00000   16.61650    1.34981   11.50245
     837      444        1     0.00000   24.92475    2.08947    2.00603
     838      444        1     0.00000   24.92475    1.00876    0.96160
     839      444        1     0.00000   27.26934    6.15042    2.00603
     840      444        1     0.00000   28.20526    6.69078    0.96160
     841      444        1     0.00000   22.58016    6.15042    2.00603
     842      444        1     0.00000   21.64424    6.69078    0.96160
     843      444        1     0.00000   16.61650   12.30084    9.67433
     844      444        1     0.00000   16.61650   13.38155    8.62990
     845      444        1     0.00000   14.27191    8.23989    9.67433
     846      444        1     0.00000   13.33599    7.69954    8.62990
     847      444        1     0.00000   18.96109    8.23989    9.67433
     848      444        1     0.00000   19.89701    7.69954    8.62990
     849      444        1     0.00000   14.27191    8.23989   13.33057
     850      444        1     0.00000   13.33599    7.69954   14.37500
     851      444        1     0.00000   16.61650   12.30084   13.33057
     852      444        1     0.00000   16.61650   13.38155   14.37500
     853      444        1     0.00000   18.96109    8.23989   13.33057
     854      444        1     0.00000   19.89701    7.69954   14.37500
     855      444        1     0.00000   27.26934    6.15042    5.66227
     856      444        1     0.00000   28.20526    6.69078    6.70670
     857      444        1     0.00000   24.92475    2.08947    5.66227
     858      444        1     0.00000   24.92475    1.00876    6.70670
     859      444        1     0.00000   22.58016    6.15042    5.66227
     860      444        1     0.00000   21.64424    6.69078    6.70670
     861      444        1     0.00000   20.22810    3.44936    3.83415
     862      444        1     0.00000   19.04334    2.78165    3.83415
     863      444        1     0.00000   28.43997    1.40306    3.83415
     864      444        1     0.00000   29.61060    0.71088    3.83415
     865      444        1     0.00000   26.10618    9.53790    3.83415
     866      444        1     0.00000   26.12031   10.89778    3.83415
     867      444        1     0.00000   21.31315   10.94095   11.50245
     868      444        1     0.00000   22.49791   11.60866   11.50245
     869      444        1     0.00000   13.10128   12.98726   11.50245
     870      444        1     0.00000   11.93065   13.67943   11.50245
     871      444        1     0.00000   15.43507    4.85241   11.50245
     872      444        1     0.00000   15.42094    3.49253   11.50245
     873      444        1     0.00000   17.79793    4.85241   11.50245
     874      444        1     0.00000   17.81206    3.49253   11.50245
     875      444        1     0.00000   11.91985   10.94095   11.50245
     876      444        1     0.00000   10.73509   11.60866   11.50245
     877      444        1     0.00000   20.13172   12.98726   11.50245
     878      444        1     0.00000   21.30235   13.67943   11.50245
     879      444        1     0.00000   23.74332    9.53790    3.83415
     880      444        1     0.00000   23.72919   10.89778    3.83415
     881      444        1     0.00000   29.62140    3.44936    3.83415
     882      444        1     0.00000   30.80616    2.78165    3.83415
     883      444        1     0.00000   21.40953    1.40306    3.83415
     884      444        1     0.00000   20.23890    0.71088    3.83415
     885      444        2     0.00000   23.80397    2.51687    2.39956
     886      444        3     0.00000   22.48296    0.93969    0.82971
     887      444        2     0.00000   27.45960    4.96610    2.39956
     888      444        3     0.00000   29.48598    4.61066    0.82971
     889      444        2     0.00000   23.51069    6.90735    2.39956
     890      444        3     0.00000   22.80532    8.83997    0.82971
     891      444        2     0.00000   17.73728   11.87345   10.06786
     892      444        3     0.00000   19.05829   13.45062    8.49801
     893      444        2     0.00000   14.08165    9.42421   10.06786
     894      444        3     0.00000   12.05527    9.77966    8.49801
     895      444        2     0.00000   18.03056    7.48296   10.06786
     896      444        3     0.00000   18.73593    5.55034    8.49801
     897      444        2     0.00000   15.20244    7.48296   12.93704
     898      444        3     0.00000   14.49707    5.55034   14.50689
     899      444        2     0.00000   15.49572   11.87345   12.93704
     900      444        3     0.00000   14.17471   13.45062   14.50689
     901      444        2     0.00000   19.15135    9.42421   12.93704
     902      444        3     0.00000   21.17773    9.77966   14.50689
     903      444        2     0.00000   26.33881    6.90735    5.26874
     904      444        3     0.00000   27.04418    8.83997    6.83859
     905      444        2     0.00000   26.04553    2.51687    5.26874
     906      444        3     0.00000   27.36654    0.93969    6.83859
     907      444        2     0.00000   22.38990    4.96610    5.26874
     908      444        3     0.00000   20.36352    4.61066    6.83859
     909      444        2     0.00000   17.73728   11.87345   12.93704
     910      444        3     0.00000   19.05829   13.45062   14.50689
     911      444        2     0.00000   14.08165    9.42421   12.93704
     912      444        3     0.00000   12.05527    9.77966   14.50689
     913      444        2     0.00000   18.03056    7.48296   12.93704
     914      444        3     0.00000   18.73593    5.55034   14.50689
     915      444        2     0.00000   23.80397    2.51687    5.26874
     916      444        3     0.00000   22.48296    0.93969    6.83859
     917      444        2     0.00000   27.45960    4.96610    5.26874
     918      444        3     0.00000   29.48598    4.61066    6.83859
     919      444        2     0.00000   23.51069    6.90735    5.26874
     920      444        3     0.00000   22.80532    8.83997    6.83859
     921      444        2     0.00000   26.33881    6.90735    2.39956
     922      444        3     0.00000   27.04418    8.83997    0.82971
     923      444        2     0.00000   26.04553    2.51687    2.39956
     924      444        3     0.00000   27.36654    0.93969    0.82971
     925      444        2     0.00000   22.38990    4.96610    2.39956
     926      444        3     0.00000   20.36352    4.61066    0.82971
     927      444        2     0.00000   15.20244    7.48296   10.06786
     928      444        3     0.00000   14.49707    5.55034    8.49801
     929      444        2     0.00000   15.49572   11.87345   10.06786
     930      444        3     0.00000   14.17471   13.45062    8.49801
     931      444        2     0.00000   19.15135    9.42421   10.06786
     932      444        3     0.00000   21.17773    9.77966    8.49801
     933      444        4     0.00000   24.92483    4.79672    3.83415
     934      444        4     0.00000   16.61642    9.59359   11.50245
     935      444        5     0.00000   22.54859    1.53113    1.39410
     936      444        5     0.00000   28.94096    4.37178    1.39410
     937      444        5     0.00000   23.28470    8.48741    1.39410
     938      444        5     0.00000   18.99266   12.85918    9.06240
     939      444        5     0.00000   12.60029   10.01853    9.06240
     940      444        5     0.00000   18.25655    5.90291    9.06240
     941      444        5     0.00000   14.97645    5.90291   13.94250
     942      444        5     0.00000   14.24034   12.85918   13.94250
     943      444        5     0.00000   20.63271   10.01853   13.94250
     944      444        5     0.00000   26.56480    8.48741    6.27420
     945      444        5     0.00000   27.30091    1.53113    6.27420
     946      444        5     0.00000   20.90854    4.37178    6.27420
     947      444        5     0.00000   18.99266   12.85918   13.94250
     948      444        5     0.00000   12.60029   10.01853   13.94250
     949      444        5     0.00000   18.25655    5.90291   13.94250
     950      444        5     0.00000   22.54859    1.53113    6.27420
     951      444        5     0.00000   28.94096    4.37178    6.27420
     952      444        5     0.00000   23.28470    8.48741    6.27420
     953      444        5     0.00000   26.56480    8.48741    1.39410
     954      444        5     0.00000   27.30091    1.53113    1.39410
     955      444        5     0.00000   20.90854    4.37178    1.39410
     956      444        5     0.00000   14.97645    5.90291    9.06240
     957      444        5     0.00000   14.24034   12.85918    9.06240
     958      444        5     0.00000   20.63271   10.01853    9.06240
     959      444        5     0.00000   20.24637    4.37897    3.83415
     960      444        5     0.00000   18.23245    3.23350    3.83415
     961      444        5     0.00000   27.62576    0.95408    3.83415
     962      444        5     0.00000   21.31648   14.17302    3.83415
     963      444        5     0.00000   26.90211    9.05726    3.83415
     964      444        5     0.00000   10.30057   11.37410    3.83415
     965      444        5     0.00000   21.29488   10.01134   11.50245
     966      444        5     0.00000   23.30880   11.15681   11.50245
     967      444        5     0.00000   13.91549   13.43623   11.50245
     968      444        5     0.00000   20.22477    0.21729   11.50245
     969      444        5     0.00000   14.63914    5.33305   11.50245
     970      444        5     0.00000   31.24068    3.01621   11.50245
     971      444        5     0.00000   18.59386    5.33305   11.50245
     972      444        5     0.00000   18.60882    3.01621   11.50245
     973      444        5     0.00000   11.93812   10.01134   11.50245
     974      444        5     0.00000   26.54070   11.15681   11.50245
     975      444        5     0.00000   19.31751   13.43623   11.50245
     976      444        5     0.00000   29.62473    0.21729   11.50245
     977      444        5     0.00000   22.94739    9.05726    3.83415
     978      444        5     0.00000   22.93243   11.37410    3.83415
     979      444        5     0.00000   29.60313    4.37897    3.83415
     980      444        5     0.00000   15.00055    3.23350    3.83415
     981      444        5     0.00000   22.22374    0.95408    3.83415
     982      444        5     0.00000   11.91652   14.17302    3.83415
     983      444        6     0.00000   23.22247    3.81386    3.83415
     984      444        6     0.00000   26.62719    3.81386    3.83415
     985      444        6     0.00000   24.92483    6.76244    3.83415
     986      444        6     0.00000   18.31878   10.57645   11.50245
     987      444        6     0.00000   14.91406   10.57645   11.50245
     988      444        6     0.00000   16.61642    7.62787   11.50245
     989      444        7     0.00000   21.36840    2.74351    3.83415
     990      444        7     0.00000   28.48110    2.74351    3.83415
     991      444        7     0.00000   24.92475    8.90329    3.83415
     992      444        7     0.00000   20.17285   11.64680   11.50245
     993      444        7     0.00000   13.06015   11.64680   11.50245
     994      444        7     0.00000   16.61650    5.48703   11.50245
     995      444        7     0.00000   16.61650    1.35845    3.83415
     996      444        7     0.00000   23.74830   13.71109    3.83415
     997      444        7     0.00000    9.48470   13.71109    3.83415
     998      444        7     0.00000   24.92475   13.03187   11.50245
     999      444        7     0.00000   17.79295    0.67922   11.50245
    1000      444        7     0.00000   32.05655    0.67922   11.50245
    1001      444        1     0.00000   23.72753    0.50510   15.81970
    1002      444        1     0.00000   29.24006    5.90578   15.81970
    1003      444        1     0.00000   21.80666    7.97943   15.81970
    1004      444        1     0.00000   17.81372   13.88521   23.48800
    1005      444        1     0.00000   12.30119    8.48453   23.48800
    1006      444        1     0.00000   19.73459    6.41088   23.48800
    1007      444        1     0.00000   13.49841    6.41088   30.19010
    1008      444        1     0.00000   15.41928   13.88521   30.19010
    1009      444        1     0.00000   20.93181    8.48453   30.19010
    1010      444        1     0.00000   28.04284    7.97943   22.52180
    1011      444        1     0.00000   26.12197    0.50510   22.52180
    1012      444        1     0.00000   20.60944    5.90578   22.52180
    1013      444        1     0.00000   17.81372   13.88521   30.19010
    1014      444        1     0.00000   12.30119    8.48453   30.19010
    1015      444        1     0.00000   19.73459    6.41088   30.19010
    1016      444        1     0.00000   23.72753    0.50510   22.52180
    1017      444        1     0.00000   29.24006    5.90578   22.52180
    1018      444        1     0.00000   21.80666    7.97943   22.52180
    1019      444        1     0.00000   28.04284    7.97943   15.81970
    1020      444        1     0.00000   26.12197    0.50510   15.81970
    1021      444        1     0.00000   20.60944    5.90578   15.81970
    1022      444        1     0.00000   13.49841    6.41088   23.48800
    1023      444        1     0.00000   15.41928   13.88521   23.48800
    1024      444        1     0.00000   20.93181    8.48453   23.48800
    1025      444        1     0.00000   19.09776    1.43256   19.17075
    1026      444        1     0.00000   17.78547    0.67491   19.17075
    1027      444        1     0.00000   30.75174    1.43256   19.17075
    1028      444        1     0.00000   32.06403    0.67491   19.17075
    1029      444        1     0.00000   24.92475   11.52520   19.17075
    1030      444        1     0.00000   24.92475   13.04050   19.17075
    1031      444        1     0.00000   22.44349   12.95776   26.83905
    1032      444        1     0.00000   23.75578   13.71541   26.83905
    1033      444        1     0.00000   10.78951   12.95776   26.83905
    1034      444        1     0.00000    9.47722   13.71541   26.83905
    1035      444        1     0.00000   16.61650    2.86511   26.83905
    1036      444        1     0.00000   16.61650    1.34981   26.83905
    1037      444        1     0.00000   24.92475    2.08947   17.34263
    1038      444        1     0.00000   24.92475    1.00876   16.29820
    1039      444        1     0.00000   27.26934    6.15042   17.34263
    1040      444        1     0.00000   28.20526    6.69078   16.29820
    1041      444        1     0.00000   22.58016    6.15042   17.34263
    1042      444        1     0.00000   21.64424    6.69078   16.29820
    1043      444        1     0.00000   16.61650   12.30084   25.01093
    1044      444        1     0.00000   16.61650   13.38155   23.96650
    1045      444        1     0.00000   14.27191    8.23989   25.01093
    1046      444        1     0.00000   13.33599    7.69954   23.96650
    1047      444        1     0.00000   18.96109    8.23989   25.01093
    1048      444        1     0.00000   19.89701    7.69954   23.96650
    1049      444        1     0.00000   14.27191    8.23989   28.66717
    1050      444        1     0.00000   13.33599    7.69954   29.71160
    1051      444        1     0.00000   16.61650   12.30084   28.66717
    1052      444        1     0.00000   16.61650   13.38155   29.71160
    1053      444        1     0.00000   18.96109    8.23989   28.66717
    1054      444        1     0.00000   19.89701    7.69954   29.71160
    1055      444        1     0.00000   27.26934    6.15042   20.99887
    1056      444        1     0.00000   28.20526    6.69078   22.04330
    1057      444        1     0.00000   24.92475    2.08947   20.99887
    1058      444        1     0.00000   24.92475    1.00876   22.04330
    1059      444        1     0.00000   22.58016    6.15042   20.99887
    1060      444        1     0.00000   21.64424    6.69078   22.04330
    1061      444        1     0.00000   20.22810    3.44936   19.17075
    1062      444        1     0.00000   19.04334    2.78165   19.17075
    1063      444        1     0.00000   28.43997    1.40306   19.17075
    1064      444        1     0.00000   29.61060    0.71088   19.17075
    1065      444        1     0.00000   26.10618    9.53790   19.17075
    1066      444        1     0.00000   26.12031   10.89778   19.17075
    1067      444        1     0.00000   21.31315   10.94095   26.83905
    1068      444        1     0.00000   22.49791   11.60866   26.83905
    1069      444        1     0.00000   13.10128   12.98726   26.83905
    1070      444        1     0.00000   11.93065   13.67943   26.83905
    1071      444        1     0.00000   15.43507    4.85241   26.83905
    1072      444        1     0.00000   15.42094    3.49253   26.83905
    1073      444        1     0.00000   17.79793    4.85241   26.83905
    1074      444        1     0.00000   17.81206    3.49253   26.83905
    1075      444        1     0.00000   11.91985   10.94095   26.83905
    1076      444        1     0.00000   10.73509   11.60866   26.83905
    1077      444        1     0.00000   20.13172   12.98726   26.83905
    1078      444        1     0.00000   21.30235   13.67943   26.83905
    1079      444        1     0.00000   23.74332    9.53790   19.17075
    1080      444        1     0.00000   23.72919   10.89778   19.17075
    1081      444        1     0.00000   29.62140    3.44936   19.17075
    1082      444        1     0.00000   30.80616    2.78165   19.17075
    1083      444        1     0.00000   21.40953    1.40306   19.17075
    1084      444        1     0.00000   20.23890    0.71088   19.17075
    1085      444        2     0.00000   23.80397    2.51687   17.73616
    1086      444        3     0.00000   22.48296    0.93969   16.16631
    1087      444        2     0.00000   27.45960    4.96610   17.73616
    1088      444        3     0.00000   29.48598    4.61066   16.16631
    1089      444        2     0.00000   23.51069    6.90735   17.73616
    1090      444        3     0.00000   22.80532    8.83997   16.16631
    1091      444        2     0.00000   17.73728   11.87345   25.40446
    1092      444        3     0.00000   19.05829   13.45062   23.83461
    1093      444        2     0.00000   14.08165    9.42421   25.40446
    1094      444        3     0.00000   12.05527    9.77966   23.83461
    1095      444        2     0.00000   18.03056    7.48296   25.40446
    1096      444        3     0.00000   18.73593    5.55034   23.83461
    1097      444        2     0.00000   15.20244    7.48296   28.27364
    1098      444        3     0.00000   14.49707    5.55034   29.84349
    1099      444        2     0.00000   15.49572   11.87345   28.27364
    1100      444        3     0.00000   14.17471   13.45062   29.84349
    1101      444        2     0.00000   19.15135    9.42421   28.27364
    1102      444        3     0.00000   21.17773    9.77966   29.84349
    1103      444        2     0.00000   26.33881    6.90735   20.60534
    1104      444        3     0.00000   27.04418    8.83997   22.17519
    1105      444        2     0.00000   26.04553    2.51687   20.60534
    1106      444        3     0.00000   27.36654    0.93969   22.17519
    1107      444        2     0.00000   22.38990    4.96610   20.60534
    1108      444        3     0.00000   20.36352    4.61066   22.17519
    1109      444        2     0.00000   17.73728   11.87345   28.27364
    1110      444        3     0.00000   19.05829   13.45062   29.84349
    1111      444        2     0.00000   14.08165    9.42421   28.27364
    1112      444        3     0.00000   12.05527    9.77966   29.84349
    1113      444        2     0.00000   18.03056    7.48296   28.27364
    1114      444        3     0.00000   18.73593    5.55034   29.84349
    1115      444        2     0.00000   23.80397    2.51687   20.60534
    1116      444        3     0.00000   22.48296    0.93969   22.17519
    1117      444        2     0.00000   27.45960    4.96610   20.60534
    1118      444        3     0.00000   29.48598    4.61066   22.17519
    1119      444        2     0.00000   23.51069    6.90735   20.60534
    1120      444        3     0.00000   22.80532    8.83997   22.17519
    1121      444        2     0.00000   26.33881    6.90735   17.73616
    1122      444        3     0.00000   27.04418    8.83997   16.16631
    1123      444        2     0.00000   26.04553    2.51687   17.73616
    1124      444        3     0.00000   27.36654    0.93969   16.16631
    1125      444        2     0.00000   22.38990    4.96610   17.73616
    1126      444        3     0.00000   20.36352    4.61066   16.16631
    1127      444        2     0.00000   15.20244    7.48296   25.40446
    1128      444        3     0.00000   14.49707    5.55034   23.83461
    1129      444        2     0.00000   15.49572   11.87345   25.40446
    1130      444        3     0.00000   14.17471   13.45062   23.83461
    1131      444        2     0.00000   19.15135    9.42421   25.40446
    1132      444        3     0.00000   21.17773    9.77966   23.83461
    1133      444        4     0.00000   24.92483    4.79672   19.17075
    1134      444        4     0.00000   16.61642    9.59359   26.83905
    1135      444        5     0.00000   22.54859    1.53113   16.73070
    1136      444        5     0.00000   28.94096    4.37178   16.73070
    1137      444        5     0.00000   23.28470    8.48741   16.73070
    1138      444        5     0.00000   18.99266   12.85918   24.39900
    1139      444        5     0.00000   12.60029   10.01853   24.39900
    1140      444        5     0.00000   18.25655    5.90291   24.39900
    1141      444        5     0.00000   14.97645    5.90291   29.27910
    1142      444        5     0.00000   14.24034   12.85918   29.27910
    1143      444        5     0.00000   20.63271   10.01853   29.27910
    1144      444        5     0.00000   26.56480    8.48741   21.61080
    1145      444        5     0.00000   27.30091    1.53113   21.61080
    1146      444        5     0.00000   20.90854    4.37178   21.61080
    1147      444        5     0.00000   18.99266   12.85918   29.27910
    1148      444        5     0.00000   12.60029   10.01853   29.27910
    1149      444        5     0.00000   18.25655    5.90291   29.27910
    1150      444        5     0.00000   22.54859    1.53113   21.61080
    1151      444        5     0.00000   28.94096    4.37178   21.61080
    1152      444        5     0.00000   23.28470    8.48741   21.61080
    1153      444        5     0.00000   26.56480    8.48741   16.73070
    1154      444        5     0.00000   27.30091    1.53113   16.73070
    1155      444        5     0.00000   20.90854    4.37178   16.73070
    1156      444        5     0.00000   14.97645    5.90291   24.39900
    1157      444        5     0.00000   14.24034   12.85918   24.39900
    1158      444        5     0.00000   20.63271   10.01853   24.39900
    1159      444        5     0.00000   20.24637    4.37897   19.17075
    1160      444        5     0.00000   18.23245    3.23350   19.17075
    1161      444        5     0.00000   27.62576    0.95408   19.17075
    1162      444        5     0.00000   21.31648   14.17302   19.17075
    1163      444        5     0.00000   26.90211    9.05726   19.17075
    1164      444        5     0.00000   10.30057   11.37410   19.17075
    1165      444        5     0.00000   21.29488   10.01134   26.83905
    1166      444        5     0.00000   23.30880   11.15681   26.83905
    1167      444        5     0.00000   13.91549   13.43623   26.83905
    1168      444        5     0.00000   20.22477    0.21729   26.83905
    1169      444        5     0.00000   14.63914    5.33305   26.83905
    1170      444        5     0.00000   31.24068    3.01621   26.83905
    1171      444        5     0.00000   18.59386    5.33305   26.83905
    1172      444        5     0.00000   18.60882    3.01621   26.83905
    1173      444        5     0.00000   11.93812   10.01134   26.83905
    1174      444        5     0.00000   26.54070   11.15681   26.83905
    1175      444        5     0.00000   19.31751   13.43623   26.83905
    1176      444        5     0.00000   29.62473    0.21729   26.83905
    1177      444        5     0.00000   22.94739    9.05726   19.17075
    1178      444        5     0.00000   22.93243   11.37410   19.17075
    1179      444        5     0.00000   29.60313    4.37897   19.17075
    1180      444        5     0.00000   15.00055    3.23350   19.17075
    1181      444        5     0.00000   22.22374    0.95408   19.17075
    1182      444        5     0.00000   11.91652   14.17302   19.17075
    1183      444        6     0.00000   23.22247    3.81386   19.17075
    1184      444        6     0.00000   26.62719    3.81386   19.17075
    1185      444        6     0.00000   24.92483    6.76244   19.17075
    1186      444        6     0.00000   18.31878   10.57645   26.83905
    1187      444        6     0.00000   14.91406   10.57645   26.83905
    1188      444        6     0.00000   16.61642    7.62787   26.83905
    1189      444        7     0.00000   21.36840    2.74351   19.17075
    1190      444        7     0.00000   28.48110    2.74351   19.17075
    1191      444        7     0.00000   24.92475    8.90329   19.17075
    1192      444        7     0.00000   20.17285   11.64680   26.83905
    1193      444        7     0.00000   13.06015   11.64680   26.83905
    1194      444        7     0.00000   16.61650    5.48703   26.83905
    1195      444        7     0.00000   16.61650    1.35845   19.17075
    1196      444        7     0.00000   23.74830   13.71109   19.17075
    1197      444        7     0.00000    9.48470   13.71109   19.17075
    1198      444        7     0.00000   24.92475   13.03187   26.83905
    1199      444        7     0.00000   17.79295    0.67922   26.83905
    1200      444        7     0.00000   32.05655    0.67922   26.83905
    1201      444        1     0.00000   15.41928   14.89541    0.48310
    1202      444        1     0.00000   20.93181   20.29609    0.48310
    1203      444        1     0.00000   13.49841   22.36974    0.48310
    1204      444        1     0.00000    9.50547   28.27552    8.15140
    1205      444        1     0.00000    3.99294   22.87484    8.15140
    1206      444        1     0.00000   11.42634   20.80119    8.15140
    1207      444        1     0.00000    5.19016   20.80119   14.85350
    1208      444        1     0.00000    7.11103   28.27552   14.85350
    1209      444        1     0.00000   12.62356   22.87484   14.85350
    1210      444        1     0.00000   19.73459   22.36974    7.18520
    1211      444        1     0.00000   17.81372   14.89541    7.18520
    1212      444        1     0.00000   12.30119   20.29609    7.18520
    1213      444        1     0.00000    9.50547   28.27552   14.85350
    1214      444        1     0.00000    3.99294   22.87484   14.85350
    1215      444        1     0.00000   11.42634   20.80119   14.85350
    1216      444        1     0.00000   15.41928   14.89541    7.18520
    1217      444        1     0.00000   20.93181   20.29609    7.18520
    1218      444        1     0.00000   13.49841   22.36974    7.18520
    1219      444        1     0.00000   19.73459   22.36974    0.48310
    1220      444        1     0.00000   17.81372   14.89541    0.48310
    1221      444        1     0.00000   12.30119   20.29609    0.48310
    1222      444        1     0.00000    5.19016   20.80119    8.15140
    1223      444        1     0.00000    7.11103   28.27552    8.15140
    1224      444        1     0.00000   12.62356   22.87484    8.15140
    1225      444        1     0.00000   10.78951   15.82287    3.83415
    1226      444        1     0.00000    9.47722   15.06522    3.83415
    1227      444        1     0.00000   22.44349   15.82287    3.83415
    1228      444        1     0.00000   23.75578   15.06522    3.83415
    1229      444        1     0.00000   16.61650   25.91551    3.83415
    1230      444        1     0.00000   16.61650   27.43081    3.83415
    1231      444        1     0.00000   14.13524   27.34807   11.50245
    1232      444        1     0.00000   15.44753   28.10572   11.50245
    1233      444        1     0.00000    2.48126   27.34807   11.50245
    1234      444        1     0.00000    1.16897   28.10572   11.50245
    1235      444        1     0.00000    8.30825   17.25542   11.50245
    1236      444        1     0.00000    8.30825   15.74012   11.50245
    1237      444        1     0.00000   16.61650   16.47978    2.00603
    1238      444        1     0.00000   16.61650   15.39907    0.96160
    1239      444        1     0.00000   18.96109   20.54073    2.00603
    1240      444        1     0.00000   19.89701   21.08109    0.96160
    1241      444        1     0.00000   14.27191   20.54073    2.00603
    1242      444        1     0.00000   13.33599   21.08109    0.96160
    1243      444        1     0.00000    8.30825   26.69115    9.67433
    1244      444        1     0.00000    8.30825   27.77186    8.62990
    1245      444        1     0.00000    5.96366   22.63020    9.67433
    1246      444        1     0.00000    5.02774   22.08985    8.62990
    1247      444        1     0.00000   10.65284   22.63020    9.67433
    1248      444        1     0.00000   11.58876   22.08985    8.62990
    1249      444        1     0.00000    5.96366   22.63020   13.33057
    1250      444        1     0.00000    5.02774   22.08985   14.37500
    1251      444        1     0.00000    8.30825   26.69115   13.33057
    1252      444        1     0.00000    8.30825   27.77186   14.37500
    1253      444        1     0.00000   10.65284   22.63020   13.33057
    1254      444        1     0.00000   11.58876   22.08985   14.37500
    1255      444        1     0.00000   18.96109   20.54073    5.66227
    1256      444        1     0.00000   19.89701   21.08109    6.70670
    1257      444        1     0.00000   16.61650   16.47978    5.66227
    1258      444        1     0.00000   16.61650   15.39907    6.70670
    1259      444        1     0.00000   14.27191   20.54073    5.66227
    1260      444        1     0.00000   13.33599   21.08109    6.70670
    1261      444        1     0.00000   11.91985   17.83967    3.83415
    1262      444        1     0.00000   10.73509   17.17196    3.83415
    1263      444        1     0.00000   20.13172   15.79337    3.83415
    1264      444        1     0.00000   21.30235   15.10119    3.83415
    1265      444        1     0.00000   17.79793   23.92821    3.83415
    1266      444        1     0.00000   17.81206   25.28809    3.83415
    1267      444        1     0.00000   13.00490   25.33126   11.50245
    1268      444        1     0.00000   14.18966   25.99898   11.50245
    1269      444        1     0.00000    4.79303   27.37757   11.50245
    1270      444        1     0.00000    3.62240   28.06974   11.50245
    1271      444        1     0.00000    7.12682   19.24272   11.50245
    1272      444        1     0.00000    7.11269   17.88284   11.50245
    1273      444        1     0.00000    9.48968   19.24272   11.50245
    1274      444        1     0.00000    9.50381   17.88284   11.50245
    1275      444        1     0.00000    3.61160   25.33126   11.50245
    1276      444        1     0.00000    2.42684   25.99898   11.50245
    1277      444        1     0.00000   11.82347   27.37757   11.50245
    1278      444        1     0.00000   12.99410   28.06974   11.50245
    1279      444        1     0.00000   15.43507   23.92821    3.83415
    1280      444        1     0.00000   15.42094   25.28809    3.83415
    1281      444        1     0.00000   21.31315   17.83967    3.83415
    1282      444        1     0.00000   22.49791   17.17196    3.83415
    1283      444        1     0.00000   13.10128   15.79337    3.83415
    1284      444        1     0.00000   11.93065   15.10119    3.83415
    1285      444        2     0.00000   15.49572   16.90718    2.39956
    1286      444        3     0.00000   14.17471   15.33000    0.82971
    1287      444        2     0.00000   19.15135   19.35641    2.39956
    1288      444        3     0.00000   21.17773   19.00097    0.82971
    1289      444        2     0.00000   15.20244   21.29766    2.39956
    1290      444        3     0.00000   14.49707   23.23028    0.82971
    1291      444        2     0.00000    9.42903   26.26376   10.06786
    1292      444        3     0.00000   10.75004   27.84093    8.49801
    1293      444        2     0.00000    5.77340   23.81453   10.06786
    1294      444        3     0.00000    3.74702   24.16997    8.49801
    1295      444        2     0.00000    9.72231   21.87327   10.06786
    1296      444        3     0.00000   10.42768   19.94065    8.49801
    1297      444        2     0.00000    6.89419   21.87327   12.93704
    1298      444        3     0.00000    6.18882   19.94065   14.50689
    1299      444        2     0.00000    7.18747   26.26376   12.93704
    1300      444        3     0.00000    5.86646   27.84093   14.50689
    1301      444        2     0.00000   10.84310   23.81453   12.93704
    1302      444        3     0.00000   12.86948   24.16997   14.50689
    1303      444        2     0.00000   18.03056   21.29766    5.26874
    1304      444        3     0.00000   18.73593   23.23028    6.83859
    1305      444        2     0.00000   17.73728   16.90718    5.26874
    1306      444        3     0.00000   19.05829   15.33000    6.83859
    1307      444        2     0.00000   14.08165   19.35641    5.26874
    1308      444        3     0.00000   12.05527   19.00097    6.83859
    1309      444        2     0.00000    9.42903   26.26376   12.93704
    1310      444        3     0.00000   10.75004   27.84093   14.50689
    1311      444        2     0.00000    5.77340   23.81453   12.93704
    1312      444        3     0.00000    3.74702   24.16997   14.50689
    1313      444        2     0.00000    9.72231   21.87327   12.93704
    1314      444        3     0.00000   10.42768   19.94065   14.50689
    1315      444        2     0.00000   15.49572   16.90718    5.26874
    1316      444        3     0.00000   14.17471   15.33000    6.83859
    1317      444        2     0.00000   19.15135   19.35641    5.26874
    1318      444        3     0.00000   21.17773   19.00097    6.83859
    1319      444        2     0.00000   15.20244   21.29766    5.26874
    1320      444        3     0.00000   14.49707   23.23028    6.83859
    1321      444        2     0.00000   18.03056   21.29766    2.39956
    1322      444        3     0.00000   18.73593   23.23028    0.82971
    1323      444        2     0.00000   17.73728   16.90718    2.39956
    1324      444        3     0.00000   19.05829   15.33000    0.82971
    1325      444        2     0.00000   14.08165   19.35641    2.39956
    1326      444        3     0.00000   12.05527   19.00097    0.82971
    1327      444        2     0.00000    6.89419   21.87327   10.06786
    1328      444        3     0.00000    6.18882   19.94065    8.49801
    1329      444        2     0.00000    7.18747   26.26376   10.06786
    1330      444        3     0.00000    5.86646   27.84093    8.49801
    1331      444        2     0.00000   10.84310   23.81453   10.06786
    1332      444        3     0.00000   12.86948   24.16997    8.49801
    1333      444        4     0.00000   16.61658   19.18703    3.83415
    1334      444        4     0.00000    8.30817   23.98390   11.50245
    1335      444        5     0.00000   14.24034   15.92144    1.39410
    1336      444        5     0.00000   20.63271   18.76209    1.39410
    1337      444        5     0.00000   14.97645   22.87772    1.39410
    1338      444        5     0.00000   10.68441   27.24949    9.06240
    1339      444        5     0.00000    4.29204   24.40885    9.06240
    1340      444        5     0.00000    9.94830   20.29322    9.06240
    1341      444        5     0.00000    6.66820   20.29322   13.94250
    1342      444        5     0.00000    5.93209   27.24949   13.94250
    1343      444        5     0.00000   12.32446   24.40885   13.94250
    1344      444        5     0.00000   18.25655   22.87772    6.27420
    1345      444        5     0.00000   18.99266   15.92144    6.27420
    1346      444        5     0.00000   12.60029   18.76209    6.27420
    1347      444        5     0.00000   10.68441   27.24949   13.94250
    1348      444        5     0.00000    4.29204   24.40885   13.94250
    1349      444        5     0.00000    9.94830   20.29322   13.94250
    1350      444        5     0.00000   14.24034   15.92144    6.27420
    1351      444        5     0.00000   20.63271   18.76209    6.27420
    1352      444        5     0.00000   14.97645   22.87772    6.27420
    1353      444        5     0.00000   18.25655   22.87772    1.39410
    1354      444        5     0.00000   18.99266   15.92144    1.39410
    1355      444        5     0.00000   12.60029   18.76209    1.39410
    1356      444        5     0.00000    6.66820   20.29322    9.06240
    1357      444        5     0.00000    5.93209   27.24949    9.06240
    1358      444        5     0.00000   12.32446   24.40885    9.06240
    1359      444        5     0.00000   11.93812   18.76928    3.83415
    1360      444        5     0.00000    9.92420   17.62381    3.83415
    1361      444        5     0.00000   19.31751   15.34439    3.83415
    1362      444        5     0.00000   13.00823   28.56333    3.83415
    1363      444        5     0.00000   18.59386   23.44757    3.83415
    1364      444        5     0.00000    1.99232   25.76441    3.83415
    1365      444        5     0.00000   12.98663   24.40165   11.50245
    1366      444        5     0.00000   15.00055   25.54712   11.50245
    1367      444        5     0.00000    5.60724   27.82654   11.50245
    1368      444        5     0.00000   11.91652   14.60760   11.50245
    1369      444        5     0.00000    6.33089   19.72336   11.50245
    1370      444        5     0.00000   22.93243   17.40652   11.50245
    1371      444        5     0.00000   10.28561   19.72336   11.50245
    1372      444        5     0.00000   10.30057   17.40652   11.50245
    1373      444        5     0.00000    3.62987   24.40165   11.50245
    1374      444        5     0.00000   18.23245   25.54712   11.50245
    1375      444        5     0.00000   11.00926   27.82654   11.50245
    1376      444        5     0.00000   21.31648   14.60760   11.50245
    1377      444        5     0.00000   14.63914   23.44757    3.83415
    1378      444        5     0.00000   14.62418   25.76441    3.83415
    1379      444        5     0.00000   21.29488   18.76928    3.83415
    1380      444        5     0.00000    6.69230   17.62381    3.83415
    1381      444        5     0.00000   13.91549   15.34439    3.83415
    1382      444        5     0.00000    3.60827   28.56333    3.83415
    1383      444        6     0.00000   14.91422   18.20418    3.83415
    1384      444        6     0.00000   18.31894   18.20418    3.83415
    1385      444        6     0.00000   16.61658   21.15275    3.83415
    1386      444        6     0.00000   10.01053   24.96676   11.50245
    1387      444        6     0.00000    6.60581   24.96676   11.50245
    1388      444        6     0.00000    8.30817   22.01818   11.50245
    1389      444        7     0.00000   13.06015   17.13382    3.83415
    1390      444        7     0.00000   20.17285   17.13382    3.83415
    1391      444        7     0.00000   16.61650   23.29360    3.83415
    1392      444        7     0.00000   11.86460   26.03711   11.50245
    1393      444        7     0.00000    4.75190   26.03711   11.50245
    1394      444        7     0.00000    8.30825   19.87734   11.50245
    1395      444        7     0.00000    8.30825   15.74876    3.83415
    1396      444        7     0.00000   15.44005   28.10140    3.83415
    1397      444        7     0.00000    1.17645   28.10140    3.83415
    1398      444        7     0.00000   16.61650   27.42218   11.50245
    1399      444        7     0.00000    9.48470   15.06953   11.50245
    1400      444        7     0.00000   23.74830   15.06953   11.50245
    1401      444        1     0.00000   15.41928   14.89541   15.81970
    1402      444        1     0.00000   20.93181   20.29609   15.81970
    1403      444        1     0.00000   13.49841   22.36974   15.81970
    1404      444        1     0.00000    9.50547   28.27552   23.48800
    1405      444        1     0.00000    3.99294   22.87484   23.48800
    1406      444        1     0.00000   11.42634   20.80119   23.48800
    1407      444        1     0.00000    5.19016   20.80119   30.19010
    1408      444        1     0.00000    7.11103   28.27552   30.19010
    1409      444        1     0.00000   12.62356   22.87484   30.19010
    1410      444        1     0.00000   19.73459   22.36974   22.52180
    1411      444        1     0.00000   17.81372   14.89541   22.52180
    1412      444        1     0.00000   12.30119   20.29609   22.52180
    1413      444        1     0.00000    9.50547   28.27552   30.19010
    1414      444        1     0.00000    3.99294   22.87484   30.19010
    1415      444        1     0.00000   11.42634   20.80119   30.19010
    1416      444        1     0.00000   15.41928   14.89541   22.52180
    1417      444        1     0.00000   20.93181   20.29609   22.52180
    1418      444        1     0.00000   13.49841   22.36974   22.52180
    1419      444        1     0.00000   19.73459   22.36974   15.81970
    1420      444        1     0.00000   17.81372   14.89541   15.81970
    1421      444        1     0.00000   12.30119   20.29609   15.81970
    1422      444        1     0.00000    5.19016   20.80119   23.48800
    1423      444        1     0.00000    7.11103   28.27552   23.48800
    1424      444        1     0.00000   12.62356   22.87484   23.48800
    1425      444        1     0.00000   10.78951   15.82287   19.17075
    1426      444        1     0.00000    9.47722   15.06522   19.17075
    1427      444        1     0.00000   22.44349   15.82287   19.17075
    1428      444        1     0.00000   23.75578   15.06522   19.17075
    1429      444        1     0.00000   16.61650   25.91551   19.17075
    1430      444        1     0.00000   16.61650   27.43081   19.17075
    1431      444        1     0.00000   14.13524   27.34807   26.83905
    1432      444        1     0.00000   15.44753   28.10572   26.83905
    1433      444        1     0.00000    2.48126   27.34807   26.83905
    1434      444        1     0.00000    1.16897   28.10572   26.83905
    1435      444        1     0.00000    8.30825   17.25542   26.83905
    1436      444        1     0.00000    8.30825   15.74012   26.83905
    1437      444        1     0.00000   16.61650   16.47978   17.34263
    1438      444        1     0.00000   16.61650   15.39907   16.29820
    1439      444        1     0.00000   18.96109   20.54073   17.34263
    1440      444        1     0.00000   19.89701   21.08109   16.29820
    1441      444        1     0.00000   14.27191   20.54073   17.34263
    1442      444        1     0.00000   13.33599   21.08109   16.29820
    1443      444        1     0.00000    8.30825   26.69115   25.01093
    1444      444        1     0.00000    8.30825   27.77186   23.96650
    1445      444        1     0.00000    5.96366   22.63020   25.01093
    1446      444        1     0.00000    5.02774   22.08985   23.96650
    1447      444        1     0.00000   10.65284   22.63020   25.01093
    1448      444        1     0.00000   11.58876   22.08985   23.96650
    1449      444        1     0.00000    5.96366   22.63020   28.66717
    1450      444        1     0.00000    5.02774   22.08985   29.71160
    1451      444        1     0.00000    8.30825   26.69115   28.66717
    1452      444        1     0.00000    8.30825   27.77186   29.71160
    1453      444        1     0.00000   10.65284   22.63020   28.66717
    1454      444        1     0.00000   11.58876   22.08985   29.71160
    1455      444        1     0.00000   18.96109   20.54073   20.99887
    1456      444        1     0.00000   19.89701   21.08109   22.04330
    1457      444        1     0.00000   16.61650   16.47978   20.99887
    1458      444        1     0.00000   16.61650   15.39907   22.04330
    1459      444        1     0.00000   14.27191   20.54073   20.99887
    1460      444        1     0.00000   13.33599   21.08109   22.04330
    1461      444        1     0.00000   11.91985   17.83967   19.17075
    1462      444        1     0.00000   10.73509   17.17196   19.17075
    1463      444        1     0.00000   20.13172   15.79337   19.17075
    1464      444        1     0.00000   21.30235   15.10119   19.17075
    1465      444        1     0.00000   17.79793   23.92821   19.17075
    1466      444        1     0.00000   17.81206   25.28809   19.17075
    1467      444        1     0.00000   13.00490   25.33126   26.83905
    1468      444        1     0.00000   14.18966   25.99898   26.83905
    1469      444        1     0.00000    4.79303   27.37757   26.83905
    1470      444        1     0.00000    3.62240   28.06974   26.83905
    1471      444        1     0.00000    7.12682   19.24272   26.83905
    1472      444        1     0.00000    7.11269   17.88284   26.83905
    1473      444        1     0.00000    9.48968   19.24272   26.83905
    1474      444        1     0.00000    9.50381   17.88284   26.83905
    1475      444        1     0.00000    3.61160   25.33126   26.83905
    1476      444        1     0.00000    2.42684   25.99898   26.83905
    1477      444        1     0.00000   11.82347   27.37757   26.83905
    1478      444        1     0.00000   12.99410   28.06974   26.83905
    1479      444        1     0.00000   15.43507   23.92821   19.17075
    1480      444        1     0.00000   15.42094   25.28809   19.17075
    1481      444        1     0.00000   21.31315   17.83967   19.17075
    1482      444        1     0.00000   22.49791   17.17196   19.17075
    1483      444        1     0.00000   13.10128   15.79337   19.17075
    1484      444        1     0.00000   11.93065   15.10119   19.17075
    1485      444        2     0.00000   15.49572   16.90718   17.73616
    1486      444        3     0.00000   14.17471   15.33000   16.16631
    1487      444        2     0.00000   19.15135   19.35641   17.73616
    1488      444        3     0.00000   21.17773   19.00097   16.16631
    1489      444        2     0.00000   15.20244   21.29766   17.73616
    1490      444        3     0.00000   14.49707   23.23028   16.16631
    1491      444        2     0.00000    9.42903   26.26376   25.40446
    1492      444        3     0.00000   10.75004   27.84093   23.83461
    1493      444        2     0.00000    5.77340   23.81453   25.40446
    1494      444        3     0.00000    3.74702   24.16997   23.83461
    1495      444        2     0.00000    9.72231   21.87327   25.40446
    1496      444        3     0.00000   10.42768   19.94065   23.83461
    1497      444        2     0.00000    6.89419   21.87327   28.27364
    1498      444        3     0.00000    6.18882   19.94065   29.84349
    1499      444        2     0.00000    7.18747   26.26376   28.27364
    1500      444        3     0.00000    5.86646   27.84093   29.84349
    1501      444        2     0.00000   10.84310   23.81453   28.27364
    1502      444        3     0.00000   12.86948   24.16997   29.84349
    1503      444        2     0.00000   18.03056   21.29766   20.60534
    1504      444        3     0.00000   18.73593   23.23028   22.17519
    1505      444        2     0.00000   17.73728   16.90718   20.60534
    1506      444        3     0.00000   19.05829   15.33000   22.17519
    1507      444        2     0.00000   14.08165   19.35641   20.60534
    1508      444        3     0.00000   12.05527   19.00097   22.17519
    1509      444        2     0.00000    9.42903   26.26376   28.27364
    1510      444        3     0.00000   10.75004   27.84093   29.84349
    1511      444        2     0.00000    5.77340   23.81453   28.27364
    1512      444        3     0.00000    3.74702   24.16997   29.84349
    1513      444        2     0.00000    9.72231   21.87327   28.27364
    1514      444        3     0.00000   10.42768   19.94065   29.84349
    1515      444        2     0.00000   15.49572   16.90718   20.60534
    1516      444        3     0.00000   14.17471   15.33000   22.17519
    1517      444        2     0.00000   19.15135   19.35641   20.60534
    1518      444        3     0.00000   21.17773   19.00097   22.17519
    1519      444        2     0.00000   15.20244   21.29766   20.60534
    1520      444        3     0.00000   14.49707   23.23028   22.17519
    1521      444        2     0.00000   18.03056   21.29766   17.73616
    1522      444        3     0.00000   18.73593   23.23028   16.16631
    1523      444        2     0.00000   17.73728   16.90718   17.73616
    1524      444        3     0.00000   19.05829   15.33000   16.16631
    1525      444        2     0.00000   14.08165   19.35641   17.73616
    1526      444        3     0.00000   12.05527   19.00097   16.16631
    1527      444        2     0.00000    6.89419   21.87327   25.40446
    1528      444        3     0.00000    6.18882   19.94065   23.83461
    1529      444        2     0.00000    7.18747   26.26376   25.40446
    1530      444        3     0.00000    5.86646   27.84093   23.83461
    1531      444        2     0.00000   10.84310   23.81453   25.40446
    1532      444        3     0.00000   12.86948   24.16997   23.83461
    1533      444        4     0.00000   16.61658   19.18703   19.17075
    1534      444        4     0.00000    8.30817   23.98390   26.83905
    1535      444        5     0.00000   14.24034   15.92144   16.73070
    1536      444        5     0.00000   20.63271   18.76209   16.73070
    1537      444        5     0.00000   14.97645   22.87772   16.73070
    1538      444        5     0.00000   10.68441   27.24949   24.39900
    1539      444        5     0.00000    4.29204   24.40885   24.39900
    1540      444        5     0.00000    9.94830   20.29322   24.39900
    1541      444        5     0.00000    6.66820   20.29322   29.27910
    1542      444        5     0.00000    5.93209   27.24949   29.27910
    1543      444        5     0.00000   12.32446   24.40885   29.27910
    1544      444        5     0.00000   18.25655   22.87772   21.61080
    1545      444        5     0.00000   18.99266   15.92144   21.61080
    1546      444        5     0.00000   12.60029   18.76209   21.61080
    1547      444        5     0.00000   10.68441   27.24949   29.27910
    1548      444        5     0.00000    4.29204   24.40885   29.27910
    1549      444        5     0.00000    9.94830   20.29322   29.27910
    1550      444        5     0.00000   14.24034   15.92144   21.61080
    1551      444        5     0.00000   20.63271   18.76209   21.61080
    1552      444        5     0.00000   14.97645   22.87772   21.61080
    1553      444        5     0.00000   18.25655   22.87772   16.73070
    1554      444        5     0.00000   18.99266   15.92144   16.73070
    1555      444        5     0.00000   12.60029   18.76209   16.73070
    1556      444        5     0.00000    6.66820   20.29322   24.39900
    1557      444        5     0.00000    5.93209   27.24949   24.39900
    1558      444        5     0.00000   12.32446   24.40885   24.39900
    1559      444        5     0.00000   11.93812   18.76928   19.17075
    1560      444        5     0.00000    9.92420   17.62381   19.17075
    1561      444        5     0.00000   19.31751   15.34439   19.17075
    1562      444        5     0.00000   13.00823   28.56333   19.17075
    1563      444        5     0.00000   18.59386   23.44757   19.17075
    1564      444        5     0.00000    1.99232   25.76441   19.17075
    1565      444        5     0.00000   12.98663   24.40165   26.83905
    1566      444        5     0.00000   15.00055   25.54712   26.83905
    1567      444        5     0.00000    5.60724   27.82654   26.83905
    1568      444        5     0.00000   11.91652   14.60760   26.83905
    1569      444        5     0.00000    6.33089   19.72336   26.83905
    1570      444        5     0.00000   22.93243   17.40652   26.83905
    1571      444        5     0.00000   10.28561   19.72336   26.83905
    1572      444        5     0.00000   10.30057   17.40652   26.83905
    1573      444        5     0.00000    3.62987   24.40165   26.83905
    1574      444        5     0.00000   18.23245   25.54712   26.83905
    1575      444        5     0.00000   11.00926   27.82654   26.83905
    1576      444        5     0.00000   21.31648   14.60760   26.83905
    1577      444        5     0.00000   14.63914   23.44757   19.17075
    1578      444        5     0.00000   14.62418   25.76441   19.17075
    1579      444        5     0.00000   21.29488   18.76928   19.17075
    1580      444        5     0.00000    6.69230   17.62381   19.17075
    1581      444        5     0.00000   13.91549   15.34439   19.17075
    1582      444        5     0.00000    3.60827   28.56333   19.17075
    1583      444        6     0.00000   14.91422   18.20418   19.17075
    1584      444        6     0.00000   18.31894   18.20418   19.17075
    1585      444        6     0.00000   16.61658   21.15275   19.17075
    1586      444        6     0.00000   10.01053   24.96676   26.83905
    1587      444        6     0.00000    6.60581   24.96676   26.83905
    1588      444        6     0.00000    8.30817   22.01818   26.83905
    1589      444        7     0.00000   13.06015   17.13382   19.17075
    1590      444        7     0.00000   20.17285   17.13382   19.17075
    1591      444        7     0.00000   16.61650   23.29360   19.17075
    1592      444        7     0.00000   11.86460   26.03711   26.83905
    1593      444        7     0.00000    4.75190   26.03711   26.83905
    1594      444        7     0.00000    8.30825   19.87734   26.83905
    1595      444        7     0.00000    8.30825   15.74876   19.17075
    1596      444        7     0.00000   15.44005   28.10140   19.17075
    1597      444        7     0.00000    1.17645   28.10140   19.17075
    1598      444        7     0.00000   16.61650   27.42218   26.83905
    1599      444        7     0.00000    9.48470   15.06953   26.83905
    1600      444        7     0.00000   23.74830   15.06953   26.83905

Bonds

       1        1        1       38
       2        2        1       86
       3        1        1      608
       4        1        2       40
       5        2        2       88
       6        1        2     1007
       7        1        3       42
       8        2        3       90
       9        1        3      209
      10        1        4       44
      11        2        4       92
      12        1        4      411
      13        1        5       46
      14        2        5       94
      15        1        5      810
      16        1        6       12
      17        1        6       48
      18        2        6       96
      19        1        7       50
      20        2        7       98
      21        1        8       52
      22        2        8      100
      23        1        9       54
      24        2        9      102
      25        1       10       56
      26        2       10      104
      27        1       11       58
      28        2       11      106
      29        1       12       60
      30        2       12      108
      31        1       13       52
      32        2       13      110
      33        1       13      620
      34        1       14       50
      35        2       14      112
      36        1       14     1019
      37        1       15       54
      38        2       15      114
      39        1       15      221
      40        1       16       58
      41        2       16      116
      42        1       16      423
      43        1       17       56
      44        2       17      118
      45        1       17      822
      46        1       18       24
      47        1       18       60
      48        2       18      120
      49        1       19       40
      50        2       19      122
      51        1       20       38
      52        2       20      124
      53        1       21       42
      54        2       21      126
      55        1       22       46
      56        2       22      128
      57        1       23       44
      58        2       23      130
      59        1       24       48
      60        2       24      132
      61        3       25       26
      62        1       25       62
      63        1       25       84
      64        4       26      195
      65        4       26      597
      66        3       27       28
      67        1       27       64
      68        1       27       82
      69        4       28      596
      70        4       28      995
      71        3       29       30
      72        1       29       66
      73        1       29       80
      74        4       30      196
      75        4       30      997
      76        3       31       32
      77        1       31       68
      78        1       31       78
      79        4       32      198
      80        4       32      600
      81        3       33       34
      82        1       33       70
      83        1       33       76
      84        4       34      599
      85        4       34      998
      86        3       35       36
      87        1       35       72
      88        1       35       74
      89        4       36      199
      90        4       36     1000
      91        3       37       38
      92        5       37       85
      93        5       37      123
      94        3       39       40
      95        5       39       87
      96        5       39      121
      97        3       41       42
      98        5       41       89
      99        5       41      125
     100        3       43       44
     101        5       43       91
     102        5       43      129
     103        3       45       46
     104        5       45       93
     105        5       45      127
     106        3       47       48
     107        5       47       95
     108        5       47      131
     109        3       49       50
     110        5       49       97
     111        5       49      111
     112        3       51       52
     113        5       51       99
     114        5       51      109
     115        3       53       54
     116        5       53      101
     117        5       53      113
     118        3       55       56
     119        5       55      103
     120        5       55      117
     121        3       57       58
     122        5       57      105
     123        5       57      115
     124        3       59       60
     125        5       59      107
     126        5       59      119
     127        1       61       62
     128        6       61      159
     129        4       61      189
     130        6       62      160
     131        1       63       64
     132        6       63      161
     133        4       63      190
     134        6       64      562
     135        1       65       66
     136        6       65      163
     137        4       65      191
     138        6       66      964
     139        1       67       68
     140        6       67      165
     141        4       67      192
     142        6       68      166
     143        1       69       70
     144        6       69      167
     145        4       69      193
     146        6       70      568
     147        1       71       72
     148        6       71      169
     149        4       71      194
     150        6       72      970
     151        1       73       74
     152        6       73      171
     153        4       73      194
     154        6       74      172
     155        1       75       76
     156        6       75      173
     157        4       75      193
     158        6       76      974
     159        1       77       78
     160        6       77      175
     161        4       77      192
     162        6       78      576
     163        1       79       80
     164        6       79      177
     165        4       79      191
     166        6       80      178
     167        1       81       82
     168        6       81      179
     169        4       81      190
     170        6       82      980
     171        1       83       84
     172        6       83      181
     173        4       83      189
     174        6       84      582
     175        7       85      183
     176        8       86      135
     177        7       87      184
     178        8       88      136
     179        7       89      185
     180        8       90      137
     181        7       91      186
     182        8       92      138
     183        7       93      187
     184        8       94      139
     185        7       95      188
     186        8       96      140
     187        7       97      188
     188        8       98      141
     189        7       99      187
     190        8      100      142
     191        7      101      186
     192        8      102      143
     193        7      103      185
     194        8      104      144
     195        7      105      184
     196        8      106      145
     197        7      107      183
     198        8      108      146
     199        7      109      186
     200        8      110      147
     201        7      111      187
     202        8      112      148
     203        7      113      188
     204        8      114      149
     205        7      115      183
     206        8      116      150
     207        7      117      184
     208        8      118      151
     209        7      119      185
     210        8      120      152
     211        7      121      185
     212        8      122      153
     213        7      123      184
     214        8      124      154
     215        7      125      183
     216        8      126      155
     217        7      127      188
     218        8      128      156
     219        7      129      187
     220        8      130      157
     221        7      131      186
     222        8      132      158
     223        9      133      183
     224        9      133      184
     225        9      133      185
     226        9      134      186
     227        9      134      187
     228        9      134      188
     229       10      183      189
     230       10      184      190
     231       10      185      191
     232       10      186      192
     233       10      187      193
     234       10      188      194
     235        1      201      238
     236        2      201      286
     237        1      201      408
     238        1      202      240
     239        2      202      288
     240        1      202      807
     241        1      203        9
     242        1      203      242
     243        2      203      290
     244        1      204      244
     245        2      204      292
     246        1      204      611
     247        1      205      246
     248        2      205      294
     249        1      205     1010
     250        1      206      212
     251        1      206      248
     252        2      206      296
     253        1      207      250
     254        2      207      298
     255        1      208      252
     256        2      208      300
     257        1      209      254
     258        2      209      302
     259        1      210      256
     260        2      210      304
     261        1      211      258
     262        2      211      306
     263        1      212      260
     264        2      212      308
     265        1      213      252
     266        2      213      310
     267        1      213      420
     268        1      214      250
     269        2      214      312
     270        1      214      819
     271        1      215       21
     272        1      215      254
     273        2      215      314
     274        1      216      258
     275        2      216      316
     276        1      216      623
     277        1      217      256
     278        2      217      318
     279        1      217     1022
     280        1      218      224
     281        1      218      260
     282        2      218      320
     283        1      219      240
     284        2      219      322
     285        1      220      238
     286        2      220      324
     287        1      221      242
     288        2      221      326
     289        1      222      246
     290        2      222      328
     291        1      223      244
     292        2      223      330
     293        1      224      248
     294        2      224      332
     295        3      225      226
     296        1      225      262
     297        1      225      284
     298        4      226      395
     299        4      226      797
     300        3      227      228
     301        1      227      264
     302        1      227      282
     303        4      228      796
     304        4      228     1195
     305        3      229      230
     306        1      229      266
     307        1      229      280
     308        4      230      396
     309        4      230     1197
     310        3      231      232
     311        1      231      268
     312        1      231      278
     313        4      232      398
     314        4      232      800
     315        3      233      234
     316        1      233      270
     317        1      233      276
     318        4      234      799
     319        4      234     1198
     320        3      235      236
     321        1      235      272
     322        1      235      274
     323        4      236      399
     324        4      236     1200
     325        3      237      238
     326        5      237      285
     327        5      237      323
     328        3      239      240
     329        5      239      287
     330        5      239      321
     331        3      241      242
     332        5      241      289
     333        5      241      325
     334        3      243      244
     335        5      243      291
     336        5      243      329
     337        3      245      246
     338        5      245      293
     339        5      245      327
     340        3      247      248
     341        5      247      295
     342        5      247      331
     343        3      249      250
     344        5      249      297
     345        5      249      311
     346        3      251      252
     347        5      251      299
     348        5      251      309
     349        3      253      254
     350        5      253      301
     351        5      253      313
     352        3      255      256
     353        5      255      303
     354        5      255      317
     355        3      257      258
     356        5      257      305
     357        5      257      315
     358        3      259      260
     359        5      259      307
     360        5      259      319
     361        1      261      262
     362        6      261      359
     363        4      261      389
     364        6      262      360
     365        1      263      264
     366        6      263      361
     367        4      263      390
     368        6      264      762
     369        1      265      266
     370        6      265      363
     371        4      265      391
     372        6      266     1164
     373        1      267      268
     374        6      267      365
     375        4      267      392
     376        6      268      366
     377        1      269      270
     378        6      269      367
     379        4      269      393
     380        6      270      768
     381        1      271      272
     382        6      271      369
     383        4      271      394
     384        6      272     1170
     385        1      273      274
     386        6      273      371
     387        4      273      394
     388        6      274      372
     389        1      275      276
     390        6      275      373
     391        4      275      393
     392        6      276     1174
     393        1      277      278
     394        6      277      375
     395        4      277      392
     396        6      278      776
     397        1      279      280
     398        6      279      377
     399        4      279      391
     400        6      280      378
     401        1      281      282
     402        6      281      379
     403        4      281      390
     404        6      282     1180
     405        1      283      284
     406        6      283      381
     407        4      283      389
     408        6      284      782
     409        7      285      383
     410        8      286      335
     411        7      287      384
     412        8      288      336
     413        7      289      385
     414        8      290      337
     415        7      291      386
     416        8      292      338
     417        7      293      387
     418        8      294      339
     419        7      295      388
     420        8      296      340
     421        7      297      388
     422        8      298      341
     423        7      299      387
     424        8      300      342
     425        7      301      386
     426        8      302      343
     427        7      303      385
     428        8      304      344
     429        7      305      384
     430        8      306      345
     431        7      307      383
     432        8      308      346
     433        7      309      386
     434        8      310      347
     435        7      311      387
     436        8      312      348
     437        7      313      388
     438        8      314      349
     439        7      315      383
     440        8      316      350
     441        7      317      384
     442        8      318      351
     443        7      319      385
     444        8      320      352
     445        7      321      385
     446        8      322      353
     447        7      323      384
     448        8      324      354
     449        7      325      383
     450        8      326      355
     451        7      327      388
     452        8      328      356
     453        7      329      387
     454        8      330      357
     455        7      331      386
     456        8      332      358
     457        9      333      383
     458        9      333      384
     459        9      333      385
     460        9      334      386
     461        9      334      387
     462        9      334      388
     463       10      383      389
     464       10      384      390
     465       10      385      391
     466       10      386      392
     467       10      387      393
     468       10      388      394
     469        1      401      208
     470        1      401      438
     471        2      401      486
     472        1      402      440
     473        2      402      488
     474        1      402     1407
     475        1      403      442
     476        2      403      490
     477        1      403      609
     478        1      404       11
     479        1      404      444
     480        2      404      492
     481        1      405      446
     482        2      405      494
     483        1      405     1210
     484        1      406      412
     485        1      406      448
     486        2      406      496
     487        1      407      450
     488        2      407      498
     489        1      408      452
     490        2      408      500
     491        1      409      454
     492        2      409      502
     493        1      410      456
     494        2      410      504
     495        1      411      458
     496        2      411      506
     497        1      412      460
     498        2      412      508
     499        1      413      220
     500        1      413      452
     501        2      413      510
     502        1      414      450
     503        2      414      512
     504        1      414     1419
     505        1      415      454
     506        2      415      514
     507        1      415      621
     508        1      416       23
     509        1      416      458
     510        2      416      516
     511        1      417      456
     512        2      417      518
     513        1      417     1222
     514        1      418      424
     515        1      418      460
     516        2      418      520
     517        1      419      440
     518        2      419      522
     519        1      420      438
     520        2      420      524
     521        1      421      442
     522        2      421      526
     523        1      422      446
     524        2      422      528
     525        1      423      444
     526        2      423      530
     527        1      424      448
     528        2      424      532
     529        3      425      426
     530        1      425      462
     531        1      425      484
     532        4      426      197
     533        4      426      595
     534        3      427      428
     535        1      427      464
     536        1      427      482
     537        4      428      196
     538        4      428     1395
     539        3      429      430
     540        1      429      466
     541        1      429      480
     542        4      430      596
     543        4      430     1397
     544        3      431      432
     545        1      431      468
     546        1      431      478
     547        4      432      200
     548        4      432      598
     549        3      433      434
     550        1      433      470
     551        1      433      476
     552        4      434      199
     553        4      434     1398
     554        3      435      436
     555        1      435      472
     556        1      435      474
     557        4      436      599
     558        4      436     1400
     559        3      437      438
     560        5      437      485
     561        5      437      523
     562        3      439      440
     563        5      439      487
     564        5      439      521
     565        3      441      442
     566        5      441      489
     567        5      441      525
     568        3      443      444
     569        5      443      491
     570        5      443      529
     571        3      445      446
     572        5      445      493
     573        5      445      527
     574        3      447      448
     575        5      447      495
     576        5      447      531
     577        3      449      450
     578        5      449      497
     579        5      449      511
     580        3      451      452
     581        5      451      499
     582        5      451      509
     583        3      453      454
     584        5      453      501
     585        5      453      513
     586        3      455      456
     587        5      455      503
     588        5      455      517
     589        3      457      458
     590        5      457      505
     591        5      457      515
     592        3      459      460
     593        5      459      507
     594        5      459      519
     595        1      461      462
     596        6      461      559
     597        4      461      589
     598        6      462      560
     599        1      463      464
     600        6      463      561
     601        4      463      590
     602        6      464      162
     603        1      465      466
     604        6      465      563
     605        4      465      591
     606        6      466     1364
     607        1      467      468
     608        6      467      565
     609        4      467      592
     610        6      468      566
     611        1      469      470
     612        6      469      567
     613        4      469      593
     614        6      470      168
     615        1      471      472
     616        6      471      569
     617        4      471      594
     618        6      472     1370
     619        1      473      474
     620        6      473      571
     621        4      473      594
     622        6      474      572
     623        1      475      476
     624        6      475      573
     625        4      475      593
     626        6      476     1374
     627        1      477      478
     628        6      477      575
     629        4      477      592
     630        6      478      176
     631        1      479      480
     632        6      479      577
     633        4      479      591
     634        6      480      578
     635        1      481      482
     636        6      481      579
     637        4      481      590
     638        6      482     1380
     639        1      483      484
     640        6      483      581
     641        4      483      589
     642        6      484      182
     643        7      485      583
     644        8      486      535
     645        7      487      584
     646        8      488      536
     647        7      489      585
     648        8      490      537
     649        7      491      586
     650        8      492      538
     651        7      493      587
     652        8      494      539
     653        7      495      588
     654        8      496      540
     655        7      497      588
     656        8      498      541
     657        7      499      587
     658        8      500      542
     659        7      501      586
     660        8      502      543
     661        7      503      585
     662        8      504      544
     663        7      505      584
     664        8      506      545
     665        7      507      583
     666        8      508      546
     667        7      509      586
     668        8      510      547
     669        7      511      587
     670        8      512      548
     671        7      513      588
     672        8      514      549
     673        7      515      583
     674        8      516      550
     675        7      517      584
     676        8      518      551
     677        7      519      585
     678        8      520      552
     679        7      521      585
     680        8      522      553
     681        7      523      584
     682        8      524      554
     683        7      525      583
     684        8      526      555
     685        7      527      588
     686        8      528      556
     687        7      529      587
     688        8      530      557
     689        7      531      586
     690        8      532      558
     691        9      533      583
     692        9      533      584
     693        9      533      585
     694        9      534      586
     695        9      534      587
     696        9      534      588
     697       10      583      589
     698       10      584      590
     699       10      585      591
     700       10      586      592
     701       10      587      593
     702       10      588      594
     703        1      601        8
     704        1      601      638
     705        2      601      686
     706        1      602      640
     707        2      602      688
     708        1      602     1207
     709        1      603      409
     710        1      603      642
     711        2      603      690
     712        1      604      211
     713        1      604      644
     714        2      604      692
     715        1      605      646
     716        2      605      694
     717        1      605     1410
     718        1      606      612
     719        1      606      648
     720        2      606      696
     721        1      607      650
     722        2      607      698
     723        1      608      652
     724        2      608      700
     725        1      609      654
     726        2      609      702
     727        1      610      656
     728        2      610      704
     729        1      611      658
     730        2      611      706
     731        1      612      660
     732        2      612      708
     733        1      613       20
     734        1      613      652
     735        2      613      710
     736        1      614      650
     737        2      614      712
     738        1      614     1219
     739        1      615      421
     740        1      615      654
     741        2      615      714
     742        1      616      223
     743        1      616      658
     744        2      616      716
     745        1      617      656
     746        2      617      718
     747        1      617     1422
     748        1      618      624
     749        1      618      660
     750        2      618      720
     751        1      619      640
     752        2      619      722
     753        1      620      638
     754        2      620      724
     755        1      621      642
     756        2      621      726
     757        1      622      646
     758        2      622      728
     759        1      623      644
     760        2      623      730
     761        1      624      648
     762        2      624      732
     763        3      625      626
     764        1      625      662
     765        1      625      684
     766        4      626      397
     767        4      626      795
     768        3      627      628
     769        1      627      664
     770        1      627      682
     771        4      628      396
     772        4      628     1595
     773        3      629      630
     774        1      629      666
     775        1      629      680
     776        4      630      796
     777        4      630     1597
     778        3      631      632
     779        1      631      668
     780        1      631      678
     781        4      632      400
     782        4      632      798
     783        3      633      634
     784        1      633      670
     785        1      633      676
     786        4      634      399
     787        4      634     1598
     788        3      635      636
     789        1      635      672
     790        1      635      674
     791        4      636      799
     792        4      636     1600
     793        3      637      638
     794        5      637      685
     795        5      637      723
     796        3      639      640
     797        5      639      687
     798        5      639      721
     799        3      641      642
     800        5      641      689
     801        5      641      725
     802        3      643      644
     803        5      643      691
     804        5      643      729
     805        3      645      646
     806        5      645      693
     807        5      645      727
     808        3      647      648
     809        5      647      695
     810        5      647      731
     811        3      649      650
     812        5      649      697
     813        5      649      711
     814        3      651      652
     815        5      651      699
     816        5      651      709
     817        3      653      654
     818        5      653      701
     819        5      653      713
     820        3      655      656
     821        5      655      703
     822        5      655      717
     823        3      657      658
     824        5      657      705
     825        5      657      715
     826        3      659      660
     827        5      659      707
     828        5      659      719
     829        1      661      662
     830        6      661      759
     831        4      661      789
     832        6      662      760
     833        1      663      664
     834        6      663      761
     835        4      663      790
     836        6      664      362
     837        1      665      666
     838        6      665      763
     839        4      665      791
     840        6      666     1564
     841        1      667      668
     842        6      667      765
     843        4      667      792
     844        6      668      766
     845        1      669      670
     846        6      669      767
     847        4      669      793
     848        6      670      368
     849        1      671      672
     850        6      671      769
     851        4      671      794
     852        6      672     1570
     853        1      673      674
     854        6      673      771
     855        4      673      794
     856        6      674      772
     857        1      675      676
     858        6      675      773
     859        4      675      793
     860        6      676     1574
     861        1      677      678
     862        6      677      775
     863        4      677      792
     864        6      678      376
     865        1      679      680
     866        6      679      777
     867        4      679      791
     868        6      680      778
     869        1      681      682
     870        6      681      779
     871        4      681      790
     872        6      682     1580
     873        1      683      684
     874        6      683      781
     875        4      683      789
     876        6      684      382
     877        7      685      783
     878        8      686      735
     879        7      687      784
     880        8      688      736
     881        7      689      785
     882        8      690      737
     883        7      691      786
     884        8      692      738
     885        7      693      787
     886        8      694      739
     887        7      695      788
     888        8      696      740
     889        7      697      788
     890        8      698      741
     891        7      699      787
     892        8      700      742
     893        7      701      786
     894        8      702      743
     895        7      703      785
     896        8      704      744
     897        7      705      784
     898        8      706      745
     899        7      707      783
     900        8      708      746
     901        7      709      786
     902        8      710      747
     903        7      711      787
     904        8      712      748
     905        7      713      788
     906        8      714      749
     907        7      715      783
     908        8      716      750
     909        7      717      784
     910        8      718      751
     911        7      719      785
     912        8      720      752
     913        7      721      785
     914        8      722      753
     915        7      723      784
     916        8      724      754
     917        7      725      783
     918        8      726      755
     919        7      727      788
     920        8      728      756
     921        7      729      787
     922        8      730      757
     923        7      731      786
     924        8      732      758
     925        9      733      783
     926        9      733      784
     927        9      733      785
     928        9      734      786
     929        9      734      787
     930        9      734      788
     931       10      783      789
     932       10      784      790
     933       10      785      791
     934       10      786      792
     935       10      787      793
     936       10      788      794
     937        1      801      838
     938        2      801      886
     939        1      801     1408
     940        1      802      207
     941        1      802      840
     942        2      802      888
     943        1      803      842
     944        2      803      890
     945        1      803     1009
     946        1      804      844
     947        2      804      892
     948        1      804     1211
     949        1      805       10
     950        1      805      846
     951        2      805      894
     952        1      806      812
     953        1      806      848
     954        2      806      896
     955        1      807      850
     956        2      807      898
     957        1      808      852
     958        2      808      900
     959        1      809      854
     960        2      809      902
     961        1      810      856
     962        2      810      904
     963        1      811      858
     964        2      811      906
     965        1      812      860
     966        2      812      908
     967        1      813      852
     968        2      813      910
     969        1      813     1420
     970        1      814      219
     971        1      814      850
     972        2      814      912
     973        1      815      854
     974        2      815      914
     975        1      815     1021
     976        1      816      858
     977        2      816      916
     978        1      816     1223
     979        1      817       22
     980        1      817      856
     981        2      817      918
     982        1      818      824
     983        1      818      860
     984        2      818      920
     985        1      819      840
     986        2      819      922
     987        1      820      838
     988        2      820      924
     989        1      821      842
     990        2      821      926
     991        1      822      846
     992        2      822      928
     993        1      823      844
     994        2      823      930
     995        1      824      848
     996        2      824      932
     997        3      825      826
     998        1      825      862
     999        1      825      884
    1000        4      826      995
    1001        4      826     1397
    1002        3      827      828
    1003        1      827      864
    1004        1      827      882
    1005        4      828      195
    1006        4      828     1396
    1007        3      829      830
    1008        1      829      866
    1009        1      829      880
    1010        4      830      197
    1011        4      830      996
    1012        3      831      832
    1013        1      831      868
    1014        1      831      878
    1015        4      832      998
    1016        4      832     1400
    1017        3      833      834
    1018        1      833      870
    1019        1      833      876
    1020        4      834      198
    1021        4      834     1399
    1022        3      835      836
    1023        1      835      872
    1024        1      835      874
    1025        4      836      200
    1026        4      836      999
    1027        3      837      838
    1028        5      837      885
    1029        5      837      923
    1030        3      839      840
    1031        5      839      887
    1032        5      839      921
    1033        3      841      842
    1034        5      841      889
    1035        5      841      925
    1036        3      843      844
    1037        5      843      891
    1038        5      843      929
    1039        3      845      846
    1040        5      845      893
    1041        5      845      927
    1042        3      847      848
    1043        5      847      895
    1044        5      847      931
    1045        3      849      850
    1046        5      849      897
    1047        5      849      911
    1048        3      851      852
    1049        5      851      899
    1050        5      851      909
    1051        3      853      854
    1052        5      853      901
    1053        5      853      913
    1054        3      855      856
    1055        5      855      903
    1056        5      855      917
    1057        3      857      858
    1058        5      857      905
    1059        5      857      915
    1060        3      859      860
    1061        5      859      907
    1062        5      859      919
    1063        1      861      862
    1064        6      861      959
    1065        4      861      989
    1066        6      862      960
    1067        1      863      864
    1068        6      863      961
    1069        4      863      990
    1070        6      864     1362
    1071        1      865      866
    1072        6      865      963
    1073        4      865      991
    1074        6      866      164
    1075        1      867      868
    1076        6      867      965
    1077        4      867      992
    1078        6      868      966
    1079        1      869      870
    1080        6      869      967
    1081        4      869      993
    1082        6      870     1368
    1083        1      871      872
    1084        6      871      969
    1085        4      871      994
    1086        6      872      170
    1087        1      873      874
    1088        6      873      971
    1089        4      873      994
    1090        6      874      972
    1091        1      875      876
    1092        6      875      973
    1093        4      875      993
    1094        6      876      174
    1095        1      877      878
    1096        6      877      975
    1097        4      877      992
    1098        6      878     1376
    1099        1      879      880
    1100        6      879      977
    1101        4      879      991
    1102        6      880      978
    1103        1      881      882
    1104        6      881      979
    1105        4      881      990
    1106        6      882      180
    1107        1      883      884
    1108        6      883      981
    1109        4      883      989
    1110        6      884     1382
    1111        7      885      983
    1112        8      886      935
    1113        7      887      984
    1114        8      888      936
    1115        7      889      985
    1116        8      890      937
    1117        7      891      986
    1118        8      892      938
    1119        7      893      987
    1120        8      894      939
    1121        7      895      988
    1122        8      896      940
    1123        7      897      988
    1124        8      898      941
    1125        7      899      987
    1126        8      900      942
    1127        7      901      986
    1128        8      902      943
    1129        7      903      985
    1130        8      904      944
    1131        7      905      984
    1132        8      906      945
    1133        7      907      983
    1134        8      908      946
    1135        7      909      986
    1136        8      910      947
    1137        7      911      987
    1138        8      912      948
    1139        7      913      988
    1140        8      914      949
    1141        7      915      983
    1142        8      916      950
    1143        7      917      984
    1144        8      918      951
    1145        7      919      985
    1146        8      920      952
    1147        7      921      985
    1148        8      922      953
    1149        7      923      984
    1150        8      924      954
    1151        7      925      983
    1152        8      926      955
    1153        7      927      988
    1154        8      928      956
    1155        7      929      987
    1156        8      930      957
    1157        7      931      986
    1158        8      932      958
    1159        9      933      983
    1160        9      933      984
    1161        9      933      985
    1162        9      934      986
    1163        9      934      987
    1164        9      934      988
    1165       10      983      989
    1166       10      984      990
    1167       10      985      991
    1168       10      986      992
    1169       10      987      993
    1170       10      988      994
    1171        1     1001     1038
    1172        2     1001     1086
    1173        1     1001     1208
    1174        1     1002        7
    1175        1     1002     1040
    1176        2     1002     1088
    1177        1     1003      809
    1178        1     1003     1042
    1179        2     1003     1090
    1180        1     1004     1044
    1181        2     1004     1092
    1182        1     1004     1411
    1183        1     1005      210
    1184        1     1005     1046
    1185        2     1005     1094
    1186        1     1006     1012
    1187        1     1006     1048
    1188        2     1006     1096
    1189        1     1007     1050
    1190        2     1007     1098
    1191        1     1008     1052
    1192        2     1008     1100
    1193        1     1009     1054
    1194        2     1009     1102
    1195        1     1010     1056
    1196        2     1010     1104
    1197        1     1011     1058
    1198        2     1011     1106
    1199        1     1012     1060
    1200        2     1012     1108
    1201        1     1013     1052
    1202        2     1013     1110
    1203        1     1013     1220
    1204        1     1014       19
    1205        1     1014     1050
    1206        2     1014     1112
    1207        1     1015      821
    1208        1     1015     1054
    1209        2     1015     1114
    1210        1     1016     1058
    1211        2     1016     1116
    1212        1     1016     1423
    1213        1     1017      222
    1214        1     1017     1056
    1215        2     1017     1118
    1216        1     1018     1024
    1217        1     1018     1060
    1218        2     1018     1120
    1219        1     1019     1040
    1220        2     1019     1122
    1221        1     1020     1038
    1222        2     1020     1124
    1223        1     1021     1042
    1224        2     1021     1126
    1225        1     1022     1046
    1226        2     1022     1128
    1227        1     1023     1044
    1228        2     1023     1130
    1229        1     1024     1048
    1230        2     1024     1132
    1231        3     1025     1026
    1232        1     1025     1062
    1233        1     1025     1084
    1234        4     1026     1195
    1235        4     1026     1597
    1236        3     1027     1028
    1237        1     1027     1064
    1238        1     1027     1082
    1239        4     1028      395
    1240        4     1028     1596
    1241        3     1029     1030
    1242        1     1029     1066
    1243        1     1029     1080
    1244        4     1030      397
    1245        4     1030     1196
    1246        3     1031     1032
    1247        1     1031     1068
    1248        1     1031     1078
    1249        4     1032     1198
    1250        4     1032     1600
    1251        3     1033     1034
    1252        1     1033     1070
    1253        1     1033     1076
    1254        4     1034      398
    1255        4     1034     1599
    1256        3     1035     1036
    1257        1     1035     1072
    1258        1     1035     1074
    1259        4     1036      400
    1260        4     1036     1199
    1261        3     1037     1038
    1262        5     1037     1085
    1263        5     1037     1123
    1264        3     1039     1040
    1265        5     1039     1087
    1266        5     1039     1121
    1267        3     1041     1042
    1268        5     1041     1089
    1269        5     1041     1125
    1270        3     1043     1044
    1271        5     1043     1091
    1272        5     1043     1129
    1273        3     1045     1046
    1274        5     1045     1093
    1275        5     1045     1127
    1276        3     1047     1048
    1277        5     1047     1095
    1278        5     1047     1131
    1279        3     1049     1050
    1280        5     1049     1097
    1281        5     1049     1111
    1282        3     1051     1052
    1283        5     1051     1099
    1284        5     1051     1109
    1285        3     1053     1054
    1286        5     1053     1101
    1287        5     1053     1113
    1288        3     1055     1056
    1289        5     1055     1103
    1290        5     1055     1117
    1291        3     1057     1058
    1292        5     1057     1105
    1293        5     1057     1115
    1294        3     1059     1060
    1295        5     1059     1107
    1296        5     1059     1119
    1297        1     1061     1062
    1298        6     1061     1159
    1299        4     1061     1189
    1300        6     1062     1160
    1301        1     1063     1064
    1302        6     1063     1161
    1303        4     1063     1190
    1304        6     1064     1562
    1305        1     1065     1066
    1306        6     1065     1163
    1307        4     1065     1191
    1308        6     1066      364
    1309        1     1067     1068
    1310        6     1067     1165
    1311        4     1067     1192
    1312        6     1068     1166
    1313        1     1069     1070
    1314        6     1069     1167
    1315        4     1069     1193
    1316        6     1070     1568
    1317        1     1071     1072
    1318        6     1071     1169
    1319        4     1071     1194
    1320        6     1072      370
    1321        1     1073     1074
    1322        6     1073     1171
    1323        4     1073     1194
    1324        6     1074     1172
    1325        1     1075     1076
    1326        6     1075     1173
    1327        4     1075     1193
    1328        6     1076      374
    1329        1     1077     1078
    1330        6     1077     1175
    1331        4     1077     1192
    1332        6     1078     1576
    1333        1     1079     1080
    1334        6     1079     1177
    1335        4     1079     1191
    1336        6     1080     1178
    1337        1     1081     1082
    1338        6     1081     1179
    1339        4     1081     1190
    1340        6     1082      380
    1341        1     1083     1084
    1342        6     1083     1181
    1343        4     1083     1189
    1344        6     1084     1582
    1345        7     1085     1183
    1346        8     1086     1135
    1347        7     1087     1184
    1348        8     1088     1136
    1349        7     1089     1185
    1350        8     1090     1137
    1351        7     1091     1186
    1352        8     1092     1138
    1353        7     1093     1187
    1354        8     1094     1139
    1355        7     1095     1188
    1356        8     1096     1140
    1357        7     1097     1188
    1358        8     1098     1141
    1359        7     1099     1187
    1360        8     1100     1142
    1361        7     1101     1186
    1362        8     1102     1143
    1363        7     1103     1185
    1364        8     1104     1144
    1365        7     1105     1184
    1366        8     1106     1145
    1367        7     1107     1183
    1368        8     1108     1146
    1369        7     1109     1186
    1370        8     1110     1147
    1371        7     1111     1187
    1372        8     1112     1148
    1373        7     1113     1188
    1374        8     1114     1149
    1375        7     1115     1183
    1376        8     1116     1150
    1377        7     1117     1184
    1378        8     1118     1151
    1379        7     1119     1185
    1380        8     1120     1152
    1381        7     1121     1185
    1382        8     1122     1153
    1383        7     1123     1184
    1384        8     1124     1154
    1385        7     1125     1183
    1386        8     1126     1155
    1387        7     1127     1188
    1388        8     1128     1156
    1389        7     1129     1187
    1390        8     1130     1157
    1391        7     1131     1186
    1392        8     1132     1158
    1393        9     1133     1183
    1394        9     1133     1184
    1395        9     1133     1185
    1396        9     1134     1186
    1397        9     1134     1187
    1398        9     1134     1188
    1399       10     1183     1189
    1400       10     1184     1190
    1401       10     1185     1191
    1402       10     1186     1192
    1403       10     1187     1193
    1404       10     1188     1194
    1405        1     1201     1008
    1406        1     1201     1238
    1407        2     1201     1286
    1408        1     1202      607
    1409        1     1202     1240
    1410        2     1202     1288
    1411        1     1203     1242
    1412        2     1203     1290
    1413        1     1203     1409
    1414        1     1204      811
    1415        1     1204     1244
    1416        2     1204     1292
    1417        1     1205      410
    1418        1     1205     1246
    1419        2     1205     1294
    1420        1     1206     1212
    1421        1     1206     1248
    1422        2     1206     1296
    1423        1     1207     1250
    1424        2     1207     1298
    1425        1     1208     1252
    1426        2     1208     1300
    1427        1     1209     1254
    1428        2     1209     1302
    1429        1     1210     1256
    1430        2     1210     1304
    1431        1     1211     1258
    1432        2     1211     1306
    1433        1     1212     1260
    1434        2     1212     1308
    1435        1     1213     1020
    1436        1     1213     1252
    1437        2     1213     1310
    1438        1     1214      619
    1439        1     1214     1250
    1440        2     1214     1312
    1441        1     1215     1254
    1442        2     1215     1314
    1443        1     1215     1421
    1444        1     1216      823
    1445        1     1216     1258
    1446        2     1216     1316
    1447        1     1217      422
    1448        1     1217     1256
    1449        2     1217     1318
    1450        1     1218     1224
    1451        1     1218     1260
    1452        2     1218     1320
    1453        1     1219     1240
    1454        2     1219     1322
    1455        1     1220     1238
    1456        2     1220     1324
    1457        1     1221     1242
    1458        2     1221     1326
    1459        1     1222     1246
    1460        2     1222     1328
    1461        1     1223     1244
    1462        2     1223     1330
    1463        1     1224     1248
    1464        2     1224     1332
    1465        3     1225     1226
    1466        1     1225     1262
    1467        1     1225     1284
    1468        4     1226      997
    1469        4     1226     1395
    1470        3     1227     1228
    1471        1     1227     1264
    1472        1     1227     1282
    1473        4     1228      595
    1474        4     1228      996
    1475        3     1229     1230
    1476        1     1229     1266
    1477        1     1229     1280
    1478        4     1230      597
    1479        4     1230     1396
    1480        3     1231     1232
    1481        1     1231     1268
    1482        1     1231     1278
    1483        4     1232     1000
    1484        4     1232     1398
    1485        3     1233     1234
    1486        1     1233     1270
    1487        1     1233     1276
    1488        4     1234      598
    1489        4     1234      999
    1490        3     1235     1236
    1491        1     1235     1272
    1492        1     1235     1274
    1493        4     1236      600
    1494        4     1236     1399
    1495        3     1237     1238
    1496        5     1237     1285
    1497        5     1237     1323
    1498        3     1239     1240
    1499        5     1239     1287
    1500        5     1239     1321
    1501        3     1241     1242
    1502        5     1241     1289
    1503        5     1241     1325
    1504        3     1243     1244
    1505        5     1243     1291
    1506        5     1243     1329
    1507        3     1245     1246
    1508        5     1245     1293
    1509        5     1245     1327
    1510        3     1247     1248
    1511        5     1247     1295
    1512        5     1247     1331
    1513        3     1249     1250
    1514        5     1249     1297
    1515        5     1249     1311
    1516        3     1251     1252
    1517        5     1251     1299
    1518        5     1251     1309
    1519        3     1253     1254
    1520        5     1253     1301
    1521        5     1253     1313
    1522        3     1255     1256
    1523        5     1255     1303
    1524        5     1255     1317
    1525        3     1257     1258
    1526        5     1257     1305
    1527        5     1257     1315
    1528        3     1259     1260
    1529        5     1259     1307
    1530        5     1259     1319
    1531        1     1261     1262
    1532        6     1261     1359
    1533        4     1261     1389
    1534        6     1262     1360
    1535        1     1263     1264
    1536        6     1263     1361
    1537        4     1263     1390
    1538        6     1264      962
    1539        1     1265     1266
    1540        6     1265     1363
    1541        4     1265     1391
    1542        6     1266      564
    1543        1     1267     1268
    1544        6     1267     1365
    1545        4     1267     1392
    1546        6     1268     1366
    1547        1     1269     1270
    1548        6     1269     1367
    1549        4     1269     1393
    1550        6     1270      968
    1551        1     1271     1272
    1552        6     1271     1369
    1553        4     1271     1394
    1554        6     1272      570
    1555        1     1273     1274
    1556        6     1273     1371
    1557        4     1273     1394
    1558        6     1274     1372
    1559        1     1275     1276
    1560        6     1275     1373
    1561        4     1275     1393
    1562        6     1276      574
    1563        1     1277     1278
    1564        6     1277     1375
    1565        4     1277     1392
    1566        6     1278      976
    1567        1     1279     1280
    1568        6     1279     1377
    1569        4     1279     1391
    1570        6     1280     1378
    1571        1     1281     1282
    1572        6     1281     1379
    1573        4     1281     1390
    1574        6     1282      580
    1575        1     1283     1284
    1576        6     1283     1381
    1577        4     1283     1389
    1578        6     1284      982
    1579        7     1285     1383
    1580        8     1286     1335
    1581        7     1287     1384
    1582        8     1288     1336
    1583        7     1289     1385
    1584        8     1290     1337
    1585        7     1291     1386
    1586        8     1292     1338
    1587        7     1293     1387
    1588        8     1294     1339
    1589        7     1295     1388
    1590        8     1296     1340
    1591        7     1297     1388
    1592        8     1298     1341
    1593        7     1299     1387
    1594        8     1300     1342
    1595        7     1301     1386
    1596        8     1302     1343
    1597        7     1303     1385
    1598        8     1304     1344
    1599        7     1305     1384
    1600        8     1306     1345
    1601        7     1307     1383
    1602        8     1308     1346
    1603        7     1309     1386
    1604        8     1310     1347
    1605        7     1311     1387
    1606        8     1312     1348
    1607        7     1313     1388
    1608        8     1314     1349
    1609        7     1315     1383
    1610        8     1316     1350
    1611        7     1317     1384
    1612        8     1318     1351
    1613        7     1319     1385
    1614        8     1320     1352
    1615        7     1321     1385
    1616        8     1322     1353
    1617        7     1323     1384
    1618        8     1324     1354
    1619        7     1325     1383
    1620        8     1326     1355
    1621        7     1327     1388
    1622        8     1328     1356
    1623        7     1329     1387
    1624        8     1330     1357
    1625        7     1331     1386
    1626        8     1332     1358
    1627        9     1333     1383
    1628        9     1333     1384
    1629        9     1333     1385
    1630        9     1334     1386
    1631        9     1334     1387
    1632        9     1334     1388
    1633       10     1383     1389
    1634       10     1384     1390
    1635       10     1385     1391
    1636       10     1386     1392
    1637       10     1387     1393
    1638       10     1388     1394
    1639        1     1401      808
    1640        1     1401     1438
    1641        2     1401     1486
    1642        1     1402      407
    1643        1     1402     1440
    1644        2     1402     1488
    1645        1     1403     1209
    1646        1     1403     1442
    1647        2     1403     1490
    1648        1     1404     1011
    1649        1     1404     1444
    1650        2     1404     1492
    1651        1     1405      610
    1652        1     1405     1446
    1653        2     1405     1494
    1654        1     1406     1412
    1655        1     1406     1448
    1656        2     1406     1496
    1657        1     1407     1450
    1658        2     1407     1498
    1659        1     1408     1452
    1660        2     1408     1500
    1661        1     1409     1454
    1662        2     1409     1502
    1663        1     1410     1456
    1664        2     1410     1504
    1665        1     1411     1458
    1666        2     1411     1506
    1667        1     1412     1460
    1668        2     1412     1508
    1669        1     1413      820
    1670        1     1413     1452
    1671        2     1413     1510
    1672        1     1414      419
    1673        1     1414     1450
    1674        2     1414     1512
    1675        1     1415     1221
    1676        1     1415     1454
    1677        2     1415     1514
    1678        1     1416     1023
    1679        1     1416     1458
    1680        2     1416     1516
    1681        1     1417      622
    1682        1     1417     1456
    1683        2     1417     1518
    1684        1     1418     1424
    1685        1     1418     1460
    1686        2     1418     1520
    1687        1     1419     1440
    1688        2     1419     1522
    1689        1     1420     1438
    1690        2     1420     1524
    1691        1     1421     1442
    1692        2     1421     1526
    1693        1     1422     1446
    1694        2     1422     1528
    1695        1     1423     1444
    1696        2     1423     1530
    1697        1     1424     1448
    1698        2     1424     1532
    1699        3     1425     1426
    1700        1     1425     1462
    1701        1     1425     1484
    1702        4     1426     1197
    1703        4     1426     1595
    1704        3     1427     1428
    1705        1     1427     1464
    1706        1     1427     1482
    1707        4     1428      795
    1708        4     1428     1196
    1709        3     1429     1430
    1710        1     1429     1466
    1711        1     1429     1480
    1712        4     1430      797
    1713        4     1430     1596
    1714        3     1431     1432
    1715        1     1431     1468
    1716        1     1431     1478
    1717        4     1432     1200
    1718        4     1432     1598
    1719        3     1433     1434
    1720        1     1433     1470
    1721        1     1433     1476
    1722        4     1434      798
    1723        4     1434     1199
    1724        3     1435     1436
    1725        1     1435     1472
    1726        1     1435     1474
    1727        4     1436      800
    1728        4     1436     1599
    1729        3     1437     1438
    1730        5     1437     1485
    1731        5     1437     1523
    1732        3     1439     1440
    1733        5     1439     1487
    1734        5     1439     1521
    1735        3     1441     1442
    1736        5     1441     1489
    1737        5     1441     1525
    1738        3     1443     1444
    1739        5     1443     1491
    1740        5     1443     1529
    1741        3     1445     1446
    1742        5     1445     1493
    1743        5     1445     1527
    1744        3     1447     1448
    1745        5     1447     1495
    1746        5     1447     1531
    1747        3     1449     1450
    1748        5     1449     1497
    1749        5     1449     1511
    1750        3     1451     1452
    1751        5     1451     1499
    1752        5     1451     1509
    1753        3     1453     1454
    1754        5     1453     1501
    1755        5     1453     1513
    1756        3     1455     1456
    1757        5     1455     1503
    1758        5     1455     1517
    1759        3     1457     1458
    1760        5     1457     1505
    1761        5     1457     1515
    1762        3     1459     1460
    1763        5     1459     1507
    1764        5     1459     1519
    1765        1     1461     1462
    1766        6     1461     1559
    1767        4     1461     1589
    1768        6     1462     1560
    1769        1     1463     1464
    1770        6     1463     1561
    1771        4     1463     1590
    1772        6     1464     1162
    1773        1     1465     1466
    1774        6     1465     1563
    1775        4     1465     1591
    1776        6     1466      764
    1777        1     1467     1468
    1778        6     1467     1565
    1779        4     1467     1592
    1780        6     1468     1566
    1781        1     1469     1470
    1782        6     1469     1567
    1783        4     1469     1593
    1784        6     1470     1168
    1785        1     1471     1472
    1786        6     1471     1569
    1787        4     1471     1594
    1788        6     1472      770
    1789        1     1473     1474
    1790        6     1473     1571
    1791        4     1473     1594
    1792        6     1474     1572
    1793        1     1475     1476
    1794        6     1475     1573
    1795        4     1475     1593
    1796        6     1476      774
    1797        1     1477     1478
    1798        6     1477     1575
    1799        4     1477     1592
    1800        6     1478     1176
    1801        1     1479     1480
    1802        6     1479     1577
    1803        4     1479     1591
    1804        6     1480     1578
    1805        1     1481     1482
    1806        6     1481     1579
    1807        4     1481     1590
    1808        6     1482      780
    1809        1     1483     1484
    1810        6     1483     1581
    1811        4     1483     1589
    1812        6     1484     1182
    1813        7     1485     1583
    1814        8     1486     1535
    1815        7     1487     1584
    1816        8     1488     1536
    1817        7     1489     1585
    1818        8     1490     1537
    1819        7     1491     1586
    1820        8     1492     1538
    1821        7     1493     1587
    1822        8     1494     1539
    1823        7     1495     1588
    1824        8     1496     1540
    1825        7     1497     1588
    1826        8     1498     1541
    1827        7     1499     1587
    1828        8     1500     1542
    1829        7     1501     1586
    1830        8     1502     1543
    1831        7     1503     1585
    1832        8     1504     1544
    1833        7     1505     1584
    1834        8     1506     1545
    1835        7     1507     1583
    1836        8     1508     1546
    1837        7     1509     1586
    1838        8     1510     1547
    1839        7     1511     1587
    1840        8     1512     1548
    1841        7     1513     1588
    1842        8     1514     1549
    1843        7     1515     1583
    1844        8     1516     1550
    1845        7     1517     1584
    1846        8     1518     1551
    1847        7     1519     1585
    1848        8     1520     1552
    1849        7     1521     1585
    1850        8     1522     1553
    1851        7     1523     1584
    1852        8     1524     1554
    1853        7     1525     1583
    1854        8     1526     1555
    1855        7     1527     1588
    1856        8     1528     1556
    1857        7     1529     1587
    1858        8     1530     1557
    1859        7     1531     1586
    1860        8     1532     1558
    1861        9     1533     1583
    1862        9     1533     1584
    1863        9     1533     1585
    1864        9     1534     1586
    1865        9     1534     1587
    1866        9     1534     1588
    1867       10     1583     1589
    1868       10     1584     1590
    1869       10     1585     1591
    1870       10     1586     1592
    1871       10     1587     1593
    1872       10     1588     1594

Angles

       1        1      608        1       38
       2        2      608        1       86
       3        2       38        1       86
       4        1     1007        2       40
       5        2     1007        2       88
       6        2       40        2       88
       7        1      209        3       42
       8        2      209        3       90
       9        2       42        3       90
      10        1      411        4       44
      11        2      411        4       92
      12        2       44        4       92
      13        1      810        5       46
      14        2      810        5       94
      15        2       46        5       94
      16        1       12        6       48
      17        2       12        6       96
      18        2       48        6       96
      19        1     1002        7       50
      20        2     1002        7       98
      21        2       50        7       98
      22        1      601        8       52
      23        2      601        8      100
      24        2       52        8      100
      25        1      203        9       54
      26        2      203        9      102
      27        2       54        9      102
      28        1      805       10       56
      29        2      805       10      104
      30        2       56       10      104
      31        1      404       11       58
      32        2      404       11      106
      33        2       58       11      106
      34        1        6       12       60
      35        2        6       12      108
      36        2       60       12      108
      37        1      620       13       52
      38        2      620       13      110
      39        2       52       13      110
      40        1     1019       14       50
      41        2     1019       14      112
      42        2       50       14      112
      43        1      221       15       54
      44        2      221       15      114
      45        2       54       15      114
      46        1      423       16       58
      47        2      423       16      116
      48        2       58       16      116
      49        1      822       17       56
      50        2      822       17      118
      51        2       56       17      118
      52        1       24       18       60
      53        2       24       18      120
      54        2       60       18      120
      55        1     1014       19       40
      56        2     1014       19      122
      57        2       40       19      122
      58        1      613       20       38
      59        2      613       20      124
      60        2       38       20      124
      61        1      215       21       42
      62        2      215       21      126
      63        2       42       21      126
      64        1      817       22       46
      65        2      817       22      128
      66        2       46       22      128
      67        1      416       23       44
      68        2      416       23      130
      69        2       44       23      130
      70        1       18       24       48
      71        2       18       24      132
      72        2       48       24      132
      73        3       26       25       62
      74        3       26       25       84
      75        1       62       25       84
      76        4       25       26      195
      77        4       25       26      597
      78        5      195       26      597
      79        3       28       27       64
      80        3       28       27       82
      81        1       64       27       82
      82        4       27       28      995
      83        4       27       28      596
      84        5      995       28      596
      85        3       30       29       66
      86        3       30       29       80
      87        1       66       29       80
      88        4       29       30      196
      89        4       29       30      997
      90        5      196       30      997
      91        3       32       31       68
      92        3       32       31       78
      93        1       68       31       78
      94        4       31       32      198
      95        4       31       32      600
      96        5      198       32      600
      97        3       34       33       70
      98        3       34       33       76
      99        1       70       33       76
     100        4       33       34      998
     101        4       33       34      599
     102        5      998       34      599
     103        3       36       35       72
     104        3       36       35       74
     105        1       72       35       74
     106        4       35       36      199
     107        4       35       36     1000
     108        5      199       36     1000
     109        6       38       37       85
     110        6       38       37      123
     111        7       85       37      123
     112        1        1       38       20
     113        3        1       38       37
     114        3       20       38       37
     115        6       40       39       87
     116        6       40       39      121
     117        7       87       39      121
     118        1        2       40       19
     119        3        2       40       39
     120        3       19       40       39
     121        6       42       41       89
     122        6       42       41      125
     123        7       89       41      125
     124        1        3       42       21
     125        3        3       42       41
     126        3       21       42       41
     127        6       44       43       91
     128        6       44       43      129
     129        7       91       43      129
     130        1        4       44       23
     131        3        4       44       43
     132        3       23       44       43
     133        6       46       45       93
     134        6       46       45      127
     135        7       93       45      127
     136        1        5       46       22
     137        3        5       46       45
     138        3       22       46       45
     139        6       48       47       95
     140        6       48       47      131
     141        7       95       47      131
     142        1        6       48       24
     143        3        6       48       47
     144        3       24       48       47
     145        6       50       49       97
     146        6       50       49      111
     147        7       97       49      111
     148        1        7       50       14
     149        3        7       50       49
     150        3       14       50       49
     151        6       52       51       99
     152        6       52       51      109
     153        7       99       51      109
     154        1        8       52       13
     155        3        8       52       51
     156        3       13       52       51
     157        6       54       53      101
     158        6       54       53      113
     159        7      101       53      113
     160        1        9       54       15
     161        3        9       54       53
     162        3       15       54       53
     163        6       56       55      103
     164        6       56       55      117
     165        7      103       55      117
     166        1       10       56       17
     167        3       10       56       55
     168        3       17       56       55
     169        6       58       57      105
     170        6       58       57      115
     171        7      105       57      115
     172        1       11       58       16
     173        3       11       58       57
     174        3       16       58       57
     175        6       60       59      107
     176        6       60       59      119
     177        7      107       59      119
     178        1       12       60       18
     179        3       12       60       59
     180        3       18       60       59
     181        8       62       61      159
     182        9       62       61      189
     183       10      159       61      189
     184        1       25       62       61
     185        8       25       62      160
     186        8       61       62      160
     187        8       64       63      161
     188        9       64       63      190
     189       10      161       63      190
     190        1       27       64       63
     191        8       27       64      562
     192        8       63       64      562
     193        8       66       65      163
     194        9       66       65      191
     195       10      163       65      191
     196        1       29       66       65
     197        8       29       66      964
     198        8       65       66      964
     199        8       68       67      165
     200        9       68       67      192
     201       10      165       67      192
     202        1       31       68       67
     203        8       31       68      166
     204        8       67       68      166
     205        8       70       69      167
     206        9       70       69      193
     207       10      167       69      193
     208        1       33       70       69
     209        8       33       70      568
     210        8       69       70      568
     211        8       72       71      169
     212        9       72       71      194
     213       10      169       71      194
     214        1       35       72       71
     215        8       35       72      970
     216        8       71       72      970
     217        8       74       73      171
     218        9       74       73      194
     219       10      171       73      194
     220        1       35       74       73
     221        8       35       74      172
     222        8       73       74      172
     223        8       76       75      173
     224        9       76       75      193
     225       10      173       75      193
     226        1       33       76       75
     227        8       33       76      974
     228        8       75       76      974
     229        8       78       77      175
     230        9       78       77      192
     231       10      175       77      192
     232        1       31       78       77
     233        8       31       78      576
     234        8       77       78      576
     235        8       80       79      177
     236        9       80       79      191
     237       10      177       79      191
     238        1       29       80       79
     239        8       29       80      178
     240        8       79       80      178
     241        8       82       81      179
     242        9       82       81      190
     243       10      179       81      190
     244        1       27       82       81
     245        8       27       82      980
     246        8       81       82      980
     247        8       84       83      181
     248        9       84       83      189
     249       10      181       83      189
     250        1       25       84       83
     251        8       25       84      582
     252        8       83       84      582
     253       11       37       85      183
     254       12        1       86      135
     255       11       39       87      184
     256       12        2       88      136
     257       11       41       89      185
     258       12        3       90      137
     259       11       43       91      186
     260       12        4       92      138
     261       11       45       93      187
     262       12        5       94      139
     263       11       47       95      188
     264       12        6       96      140
     265       11       49       97      188
     266       12        7       98      141
     267       11       51       99      187
     268       12        8      100      142
     269       11       53      101      186
     270       12        9      102      143
     271       11       55      103      185
     272       12       10      104      144
     273       11       57      105      184
     274       12       11      106      145
     275       11       59      107      183
     276       12       12      108      146
     277       11       51      109      186
     278       12       13      110      147
     279       11       49      111      187
     280       12       14      112      148
     281       11       53      113      188
     282       12       15      114      149
     283       11       57      115      183
     284       12       16      116      150
     285       11       55      117      184
     286       12       17      118      151
     287       11       59      119      185
     288       12       18      120      152
     289       11       39      121      185
     290       12       19      122      153
     291       11       37      123      184
     292       12       20      124      154
     293       11       41      125      183
     294       12       21      126      155
     295       11       45      127      188
     296       12       22      128      156
     297       11       43      129      187
     298       12       23      130      157
     299       11       47      131      186
     300       12       24      132      158
     301       13      183      133      184
     302       13      183      133      185
     303       13      184      133      185
     304       13      186      134      187
     305       13      186      134      188
     306       13      187      134      188
     307       14       85      183      107
     308       14       85      183      115
     309       15       85      183      189
     310       14       85      183      125
     311       16       85      183      133
     312       14      107      183      115
     313       15      107      183      189
     314       14      107      183      125
     315       16      107      183      133
     316       15      115      183      189
     317       14      115      183      125
     318       16      115      183      133
     319       15      189      183      125
     320       17      189      183      133
     321       16      125      183      133
     322       14       87      184      105
     323       14       87      184      117
     324       15       87      184      190
     325       14       87      184      123
     326       16       87      184      133
     327       14      105      184      117
     328       15      105      184      190
     329       14      105      184      123
     330       16      105      184      133
     331       15      117      184      190
     332       14      117      184      123
     333       16      117      184      133
     334       15      190      184      123
     335       17      190      184      133
     336       16      123      184      133
     337       14       89      185      103
     338       14       89      185      119
     339       15       89      185      191
     340       14       89      185      121
     341       16       89      185      133
     342       14      103      185      119
     343       15      103      185      191
     344       14      103      185      121
     345       16      103      185      133
     346       15      119      185      191
     347       14      119      185      121
     348       16      119      185      133
     349       15      191      185      121
     350       17      191      185      133
     351       16      121      185      133
     352       14       91      186      101
     353       14       91      186      109
     354       15       91      186      192
     355       14       91      186      131
     356       16       91      186      134
     357       14      101      186      109
     358       15      101      186      192
     359       14      101      186      131
     360       16      101      186      134
     361       15      109      186      192
     362       14      109      186      131
     363       16      109      186      134
     364       15      192      186      131
     365       17      192      186      134
     366       16      131      186      134
     367       14       93      187       99
     368       14       93      187      111
     369       15       93      187      193
     370       14       93      187      129
     371       16       93      187      134
     372       14       99      187      111
     373       15       99      187      193
     374       14       99      187      129
     375       16       99      187      134
     376       15      111      187      193
     377       14      111      187      129
     378       16      111      187      134
     379       15      193      187      129
     380       17      193      187      134
     381       16      129      187      134
     382       14       95      188       97
     383       14       95      188      113
     384       15       95      188      194
     385       14       95      188      127
     386       16       95      188      134
     387       14       97      188      113
     388       15       97      188      194
     389       14       97      188      127
     390       16       97      188      134
     391       15      113      188      194
     392       14      113      188      127
     393       16      113      188      134
     394       15      194      188      127
     395       17      194      188      134
     396       16      127      188      134
     397       18      183      189       61
     398       18      183      189       83
     399       19       61      189       83
     400       18      184      190       63
     401       18      184      190       81
     402       19       63      190       81
     403       18      185      191       65
     404       18      185      191       79
     405       19       65      191       79
     406       18      186      192       67
     407       18      186      192       77
     408       19       67      192       77
     409       18      187      193       69
     410       18      187      193       75
     411       19       69      193       75
     412       18      188      194       71
     413       18      188      194       73
     414       19       71      194       73
     415       19       26      195      828
     416       19      428      196       30
     417       19      426      197      830
     418       19       32      198      834
     419       19      434      199       36
     420       19      432      200      836
     421        1      408      201      238
     422        2      408      201      286
     423        2      238      201      286
     424        1      807      202      240
     425        2      807      202      288
     426        2      240      202      288
     427        1        9      203      242
     428        2        9      203      290
     429        2      242      203      290
     430        1      611      204      244
     431        2      611      204      292
     432        2      244      204      292
     433        1     1010      205      246
     434        2     1010      205      294
     435        2      246      205      294
     436        1      212      206      248
     437        2      212      206      296
     438        2      248      206      296
     439        1      802      207      250
     440        2      802      207      298
     441        2      250      207      298
     442        1      401      208      252
     443        2      401      208      300
     444        2      252      208      300
     445        1        3      209      254
     446        2        3      209      302
     447        2      254      209      302
     448        1     1005      210      256
     449        2     1005      210      304
     450        2      256      210      304
     451        1      604      211      258
     452        2      604      211      306
     453        2      258      211      306
     454        1      206      212      260
     455        2      206      212      308
     456        2      260      212      308
     457        1      420      213      252
     458        2      420      213      310
     459        2      252      213      310
     460        1      819      214      250
     461        2      819      214      312
     462        2      250      214      312
     463        1       21      215      254
     464        2       21      215      314
     465        2      254      215      314
     466        1      623      216      258
     467        2      623      216      316
     468        2      258      216      316
     469        1     1022      217      256
     470        2     1022      217      318
     471        2      256      217      318
     472        1      224      218      260
     473        2      224      218      320
     474        2      260      218      320
     475        1      814      219      240
     476        2      814      219      322
     477        2      240      219      322
     478        1      413      220      238
     479        2      413      220      324
     480        2      238      220      324
     481        1       15      221      242
     482        2       15      221      326
     483        2      242      221      326
     484        1     1017      222      246
     485        2     1017      222      328
     486        2      246      222      328
     487        1      616      223      244
     488        2      616      223      330
     489        2      244      223      330
     490        1      218      224      248
     491        2      218      224      332
     492        2      248      224      332
     493        3      226      225      262
     494        3      226      225      284
     495        1      262      225      284
     496        4      225      226      395
     497        4      225      226      797
     498        5      395      226      797
     499        3      228      227      264
     500        3      228      227      282
     501        1      264      227      282
     502        4      227      228     1195
     503        4      227      228      796
     504        5     1195      228      796
     505        3      230      229      266
     506        3      230      229      280
     507        1      266      229      280
     508        4      229      230      396
     509        4      229      230     1197
     510        5      396      230     1197
     511        3      232      231      268
     512        3      232      231      278
     513        1      268      231      278
     514        4      231      232      398
     515        4      231      232      800
     516        5      398      232      800
     517        3      234      233      270
     518        3      234      233      276
     519        1      270      233      276
     520        4      233      234     1198
     521        4      233      234      799
     522        5     1198      234      799
     523        3      236      235      272
     524        3      236      235      274
     525        1      272      235      274
     526        4      235      236      399
     527        4      235      236     1200
     528        5      399      236     1200
     529        6      238      237      285
     530        6      238      237      323
     531        7      285      237      323
     532        1      201      238      220
     533        3      201      238      237
     534        3      220      238      237
     535        6      240      239      287
     536        6      240      239      321
     537        7      287      239      321
     538        1      202      240      219
     539        3      202      240      239
     540        3      219      240      239
     541        6      242      241      289
     542        6      242      241      325
     543        7      289      241      325
     544        1      203      242      221
     545        3      203      242      241
     546        3      221      242      241
     547        6      244      243      291
     548        6      244      243      329
     549        7      291      243      329
     550        1      204      244      223
     551        3      204      244      243
     552        3      223      244      243
     553        6      246      245      293
     554        6      246      245      327
     555        7      293      245      327
     556        1      205      246      222
     557        3      205      246      245
     558        3      222      246      245
     559        6      248      247      295
     560        6      248      247      331
     561        7      295      247      331
     562        1      206      248      224
     563        3      206      248      247
     564        3      224      248      247
     565        6      250      249      297
     566        6      250      249      311
     567        7      297      249      311
     568        1      207      250      214
     569        3      207      250      249
     570        3      214      250      249
     571        6      252      251      299
     572        6      252      251      309
     573        7      299      251      309
     574        1      208      252      213
     575        3      208      252      251
     576        3      213      252      251
     577        6      254      253      301
     578        6      254      253      313
     579        7      301      253      313
     580        1      209      254      215
     581        3      209      254      253
     582        3      215      254      253
     583        6      256      255      303
     584        6      256      255      317
     585        7      303      255      317
     586        1      210      256      217
     587        3      210      256      255
     588        3      217      256      255
     589        6      258      257      305
     590        6      258      257      315
     591        7      305      257      315
     592        1      211      258      216
     593        3      211      258      257
     594        3      216      258      257
     595        6      260      259      307
     596        6      260      259      319
     597        7      307      259      319
     598        1      212      260      218
     599        3      212      260      259
     600        3      218      260      259
     601        8      262      261      359
     602        9      262      261      389
     603       10      359      261      389
     604        1      225      262      261
     605        8      225      262      360
     606        8      261      262      360
     607        8      264      263      361
     608        9      264      263      390
     609       10      361      263      390
     610        1      227      264      263
     611        8      227      264      762
     612        8      263      264      762
     613        8      266      265      363
     614        9      266      265      391
     615       10      363      265      391
     616        1      229      266      265
     617        8      229      266     1164
     618        8      265      266     1164
     619        8      268      267      365
     620        9      268      267      392
     621       10      365      267      392
     622        1      231      268      267
     623        8      231      268      366
     624        8      267      268      366
     625        8      270      269      367
     626        9      270      269      393
     627       10      367      269      393
     628        1      233      270      269
     629        8      233      270      768
     630        8      269      270      768
     631        8      272      271      369
     632        9      272      271      394
     633       10      369      271      394
     634        1      235      272      271
     635        8      235      272     1170
     636        8      271      272     1170
     637        8      274      273      371
     638        9      274      273      394
     639       10      371      273      394
     640        1      235      274      273
     641        8      235      274      372
     642        8      273      274      372
     643        8      276      275      373
     644        9      276      275      393
     645       10      373      275      393
     646        1      233      276      275
     647        8      233      276     1174
     648        8      275      276     1174
     649        8      278      277      375
     650        9      278      277      392
     651       10      375      277      392
     652        1      231      278      277
     653        8      231      278      776
     654        8      277      278      776
     655        8      280      279      377
     656        9      280      279      391
     657       10      377      279      391
     658        1      229      280      279
     659        8      229      280      378
     660        8      279      280      378
     661        8      282      281      379
     662        9      282      281      390
     663       10      379      281      390
     664        1      227      282      281
     665        8      227      282     1180
     666        8      281      282     1180
     667        8      284      283      381
     668        9      284      283      389
     669       10      381      283      389
     670        1      225      284      283
     671        8      225      284      782
     672        8      283      284      782
     673       11      237      285      383
     674       12      201      286      335
     675       11      239      287      384
     676       12      202      288      336
     677       11      241      289      385
     678       12      203      290      337
     679       11      243      291      386
     680       12      204      292      338
     681       11      245      293      387
     682       12      205      294      339
     683       11      247      295      388
     684       12      206      296      340
     685       11      249      297      388
     686       12      207      298      341
     687       11      251      299      387
     688       12      208      300      342
     689       11      253      301      386
     690       12      209      302      343
     691       11      255      303      385
     692       12      210      304      344
     693       11      257      305      384
     694       12      211      306      345
     695       11      259      307      383
     696       12      212      308      346
     697       11      251      309      386
     698       12      213      310      347
     699       11      249      311      387
     700       12      214      312      348
     701       11      253      313      388
     702       12      215      314      349
     703       11      257      315      383
     704       12      216      316      350
     705       11      255      317      384
     706       12      217      318      351
     707       11      259      319      385
     708       12      218      320      352
     709       11      239      321      385
     710       12      219      322      353
     711       11      237      323      384
     712       12      220      324      354
     713       11      241      325      383
     714       12      221      326      355
     715       11      245      327      388
     716       12      222      328      356
     717       11      243      329      387
     718       12      223      330      357
     719       11      247      331      386
     720       12      224      332      358
     721       13      383      333      384
     722       13      383      333      385
     723       13      384      333      385
     724       13      386      334      387
     725       13      386      334      388
     726       13      387      334      388
     727       14      285      383      307
     728       14      285      383      315
     729       15      285      383      389
     730       14      285      383      325
     731       16      285      383      333
     732       14      307      383      315
     733       15      307      383      389
     734       14      307      383      325
     735       16      307      383      333
     736       15      315      383      389
     737       14      315      383      325
     738       16      315      383      333
     739       15      389      383      325
     740       17      389      383      333
     741       16      325      383      333
     742       14      287      384      305
     743       14      287      384      317
     744       15      287      384      390
     745       14      287      384      323
     746       16      287      384      333
     747       14      305      384      317
     748       15      305      384      390
     749       14      305      384      323
     750       16      305      384      333
     751       15      317      384      390
     752       14      317      384      323
     753       16      317      384      333
     754       15      390      384      323
     755       17      390      384      333
     756       16      323      384      333
     757       14      289      385      303
     758       14      289      385      319
     759       15      289      385      391
     760       14      289      385      321
     761       16      289      385      333
     762       14      303      385      319
     763       15      303      385      391
     764       14      303      385      321
     765       16      303      385      333
     766       15      319      385      391
     767       14      319      385      321
     768       16      319      385      333
     769       15      391      385      321
     770       17      391      385      333
     771       16      321      385      333
     772       14      291      386      301
     773       14      291      386      309
     774       15      291      386      392
     775       14      291      386      331
     776       16      291      386      334
     777       14      301      386      309
     778       15      301      386      392
     779       14      301      386      331
     780       16      301      386      334
     781       15      309      386      392
     782       14      309      386      331
     783       16      309      386      334
     784       15      392      386      331
     785       17      392      386      334
     786       16      331      386      334
     787       14      293      387      299
     788       14      293      387      311
     789       15      293      387      393
     790       14      293      387      329
     791       16      293      387      334
     792       14      299      387      311
     793       15      299      387      393
     794       14      299      387      329
     795       16      299      387      334
     796       15      311      387      393
     797       14      311      387      329
     798       16      311      387      334
     799       15      393      387      329
     800       17      393      387      334
     801       16      329      387      334
     802       14      295      388      297
     803       14      295      388      313
     804       15      295      388      394
     805       14      295      388      327
     806       16      295      388      334
     807       14      297      388      313
     808       15      297      388      394
     809       14      297      388      327
     810       16      297      388      334
     811       15      313      388      394
     812       14      313      388      327
     813       16      313      388      334
     814       15      394      388      327
     815       17      394      388      334
     816       16      327      388      334
     817       18      383      389      261
     818       18      383      389      283
     819       19      261      389      283
     820       18      384      390      263
     821       18      384      390      281
     822       19      263      390      281
     823       18      385      391      265
     824       18      385      391      279
     825       19      265      391      279
     826       18      386      392      267
     827       18      386      392      277
     828       19      267      392      277
     829       18      387      393      269
     830       18      387      393      275
     831       19      269      393      275
     832       18      388      394      271
     833       18      388      394      273
     834       19      271      394      273
     835       19      226      395     1028
     836       19      628      396      230
     837       19      626      397     1030
     838       19      232      398     1034
     839       19      634      399      236
     840       19      632      400     1036
     841        1      208      401      438
     842        2      208      401      486
     843        2      438      401      486
     844        1     1407      402      440
     845        2     1407      402      488
     846        2      440      402      488
     847        1      609      403      442
     848        2      609      403      490
     849        2      442      403      490
     850        1       11      404      444
     851        2       11      404      492
     852        2      444      404      492
     853        1     1210      405      446
     854        2     1210      405      494
     855        2      446      405      494
     856        1      412      406      448
     857        2      412      406      496
     858        2      448      406      496
     859        1     1402      407      450
     860        2     1402      407      498
     861        2      450      407      498
     862        1      201      408      452
     863        2      201      408      500
     864        2      452      408      500
     865        1      603      409      454
     866        2      603      409      502
     867        2      454      409      502
     868        1     1205      410      456
     869        2     1205      410      504
     870        2      456      410      504
     871        1        4      411      458
     872        2        4      411      506
     873        2      458      411      506
     874        1      406      412      460
     875        2      406      412      508
     876        2      460      412      508
     877        1      220      413      452
     878        2      220      413      510
     879        2      452      413      510
     880        1     1419      414      450
     881        2     1419      414      512
     882        2      450      414      512
     883        1      621      415      454
     884        2      621      415      514
     885        2      454      415      514
     886        1       23      416      458
     887        2       23      416      516
     888        2      458      416      516
     889        1     1222      417      456
     890        2     1222      417      518
     891        2      456      417      518
     892        1      424      418      460
     893        2      424      418      520
     894        2      460      418      520
     895        1     1414      419      440
     896        2     1414      419      522
     897        2      440      419      522
     898        1      213      420      438
     899        2      213      420      524
     900        2      438      420      524
     901        1      615      421      442
     902        2      615      421      526
     903        2      442      421      526
     904        1     1217      422      446
     905        2     1217      422      528
     906        2      446      422      528
     907        1       16      423      444
     908        2       16      423      530
     909        2      444      423      530
     910        1      418      424      448
     911        2      418      424      532
     912        2      448      424      532
     913        3      426      425      462
     914        3      426      425      484
     915        1      462      425      484
     916        4      425      426      595
     917        4      425      426      197
     918        5      595      426      197
     919        3      428      427      464
     920        3      428      427      482
     921        1      464      427      482
     922        4      427      428     1395
     923        4      427      428      196
     924        5     1395      428      196
     925        3      430      429      466
     926        3      430      429      480
     927        1      466      429      480
     928        4      429      430      596
     929        4      429      430     1397
     930        5      596      430     1397
     931        3      432      431      468
     932        3      432      431      478
     933        1      468      431      478
     934        4      431      432      598
     935        4      431      432      200
     936        5      598      432      200
     937        3      434      433      470
     938        3      434      433      476
     939        1      470      433      476
     940        4      433      434     1398
     941        4      433      434      199
     942        5     1398      434      199
     943        3      436      435      472
     944        3      436      435      474
     945        1      472      435      474
     946        4      435      436      599
     947        4      435      436     1400
     948        5      599      436     1400
     949        6      438      437      485
     950        6      438      437      523
     951        7      485      437      523
     952        1      401      438      420
     953        3      401      438      437
     954        3      420      438      437
     955        6      440      439      487
     956        6      440      439      521
     957        7      487      439      521
     958        1      402      440      419
     959        3      402      440      439
     960        3      419      440      439
     961        6      442      441      489
     962        6      442      441      525
     963        7      489      441      525
     964        1      403      442      421
     965        3      403      442      441
     966        3      421      442      441
     967        6      444      443      491
     968        6      444      443      529
     969        7      491      443      529
     970        1      404      444      423
     971        3      404      444      443
     972        3      423      444      443
     973        6      446      445      493
     974        6      446      445      527
     975        7      493      445      527
     976        1      405      446      422
     977        3      405      446      445
     978        3      422      446      445
     979        6      448      447      495
     980        6      448      447      531
     981        7      495      447      531
     982        1      406      448      424
     983        3      406      448      447
     984        3      424      448      447
     985        6      450      449      497
     986        6      450      449      511
     987        7      497      449      511
     988        1      407      450      414
     989        3      407      450      449
     990        3      414      450      449
     991        6      452      451      499
     992        6      452      451      509
     993        7      499      451      509
     994        1      408      452      413
     995        3      408      452      451
     996        3      413      452      451
     997        6      454      453      501
     998        6      454      453      513
     999        7      501      453      513
    1000        1      409      454      415
    1001        3      409      454      453
    1002        3      415      454      453
    1003        6      456      455      503
    1004        6      456      455      517
    1005        7      503      455      517
    1006        1      410      456      417
    1007        3      410      456      455
    1008        3      417      456      455
    1009        6      458      457      505
    1010        6      458      457      515
    1011        7      505      457      515
    1012        1      411      458      416
    1013        3      411      458      457
    1014        3      416      458      457
    1015        6      460      459      507
    1016        6      460      459      519
    1017        7      507      459      519
    1018        1      412      460      418
    1019        3      412      460      459
    1020        3      418      460      459
    1021        8      462      461      559
    1022        9      462      461      589
    1023       10      559      461      589
    1024        1      425      462      461
    1025        8      425      462      560
    1026        8      461      462      560
    1027        8      464      463      561
    1028        9      464      463      590
    1029       10      561      463      590
    1030        1      427      464      463
    1031        8      427      464      162
    1032        8      463      464      162
    1033        8      466      465      563
    1034        9      466      465      591
    1035       10      563      465      591
    1036        1      429      466      465
    1037        8      429      466     1364
    1038        8      465      466     1364
    1039        8      468      467      565
    1040        9      468      467      592
    1041       10      565      467      592
    1042        1      431      468      467
    1043        8      431      468      566
    1044        8      467      468      566
    1045        8      470      469      567
    1046        9      470      469      593
    1047       10      567      469      593
    1048        1      433      470      469
    1049        8      433      470      168
    1050        8      469      470      168
    1051        8      472      471      569
    1052        9      472      471      594
    1053       10      569      471      594
    1054        1      435      472      471
    1055        8      435      472     1370
    1056        8      471      472     1370
    1057        8      474      473      571
    1058        9      474      473      594
    1059       10      571      473      594
    1060        1      435      474      473
    1061        8      435      474      572
    1062        8      473      474      572
    1063        8      476      475      573
    1064        9      476      475      593
    1065       10      573      475      593
    1066        1      433      476      475
    1067        8      433      476     1374
    1068        8      475      476     1374
    1069        8      478      477      575
    1070        9      478      477      592
    1071       10      575      477      592
    1072        1      431      478      477
    1073        8      431      478      176
    1074        8      477      478      176
    1075        8      480      479      577
    1076        9      480      479      591
    1077       10      577      479      591
    1078        1      429      480      479
    1079        8      429      480      578
    1080        8      479      480      578
    1081        8      482      481      579
    1082        9      482      481      590
    1083       10      579      481      590
    1084        1      427      482      481
    1085        8      427      482     1380
    1086        8      481      482     1380
    1087        8      484      483      581
    1088        9      484      483      589
    1089       10      581      483      589
    1090        1      425      484      483
    1091        8      425      484      182
    1092        8      483      484      182
    1093       11      437      485      583
    1094       12      401      486      535
    1095       11      439      487      584
    1096       12      402      488      536
    1097       11      441      489      585
    1098       12      403      490      537
    1099       11      443      491      586
    1100       12      404      492      538
    1101       11      445      493      587
    1102       12      405      494      539
    1103       11      447      495      588
    1104       12      406      496      540
    1105       11      449      497      588
    1106       12      407      498      541
    1107       11      451      499      587
    1108       12      408      500      542
    1109       11      453      501      586
    1110       12      409      502      543
    1111       11      455      503      585
    1112       12      410      504      544
    1113       11      457      505      584
    1114       12      411      506      545
    1115       11      459      507      583
    1116       12      412      508      546
    1117       11      451      509      586
    1118       12      413      510      547
    1119       11      449      511      587
    1120       12      414      512      548
    1121       11      453      513      588
    1122       12      415      514      549
    1123       11      457      515      583
    1124       12      416      516      550
    1125       11      455      517      584
    1126       12      417      518      551
    1127       11      459      519      585
    1128       12      418      520      552
    1129       11      439      521      585
    1130       12      419      522      553
    1131       11      437      523      584
    1132       12      420      524      554
    1133       11      441      525      583
    1134       12      421      526      555
    1135       11      445      527      588
    1136       12      422      528      556
    1137       11      443      529      587
    1138       12      423      530      557
    1139       11      447      531      586
    1140       12      424      532      558
    1141       13      583      533      584
    1142       13      583      533      585
    1143       13      584      533      585
    1144       13      586      534      587
    1145       13      586      534      588
    1146       13      587      534      588
    1147       14      485      583      507
    1148       14      485      583      515
    1149       15      485      583      589
    1150       14      485      583      525
    1151       16      485      583      533
    1152       14      507      583      515
    1153       15      507      583      589
    1154       14      507      583      525
    1155       16      507      583      533
    1156       15      515      583      589
    1157       14      515      583      525
    1158       16      515      583      533
    1159       15      589      583      525
    1160       17      589      583      533
    1161       16      525      583      533
    1162       14      487      584      505
    1163       14      487      584      517
    1164       15      487      584      590
    1165       14      487      584      523
    1166       16      487      584      533
    1167       14      505      584      517
    1168       15      505      584      590
    1169       14      505      584      523
    1170       16      505      584      533
    1171       15      517      584      590
    1172       14      517      584      523
    1173       16      517      584      533
    1174       15      590      584      523
    1175       17      590      584      533
    1176       16      523      584      533
    1177       14      489      585      503
    1178       14      489      585      519
    1179       15      489      585      591
    1180       14      489      585      521
    1181       16      489      585      533
    1182       14      503      585      519
    1183       15      503      585      591
    1184       14      503      585      521
    1185       16      503      585      533
    1186       15      519      585      591
    1187       14      519      585      521
    1188       16      519      585      533
    1189       15      591      585      521
    1190       17      591      585      533
    1191       16      521      585      533
    1192       14      491      586      501
    1193       14      491      586      509
    1194       15      491      586      592
    1195       14      491      586      531
    1196       16      491      586      534
    1197       14      501      586      509
    1198       15      501      586      592
    1199       14      501      586      531
    1200       16      501      586      534
    1201       15      509      586      592
    1202       14      509      586      531
    1203       16      509      586      534
    1204       15      592      586      531
    1205       17      592      586      534
    1206       16      531      586      534
    1207       14      493      587      499
    1208       14      493      587      511
    1209       15      493      587      593
    1210       14      493      587      529
    1211       16      493      587      534
    1212       14      499      587      511
    1213       15      499      587      593
    1214       14      499      587      529
    1215       16      499      587      534
    1216       15      511      587      593
    1217       14      511      587      529
    1218       16      511      587      534
    1219       15      593      587      529
    1220       17      593      587      534
    1221       16      529      587      534
    1222       14      495      588      497
    1223       14      495      588      513
    1224       15      495      588      594
    1225       14      495      588      527
    1226       16      495      588      534
    1227       14      497      588      513
    1228       15      497      588      594
    1229       14      497      588      527
    1230       16      497      588      534
    1231       15      513      588      594
    1232       14      513      588      527
    1233       16      513      588      534
    1234       15      594      588      527
    1235       17      594      588      534
    1236       16      527      588      534
    1237       18      583      589      461
    1238       18      583      589      483
    1239       19      461      589      483
    1240       18      584      590      463
    1241       18      584      590      481
    1242       19      463      590      481
    1243       18      585      591      465
    1244       18      585      591      479
    1245       19      465      591      479
    1246       18      586      592      467
    1247       18      586      592      477
    1248       19      467      592      477
    1249       18      587      593      469
    1250       18      587      593      475
    1251       19      469      593      475
    1252       18      588      594      471
    1253       18      588      594      473
    1254       19      471      594      473
    1255       19      426      595     1228
    1256       19       28      596      430
    1257       19       26      597     1230
    1258       19      432      598     1234
    1259       19       34      599      436
    1260       19       32      600     1236
    1261        1        8      601      638
    1262        2        8      601      686
    1263        2      638      601      686
    1264        1     1207      602      640
    1265        2     1207      602      688
    1266        2      640      602      688
    1267        1      409      603      642
    1268        2      409      603      690
    1269        2      642      603      690
    1270        1      211      604      644
    1271        2      211      604      692
    1272        2      644      604      692
    1273        1     1410      605      646
    1274        2     1410      605      694
    1275        2      646      605      694
    1276        1      612      606      648
    1277        2      612      606      696
    1278        2      648      606      696
    1279        1     1202      607      650
    1280        2     1202      607      698
    1281        2      650      607      698
    1282        1        1      608      652
    1283        2        1      608      700
    1284        2      652      608      700
    1285        1      403      609      654
    1286        2      403      609      702
    1287        2      654      609      702
    1288        1     1405      610      656
    1289        2     1405      610      704
    1290        2      656      610      704
    1291        1      204      611      658
    1292        2      204      611      706
    1293        2      658      611      706
    1294        1      606      612      660
    1295        2      606      612      708
    1296        2      660      612      708
    1297        1       20      613      652
    1298        2       20      613      710
    1299        2      652      613      710
    1300        1     1219      614      650
    1301        2     1219      614      712
    1302        2      650      614      712
    1303        1      421      615      654
    1304        2      421      615      714
    1305        2      654      615      714
    1306        1      223      616      658
    1307        2      223      616      716
    1308        2      658      616      716
    1309        1     1422      617      656
    1310        2     1422      617      718
    1311        2      656      617      718
    1312        1      624      618      660
    1313        2      624      618      720
    1314        2      660      618      720
    1315        1     1214      619      640
    1316        2     1214      619      722
    1317        2      640      619      722
    1318        1       13      620      638
    1319        2       13      620      724
    1320        2      638      620      724
    1321        1      415      621      642
    1322        2      415      621      726
    1323        2      642      621      726
    1324        1     1417      622      646
    1325        2     1417      622      728
    1326        2      646      622      728
    1327        1      216      623      644
    1328        2      216      623      730
    1329        2      644      623      730
    1330        1      618      624      648
    1331        2      618      624      732
    1332        2      648      624      732
    1333        3      626      625      662
    1334        3      626      625      684
    1335        1      662      625      684
    1336        4      625      626      795
    1337        4      625      626      397
    1338        5      795      626      397
    1339        3      628      627      664
    1340        3      628      627      682
    1341        1      664      627      682
    1342        4      627      628     1595
    1343        4      627      628      396
    1344        5     1595      628      396
    1345        3      630      629      666
    1346        3      630      629      680
    1347        1      666      629      680
    1348        4      629      630      796
    1349        4      629      630     1597
    1350        5      796      630     1597
    1351        3      632      631      668
    1352        3      632      631      678
    1353        1      668      631      678
    1354        4      631      632      798
    1355        4      631      632      400
    1356        5      798      632      400
    1357        3      634      633      670
    1358        3      634      633      676
    1359        1      670      633      676
    1360        4      633      634     1598
    1361        4      633      634      399
    1362        5     1598      634      399
    1363        3      636      635      672
    1364        3      636      635      674
    1365        1      672      635      674
    1366        4      635      636      799
    1367        4      635      636     1600
    1368        5      799      636     1600
    1369        6      638      637      685
    1370        6      638      637      723
    1371        7      685      637      723
    1372        1      601      638      620
    1373        3      601      638      637
    1374        3      620      638      637
    1375        6      640      639      687
    1376        6      640      639      721
    1377        7      687      639      721
    1378        1      602      640      619
    1379        3      602      640      639
    1380        3      619      640      639
    1381        6      642      641      689
    1382        6      642      641      725
    1383        7      689      641      725
    1384        1      603      642      621
    1385        3      603      642      641
    1386        3      621      642      641
    1387        6      644      643      691
    1388        6      644      643      729
    1389        7      691      643      729
    1390        1      604      644      623
    1391        3      604      644      643
    1392        3      623      644      643
    1393        6      646      645      693
    1394        6      646      645      727
    1395        7      693      645      727
    1396        1      605      646      622
    1397        3      605      646      645
    1398        3      622      646      645
    1399        6      648      647      695
    1400        6      648      647      731
    1401        7      695      647      731
    1402        1      606      648      624
    1403        3      606      648      647
    1404        3      624      648      647
    1405        6      650      649      697
    1406        6      650      649      711
    1407        7      697      649      711
    1408        1      607      650      614
    1409        3      607      650      649
    1410        3      614      650      649
    1411        6      652      651      699
    1412        6      652      651      709
    1413        7      699      651      709
    1414        1      608      652      613
    1415        3      608      652      651
    1416        3      613      652      651
    1417        6      654      653      701
    1418        6      654      653      713
    1419        7      701      653      713
    1420        1      609      654      615
    1421        3      609      654      653
    1422        3      615      654      653
    1423        6      656      655      703
    1424        6      656      655      717
    1425        7      703      655      717
    1426        1      610      656      617
    1427        3      610      656      655
    1428        3      617      656      655
    1429        6      658      657      705
    1430        6      658      657      715
    1431        7      705      657      715
    1432        1      611      658      616
    1433        3      611      658      657
    1434        3      616      658      657
    1435        6      660      659      707
    1436        6      660      659      719
    1437        7      707      659      719
    1438        1      612      660      618
    1439        3      612      660      659
    1440        3      618      660      659
    1441        8      662      661      759
    1442        9      662      661      789
    1443       10      759      661      789
    1444        1      625      662      661
    1445        8      625      662      760
    1446        8      661      662      760
    1447        8      664      663      761
    1448        9      664      663      790
    1449       10      761      663      790
    1450        1      627      664      663
    1451        8      627      664      362
    1452        8      663      664      362
    1453        8      666      665      763
    1454        9      666      665      791
    1455       10      763      665      791
    1456        1      629      666      665
    1457        8      629      666     1564
    1458        8      665      666     1564
    1459        8      668      667      765
    1460        9      668      667      792
    1461       10      765      667      792
    1462        1      631      668      667
    1463        8      631      668      766
    1464        8      667      668      766
    1465        8      670      669      767
    1466        9      670      669      793
    1467       10      767      669      793
    1468        1      633      670      669
    1469        8      633      670      368
    1470        8      669      670      368
    1471        8      672      671      769
    1472        9      672      671      794
    1473       10      769      671      794
    1474        1      635      672      671
    1475        8      635      672     1570
    1476        8      671      672     1570
    1477        8      674      673      771
    1478        9      674      673      794
    1479       10      771      673      794
    1480        1      635      674      673
    1481        8      635      674      772
    1482        8      673      674      772
    1483        8      676      675      773
    1484        9      676      675      793
    1485       10      773      675      793
    1486        1      633      676      675
    1487        8      633      676     1574
    1488        8      675      676     1574
    1489        8      678      677      775
    1490        9      678      677      792
    1491       10      775      677      792
    1492        1      631      678      677
    1493        8      631      678      376
    1494        8      677      678      376
    1495        8      680      679      777
    1496        9      680      679      791
    1497       10      777      679      791
    1498        1      629      680      679
    1499        8      629      680      778
    1500        8      679      680      778
    1501        8      682      681      779
    1502        9      682      681      790
    1503       10      779      681      790
    1504        1      627      682      681
    1505        8      627      682     1580
    1506        8      681      682     1580
    1507        8      684      683      781
    1508        9      684      683      789
    1509       10      781      683      789
    1510        1      625      684      683
    1511        8      625      684      382
    1512        8      683      684      382
    1513       11      637      685      783
    1514       12      601      686      735
    1515       11      639      687      784
    1516       12      602      688      736
    1517       11      641      689      785
    1518       12      603      690      737
    1519       11      643      691      786
    1520       12      604      692      738
    1521       11      645      693      787
    1522       12      605      694      739
    1523       11      647      695      788
    1524       12      606      696      740
    1525       11      649      697      788
    1526       12      607      698      741
    1527       11      651      699      787
    1528       12      608      700      742
    1529       11      653      701      786
    1530       12      609      702      743
    1531       11      655      703      785
    1532       12      610      704      744
    1533       11      657      705      784
    1534       12      611      706      745
    1535       11      659      707      783
    1536       12      612      708      746
    1537       11      651      709      786
    1538       12      613      710      747
    1539       11      649      711      787
    1540       12      614      712      748
    1541       11      653      713      788
    1542       12      615      714      749
    1543       11      657      715      783
    1544       12      616      716      750
    1545       11      655      717      784
    1546       12      617      718      751
    1547       11      659      719      785
    1548       12      618      720      752
    1549       11      639      721      785
    1550       12      619      722      753
    1551       11      637      723      784
    1552       12      620      724      754
    1553       11      641      725      783
    1554       12      621      726      755
    1555       11      645      727      788
    1556       12      622      728      756
    1557       11      643      729      787
    1558       12      623      730      757
    1559       11      647      731      786
    1560       12      624      732      758
    1561       13      783      733      784
    1562       13      783      733      785
    1563       13      784      733      785
    1564       13      786      734      787
    1565       13      786      734      788
    1566       13      787      734      788
    1567       14      685      783      707
    1568       14      685      783      715
    1569       15      685      783      789
    1570       14      685      783      725
    1571       16      685      783      733
    1572       14      707      783      715
    1573       15      707      783      789
    1574       14      707      783      725
    1575       16      707      783      733
    1576       15      715      783      789
    1577       14      715      783      725
    1578       16      715      783      733
    1579       15      789      783      725
    1580       17      789      783      733
    1581       16      725      783      733
    1582       14      687      784      705
    1583       14      687      784      717
    1584       15      687      784      790
    1585       14      687      784      723
    1586       16      687      784      733
    1587       14      705      784      717
    1588       15      705      784      790
    1589       14      705      784      723
    1590       16      705      784      733
    1591       15      717      784      790
    1592       14      717      784      723
    1593       16      717      784      733
    1594       15      790      784      723
    1595       17      790      784      733
    1596       16      723      784      733
    1597       14      689      785      703
    1598       14      689      785      719
    1599       15      689      785      791
    1600       14      689      785      721
    1601       16      689      785      733
    1602       14      703      785      719
    1603       15      703      785      791
    1604       14      703      785      721
    1605       16      703      785      733
    1606       15      719      785      791
    1607       14      719      785      721
    1608       16      719      785      733
    1609       15      791      785      721
    1610       17      791      785      733
    1611       16      721      785      733
    1612       14      691      786      701
    1613       14      691      786      709
    1614       15      691      786      792
    1615       14      691      786      731
    1616       16      691      786      734
    1617       14      701      786      709
    1618       15      701      786      792
    1619       14      701      786      731
    1620       16      701      786      734
    1621       15      709      786      792
    1622       14      709      786      731
    1623       16      709      786      734
    1624       15      792      786      731
    1625       17      792      786      734
    1626       16      731      786      734
    1627       14      693      787      699
    1628       14      693      787      711
    1629       15      693      787      793
    1630       14      693      787      729
    1631       16      693      787      734
    1632       14      699      787      711
    1633       15      699      787      793
    1634       14      699      787      729
    1635       16      699      787      734
    1636       15      711      787      793
    1637       14      711      787      729
    1638       16      711      787      734
    1639       15      793      787      729
    1640       17      793      787      734
    1641       16      729      787      734
    1642       14      695      788      697
    1643       14      695      788      713
    1644       15      695      788      794
    1645       14      695      788      727
    1646       16      695      788      734
    1647       14      697      788      713
    1648       15      697      788      794
    1649       14      697      788      727
    1650       16      697      788      734
    1651       15      713      788      794
    1652       14      713      788      727
    1653       16      713      788      734
    1654       15      794      788      727
    1655       17      794      788      734
    1656       16      727      788      734
    1657       18      783      789      661
    1658       18      783      789      683
    1659       19      661      789      683
    1660       18      784      790      663
    1661       18      784      790      681
    1662       19      663      790      681
    1663       18      785      791      665
    1664       18      785      791      679
    1665       19      665      791      679
    1666       18      786      792      667
    1667       18      786      792      677
    1668       19      667      792      677
    1669       18      787      793      669
    1670       18      787      793      675
    1671       19      669      793      675
    1672       18      788      794      671
    1673       18      788      794      673
    1674       19      671      794      673
    1675       19      626      795     1428
    1676       19      228      796      630
    1677       19      226      797     1430
    1678       19      632      798     1434
    1679       19      234      799      636
    1680       19      232      800     1436
    1681        1     1408      801      838
    1682        2     1408      801      886
    1683        2      838      801      886
    1684        1      207      802      840
    1685        2      207      802      888
    1686        2      840      802      888
    1687        1     1009      803      842
    1688        2     1009      803      890
    1689        2      842      803      890
    1690        1     1211      804      844
    1691        2     1211      804      892
    1692        2      844      804      892
    1693        1       10      805      846
    1694        2       10      805      894
    1695        2      846      805      894
    1696        1      812      806      848
    1697        2      812      806      896
    1698        2      848      806      896
    1699        1      202      807      850
    1700        2      202      807      898
    1701        2      850      807      898
    1702        1     1401      808      852
    1703        2     1401      808      900
    1704        2      852      808      900
    1705        1     1003      809      854
    1706        2     1003      809      902
    1707        2      854      809      902
    1708        1        5      810      856
    1709        2        5      810      904
    1710        2      856      810      904
    1711        1     1204      811      858
    1712        2     1204      811      906
    1713        2      858      811      906
    1714        1      806      812      860
    1715        2      806      812      908
    1716        2      860      812      908
    1717        1     1420      813      852
    1718        2     1420      813      910
    1719        2      852      813      910
    1720        1      219      814      850
    1721        2      219      814      912
    1722        2      850      814      912
    1723        1     1021      815      854
    1724        2     1021      815      914
    1725        2      854      815      914
    1726        1     1223      816      858
    1727        2     1223      816      916
    1728        2      858      816      916
    1729        1       22      817      856
    1730        2       22      817      918
    1731        2      856      817      918
    1732        1      824      818      860
    1733        2      824      818      920
    1734        2      860      818      920
    1735        1      214      819      840
    1736        2      214      819      922
    1737        2      840      819      922
    1738        1     1413      820      838
    1739        2     1413      820      924
    1740        2      838      820      924
    1741        1     1015      821      842
    1742        2     1015      821      926
    1743        2      842      821      926
    1744        1       17      822      846
    1745        2       17      822      928
    1746        2      846      822      928
    1747        1     1216      823      844
    1748        2     1216      823      930
    1749        2      844      823      930
    1750        1      818      824      848
    1751        2      818      824      932
    1752        2      848      824      932
    1753        3      826      825      862
    1754        3      826      825      884
    1755        1      862      825      884
    1756        4      825      826      995
    1757        4      825      826     1397
    1758        5      995      826     1397
    1759        3      828      827      864
    1760        3      828      827      882
    1761        1      864      827      882
    1762        4      827      828      195
    1763        4      827      828     1396
    1764        5      195      828     1396
    1765        3      830      829      866
    1766        3      830      829      880
    1767        1      866      829      880
    1768        4      829      830      996
    1769        4      829      830      197
    1770        5      996      830      197
    1771        3      832      831      868
    1772        3      832      831      878
    1773        1      868      831      878
    1774        4      831      832      998
    1775        4      831      832     1400
    1776        5      998      832     1400
    1777        3      834      833      870
    1778        3      834      833      876
    1779        1      870      833      876
    1780        4      833      834      198
    1781        4      833      834     1399
    1782        5      198      834     1399
    1783        3      836      835      872
    1784        3      836      835      874
    1785        1      872      835      874
    1786        4      835      836      999
    1787        4      835      836      200
    1788        5      999      836      200
    1789        6      838      837      885
    1790        6      838      837      923
    1791        7      885      837      923
    1792        1      801      838      820
    1793        3      801      838      837
    1794        3      820      838      837
    1795        6      840      839      887
    1796        6      840      839      921
    1797        7      887      839      921
    1798        1      802      840      819
    1799        3      802      840      839
    1800        3      819      840      839
    1801        6      842      841      889
    1802        6      842      841      925
    1803        7      889      841      925
    1804        1      803      842      821
    1805        3      803      842      841
    1806        3      821      842      841
    1807        6      844      843      891
    1808        6      844      843      929
    1809        7      891      843      929
    1810        1      804      844      823
    1811        3      804      844      843
    1812        3      823      844      843
    1813        6      846      845      893
    1814        6      846      845      927
    1815        7      893      845      927
    1816        1      805      846      822
    1817        3      805      846      845
    1818        3      822      846      845
    1819        6      848      847      895
    1820        6      848      847      931
    1821        7      895      847      931
    1822        1      806      848      824
    1823        3      806      848      847
    1824        3      824      848      847
    1825        6      850      849      897
    1826        6      850      849      911
    1827        7      897      849      911
    1828        1      807      850      814
    1829        3      807      850      849
    1830        3      814      850      849
    1831        6      852      851      899
    1832        6      852      851      909
    1833        7      899      851      909
    1834        1      808      852      813
    1835        3      808      852      851
    1836        3      813      852      851
    1837        6      854      853      901
    1838        6      854      853      913
    1839        7      901      853      913
    1840        1      809      854      815
    1841        3      809      854      853
    1842        3      815      854      853
    1843        6      856      855      903
    1844        6      856      855      917
    1845        7      903      855      917
    1846        1      810      856      817
    1847        3      810      856      855
    1848        3      817      856      855
    1849        6      858      857      905
    1850        6      858      857      915
    1851        7      905      857      915
    1852        1      811      858      816
    1853        3      811      858      857
    1854        3      816      858      857
    1855        6      860      859      907
    1856        6      860      859      919
    1857        7      907      859      919
    1858        1      812      860      818
    1859        3      812      860      859
    1860        3      818      860      859
    1861        8      862      861      959
    1862        9      862      861      989
    1863       10      959      861      989
    1864        1      825      862      861
    1865        8      825      862      960
    1866        8      861      862      960
    1867        8      864      863      961
    1868        9      864      863      990
    1869       10      961      863      990
    1870        1      827      864      863
    1871        8      827      864     1362
    1872        8      863      864     1362
    1873        8      866      865      963
    1874        9      866      865      991
    1875       10      963      865      991
    1876        1      829      866      865
    1877        8      829      866      164
    1878        8      865      866      164
    1879        8      868      867      965
    1880        9      868      867      992
    1881       10      965      867      992
    1882        1      831      868      867
    1883        8      831      868      966
    1884        8      867      868      966
    1885        8      870      869      967
    1886        9      870      869      993
    1887       10      967      869      993
    1888        1      833      870      869
    1889        8      833      870     1368
    1890        8      869      870     1368
    1891        8      872      871      969
    1892        9      872      871      994
    1893       10      969      871      994
    1894        1      835      872      871
    1895        8      835      872      170
    1896        8      871      872      170
    1897        8      874      873      971
    1898        9      874      873      994
    1899       10      971      873      994
    1900        1      835      874      873
    1901        8      835      874      972
    1902        8      873      874      972
    1903        8      876      875      973
    1904        9      876      875      993
    1905       10      973      875      993
    1906        1      833      876      875
    1907        8      833      876      174
    1908        8      875      876      174
    1909        8      878      877      975
    1910        9      878      877      992
    1911       10      975      877      992
    1912        1      831      878      877
    1913        8      831      878     1376
    1914        8      877      878     1376
    1915        8      880      879      977
    1916        9      880      879      991
    1917       10      977      879      991
    1918        1      829      880      879
    1919        8      829      880      978
    1920        8      879      880      978
    1921        8      882      881      979
    1922        9      882      881      990
    1923       10      979      881      990
    1924        1      827      882      881
    1925        8      827      882      180
    1926        8      881      882      180
    1927        8      884      883      981
    1928        9      884      883      989
    1929       10      981      883      989
    1930        1      825      884      883
    1931        8      825      884     1382
    1932        8      883      884     1382
    1933       11      837      885      983
    1934       12      801      886      935
    1935       11      839      887      984
    1936       12      802      888      936
    1937       11      841      889      985
    1938       12      803      890      937
    1939       11      843      891      986
    1940       12      804      892      938
    1941       11      845      893      987
    1942       12      805      894      939
    1943       11      847      895      988
    1944       12      806      896      940
    1945       11      849      897      988
    1946       12      807      898      941
    1947       11      851      899      987
    1948       12      808      900      942
    1949       11      853      901      986
    1950       12      809      902      943
    1951       11      855      903      985
    1952       12      810      904      944
    1953       11      857      905      984
    1954       12      811      906      945
    1955       11      859      907      983
    1956       12      812      908      946
    1957       11      851      909      986
    1958       12      813      910      947
    1959       11      849      911      987
    1960       12      814      912      948
    1961       11      853      913      988
    1962       12      815      914      949
    1963       11      857      915      983
    1964       12      816      916      950
    1965       11      855      917      984
    1966       12      817      918      951
    1967       11      859      919      985
    1968       12      818      920      952
    1969       11      839      921      985
    1970       12      819      922      953
    1971       11      837      923      984
    1972       12      820      924      954
    1973       11      841      925      983
    1974       12      821      926      955
    1975       11      845      927      988
    1976       12      822      928      956
    1977       11      843      929      987
    1978       12      823      930      957
    1979       11      847      931      986
    1980       12      824      932      958
    1981       13      983      933      984
    1982       13      983      933      985
    1983       13      984      933      985
    1984       13      986      934      987
    1985       13      986      934      988
    1986       13      987      934      988
    1987       14      885      983      907
    1988       14      885      983      915
    1989       15      885      983      989
    1990       14      885      983      925
    1991       16      885      983      933
    1992       14      907      983      915
    1993       15      907      983      989
    1994       14      907      983      925
    1995       16      907      983      933
    1996       15      915      983      989
    1997       14      915      983      925
    1998       16      915      983      933
    1999       15      989      983      925
    2000       17      989      983      933
    2001       16      925      983      933
    2002       14      887      984      905
    2003       14      887      984      917
    2004       15      887      984      990
    2005       14      887      984      923
    2006       16      887      984      933
    2007       14      905      984      917
    2008       15      905      984      990
    2009       14      905      984      923
    2010       16      905      984      933
    2011       15      917      984      990
    2012       14      917      984      923
    2013       16      917      984      933
    2014       15      990      984      923
    2015       17      990      984      933
    2016       16      923      984      933
    2017       14      889      985      903
    2018       14      889      985      919
    2019       15      889      985      991
    2020       14      889      985      921
    2021       16      889      985      933
    2022       14      903      985      919
    2023       15      903      985      991
    2024       14      903      985      921
    2025       16      903      985      933
    2026       15      919      985      991
    2027       14      919      985      921
    2028       16      919      985      933
    2029       15      991      985      921
    2030       17      991      985      933
    2031       16      921      985      933
    2032       14      891      986      901
    2033       14      891      986      909
    2034       15      891      986      992
    2035       14      891      986      931
    2036       16      891      986      934
    2037       14      901      986      909
    2038       15      901      986      992
    2039       14      901      986      931
    2040       16      901      986      934
    2041       15      909      986      992
    2042       14      909      986      931
    2043       16      909      986      934
    2044       15      992      986      931
    2045       17      992      986      934
    2046       16      931      986      934
    2047       14      893      987      899
    2048       14      893      987      911
    2049       15      893      987      993
    2050       14      893      987      929
    2051       16      893      987      934
    2052       14      899      987      911
    2053       15      899      987      993
    2054       14      899      987      929
    2055       16      899      987      934
    2056       15      911      987      993
    2057       14      911      987      929
    2058       16      911      987      934
    2059       15      993      987      929
    2060       17      993      987      934
    2061       16      929      987      934
    2062       14      895      988      897
    2063       14      895      988      913
    2064       15      895      988      994
    2065       14      895      988      927
    2066       16      895      988      934
    2067       14      897      988      913
    2068       15      897      988      994
    2069       14      897      988      927
    2070       16      897      988      934
    2071       15      913      988      994
    2072       14      913      988      927
    2073       16      913      988      934
    2074       15      994      988      927
    2075       17      994      988      934
    2076       16      927      988      934
    2077       18      983      989      861
    2078       18      983      989      883
    2079       19      861      989      883
    2080       18      984      990      863
    2081       18      984      990      881
    2082       19      863      990      881
    2083       18      985      991      865
    2084       18      985      991      879
    2085       19      865      991      879
    2086       18      986      992      867
    2087       18      986      992      877
    2088       19      867      992      877
    2089       18      987      993      869
    2090       18      987      993      875
    2091       19      869      993      875
    2092       18      988      994      871
    2093       18      988      994      873
    2094       19      871      994      873
    2095       19      826      995       28
    2096       19     1228      996      830
    2097       19     1226      997       30
    2098       19      832      998       34
    2099       19     1234      999      836
    2100       19     1232     1000       36
    2101        1     1208     1001     1038
    2102        2     1208     1001     1086
    2103        2     1038     1001     1086
    2104        1        7     1002     1040
    2105        2        7     1002     1088
    2106        2     1040     1002     1088
    2107        1      809     1003     1042
    2108        2      809     1003     1090
    2109        2     1042     1003     1090
    2110        1     1411     1004     1044
    2111        2     1411     1004     1092
    2112        2     1044     1004     1092
    2113        1      210     1005     1046
    2114        2      210     1005     1094
    2115        2     1046     1005     1094
    2116        1     1012     1006     1048
    2117        2     1012     1006     1096
    2118        2     1048     1006     1096
    2119        1        2     1007     1050
    2120        2        2     1007     1098
    2121        2     1050     1007     1098
    2122        1     1201     1008     1052
    2123        2     1201     1008     1100
    2124        2     1052     1008     1100
    2125        1      803     1009     1054
    2126        2      803     1009     1102
    2127        2     1054     1009     1102
    2128        1      205     1010     1056
    2129        2      205     1010     1104
    2130        2     1056     1010     1104
    2131        1     1404     1011     1058
    2132        2     1404     1011     1106
    2133        2     1058     1011     1106
    2134        1     1006     1012     1060
    2135        2     1006     1012     1108
    2136        2     1060     1012     1108
    2137        1     1220     1013     1052
    2138        2     1220     1013     1110
    2139        2     1052     1013     1110
    2140        1       19     1014     1050
    2141        2       19     1014     1112
    2142        2     1050     1014     1112
    2143        1      821     1015     1054
    2144        2      821     1015     1114
    2145        2     1054     1015     1114
    2146        1     1423     1016     1058
    2147        2     1423     1016     1116
    2148        2     1058     1016     1116
    2149        1      222     1017     1056
    2150        2      222     1017     1118
    2151        2     1056     1017     1118
    2152        1     1024     1018     1060
    2153        2     1024     1018     1120
    2154        2     1060     1018     1120
    2155        1       14     1019     1040
    2156        2       14     1019     1122
    2157        2     1040     1019     1122
    2158        1     1213     1020     1038
    2159        2     1213     1020     1124
    2160        2     1038     1020     1124
    2161        1      815     1021     1042
    2162        2      815     1021     1126
    2163        2     1042     1021     1126
    2164        1      217     1022     1046
    2165        2      217     1022     1128
    2166        2     1046     1022     1128
    2167        1     1416     1023     1044
    2168        2     1416     1023     1130
    2169        2     1044     1023     1130
    2170        1     1018     1024     1048
    2171        2     1018     1024     1132
    2172        2     1048     1024     1132
    2173        3     1026     1025     1062
    2174        3     1026     1025     1084
    2175        1     1062     1025     1084
    2176        4     1025     1026     1195
    2177        4     1025     1026     1597
    2178        5     1195     1026     1597
    2179        3     1028     1027     1064
    2180        3     1028     1027     1082
    2181        1     1064     1027     1082
    2182        4     1027     1028      395
    2183        4     1027     1028     1596
    2184        5      395     1028     1596
    2185        3     1030     1029     1066
    2186        3     1030     1029     1080
    2187        1     1066     1029     1080
    2188        4     1029     1030     1196
    2189        4     1029     1030      397
    2190        5     1196     1030      397
    2191        3     1032     1031     1068
    2192        3     1032     1031     1078
    2193        1     1068     1031     1078
    2194        4     1031     1032     1198
    2195        4     1031     1032     1600
    2196        5     1198     1032     1600
    2197        3     1034     1033     1070
    2198        3     1034     1033     1076
    2199        1     1070     1033     1076
    2200        4     1033     1034      398
    2201        4     1033     1034     1599
    2202        5      398     1034     1599
    2203        3     1036     1035     1072
    2204        3     1036     1035     1074
    2205        1     1072     1035     1074
    2206        4     1035     1036     1199
    2207        4     1035     1036      400
    2208        5     1199     1036      400
    2209        6     1038     1037     1085
    2210        6     1038     1037     1123
    2211        7     1085     1037     1123
    2212        1     1001     1038     1020
    2213        3     1001     1038     1037
    2214        3     1020     1038     1037
    2215        6     1040     1039     1087
    2216        6     1040     1039     1121
    2217        7     1087     1039     1121
    2218        1     1002     1040     1019
    2219        3     1002     1040     1039
    2220        3     1019     1040     1039
    2221        6     1042     1041     1089
    2222        6     1042     1041     1125
    2223        7     1089     1041     1125
    2224        1     1003     1042     1021
    2225        3     1003     1042     1041
    2226        3     1021     1042     1041
    2227        6     1044     1043     1091
    2228        6     1044     1043     1129
    2229        7     1091     1043     1129
    2230        1     1004     1044     1023
    2231        3     1004     1044     1043
    2232        3     1023     1044     1043
    2233        6     1046     1045     1093
    2234        6     1046     1045     1127
    2235        7     1093     1045     1127
    2236        1     1005     1046     1022
    2237        3     1005     1046     1045
    2238        3     1022     1046     1045
    2239        6     1048     1047     1095
    2240        6     1048     1047     1131
    2241        7     1095     1047     1131
    2242        1     1006     1048     1024
    2243        3     1006     1048     1047
    2244        3     1024     1048     1047
    2245        6     1050     1049     1097
    2246        6     1050     1049     1111
    2247        7     1097     1049     1111
    2248        1     1007     1050     1014
    2249        3     1007     1050     1049
    2250        3     1014     1050     1049
    2251        6     1052     1051     1099
    2252        6     1052     1051     1109
    2253        7     1099     1051     1109
    2254        1     1008     1052     1013
    2255        3     1008     1052     1051
    2256        3     1013     1052     1051
    2257        6     1054     1053     1101
    2258        6     1054     1053     1113
    2259        7     1101     1053     1113
    2260        1     1009     1054     1015
    2261        3     1009     1054     1053
    2262        3     1015     1054     1053
    2263        6     1056     1055     1103
    2264        6     1056     1055     1117
    2265        7     1103     1055     1117
    2266        1     1010     1056     1017
    2267        3     1010     1056     1055
    2268        3     1017     1056     1055
    2269        6     1058     1057     1105
    2270        6     1058     1057     1115
    2271        7     1105     1057     1115
    2272        1     1011     1058     1016
    2273        3     1011     1058     1057
    2274        3     1016     1058     1057
    2275        6     1060     1059     1107
    2276        6     1060     1059     1119
    2277        7     1107     1059     1119
    2278        1     1012     1060     1018
    2279        3     1012     1060     1059
    2280        3     1018     1060     1059
    2281        8     1062     1061     1159
    2282        9     1062     1061     1189
    2283       10     1159     1061     1189
    2284        1     1025     1062     1061
    2285        8     1025     1062     1160
    2286        8     1061     1062     1160
    2287        8     1064     1063     1161
    2288        9     1064     1063     1190
    2289       10     1161     1063     1190
    2290        1     1027     1064     1063
    2291        8     1027     1064     1562
    2292        8     1063     1064     1562
    2293        8     1066     1065     1163
    2294        9     1066     1065     1191
    2295       10     1163     1065     1191
    2296        1     1029     1066     1065
    2297        8     1029     1066      364
    2298        8     1065     1066      364
    2299        8     1068     1067     1165
    2300        9     1068     1067     1192
    2301       10     1165     1067     1192
    2302        1     1031     1068     1067
    2303        8     1031     1068     1166
    2304        8     1067     1068     1166
    2305        8     1070     1069     1167
    2306        9     1070     1069     1193
    2307       10     1167     1069     1193
    2308        1     1033     1070     1069
    2309        8     1033     1070     1568
    2310        8     1069     1070     1568
    2311        8     1072     1071     1169
    2312        9     1072     1071     1194
    2313       10     1169     1071     1194
    2314        1     1035     1072     1071
    2315        8     1035     1072      370
    2316        8     1071     1072      370
    2317        8     1074     1073     1171
    2318        9     1074     1073     1194
    2319       10     1171     1073     1194
    2320        1     1035     1074     1073
    2321        8     1035     1074     1172
    2322        8     1073     1074     1172
    2323        8     1076     1075     1173
    2324        9     1076     1075     1193
    2325       10     1173     1075     1193
    2326        1     1033     1076     1075
    2327        8     1033     1076      374
    2328        8     1075     1076      374
    2329        8     1078     1077     1175
    2330        9     1078     1077     1192
    2331       10     1175     1077     1192
    2332        1     1031     1078     1077
    2333        8     1031     1078     1576
    2334        8     1077     1078     1576
    2335        8     1080     1079     1177
    2336        9     1080     1079     1191
    2337       10     1177     1079     1191
    2338        1     1029     1080     1079
    2339        8     1029     1080     1178
    2340        8     1079     1080     1178
    2341        8     1082     1081     1179
    2342        9     1082     1081     1190
    2343       10     1179     1081     1190
    2344        1     1027     1082     1081
    2345        8     1027     1082      380
    2346        8     1081     1082      380
    2347        8     1084     1083     1181
    2348        9     1084     1083     1189
    2349       10     1181     1083     1189
    2350        1     1025     1084     1083
    2351        8     1025     1084     1582
    2352        8     1083     1084     1582
    2353       11     1037     1085     1183
    2354       12     1001     1086     1135
    2355       11     1039     1087     1184
    2356       12     1002     1088     1136
    2357       11     1041     1089     1185
    2358       12     1003     1090     1137
    2359       11     1043     1091     1186
    2360       12     1004     1092     1138
    2361       11     1045     1093     1187
    2362       12     1005     1094     1139
    2363       11     1047     1095     1188
    2364       12     1006     1096     1140
    2365       11     1049     1097     1188
    2366       12     1007     1098     1141
    2367       11     1051     1099     1187
    2368       12     1008     1100     1142
    2369       11     1053     1101     1186
    2370       12     1009     1102     1143
    2371       11     1055     1103     1185
    2372       12     1010     1104     1144
    2373       11     1057     1105     1184
    2374       12     1011     1106     1145
    2375       11     1059     1107     1183
    2376       12     1012     1108     1146
    2377       11     1051     1109     1186
    2378       12     1013     1110     1147
    2379       11     1049     1111     1187
    2380       12     1014     1112     1148
    2381       11     1053     1113     1188
    2382       12     1015     1114     1149
    2383       11     1057     1115     1183
    2384       12     1016     1116     1150
    2385       11     1055     1117     1184
    2386       12     1017     1118     1151
    2387       11     1059     1119     1185
    2388       12     1018     1120     1152
    2389       11     1039     1121     1185
    2390       12     1019     1122     1153
    2391       11     1037     1123     1184
    2392       12     1020     1124     1154
    2393       11     1041     1125     1183
    2394       12     1021     1126     1155
    2395       11     1045     1127     1188
    2396       12     1022     1128     1156
    2397       11     1043     1129     1187
    2398       12     1023     1130     1157
    2399       11     1047     1131     1186
    2400       12     1024     1132     1158
    2401       13     1183     1133     1184
    2402       13     1183     1133     1185
    2403       13     1184     1133     1185
    2404       13     1186     1134     1187
    2405       13     1186     1134     1188
    2406       13     1187     1134     1188
    2407       14     1085     1183     1107
    2408       14     1085     1183     1115
    2409       15     1085     1183     1189
    2410       14     1085     1183     1125
    2411       16     1085     1183     1133
    2412       14     1107     1183     1115
    2413       15     1107     1183     1189
    2414       14     1107     1183     1125
    2415       16     1107     1183     1133
    2416       15     1115     1183     1189
    2417       14     1115     1183     1125
    2418       16     1115     1183     1133
    2419       15     1189     1183     1125
    2420       17     1189     1183     1133
    2421       16     1125     1183     1133
    2422       14     1087     1184     1105
    2423       14     1087     1184     1117
    2424       15     1087     1184     1190
    2425       14     1087     1184     1123
    2426       16     1087     1184     1133
    2427       14     1105     1184     1117
    2428       15     1105     1184     1190
    2429       14     1105     1184     1123
    2430       16     1105     1184     1133
    2431       15     1117     1184     1190
    2432       14     1117     1184     1123
    2433       16     1117     1184     1133
    2434       15     1190     1184     1123
    2435       17     1190     1184     1133
    2436       16     1123     1184     1133
    2437       14     1089     1185     1103
    2438       14     1089     1185     1119
    2439       15     1089     1185     1191
    2440       14     1089     1185     1121
    2441       16     1089     1185     1133
    2442       14     1103     1185     1119
    2443       15     1103     1185     1191
    2444       14     1103     1185     1121
    2445       16     1103     1185     1133
    2446       15     1119     1185     1191
    2447       14     1119     1185     1121
    2448       16     1119     1185     1133
    2449       15     1191     1185     1121
    2450       17     1191     1185     1133
    2451       16     1121     1185     1133
    2452       14     1091     1186     1101
    2453       14     1091     1186     1109
    2454       15     1091     1186     1192
    2455       14     1091     1186     1131
    2456       16     1091     1186     1134
    2457       14     1101     1186     1109
    2458       15     1101     1186     1192
    2459       14     1101     1186     1131
    2460       16     1101     1186     1134
    2461       15     1109     1186     1192
    2462       14     1109     1186     1131
    2463       16     1109     1186     1134
    2464       15     1192     1186     1131
    2465       17     1192     1186     1134
    2466       16     1131     1186     1134
    2467       14     1093     1187     1099
    2468       14     1093     1187     1111
    2469       15     1093     1187     1193
    2470       14     1093     1187     1129
    2471       16     1093     1187     1134
    2472       14     1099     1187     1111
    2473       15     1099     1187     1193
    2474       14     1099     1187     1129
    2475       16     1099     1187     1134
    2476       15     1111     1187     1193
    2477       14     1111     1187     1129
    2478       16     1111     1187     1134
    2479       15     1193     1187     1129
    2480       17     1193     1187     1134
    2481       16     1129     1187     1134
    2482       14     1095     1188     1097
    2483       14     1095     1188     1113
    2484       15     1095     1188     1194
    2485       14     1095     1188     1127
    2486       16     1095     1188     1134
    2487       14     1097     1188     1113
    2488       15     1097     1188     1194
    2489       14     1097     1188     1127
    2490       16     1097     1188     1134
    2491       15     1113     1188     1194
    2492       14     1113     1188     1127
    2493       16     1113     1188     1134
    2494       15     1194     1188     1127
    2495       17     1194     1188     1134
    2496       16     1127     1188     1134
    2497       18     1183     1189     1061
    2498       18     1183     1189     1083
    2499       19     1061     1189     1083
    2500       18     1184     1190     1063
    2501       18     1184     1190     1081
    2502       19     1063     1190     1081
    2503       18     1185     1191     1065
    2504       18     1185     1191     1079
    2505       19     1065     1191     1079
    2506       18     1186     1192     1067
    2507       18     1186     1192     1077
    2508       19     1067     1192     1077
    2509       18     1187     1193     1069
    2510       18     1187     1193     1075
    2511       19     1069     1193     1075
    2512       18     1188     1194     1071
    2513       18     1188     1194     1073
    2514       19     1071     1194     1073
    2515       19     1026     1195      228
    2516       19     1428     1196     1030
    2517       19     1426     1197      230
    2518       19     1032     1198      234
    2519       19     1434     1199     1036
    2520       19     1432     1200      236
    2521        1     1008     1201     1238
    2522        2     1008     1201     1286
    2523        2     1238     1201     1286
    2524        1      607     1202     1240
    2525        2      607     1202     1288
    2526        2     1240     1202     1288
    2527        1     1409     1203     1242
    2528        2     1409     1203     1290
    2529        2     1242     1203     1290
    2530        1      811     1204     1244
    2531        2      811     1204     1292
    2532        2     1244     1204     1292
    2533        1      410     1205     1246
    2534        2      410     1205     1294
    2535        2     1246     1205     1294
    2536        1     1212     1206     1248
    2537        2     1212     1206     1296
    2538        2     1248     1206     1296
    2539        1      602     1207     1250
    2540        2      602     1207     1298
    2541        2     1250     1207     1298
    2542        1     1001     1208     1252
    2543        2     1001     1208     1300
    2544        2     1252     1208     1300
    2545        1     1403     1209     1254
    2546        2     1403     1209     1302
    2547        2     1254     1209     1302
    2548        1      405     1210     1256
    2549        2      405     1210     1304
    2550        2     1256     1210     1304
    2551        1      804     1211     1258
    2552        2      804     1211     1306
    2553        2     1258     1211     1306
    2554        1     1206     1212     1260
    2555        2     1206     1212     1308
    2556        2     1260     1212     1308
    2557        1     1020     1213     1252
    2558        2     1020     1213     1310
    2559        2     1252     1213     1310
    2560        1      619     1214     1250
    2561        2      619     1214     1312
    2562        2     1250     1214     1312
    2563        1     1421     1215     1254
    2564        2     1421     1215     1314
    2565        2     1254     1215     1314
    2566        1      823     1216     1258
    2567        2      823     1216     1316
    2568        2     1258     1216     1316
    2569        1      422     1217     1256
    2570        2      422     1217     1318
    2571        2     1256     1217     1318
    2572        1     1224     1218     1260
    2573        2     1224     1218     1320
    2574        2     1260     1218     1320
    2575        1      614     1219     1240
    2576        2      614     1219     1322
    2577        2     1240     1219     1322
    2578        1     1013     1220     1238
    2579        2     1013     1220     1324
    2580        2     1238     1220     1324
    2581        1     1415     1221     1242
    2582        2     1415     1221     1326
    2583        2     1242     1221     1326
    2584        1      417     1222     1246
    2585        2      417     1222     1328
    2586        2     1246     1222     1328
    2587        1      816     1223     1244
    2588        2      816     1223     1330
    2589        2     1244     1223     1330
    2590        1     1218     1224     1248
    2591        2     1218     1224     1332
    2592        2     1248     1224     1332
    2593        3     1226     1225     1262
    2594        3     1226     1225     1284
    2595        1     1262     1225     1284
    2596        4     1225     1226     1395
    2597        4     1225     1226      997
    2598        5     1395     1226      997
    2599        3     1228     1227     1264
    2600        3     1228     1227     1282
    2601        1     1264     1227     1282
    2602        4     1227     1228      595
    2603        4     1227     1228      996
    2604        5      595     1228      996
    2605        3     1230     1229     1266
    2606        3     1230     1229     1280
    2607        1     1266     1229     1280
    2608        4     1229     1230     1396
    2609        4     1229     1230      597
    2610        5     1396     1230      597
    2611        3     1232     1231     1268
    2612        3     1232     1231     1278
    2613        1     1268     1231     1278
    2614        4     1231     1232     1398
    2615        4     1231     1232     1000
    2616        5     1398     1232     1000
    2617        3     1234     1233     1270
    2618        3     1234     1233     1276
    2619        1     1270     1233     1276
    2620        4     1233     1234      598
    2621        4     1233     1234      999
    2622        5      598     1234      999
    2623        3     1236     1235     1272
    2624        3     1236     1235     1274
    2625        1     1272     1235     1274
    2626        4     1235     1236     1399
    2627        4     1235     1236      600
    2628        5     1399     1236      600
    2629        6     1238     1237     1285
    2630        6     1238     1237     1323
    2631        7     1285     1237     1323
    2632        1     1201     1238     1220
    2633        3     1201     1238     1237
    2634        3     1220     1238     1237
    2635        6     1240     1239     1287
    2636        6     1240     1239     1321
    2637        7     1287     1239     1321
    2638        1     1202     1240     1219
    2639        3     1202     1240     1239
    2640        3     1219     1240     1239
    2641        6     1242     1241     1289
    2642        6     1242     1241     1325
    2643        7     1289     1241     1325
    2644        1     1203     1242     1221
    2645        3     1203     1242     1241
    2646        3     1221     1242     1241
    2647        6     1244     1243     1291
    2648        6     1244     1243     1329
    2649        7     1291     1243     1329
    2650        1     1204     1244     1223
    2651        3     1204     1244     1243
    2652        3     1223     1244     1243
    2653        6     1246     1245     1293
    2654        6     1246     1245     1327
    2655        7     1293     1245     1327
    2656        1     1205     1246     1222
    2657        3     1205     1246     1245
    2658        3     1222     1246     1245
    2659        6     1248     1247     1295
    2660        6     1248     1247     1331
    2661        7     1295     1247     1331
    2662        1     1206     1248     1224
    2663        3     1206     1248     1247
    2664        3     1224     1248     1247
    2665        6     1250     1249     1297
    2666        6     1250     1249     1311
    2667        7     1297     1249     1311
    2668        1     1207     1250     1214
    2669        3     1207     1250     1249
    2670        3     1214     1250     1249
    2671        6     1252     1251     1299
    2672        6     1252     1251     1309
    2673        7     1299     1251     1309
    2674        1     1208     1252     1213
    2675        3     1208     1252     1251
    2676        3     1213     1252     1251
    2677        6     1254     1253     1301
    2678        6     1254     1253     1313
    2679        7     1301     1253     1313
    2680        1     1209     1254     1215
    2681        3     1209     1254     1253
    2682        3     1215     1254     1253
    2683        6     1256     1255     1303
    2684        6     1256     1255     1317
    2685        7     1303     1255     1317
    2686        1     1210     1256     1217
    2687        3     1210     1256     1255
    2688        3     1217     1256     1255
    2689        6     1258     1257     1305
    2690        6     1258     1257     1315
    2691        7     1305     1257     1315
    2692        1     1211     1258     1216
    2693        3     1211     1258     1257
    2694        3     1216     1258     1257
    2695        6     1260     1259     1307
    2696        6     1260     1259     1319
    2697        7     1307     1259     1319
    2698        1     1212     1260     1218
    2699        3     1212     1260     1259
    2700        3     1218     1260     1259
    2701        8     1262     1261     1359
    2702        9     1262     1261     1389
    2703       10     1359     1261     1389
    2704        1     1225     1262     1261
    2705        8     1225     1262     1360
    2706        8     1261     1262     1360
    2707        8     1264     1263     1361
    2708        9     1264     1263     1390
    2709       10     1361     1263     1390
    2710        1     1227     1264     1263
    2711        8     1227     1264      962
    2712        8     1263     1264      962
    2713        8     1266     1265     1363
    2714        9     1266     1265     1391
    2715       10     1363     1265     1391
    2716        1     1229     1266     1265
    2717        8     1229     1266      564
    2718        8     1265     1266      564
    2719        8     1268     1267     1365
    2720        9     1268     1267     1392
    2721       10     1365     1267     1392
    2722        1     1231     1268     1267
    2723        8     1231     1268     1366
    2724        8     1267     1268     1366
    2725        8     1270     1269     1367
    2726        9     1270     1269     1393
    2727       10     1367     1269     1393
    2728        1     1233     1270     1269
    2729        8     1233     1270      968
    2730        8     1269     1270      968
    2731        8     1272     1271     1369
    2732        9     1272     1271     1394
    2733       10     1369     1271     1394
    2734        1     1235     1272     1271
    2735        8     1235     1272      570
    2736        8     1271     1272      570
    2737        8     1274     1273     1371
    2738        9     1274     1273     1394
    2739       10     1371     1273     1394
    2740        1     1235     1274     1273
    2741        8     1235     1274     1372
    2742        8     1273     1274     1372
    2743        8     1276     1275     1373
    2744        9     1276     1275     1393
    2745       10     1373     1275     1393
    2746        1     1233     1276     1275
    2747        8     1233     1276      574
    2748        8     1275     1276      574
    2749        8     1278     1277     1375
    2750        9     1278     1277     1392
    2751       10     1375     1277     1392
    2752        1     1231     1278     1277
    2753        8     1231     1278      976
    2754        8     1277     1278      976
    2755        8     1280     1279     1377
    2756        9     1280     1279     1391
    2757       10     1377     1279     1391
    2758        1     1229     1280     1279
    2759        8     1229     1280     1378
    2760        8     1279     1280     1378
    2761        8     1282     1281     1379
    2762        9     1282     1281     1390
    2763       10     1379     1281     1390
    2764        1     1227     1282     1281
    2765        8     1227     1282      580
    2766        8     1281     1282      580
    2767        8     1284     1283     1381
    2768        9     1284     1283     1389
    2769       10     1381     1283     1389
    2770        1     1225     1284     1283
    2771        8     1225     1284      982
    2772        8     1283     1284      982
    2773       11     1237     1285     1383
    2774       12     1201     1286     1335
    2775       11     1239     1287     1384
    2776       12     1202     1288     1336
    2777       11     1241     1289     1385
    2778       12     1203     1290     1337
    2779       11     1243     1291     1386
    2780       12     1204     1292     1338
    2781       11     1245     1293     1387
    2782       12     1205     1294     1339
    2783       11     1247     1295     1388
    2784       12     1206     1296     1340
    2785       11     1249     1297     1388
    2786       12     1207     1298     1341
    2787       11     1251     1299     1387
    2788       12     1208     1300     1342
    2789       11     1253     1301     1386
    2790       12     1209     1302     1343
    2791       11     1255     1303     1385
    2792       12     1210     1304     1344
    2793       11     1257     1305     1384
    2794       12     1211     1306     1345
    2795       11     1259     1307     1383
    2796       12     1212     1308     1346
    2797       11     1251     1309     1386
    2798       12     1213     1310     1347
    2799       11     1249     1311     1387
    2800       12     1214     1312     1348
    2801       11     1253     1313     1388
    2802       12     1215     1314     1349
    2803       11     1257     1315     1383
    2804       12     1216     1316     1350
    2805       11     1255     1317     1384
    2806       12     1217     1318     1351
    2807       11     1259     1319     1385
    2808       12     1218     1320     1352
    2809       11     1239     1321     1385
    2810       12     1219     1322     1353
    2811       11     1237     1323     1384
    2812       12     1220     1324     1354
    2813       11     1241     1325     1383
    2814       12     1221     1326     1355
    2815       11     1245     1327     1388
    2816       12     1222     1328     1356
    2817       11     1243     1329     1387
    2818       12     1223     1330     1357
    2819       11     1247     1331     1386
    2820       12     1224     1332     1358
    2821       13     1383     1333     1384
    2822       13     1383     1333     1385
    2823       13     1384     1333     1385
    2824       13     1386     1334     1387
    2825       13     1386     1334     1388
    2826       13     1387     1334     1388
    2827       14     1285     1383     1307
    2828       14     1285     1383     1315
    2829       15     1285     1383     1389
    2830       14     1285     1383     1325
    2831       16     1285     1383     1333
    2832       14     1307     1383     1315
    2833       15     1307     1383     1389
    2834       14     1307     1383     1325
    2835       16     1307     1383     1333
    2836       15     1315     1383     1389
    2837       14     1315     1383     1325
    2838       16     1315     1383     1333
    2839       15     1389     1383     1325
    2840       17     1389     1383     1333
    2841       16     1325     1383     1333
    2842       14     1287     1384     1305
    2843       14     1287     1384     1317
    2844       15     1287     1384     1390
    2845       14     1287     1384     1323
    2846       16     1287     1384     1333
    2847       14     1305     1384     1317
    2848       15     1305     1384     1390
    2849       14     1305     1384     1323
    2850       16     1305     1384     1333
    2851       15     1317     1384     1390
    2852       14     1317     1384     1323
    2853       16     1317     1384     1333
    2854       15     1390     1384     1323
    2855       17     1390     1384     1333
    2856       16     1323     1384     1333
    2857       14     1289     1385     1303
    2858       14     1289     1385     1319
    2859       15     1289     1385     1391
    2860       14     1289     1385     1321
    2861       16     1289     1385     1333
    2862       14     1303     1385     1319
    2863       15     1303     1385     1391
    2864       14     1303     1385     1321
    2865       16     1303     1385     1333
    2866       15     1319     1385     1391
    2867       14     1319     1385     1321
    2868       16     1319     1385     1333
    2869       15     1391     1385     1321
    2870       17     1391     1385     1333
    2871       16     1321     1385     1333
    2872       14     1291     1386     1301
    2873       14     1291     1386     1309
    2874       15     1291     1386     1392
    2875       14     1291     1386     1331
    2876       16     1291     1386     1334
    2877       14     1301     1386     1309
    2878       15     1301     1386     1392
    2879       14     1301     1386     1331
    2880       16     1301     1386     1334
    2881       15     1309     1386     1392
    2882       14     1309     1386     1331
    2883       16     1309     1386     1334
    2884       15     1392     1386     1331
    2885       17     1392     1386     1334
    2886       16     1331     1386     1334
    2887       14     1293     1387     1299
    2888       14     1293     1387     1311
    2889       15     1293     1387     1393
    2890       14     1293     1387     1329
    2891       16     1293     1387     1334
    2892       14     1299     1387     1311
    2893       15     1299     1387     1393
    2894       14     1299     1387     1329
    2895       16     1299     1387     1334
    2896       15     1311     1387     1393
    2897       14     1311     1387     1329
    2898       16     1311     1387     1334
    2899       15     1393     1387     1329
    2900       17     1393     1387     1334
    2901       16     1329     1387     1334
    2902       14     1295     1388     1297
    2903       14     1295     1388     1313
    2904       15     1295     1388     1394
    2905       14     1295     1388     1327
    2906       16     1295     1388     1334
    2907       14     1297     1388     1313
    2908       15     1297     1388     1394
    2909       14     1297     1388     1327
    2910       16     1297     1388     1334
    2911       15     1313     1388     1394
    2912       14     1313     1388     1327
    2913       16     1313     1388     1334
    2914       15     1394     1388     1327
    2915       17     1394     1388     1334
    2916       16     1327     1388     1334
    2917       18     1383     1389     1261
    2918       18     1383     1389     1283
    2919       19     1261     1389     1283
    2920       18     1384     1390     1263
    2921       18     1384     1390     1281
    2922       19     1263     1390     1281
    2923       18     1385     1391     1265
    2924       18     1385     1391     1279
    2925       19     1265     1391     1279
    2926       18     1386     1392     1267
    2927       18     1386     1392     1277
    2928       19     1267     1392     1277
    2929       18     1387     1393     1269
    2930       18     1387     1393     1275
    2931       19     1269     1393     1275
    2932       18     1388     1394     1271
    2933       18     1388     1394     1273
    2934       19     1271     1394     1273
    2935       19     1226     1395      428
    2936       19      828     1396     1230
    2937       19      826     1397      430
    2938       19     1232     1398      434
    2939       19      834     1399     1236
    2940       19      832     1400      436
    2941        1      808     1401     1438
    2942        2      808     1401     1486
    2943        2     1438     1401     1486
    2944        1      407     1402     1440
    2945        2      407     1402     1488
    2946        2     1440     1402     1488
    2947        1     1209     1403     1442
    2948        2     1209     1403     1490
    2949        2     1442     1403     1490
    2950        1     1011     1404     1444
    2951        2     1011     1404     1492
    2952        2     1444     1404     1492
    2953        1      610     1405     1446
    2954        2      610     1405     1494
    2955        2     1446     1405     1494
    2956        1     1412     1406     1448
    2957        2     1412     1406     1496
    2958        2     1448     1406     1496
    2959        1      402     1407     1450
    2960        2      402     1407     1498
    2961        2     1450     1407     1498
    2962        1      801     1408     1452
    2963        2      801     1408     1500
    2964        2     1452     1408     1500
    2965        1     1203     1409     1454
    2966        2     1203     1409     1502
    2967        2     1454     1409     1502
    2968        1      605     1410     1456
    2969        2      605     1410     1504
    2970        2     1456     1410     1504
    2971        1     1004     1411     1458
    2972        2     1004     1411     1506
    2973        2     1458     1411     1506
    2974        1     1406     1412     1460
    2975        2     1406     1412     1508
    2976        2     1460     1412     1508
    2977        1      820     1413     1452
    2978        2      820     1413     1510
    2979        2     1452     1413     1510
    2980        1      419     1414     1450
    2981        2      419     1414     1512
    2982        2     1450     1414     1512
    2983        1     1221     1415     1454
    2984        2     1221     1415     1514
    2985        2     1454     1415     1514
    2986        1     1023     1416     1458
    2987        2     1023     1416     1516
    2988        2     1458     1416     1516
    2989        1      622     1417     1456
    2990        2      622     1417     1518
    2991        2     1456     1417     1518
    2992        1     1424     1418     1460
    2993        2     1424     1418     1520
    2994        2     1460     1418     1520
    2995        1      414     1419     1440
    2996        2      414     1419     1522
    2997        2     1440     1419     1522
    2998        1      813     1420     1438
    2999        2      813     1420     1524
    3000        2     1438     1420     1524
    3001        1     1215     1421     1442
    3002        2     1215     1421     1526
    3003        2     1442     1421     1526
    3004        1      617     1422     1446
    3005        2      617     1422     1528
    3006        2     1446     1422     1528
    3007        1     1016     1423     1444
    3008        2     1016     1423     1530
    3009        2     1444     1423     1530
    3010        1     1418     1424     1448
    3011        2     1418     1424     1532
    3012        2     1448     1424     1532
    3013        3     1426     1425     1462
    3014        3     1426     1425     1484
    3015        1     1462     1425     1484
    3016        4     1425     1426     1595
    3017        4     1425     1426     1197
    3018        5     1595     1426     1197
    3019        3     1428     1427     1464
    3020        3     1428     1427     1482
    3021        1     1464     1427     1482
    3022        4     1427     1428      795
    3023        4     1427     1428     1196
    3024        5      795     1428     1196
    3025        3     1430     1429     1466
    3026        3     1430     1429     1480
    3027        1     1466     1429     1480
    3028        4     1429     1430     1596
    3029        4     1429     1430      797
    3030        5     1596     1430      797
    3031        3     1432     1431     1468
    3032        3     1432     1431     1478
    3033        1     1468     1431     1478
    3034        4     1431     1432     1598
    3035        4     1431     1432     1200
    3036        5     1598     1432     1200
    3037        3     1434     1433     1470
    3038        3     1434     1433     1476
    3039        1     1470     1433     1476
    3040        4     1433     1434      798
    3041        4     1433     1434     1199
    3042        5      798     1434     1199
    3043        3     1436     1435     1472
    3044        3     1436     1435     1474
    3045        1     1472     1435     1474
    3046        4     1435     1436     1599
    3047        4     1435     1436      800
    3048        5     1599     1436      800
    3049        6     1438     1437     1485
    3050        6     1438     1437     1523
    3051        7     1485     1437     1523
    3052        1     1401     1438     1420
    3053        3     1401     1438     1437
    3054        3     1420     1438     1437
    3055        6     1440     1439     1487
    3056        6     1440     1439     1521
    3057        7     1487     1439     1521
    3058        1     1402     1440     1419
    3059        3     1402     1440     1439
    3060        3     1419     1440     1439
    3061        6     1442     1441     1489
    3062        6     1442     1441     1525
    3063        7     1489     1441     1525
    3064        1     1403     1442     1421
    3065        3     1403     1442     1441
    3066        3     1421     1442     1441
    3067        6     1444     1443     1491
    3068        6     1444     1443     1529
    3069        7     1491     1443     1529
    3070        1     1404     1444     1423
    3071        3     1404     1444     1443
    3072        3     1423     1444     1443
    3073        6     1446     1445     1493
    3074        6     1446     1445     1527
    3075        7     1493     1445     1527
    3076        1     1405     1446     1422
    3077        3     1405     1446     1445
    3078        3     1422     1446     1445
    3079        6     1448     1447     1495
    3080        6     1448     1447     1531
    3081        7     1495     1447     1531
    3082        1     1406     1448     1424
    3083        3     1406     1448     1447
    3084        3     1424     1448     1447
    3085        6     1450     1449     1497
    3086        6     1450     1449     1511
    3087        7     1497     1449     1511
    3088        1     1407     1450     1414
    3089        3     1407     1450     1449
    3090        3     1414     1450     1449
    3091        6     1452     1451     1499
    3092        6     1452     1451     1509
    3093        7     1499     1451     1509
    3094        1     1408     1452     1413
    3095        3     1408     1452     1451
    3096        3     1413     1452     1451
    3097        6     1454     1453     1501
    3098        6     1454     1453     1513
    3099        7     1501     1453     1513
    3100        1     1409     1454     1415
    3101        3     1409     1454     1453
    3102        3     1415     1454     1453
    3103        6     1456     1455     1503
    3104        6     1456     1455     1517
    3105        7     1503     1455     1517
    3106        1     1410     1456     1417
    3107        3     1410     1456     1455
    3108        3     1417     1456     1455
    3109        6     1458     1457     1505
    3110        6     1458     1457     1515
    3111        7     1505     1457     1515
    3112        1     1411     1458     1416
    3113        3     1411     1458     1457
    3114        3     1416     1458     1457
    3115        6     1460     1459     1507
    3116        6     1460     1459     1519
    3117        7     1507     1459     1519
    3118        1     1412     1460     1418
    3119        3     1412     1460     1459
    3120        3     1418     1460     1459
    3121        8     1462     1461     1559
    3122        9     1462     1461     1589
    3123       10     1559     1461     1589
    3124        1     1425     1462     1461
    3125        8     1425     1462     1560
    3126        8     1461     1462     1560
    3127        8     1464     1463     1561
    3128        9     1464     1463     1590
    3129       10     1561     1463     1590
    3130        1     1427     1464     1463
    3131        8     1427     1464     1162
    3132        8     1463     1464     1162
    3133        8     1466     1465     1563
    3134        9     1466     1465     1591
    3135       10     1563     1465     1591
    3136        1     1429     1466     1465
    3137        8     1429     1466      764
    3138        8     1465     1466      764
    3139        8     1468     1467     1565
    3140        9     1468     1467     1592
    3141       10     1565     1467     1592
    3142        1     1431     1468     1467
    3143        8     1431     1468     1566
    3144        8     1467     1468     1566
    3145        8     1470     1469     1567
    3146        9     1470     1469     1593
    3147       10     1567     1469     1593
    3148        1     1433     1470     1469
    3149        8     1433     1470     1168
    3150        8     1469     1470     1168
    3151        8     1472     1471     1569
    3152        9     1472     1471     1594
    3153       10     1569     1471     1594
    3154        1     1435     1472     1471
    3155        8     1435     1472      770
    3156        8     1471     1472      770
    3157        8     1474     1473     1571
    3158        9     1474     1473     1594
    3159       10     1571     1473     1594
    3160        1     1435     1474     1473
    3161        8     1435     1474     1572
    3162        8     1473     1474     1572
    3163        8     1476     1475     1573
    3164        9     1476     1475     1593
    3165       10     1573     1475     1593
    3166        1     1433     1476     1475
    3167        8     1433     1476      774
    3168        8     1475     1476      774
    3169        8     1478     1477     1575
    3170        9     1478     1477     1592
    3171       10     1575     1477     1592
    3172        1     1431     1478     1477
    3173        8     1431     1478     1176
    3174        8     1477     1478     1176
    3175        8     1480     1479     1577
    3176        9     1480     1479     1591
    3177       10     1577     1479     1591
    3178        1     1429     1480     1479
    3179        8     1429     1480     1578
    3180        8     1479     1480     1578
    3181        8     1482     1481     1579
    3182        9     1482     1481     1590
    3183       10     1579     1481     1590
    3184        1     1427     1482     1481
    3185        8     1427     1482      780
    3186        8     1481     1482      780
    3187        8     1484     1483     1581
    3188        9     1484     1483     1589
    3189       10     1581     1483     1589
    3190        1     1425     1484     1483
    3191        8     1425     1484     1182
    3192        8     1483     1484     1182
    3193       11     1437     1485     1583
    3194       12     1401     1486     1535
    3195       11     1439     1487     1584
    3196       12     1402     1488     1536
    3197       11     1441     1489     1585
    3198       12     1403     1490     1537
    3199       11     1443     1491     1586
    3200       12     1404     1492     1538
    3201       11     1445     1493     1587
    3202       12     1405     1494     1539
    3203       11     1447     1495     1588
    3204       12     1406     1496     1540
    3205       11     1449     1497     1588
    3206       12     1407     1498     1541
    3207       11     1451     1499     1587
    3208       12     1408     1500     1542
    3209       11     1453     1501     1586
    3210       12     1409     1502     1543
    3211       11     1455     1503     1585
    3212       12     1410     1504     1544
    3213       11     1457     1505     1584
    3214       12     1411     1506     1545
    3215       11     1459     1507     1583
    3216       12     1412     1508     1546
    3217       11     1451     1509     1586
    3218       12     1413     1510     1547
    3219       11     1449     1511     1587
    3220       12     1414     1512     1548
    3221       11     1453     1513     1588
    3222       12     1415     1514     1549
    3223       11     1457     1515     1583
    3224       12     1416     1516     1550
    3225       11     1455     1517     1584
    3226       12     1417     1518     1551
    3227       11     1459     1519     1585
    3228       12     1418     1520     1552
    3229       11     1439     1521     1585
    3230       12     1419     1522     1553
    3231       11     1437     1523     1584
    3232       12     1420     1524     1554
    3233       11     1441     1525     1583
    3234       12     1421     1526     1555
    3235       11     1445     1527     1588
    3236       12     1422     1528     1556
    3237       11     1443     1529     1587
    3238       12     1423     1530     1557
    3239       11     1447     1531     1586
    3240       12     1424     1532     1558
    3241       13     1583     1533     1584
    3242       13     1583     1533     1585
    3243       13     1584     1533     1585
    3244       13     1586     1534     1587
    3245       13     1586     1534     1588
    3246       13     1587     1534     1588
    3247       14     1485     1583     1507
    3248       14     1485     1583     1515
    3249       15     1485     1583     1589
    3250       14     1485     1583     1525
    3251       16     1485     1583     1533
    3252       14     1507     1583     1515
    3253       15     1507     1583     1589
    3254       14     1507     1583     1525
    3255       16     1507     1583     1533
    3256       15     1515     1583     1589
    3257       14     1515     1583     1525
    3258       16     1515     1583     1533
    3259       15     1589     1583     1525
    3260       17     1589     1583     1533
    3261       16     1525     1583     1533
    3262       14     1487     1584     1505
    3263       14     1487     1584     1517
    3264       15     1487     1584     1590
    3265       14     1487     1584     1523
    3266       16     1487     1584     1533
    3267       14     1505     1584     1517
    3268       15     1505     1584     1590
    3269       14     1505     1584     1523
    3270       16     1505     1584     1533
    3271       15     1517     1584     1590
    3272       14     1517     1584     1523
    3273       16     1517     1584     1533
    3274       15     1590     1584     1523
    3275       17     1590     1584     1533
    3276       16     1523     1584     1533
    3277       14     1489     1585     1503
    3278       14     1489     1585     1519
    3279       15     1489     1585     1591
    3280       14     1489     1585     1521
    3281       16     1489     1585     1533
    3282       14     1503     1585     1519
    3283       15     1503     1585     1591
    3284       14     1503     1585     1521
    3285       16     1503     1585     1533
    3286       15     1519     1585     1591
    3287       14     1519     1585     1521
    3288       16     1519     1585     1533
    3289       15     1591     1585     1521
    3290       17     1591     1585     1533
    3291       16     1521     1585     1533
    3292       14     1491     1586     1501
    3293       14     1491     1586     1509
    3294       15     1491     1586     1592
    3295       14     1491     1586     1531
    3296       16     1491     1586     1534
    3297       14     1501     1586     1509
    3298       15     1501     1586     1592
    3299       14     1501     1586     1531
    3300       16     1501     1586     1534
    3301       15     1509     1586     1592
    3302       14     1509     1586     1531
    3303       16     1509     1586     1534
    3304       15     1592     1586     1531
    3305       17     1592     1586     1534
    3306       16     1531     1586     1534
    3307       14     1493     1587     1499
    3308       14     1493     1587     1511
    3309       15     1493     1587     1593
    3310       14     1493     1587     1529
    3311       16     1493     1587     1534
    3312       14     1499     1587     1511
    3313       15     1499     1587     1593
    3314       14     1499     1587     1529
    3315       16     1499     1587     1534
    3316       15     1511     1587     1593
    3317       14     1511     1587     1529
    3318       16     1511     1587     1534
    3319       15     1593     1587     1529
    3320       17     1593     1587     1534
    3321       16     1529     1587     1534
    3322       14     1495     1588     1497
    3323       14     1495     1588     1513
    3324       15     1495     1588     1594
    3325       14     1495     1588     1527
    3326       16     1495     1588     1534
    3327       14     1497     1588     1513
    3328       15     1497     1588     1594
    3329       14     1497     1588     1527
    3330       16     1497     1588     1534
    3331       15     1513     1588     1594
    3332       14     1513     1588     1527
    3333       16     1513     1588     1534
    3334       15     1594     1588     1527
    3335       17     1594     1588     1534
    3336       16     1527     1588     1534
    3337       18     1583     1589     1461
    3338       18     1583     1589     1483
    3339       19     1461     1589     1483
    3340       18     1584     1590     1463
    3341       18     1584     1590     1481
    3342       19     1463     1590     1481
    3343       18     1585     1591     1465
    3344       18     1585     1591     1479
    3345       19     1465     1591     1479
    3346       18     1586     1592     1467
    3347       18     1586     1592     1477
    3348       19     1467     1592     1477
    3349       18     1587     1593     1469
    3350       18     1587     1593     1475
    3351       19     1469     1593     1475
    3352       18     1588     1594     1471
    3353       18     1588     1594     1473
    3354       19     1471     1594     1473
    3355       19     1426     1595      628
    3356       19     1028     1596     1430
    3357       19     1026     1597      630
    3358       19     1432     1598      634
    3359       19     1034     1599     1436
    3360       19     1032     1600      636

Dihedrals

       1        1      608        1       38       20
       2        1      608        1       38       37
       3        1       86        1       38       20
       4        1       86        1       38       37
       5        2      608        1       86      135
       6        2       38        1       86      135
       7        1       38        1      608      652
       8        1       38        1      608      700
       9        1       86        1      608      652
      10        1       86        1      608      700
      11        1     1007        2       40       19
      12        1     1007        2       40       39
      13        1       88        2       40       19
      14        1       88        2       40       39
      15        2     1007        2       88      136
      16        2       40        2       88      136
      17        1       40        2     1007     1050
      18        1       40        2     1007     1098
      19        1       88        2     1007     1050
      20        1       88        2     1007     1098
      21        1      209        3       42       21
      22        1      209        3       42       41
      23        1       90        3       42       21
      24        1       90        3       42       41
      25        2      209        3       90      137
      26        2       42        3       90      137
      27        1       42        3      209      254
      28        1       42        3      209      302
      29        1       90        3      209      254
      30        1       90        3      209      302
      31        1      411        4       44       23
      32        1      411        4       44       43
      33        1       92        4       44       23
      34        1       92        4       44       43
      35        2      411        4       92      138
      36        2       44        4       92      138
      37        1       44        4      411      458
      38        1       44        4      411      506
      39        1       92        4      411      458
      40        1       92        4      411      506
      41        1      810        5       46       22
      42        1      810        5       46       45
      43        1       94        5       46       22
      44        1       94        5       46       45
      45        2      810        5       94      139
      46        2       46        5       94      139
      47        1       46        5      810      856
      48        1       46        5      810      904
      49        1       94        5      810      856
      50        1       94        5      810      904
      51        1       48        6       12       60
      52        1       48        6       12      108
      53        1       96        6       12       60
      54        1       96        6       12      108
      55        1       12        6       48       24
      56        1       12        6       48       47
      57        1       96        6       48       24
      58        1       96        6       48       47
      59        2       12        6       96      140
      60        2       48        6       96      140
      61        1     1002        7       50       14
      62        1     1002        7       50       49
      63        1       98        7       50       14
      64        1       98        7       50       49
      65        2     1002        7       98      141
      66        2       50        7       98      141
      67        1      601        8       52       13
      68        1      601        8       52       51
      69        1      100        8       52       13
      70        1      100        8       52       51
      71        2      601        8      100      142
      72        2       52        8      100      142
      73        1      203        9       54       15
      74        1      203        9       54       53
      75        1      102        9       54       15
      76        1      102        9       54       53
      77        2      203        9      102      143
      78        2       54        9      102      143
      79        1      805       10       56       17
      80        1      805       10       56       55
      81        1      104       10       56       17
      82        1      104       10       56       55
      83        2      805       10      104      144
      84        2       56       10      104      144
      85        1      404       11       58       16
      86        1      404       11       58       57
      87        1      106       11       58       16
      88        1      106       11       58       57
      89        2      404       11      106      145
      90        2       58       11      106      145
      91        1        6       12       60       18
      92        1        6       12       60       59
      93        1      108       12       60       18
      94        1      108       12       60       59
      95        2        6       12      108      146
      96        2       60       12      108      146
      97        1      620       13       52        8
      98        1      620       13       52       51
      99        1      110       13       52        8
     100        1      110       13       52       51
     101        2      620       13      110      147
     102        2       52       13      110      147
     103        1       52       13      620      638
     104        1       52       13      620      724
     105        1      110       13      620      638
     106        1      110       13      620      724
     107        1     1019       14       50        7
     108        1     1019       14       50       49
     109        1      112       14       50        7
     110        1      112       14       50       49
     111        2     1019       14      112      148
     112        2       50       14      112      148
     113        1       50       14     1019     1040
     114        1       50       14     1019     1122
     115        1      112       14     1019     1040
     116        1      112       14     1019     1122
     117        1      221       15       54        9
     118        1      221       15       54       53
     119        1      114       15       54        9
     120        1      114       15       54       53
     121        2      221       15      114      149
     122        2       54       15      114      149
     123        1       54       15      221      242
     124        1       54       15      221      326
     125        1      114       15      221      242
     126        1      114       15      221      326
     127        1      423       16       58       11
     128        1      423       16       58       57
     129        1      116       16       58       11
     130        1      116       16       58       57
     131        2      423       16      116      150
     132        2       58       16      116      150
     133        1       58       16      423      444
     134        1       58       16      423      530
     135        1      116       16      423      444
     136        1      116       16      423      530
     137        1      822       17       56       10
     138        1      822       17       56       55
     139        1      118       17       56       10
     140        1      118       17       56       55
     141        2      822       17      118      151
     142        2       56       17      118      151
     143        1       56       17      822      846
     144        1       56       17      822      928
     145        1      118       17      822      846
     146        1      118       17      822      928
     147        1       60       18       24       48
     148        1       60       18       24      132
     149        1      120       18       24       48
     150        1      120       18       24      132
     151        1       24       18       60       12
     152        1       24       18       60       59
     153        1      120       18       60       12
     154        1      120       18       60       59
     155        2       24       18      120      152
     156        2       60       18      120      152
     157        1     1014       19       40        2
     158        1     1014       19       40       39
     159        1      122       19       40        2
     160        1      122       19       40       39
     161        2     1014       19      122      153
     162        2       40       19      122      153
     163        1      613       20       38        1
     164        1      613       20       38       37
     165        1      124       20       38        1
     166        1      124       20       38       37
     167        2      613       20      124      154
     168        2       38       20      124      154
     169        1      215       21       42        3
     170        1      215       21       42       41
     171        1      126       21       42        3
     172        1      126       21       42       41
     173        2      215       21      126      155
     174        2       42       21      126      155
     175        1      817       22       46        5
     176        1      817       22       46       45
     177        1      128       22       46        5
     178        1      128       22       46       45
     179        2      817       22      128      156
     180        2       46       22      128      156
     181        1      416       23       44        4
     182        1      416       23       44       43
     183        1      130       23       44        4
     184        1      130       23       44       43
     185        2      416       23      130      157
     186        2       44       23      130      157
     187        1       18       24       48        6
     188        1       18       24       48       47
     189        1      132       24       48        6
     190        1      132       24       48       47
     191        2       18       24      132      158
     192        2       48       24      132      158
     193        3       62       25       26      195
     194        3       62       25       26      597
     195        3       84       25       26      195
     196        3       84       25       26      597
     197        1       26       25       62       61
     198        1       26       25       62      160
     199        1       84       25       62       61
     200        1       84       25       62      160
     201        1       26       25       84       83
     202        1       26       25       84      582
     203        1       62       25       84       83
     204        1       62       25       84      582
     205        4       25       26      195      828
     206        4      597       26      195      828
     207        4       25       26      597     1230
     208        4      195       26      597     1230
     209        3       64       27       28      995
     210        3       64       27       28      596
     211        3       82       27       28      995
     212        3       82       27       28      596
     213        1       28       27       64       63
     214        1       28       27       64      562
     215        1       82       27       64       63
     216        1       82       27       64      562
     217        1       28       27       82       81
     218        1       28       27       82      980
     219        1       64       27       82       81
     220        1       64       27       82      980
     221        4       27       28      596      430
     222        4      995       28      596      430
     223        4       27       28      995      826
     224        4      596       28      995      826
     225        3       66       29       30      196
     226        3       66       29       30      997
     227        3       80       29       30      196
     228        3       80       29       30      997
     229        1       30       29       66       65
     230        1       30       29       66      964
     231        1       80       29       66       65
     232        1       80       29       66      964
     233        1       30       29       80       79
     234        1       30       29       80      178
     235        1       66       29       80       79
     236        1       66       29       80      178
     237        4       29       30      196      428
     238        4      997       30      196      428
     239        4       29       30      997     1226
     240        4      196       30      997     1226
     241        3       68       31       32      198
     242        3       68       31       32      600
     243        3       78       31       32      198
     244        3       78       31       32      600
     245        1       32       31       68       67
     246        1       32       31       68      166
     247        1       78       31       68       67
     248        1       78       31       68      166
     249        1       32       31       78       77
     250        1       32       31       78      576
     251        1       68       31       78       77
     252        1       68       31       78      576
     253        4       31       32      198      834
     254        4      600       32      198      834
     255        4       31       32      600     1236
     256        4      198       32      600     1236
     257        3       70       33       34      998
     258        3       70       33       34      599
     259        3       76       33       34      998
     260        3       76       33       34      599
     261        1       34       33       70       69
     262        1       34       33       70      568
     263        1       76       33       70       69
     264        1       76       33       70      568
     265        1       34       33       76       75
     266        1       34       33       76      974
     267        1       70       33       76       75
     268        1       70       33       76      974
     269        4       33       34      599      436
     270        4      998       34      599      436
     271        4       33       34      998      832
     272        4      599       34      998      832
     273        3       72       35       36      199
     274        3       72       35       36     1000
     275        3       74       35       36      199
     276        3       74       35       36     1000
     277        1       36       35       72       71
     278        1       36       35       72      970
     279        1       74       35       72       71
     280        1       74       35       72      970
     281        1       36       35       74       73
     282        1       36       35       74      172
     283        1       72       35       74       73
     284        1       72       35       74      172
     285        4       35       36      199      434
     286        4     1000       36      199      434
     287        4       35       36     1000     1232
     288        4      199       36     1000     1232
     289        3       85       37       38        1
     290        3       85       37       38       20
     291        3      123       37       38        1
     292        3      123       37       38       20
     293        4       38       37       85      183
     294        4      123       37       85      183
     295        4       38       37      123      184
     296        4       85       37      123      184
     297        3       87       39       40        2
     298        3       87       39       40       19
     299        3      121       39       40        2
     300        3      121       39       40       19
     301        4       40       39       87      184
     302        4      121       39       87      184
     303        4       40       39      121      185
     304        4       87       39      121      185
     305        3       89       41       42        3
     306        3       89       41       42       21
     307        3      125       41       42        3
     308        3      125       41       42       21
     309        4       42       41       89      185
     310        4      125       41       89      185
     311        4       42       41      125      183
     312        4       89       41      125      183
     313        3       91       43       44        4
     314        3       91       43       44       23
     315        3      129       43       44        4
     316        3      129       43       44       23
     317        4       44       43       91      186
     318        4      129       43       91      186
     319        4       44       43      129      187
     320        4       91       43      129      187
     321        3       93       45       46        5
     322        3       93       45       46       22
     323        3      127       45       46        5
     324        3      127       45       46       22
     325        4       46       45       93      187
     326        4      127       45       93      187
     327        4       46       45      127      188
     328        4       93       45      127      188
     329        3       95       47       48        6
     330        3       95       47       48       24
     331        3      131       47       48        6
     332        3      131       47       48       24
     333        4       48       47       95      188
     334        4      131       47       95      188
     335        4       48       47      131      186
     336        4       95       47      131      186
     337        3       97       49       50        7
     338        3       97       49       50       14
     339        3      111       49       50        7
     340        3      111       49       50       14
     341        4       50       49       97      188
     342        4      111       49       97      188
     343        4       50       49      111      187
     344        4       97       49      111      187
     345        3       99       51       52        8
     346        3       99       51       52       13
     347        3      109       51       52        8
     348        3      109       51       52       13
     349        4       52       51       99      187
     350        4      109       51       99      187
     351        4       52       51      109      186
     352        4       99       51      109      186
     353        3      101       53       54        9
     354        3      101       53       54       15
     355        3      113       53       54        9
     356        3      113       53       54       15
     357        4       54       53      101      186
     358        4      113       53      101      186
     359        4       54       53      113      188
     360        4      101       53      113      188
     361        3      103       55       56       10
     362        3      103       55       56       17
     363        3      117       55       56       10
     364        3      117       55       56       17
     365        4       56       55      103      185
     366        4      117       55      103      185
     367        4       56       55      117      184
     368        4      103       55      117      184
     369        3      105       57       58       11
     370        3      105       57       58       16
     371        3      115       57       58       11
     372        3      115       57       58       16
     373        4       58       57      105      184
     374        4      115       57      105      184
     375        4       58       57      115      183
     376        4      105       57      115      183
     377        3      107       59       60       12
     378        3      107       59       60       18
     379        3      119       59       60       12
     380        3      119       59       60       18
     381        4       60       59      107      183
     382        4      119       59      107      183
     383        4       60       59      119      185
     384        4      107       59      119      185
     385        1      159       61       62       25
     386        1      159       61       62      160
     387        1      189       61       62       25
     388        1      189       61       62      160
     389        1       62       61      189      183
     390        1       62       61      189       83
     391        1      159       61      189      183
     392        1      159       61      189       83
     393        1      161       63       64       27
     394        1      161       63       64      562
     395        1      190       63       64       27
     396        1      190       63       64      562
     397        1       64       63      190      184
     398        1       64       63      190       81
     399        1      161       63      190      184
     400        1      161       63      190       81
     401        1      163       65       66       29
     402        1      163       65       66      964
     403        1      191       65       66       29
     404        1      191       65       66      964
     405        1       66       65      191      185
     406        1       66       65      191       79
     407        1      163       65      191      185
     408        1      163       65      191       79
     409        1      165       67       68       31
     410        1      165       67       68      166
     411        1      192       67       68       31
     412        1      192       67       68      166
     413        1       68       67      192      186
     414        1       68       67      192       77
     415        1      165       67      192      186
     416        1      165       67      192       77
     417        1      167       69       70       33
     418        1      167       69       70      568
     419        1      193       69       70       33
     420        1      193       69       70      568
     421        1       70       69      193      187
     422        1       70       69      193       75
     423        1      167       69      193      187
     424        1      167       69      193       75
     425        1      169       71       72       35
     426        1      169       71       72      970
     427        1      194       71       72       35
     428        1      194       71       72      970
     429        1       72       71      194      188
     430        1       72       71      194       73
     431        1      169       71      194      188
     432        1      169       71      194       73
     433        1      171       73       74       35
     434        1      171       73       74      172
     435        1      194       73       74       35
     436        1      194       73       74      172
     437        1       74       73      194      188
     438        1       74       73      194       71
     439        1      171       73      194      188
     440        1      171       73      194       71
     441        1      173       75       76       33
     442        1      173       75       76      974
     443        1      193       75       76       33
     444        1      193       75       76      974
     445        1       76       75      193      187
     446        1       76       75      193       69
     447        1      173       75      193      187
     448        1      173       75      193       69
     449        1      175       77       78       31
     450        1      175       77       78      576
     451        1      192       77       78       31
     452        1      192       77       78      576
     453        1       78       77      192      186
     454        1       78       77      192       67
     455        1      175       77      192      186
     456        1      175       77      192       67
     457        1      177       79       80       29
     458        1      177       79       80      178
     459        1      191       79       80       29
     460        1      191       79       80      178
     461        1       80       79      191      185
     462        1       80       79      191       65
     463        1      177       79      191      185
     464        1      177       79      191       65
     465        1      179       81       82       27
     466        1      179       81       82      980
     467        1      190       81       82       27
     468        1      190       81       82      980
     469        1       82       81      190      184
     470        1       82       81      190       63
     471        1      179       81      190      184
     472        1      179       81      190       63
     473        1      181       83       84       25
     474        1      181       83       84      582
     475        1      189       83       84       25
     476        1      189       83       84      582
     477        1       84       83      189      183
     478        1       84       83      189       61
     479        1      181       83      189      183
     480        1      181       83      189       61
     481        1      408      201      238      220
     482        1      408      201      238      237
     483        1      286      201      238      220
     484        1      286      201      238      237
     485        2      408      201      286      335
     486        2      238      201      286      335
     487        1      238      201      408      452
     488        1      238      201      408      500
     489        1      286      201      408      452
     490        1      286      201      408      500
     491        1      807      202      240      219
     492        1      807      202      240      239
     493        1      288      202      240      219
     494        1      288      202      240      239
     495        2      807      202      288      336
     496        2      240      202      288      336
     497        1      240      202      807      850
     498        1      240      202      807      898
     499        1      288      202      807      850
     500        1      288      202      807      898
     501        1      242      203        9       54
     502        1      242      203        9      102
     503        1      290      203        9       54
     504        1      290      203        9      102
     505        1        9      203      242      221
     506        1        9      203      242      241
     507        1      290      203      242      221
     508        1      290      203      242      241
     509        2        9      203      290      337
     510        2      242      203      290      337
     511        1      611      204      244      223
     512        1      611      204      244      243
     513        1      292      204      244      223
     514        1      292      204      244      243
     515        2      611      204      292      338
     516        2      244      204      292      338
     517        1      244      204      611      658
     518        1      244      204      611      706
     519        1      292      204      611      658
     520        1      292      204      611      706
     521        1     1010      205      246      222
     522        1     1010      205      246      245
     523        1      294      205      246      222
     524        1      294      205      246      245
     525        2     1010      205      294      339
     526        2      246      205      294      339
     527        1      246      205     1010     1056
     528        1      246      205     1010     1104
     529        1      294      205     1010     1056
     530        1      294      205     1010     1104
     531        1      248      206      212      260
     532        1      248      206      212      308
     533        1      296      206      212      260
     534        1      296      206      212      308
     535        1      212      206      248      224
     536        1      212      206      248      247
     537        1      296      206      248      224
     538        1      296      206      248      247
     539        2      212      206      296      340
     540        2      248      206      296      340
     541        1      802      207      250      214
     542        1      802      207      250      249
     543        1      298      207      250      214
     544        1      298      207      250      249
     545        2      802      207      298      341
     546        2      250      207      298      341
     547        1      401      208      252      213
     548        1      401      208      252      251
     549        1      300      208      252      213
     550        1      300      208      252      251
     551        2      401      208      300      342
     552        2      252      208      300      342
     553        1        3      209      254      215
     554        1        3      209      254      253
     555        1      302      209      254      215
     556        1      302      209      254      253
     557        2        3      209      302      343
     558        2      254      209      302      343
     559        1     1005      210      256      217
     560        1     1005      210      256      255
     561        1      304      210      256      217
     562        1      304      210      256      255
     563        2     1005      210      304      344
     564        2      256      210      304      344
     565        1      604      211      258      216
     566        1      604      211      258      257
     567        1      306      211      258      216
     568        1      306      211      258      257
     569        2      604      211      306      345
     570        2      258      211      306      345
     571        1      206      212      260      218
     572        1      206      212      260      259
     573        1      308      212      260      218
     574        1      308      212      260      259
     575        2      206      212      308      346
     576        2      260      212      308      346
     577        1      420      213      252      208
     578        1      420      213      252      251
     579        1      310      213      252      208
     580        1      310      213      252      251
     581        2      420      213      310      347
     582        2      252      213      310      347
     583        1      252      213      420      438
     584        1      252      213      420      524
     585        1      310      213      420      438
     586        1      310      213      420      524
     587        1      819      214      250      207
     588        1      819      214      250      249
     589        1      312      214      250      207
     590        1      312      214      250      249
     591        2      819      214      312      348
     592        2      250      214      312      348
     593        1      250      214      819      840
     594        1      250      214      819      922
     595        1      312      214      819      840
     596        1      312      214      819      922
     597        1      254      215       21       42
     598        1      254      215       21      126
     599        1      314      215       21       42
     600        1      314      215       21      126
     601        1       21      215      254      209
     602        1       21      215      254      253
     603        1      314      215      254      209
     604        1      314      215      254      253
     605        2       21      215      314      349
     606        2      254      215      314      349
     607        1      623      216      258      211
     608        1      623      216      258      257
     609        1      316      216      258      211
     610        1      316      216      258      257
     611        2      623      216      316      350
     612        2      258      216      316      350
     613        1      258      216      623      644
     614        1      258      216      623      730
     615        1      316      216      623      644
     616        1      316      216      623      730
     617        1     1022      217      256      210
     618        1     1022      217      256      255
     619        1      318      217      256      210
     620        1      318      217      256      255
     621        2     1022      217      318      351
     622        2      256      217      318      351
     623        1      256      217     1022     1046
     624        1      256      217     1022     1128
     625        1      318      217     1022     1046
     626        1      318      217     1022     1128
     627        1      260      218      224      248
     628        1      260      218      224      332
     629        1      320      218      224      248
     630        1      320      218      224      332
     631        1      224      218      260      212
     632        1      224      218      260      259
     633        1      320      218      260      212
     634        1      320      218      260      259
     635        2      224      218      320      352
     636        2      260      218      320      352
     637        1      814      219      240      202
     638        1      814      219      240      239
     639        1      322      219      240      202
     640        1      322      219      240      239
     641        2      814      219      322      353
     642        2      240      219      322      353
     643        1      413      220      238      201
     644        1      413      220      238      237
     645        1      324      220      238      201
     646        1      324      220      238      237
     647        2      413      220      324      354
     648        2      238      220      324      354
     649        1       15      221      242      203
     650        1       15      221      242      241
     651        1      326      221      242      203
     652        1      326      221      242      241
     653        2       15      221      326      355
     654        2      242      221      326      355
     655        1     1017      222      246      205
     656        1     1017      222      246      245
     657        1      328      222      246      205
     658        1      328      222      246      245
     659        2     1017      222      328      356
     660        2      246      222      328      356
     661        1      616      223      244      204
     662        1      616      223      244      243
     663        1      330      223      244      204
     664        1      330      223      244      243
     665        2      616      223      330      357
     666        2      244      223      330      357
     667        1      218      224      248      206
     668        1      218      224      248      247
     669        1      332      224      248      206
     670        1      332      224      248      247
     671        2      218      224      332      358
     672        2      248      224      332      358
     673        3      262      225      226      395
     674        3      262      225      226      797
     675        3      284      225      226      395
     676        3      284      225      226      797
     677        1      226      225      262      261
     678        1      226      225      262      360
     679        1      284      225      262      261
     680        1      284      225      262      360
     681        1      226      225      284      283
     682        1      226      225      284      782
     683        1      262      225      284      283
     684        1      262      225      284      782
     685        4      225      226      395     1028
     686        4      797      226      395     1028
     687        4      225      226      797     1430
     688        4      395      226      797     1430
     689        3      264      227      228     1195
     690        3      264      227      228      796
     691        3      282      227      228     1195
     692        3      282      227      228      796
     693        1      228      227      264      263
     694        1      228      227      264      762
     695        1      282      227      264      263
     696        1      282      227      264      762
     697        1      228      227      282      281
     698        1      228      227      282     1180
     699        1      264      227      282      281
     700        1      264      227      282     1180
     701        4      227      228      796      630
     702        4     1195      228      796      630
     703        4      227      228     1195     1026
     704        4      796      228     1195     1026
     705        3      266      229      230      396
     706        3      266      229      230     1197
     707        3      280      229      230      396
     708        3      280      229      230     1197
     709        1      230      229      266      265
     710        1      230      229      266     1164
     711        1      280      229      266      265
     712        1      280      229      266     1164
     713        1      230      229      280      279
     714        1      230      229      280      378
     715        1      266      229      280      279
     716        1      266      229      280      378
     717        4      229      230      396      628
     718        4     1197      230      396      628
     719        4      229      230     1197     1426
     720        4      396      230     1197     1426
     721        3      268      231      232      398
     722        3      268      231      232      800
     723        3      278      231      232      398
     724        3      278      231      232      800
     725        1      232      231      268      267
     726        1      232      231      268      366
     727        1      278      231      268      267
     728        1      278      231      268      366
     729        1      232      231      278      277
     730        1      232      231      278      776
     731        1      268      231      278      277
     732        1      268      231      278      776
     733        4      231      232      398     1034
     734        4      800      232      398     1034
     735        4      231      232      800     1436
     736        4      398      232      800     1436
     737        3      270      233      234     1198
     738        3      270      233      234      799
     739        3      276      233      234     1198
     740        3      276      233      234      799
     741        1      234      233      270      269
     742        1      234      233      270      768
     743        1      276      233      270      269
     744        1      276      233      270      768
     745        1      234      233      276      275
     746        1      234      233      276     1174
     747        1      270      233      276      275
     748        1      270      233      276     1174
     749        4      233      234      799      636
     750        4     1198      234      799      636
     751        4      233      234     1198     1032
     752        4      799      234     1198     1032
     753        3      272      235      236      399
     754        3      272      235      236     1200
     755        3      274      235      236      399
     756        3      274      235      236     1200
     757        1      236      235      272      271
     758        1      236      235      272     1170
     759        1      274      235      272      271
     760        1      274      235      272     1170
     761        1      236      235      274      273
     762        1      236      235      274      372
     763        1      272      235      274      273
     764        1      272      235      274      372
     765        4      235      236      399      634
     766        4     1200      236      399      634
     767        4      235      236     1200     1432
     768        4      399      236     1200     1432
     769        3      285      237      238      201
     770        3      285      237      238      220
     771        3      323      237      238      201
     772        3      323      237      238      220
     773        4      238      237      285      383
     774        4      323      237      285      383
     775        4      238      237      323      384
     776        4      285      237      323      384
     777        3      287      239      240      202
     778        3      287      239      240      219
     779        3      321      239      240      202
     780        3      321      239      240      219
     781        4      240      239      287      384
     782        4      321      239      287      384
     783        4      240      239      321      385
     784        4      287      239      321      385
     785        3      289      241      242      203
     786        3      289      241      242      221
     787        3      325      241      242      203
     788        3      325      241      242      221
     789        4      242      241      289      385
     790        4      325      241      289      385
     791        4      242      241      325      383
     792        4      289      241      325      383
     793        3      291      243      244      204
     794        3      291      243      244      223
     795        3      329      243      244      204
     796        3      329      243      244      223
     797        4      244      243      291      386
     798        4      329      243      291      386
     799        4      244      243      329      387
     800        4      291      243      329      387
     801        3      293      245      246      205
     802        3      293      245      246      222
     803        3      327      245      246      205
     804        3      327      245      246      222
     805        4      246      245      293      387
     806        4      327      245      293      387
     807        4      246      245      327      388
     808        4      293      245      327      388
     809        3      295      247      248      206
     810        3      295      247      248      224
     811        3      331      247      248      206
     812        3      331      247      248      224
     813        4      248      247      295      388
     814        4      331      247      295      388
     815        4      248      247      331      386
     816        4      295      247      331      386
     817        3      297      249      250      207
     818        3      297      249      250      214
     819        3      311      249      250      207
     820        3      311      249      250      214
     821        4      250      249      297      388
     822        4      311      249      297      388
     823        4      250      249      311      387
     824        4      297      249      311      387
     825        3      299      251      252      208
     826        3      299      251      252      213
     827        3      309      251      252      208
     828        3      309      251      252      213
     829        4      252      251      299      387
     830        4      309      251      299      387
     831        4      252      251      309      386
     832        4      299      251      309      386
     833        3      301      253      254      209
     834        3      301      253      254      215
     835        3      313      253      254      209
     836        3      313      253      254      215
     837        4      254      253      301      386
     838        4      313      253      301      386
     839        4      254      253      313      388
     840        4      301      253      313      388
     841        3      303      255      256      210
     842        3      303      255      256      217
     843        3      317      255      256      210
     844        3      317      255      256      217
     845        4      256      255      303      385
     846        4      317      255      303      385
     847        4      256      255      317      384
     848        4      303      255      317      384
     849        3      305      257      258      211
     850        3      305      257      258      216
     851        3      315      257      258      211
     852        3      315      257      258      216
     853        4      258      257      305      384
     854        4      315      257      305      384
     855        4      258      257      315      383
     856        4      305      257      315      383
     857        3      307      259      260      212
     858        3      307      259      260      218
     859        3      319      259      260      212
     860        3      319      259      260      218
     861        4      260      259      307      383
     862        4      319      259      307      383
     863        4      260      259      319      385
     864        4      307      259      319      385
     865        1      359      261      262      225
     866        1      359      261      262      360
     867        1      389      261      262      225
     868        1      389      261      262      360
     869        1      262      261      389      383
     870        1      262      261      389      283
     871        1      359      261      389      383
     872        1      359      261      389      283
     873        1      361      263      264      227
     874        1      361      263      264      762
     875        1      390      263      264      227
     876        1      390      263      264      762
     877        1      264      263      390      384
     878        1      264      263      390      281
     879        1      361      263      390      384
     880        1      361      263      390      281
     881        1      363      265      266      229
     882        1      363      265      266     1164
     883        1      391      265      266      229
     884        1      391      265      266     1164
     885        1      266      265      391      385
     886        1      266      265      391      279
     887        1      363      265      391      385
     888        1      363      265      391      279
     889        1      365      267      268      231
     890        1      365      267      268      366
     891        1      392      267      268      231
     892        1      392      267      268      366
     893        1      268      267      392      386
     894        1      268      267      392      277
     895        1      365      267      392      386
     896        1      365      267      392      277
     897        1      367      269      270      233
     898        1      367      269      270      768
     899        1      393      269      270      233
     900        1      393      269      270      768
     901        1      270      269      393      387
     902        1      270      269      393      275
     903        1      367      269      393      387
     904        1      367      269      393      275
     905        1      369      271      272      235
     906        1      369      271      272     1170
     907        1      394      271      272      235
     908        1      394      271      272     1170
     909        1      272      271      394      388
     910        1      272      271      394      273
     911        1      369      271      394      388
     912        1      369      271      394      273
     913        1      371      273      274      235
     914        1      371      273      274      372
     915        1      394      273      274      235
     916        1      394      273      274      372
     917        1      274      273      394      388
     918        1      274      273      394      271
     919        1      371      273      394      388
     920        1      371      273      394      271
     921        1      373      275      276      233
     922        1      373      275      276     1174
     923        1      393      275      276      233
     924        1      393      275      276     1174
     925        1      276      275      393      387
     926        1      276      275      393      269
     927        1      373      275      393      387
     928        1      373      275      393      269
     929        1      375      277      278      231
     930        1      375      277      278      776
     931        1      392      277      278      231
     932        1      392      277      278      776
     933        1      278      277      392      386
     934        1      278      277      392      267
     935        1      375      277      392      386
     936        1      375      277      392      267
     937        1      377      279      280      229
     938        1      377      279      280      378
     939        1      391      279      280      229
     940        1      391      279      280      378
     941        1      280      279      391      385
     942        1      280      279      391      265
     943        1      377      279      391      385
     944        1      377      279      391      265
     945        1      379      281      282      227
     946        1      379      281      282     1180
     947        1      390      281      282      227
     948        1      390      281      282     1180
     949        1      282      281      390      384
     950        1      282      281      390      263
     951        1      379      281      390      384
     952        1      379      281      390      263
     953        1      381      283      284      225
     954        1      381      283      284      782
     955        1      389      283      284      225
     956        1      389      283      284      782
     957        1      284      283      389      383
     958        1      284      283      389      261
     959        1      381      283      389      383
     960        1      381      283      389      261
     961        1      438      401      208      252
     962        1      438      401      208      300
     963        1      486      401      208      252
     964        1      486      401      208      300
     965        1      208      401      438      420
     966        1      208      401      438      437
     967        1      486      401      438      420
     968        1      486      401      438      437
     969        2      208      401      486      535
     970        2      438      401      486      535
     971        1     1407      402      440      419
     972        1     1407      402      440      439
     973        1      488      402      440      419
     974        1      488      402      440      439
     975        2     1407      402      488      536
     976        2      440      402      488      536
     977        1      440      402     1407     1450
     978        1      440      402     1407     1498
     979        1      488      402     1407     1450
     980        1      488      402     1407     1498
     981        1      609      403      442      421
     982        1      609      403      442      441
     983        1      490      403      442      421
     984        1      490      403      442      441
     985        2      609      403      490      537
     986        2      442      403      490      537
     987        1      442      403      609      654
     988        1      442      403      609      702
     989        1      490      403      609      654
     990        1      490      403      609      702
     991        1      444      404       11       58
     992        1      444      404       11      106
     993        1      492      404       11       58
     994        1      492      404       11      106
     995        1       11      404      444      423
     996        1       11      404      444      443
     997        1      492      404      444      423
     998        1      492      404      444      443
     999        2       11      404      492      538
    1000        2      444      404      492      538
    1001        1     1210      405      446      422
    1002        1     1210      405      446      445
    1003        1      494      405      446      422
    1004        1      494      405      446      445
    1005        2     1210      405      494      539
    1006        2      446      405      494      539
    1007        1      446      405     1210     1256
    1008        1      446      405     1210     1304
    1009        1      494      405     1210     1256
    1010        1      494      405     1210     1304
    1011        1      448      406      412      460
    1012        1      448      406      412      508
    1013        1      496      406      412      460
    1014        1      496      406      412      508
    1015        1      412      406      448      424
    1016        1      412      406      448      447
    1017        1      496      406      448      424
    1018        1      496      406      448      447
    1019        2      412      406      496      540
    1020        2      448      406      496      540
    1021        1     1402      407      450      414
    1022        1     1402      407      450      449
    1023        1      498      407      450      414
    1024        1      498      407      450      449
    1025        2     1402      407      498      541
    1026        2      450      407      498      541
    1027        1      201      408      452      413
    1028        1      201      408      452      451
    1029        1      500      408      452      413
    1030        1      500      408      452      451
    1031        2      201      408      500      542
    1032        2      452      408      500      542
    1033        1      603      409      454      415
    1034        1      603      409      454      453
    1035        1      502      409      454      415
    1036        1      502      409      454      453
    1037        2      603      409      502      543
    1038        2      454      409      502      543
    1039        1     1205      410      456      417
    1040        1     1205      410      456      455
    1041        1      504      410      456      417
    1042        1      504      410      456      455
    1043        2     1205      410      504      544
    1044        2      456      410      504      544
    1045        1        4      411      458      416
    1046        1        4      411      458      457
    1047        1      506      411      458      416
    1048        1      506      411      458      457
    1049        2        4      411      506      545
    1050        2      458      411      506      545
    1051        1      406      412      460      418
    1052        1      406      412      460      459
    1053        1      508      412      460      418
    1054        1      508      412      460      459
    1055        2      406      412      508      546
    1056        2      460      412      508      546
    1057        1      452      413      220      238
    1058        1      452      413      220      324
    1059        1      510      413      220      238
    1060        1      510      413      220      324
    1061        1      220      413      452      408
    1062        1      220      413      452      451
    1063        1      510      413      452      408
    1064        1      510      413      452      451
    1065        2      220      413      510      547
    1066        2      452      413      510      547
    1067        1     1419      414      450      407
    1068        1     1419      414      450      449
    1069        1      512      414      450      407
    1070        1      512      414      450      449
    1071        2     1419      414      512      548
    1072        2      450      414      512      548
    1073        1      450      414     1419     1440
    1074        1      450      414     1419     1522
    1075        1      512      414     1419     1440
    1076        1      512      414     1419     1522
    1077        1      621      415      454      409
    1078        1      621      415      454      453
    1079        1      514      415      454      409
    1080        1      514      415      454      453
    1081        2      621      415      514      549
    1082        2      454      415      514      549
    1083        1      454      415      621      642
    1084        1      454      415      621      726
    1085        1      514      415      621      642
    1086        1      514      415      621      726
    1087        1      458      416       23       44
    1088        1      458      416       23      130
    1089        1      516      416       23       44
    1090        1      516      416       23      130
    1091        1       23      416      458      411
    1092        1       23      416      458      457
    1093        1      516      416      458      411
    1094        1      516      416      458      457
    1095        2       23      416      516      550
    1096        2      458      416      516      550
    1097        1     1222      417      456      410
    1098        1     1222      417      456      455
    1099        1      518      417      456      410
    1100        1      518      417      456      455
    1101        2     1222      417      518      551
    1102        2      456      417      518      551
    1103        1      456      417     1222     1246
    1104        1      456      417     1222     1328
    1105        1      518      417     1222     1246
    1106        1      518      417     1222     1328
    1107        1      460      418      424      448
    1108        1      460      418      424      532
    1109        1      520      418      424      448
    1110        1      520      418      424      532
    1111        1      424      418      460      412
    1112        1      424      418      460      459
    1113        1      520      418      460      412
    1114        1      520      418      460      459
    1115        2      424      418      520      552
    1116        2      460      418      520      552
    1117        1     1414      419      440      402
    1118        1     1414      419      440      439
    1119        1      522      419      440      402
    1120        1      522      419      440      439
    1121        2     1414      419      522      553
    1122        2      440      419      522      553
    1123        1      213      420      438      401
    1124        1      213      420      438      437
    1125        1      524      420      438      401
    1126        1      524      420      438      437
    1127        2      213      420      524      554
    1128        2      438      420      524      554
    1129        1      615      421      442      403
    1130        1      615      421      442      441
    1131        1      526      421      442      403
    1132        1      526      421      442      441
    1133        2      615      421      526      555
    1134        2      442      421      526      555
    1135        1     1217      422      446      405
    1136        1     1217      422      446      445
    1137        1      528      422      446      405
    1138        1      528      422      446      445
    1139        2     1217      422      528      556
    1140        2      446      422      528      556
    1141        1       16      423      444      404
    1142        1       16      423      444      443
    1143        1      530      423      444      404
    1144        1      530      423      444      443
    1145        2       16      423      530      557
    1146        2      444      423      530      557
    1147        1      418      424      448      406
    1148        1      418      424      448      447
    1149        1      532      424      448      406
    1150        1      532      424      448      447
    1151        2      418      424      532      558
    1152        2      448      424      532      558
    1153        3      462      425      426      595
    1154        3      462      425      426      197
[truncated: 261,697 more chars]
