# Supplementary material for: Machine Learning Models for Predicting Molecular Diffusion in Metal–Organic Frameworks Accounting for the Impact of Framework Flexibility
Source: Chem Mater. 2023 Nov 22;35(23):10156–68. doi: 10.1021/acs.chemmater.3c02321 (PMC10720339; doi:10.1021/acs.chemmater.3c02321)
Supplement: Supplementary file 2 — cm3c02321_si_002.zip [file cm3c02321_si_002.zip › SI_zip/TEMPAE.data]

Created on Thu Oct 28 22:00:05 2021 

        3808 atoms
        4256 bonds
        7680 angles
        8832 dihedrals
        4032 impropers

           6 atom types
           7 bond types
          11 angle types
           4 dihedral types
           1 improper types
           0.000000  45.469000 xlo xhi
           0.000000  39.377309 ylo yhi
           0.000000  42.871982 zlo zhi
          22.734500  22.734552  13.125800 xy xz yz

Masses

    1    65.380000000 # Zn3f2
    2     1.007940000 # H_
    3    12.010700000 # C_R
    4    12.010700000 # C_3
    5    15.999400000 # O_2
    6    15.999400000 # O_3_f

Bond Coeffs

    1      122.127512        2.014866  # Zn3f2 O_2
    2      357.440381        1.081418  # H_ C_R
    3      331.069389        1.109401  # H_ C_3
    4      391.669513        1.458000  # C_R C_R
    5      714.557442        1.269010  # C_R O_2
    6      462.655054        1.379256  # C_R C_R
    7      369.943935        1.486000  # C_R C_3

Angle Coeffs

    1                      fourier      131.511072        0.343737        0.374972        0.281246 # O_2 Zn3f2 O_2
    2              cosine/periodic      275.428492              -1               3 # C_R C_R O_2
    3              cosine/periodic      413.556852              -1               3 # O_2 C_R O_2
    4              cosine/periodic      204.366560              -1               3 # C_R C_R C_R
    5              cosine/periodic      222.595017              -1               3 # C_R C_R C_R
    6              cosine/periodic      114.578032              -1               3 # C_R C_R H_
    7              cosine/periodic      198.274298              -1               3 # C_R C_R C_3
    8                      fourier      121.777217        0.343737        0.374972        0.281246 # C_R C_3 H_
    9                      fourier       75.498766        0.343737        0.374972        0.281246 # H_ C_3 H_
   10              cosine/periodic       84.412329              -1               3 # Zn3f2 O_2 C_R
   11                      fourier       42.532620        0.343737        0.374972        0.281246 # Zn3f2 O_3_f Zn3f2

Dihedral Coeffs

    1        0.555556              -1               2 # O_2 C_R C_R C_R
    2        2.245703              -1               2 # C_R C_R O_2 Zn3f2
    3        1.497136              -1               2 # C_R C_R C_R C_R
    4        0.083333               1               3 # C_R C_R C_3 H_

Improper Coeffs

    1        2.000000        1.000000       -1.000000        0.000000               0 # C_R C_R O_2 O_2

Pair Coeffs

    1        0.124000        2.461553 # Zn3f2 Zn3f2
    2        0.044000        2.571134 # H_ H_
    3        0.105000        3.430851 # C_R C_R
    4        0.105000        3.430851 # C_3 C_3
    5        0.060000        3.118146 # O_2 O_2
    6        0.060000        3.118146 # O_3_f O_3_f

Atoms

       1      444        1     0.00000   12.78772    5.37449   15.80133
       2      444        1     0.00000    9.62785    5.92695   15.80133
       3      444        1     0.00000   11.68623    8.38725   15.80133
       4      444        1     0.00000   24.47392   12.48983    5.08333
       5      444        1     0.00000   22.41554   14.95012    5.08333
       6      444        1     0.00000   21.31405   11.93737    5.08333
       7      444        1     0.00000   11.36727    6.56290   18.31513
       8      444        1     0.00000   22.73451   13.12577    7.59713
       9      444        1     0.00000   20.99510   13.76172   16.35266
      10      444        1     0.00000   23.05348   11.30143   16.35266
      11      444        1     0.00000   24.15497   14.31419   16.35266
      12      444        1     0.00000   32.68131   20.87707    5.63466
      13      444        1     0.00000   35.84117   20.32460    5.63466
      14      444        1     0.00000   33.78279   17.86431    5.63466
      15      444        1     0.00000   22.73452   13.12578   13.83886
      16      444        1     0.00000   34.10175   19.68866    3.12087
      17      444        2     0.00000   26.99156   22.87495   18.21416
      18      444        2     0.00000   24.47258   23.85544   21.17233
      19      444        2     0.00000   29.20476   21.00256   20.18842
      20      444        2     0.00000   29.64695   22.37486   19.57106
      21      444        2     0.00000   28.83305   21.35105   18.70290
      22      444        2     0.00000   13.77938   17.08975    2.03856
      23      444        2     0.00000   15.14800   16.42428    2.41155
      24      444        2     0.00000   13.90670   15.52647    2.07715
      25      444        2     0.00000   19.46301   16.46759    2.68807
      26      444        2     0.00000   17.96139   12.74053    2.69450
      27      444        2     0.00000   18.12053   17.74932    0.08360
      28      444        2     0.00000   17.00541   18.07812    1.13182
      29      444        2     0.00000   18.51612   18.21791    1.52410
      30      444        2     0.00000   16.28813   12.51608    0.20579
      31      444        2     0.00000   15.76410   12.39204    1.67844
      32      444        2     0.00000   15.14686   13.46113    0.71382
      33      444        2     0.00000   40.41628   24.25315   18.21416
      34      444        2     0.00000   42.52491   25.94441   21.17233
      35      444        2     0.00000   37.68814   23.27266   20.18842
      36      444        2     0.00000   38.65549   22.20357   19.57106
      37      444        2     0.00000   38.17580   23.42032   18.70290
      38      444        2     0.00000   30.64497   18.89914    2.03856
      39      444        2     0.00000   29.38434   18.04662    2.41155
      40      444        2     0.00000   29.22748   19.57052    2.07715
      41      444        2     0.00000   27.26435   14.28806    2.68807
      42      444        2     0.00000   24.78743   17.45203    2.69450
      43      444        2     0.00000   29.04560   14.80981    0.08360
      44      444        2     0.00000   29.88791   15.61113    1.13182
      45      444        2     0.00000   29.25362   14.23293    1.52410
      46      444        2     0.00000   25.42968   19.01333    0.20579
      47      444        2     0.00000   25.58427   19.52918    1.67844
      48      444        2     0.00000   26.81875   19.52918    0.71382
      49      444        2     0.00000   34.89748   11.93790   18.21416
      50      444        2     0.00000   35.30784    9.26615   21.17233
      51      444        2     0.00000   35.41242   14.79079   20.18842
      52      444        2     0.00000   34.00288   14.48758   19.57106
      53      444        2     0.00000   35.29647   14.29463   18.70290
      54      444        2     0.00000   23.77915    3.38842    2.03856
      55      444        2     0.00000   23.67116    4.90641    2.41155
      56      444        2     0.00000   25.06934    4.28031    2.07715
      57      444        2     0.00000   21.47615    8.62166    2.68807
      58      444        2     0.00000   25.45469    9.18476    2.69450
      59      444        2     0.00000   21.03737    6.81818    0.08360
      60      444        2     0.00000   21.31018    5.68805    1.13182
      61      444        2     0.00000   20.43377    6.92647    1.52410
      62      444        2     0.00000   26.48569    7.84790    0.20579
      63      444        2     0.00000   26.85513    7.45609    1.67844
      64      444        2     0.00000   26.23789    6.38700    0.71382
      65      444        2     0.00000   27.78725   11.12738    7.49617
      66      444        2     0.00000   25.67863   12.81863   10.45433
      67      444        2     0.00000   30.51539   10.14688    9.47042
      68      444        2     0.00000   29.54804    9.07779    8.85306
      69      444        2     0.00000   30.02774   10.29455    7.98491
      70      444        2     0.00000   26.19130   12.33626   12.75656
      71      444        2     0.00000   27.45192   11.48375   13.12954
      72      444        2     0.00000   27.60879   13.00765   12.79514
      73      444        2     0.00000   29.57192    7.72518   13.40607
      74      444        2     0.00000   32.04884   10.88915   13.41250
      75      444        2     0.00000   27.79067    8.24693   10.80160
      76      444        2     0.00000   26.94835    9.04826   11.84982
      77      444        2     0.00000   27.58265    7.67005   12.24209
      78      444        2     0.00000   31.40659   12.45046   10.92378
      79      444        2     0.00000   31.25200   12.96630   12.39643
      80      444        2     0.00000   30.01751   12.96630   11.43181
      81      444        2     0.00000   21.93880   18.50078    7.49617
      82      444        2     0.00000   21.52845   15.82903   10.45433
      83      444        2     0.00000   21.42387   21.35367    9.47042
      84      444        2     0.00000   22.83341   21.05046    8.85306
      85      444        2     0.00000   21.53981   20.85751    7.98491
      86      444        2     0.00000   21.68987   16.51420   12.75656
      87      444        2     0.00000   21.79785   18.03219   13.12954
      88      444        2     0.00000   20.39968   17.40609   12.79514
      89      444        2     0.00000   23.99287   21.74744   13.40607
      90      444        2     0.00000   20.01433   22.31054   13.41250
      91      444        2     0.00000   24.43164   19.94396   10.80160
      92      444        2     0.00000   24.15883   18.81383   11.84982
      93      444        2     0.00000   25.03525   20.05225   12.24209
      94      444        2     0.00000   18.98332   20.97368   10.92378
      95      444        2     0.00000   18.61389   20.58187   12.39643
      96      444        2     0.00000   19.23113   19.51278   11.43181
      97      444        2     0.00000   18.47747    9.74917    7.49617
      98      444        2     0.00000   20.99646   10.72967   10.45433
      99      444        2     0.00000   16.26427    7.87678    9.47042
     100      444        2     0.00000   15.82209    9.24908    8.85306
     101      444        2     0.00000   16.63598    8.22527    7.98491
     102      444        2     0.00000   20.32238   10.52688   12.75656
     103      444        2     0.00000   18.95377    9.86140   13.12954
     104      444        2     0.00000   20.19507    8.96360   12.79514
     105      444        2     0.00000   14.63876    9.90472   13.40607
     106      444        2     0.00000   16.14037    6.17765   13.41250
     107      444        2     0.00000   15.98123   11.18644   10.80160
     108      444        2     0.00000   17.09636   11.51525   11.84982
     109      444        2     0.00000   15.58565   11.65504   12.24209
     110      444        2     0.00000   17.81363    5.95320   10.92378
     111      444        2     0.00000   18.33766    5.82916   12.39643
     112      444        2     0.00000   18.95490    6.89826   11.43181
     113      444        2     0.00000   17.68177   15.12418   13.93983
     114      444        2     0.00000   19.79040   13.43292   10.98166
     115      444        2     0.00000   14.95363   16.10467   11.96557
     116      444        2     0.00000   15.92099   17.17377   12.58293
     117      444        2     0.00000   15.44129   15.95701   13.45108
     118      444        2     0.00000   19.27773   13.91529    8.67943
     119      444        2     0.00000   18.01710   14.76781    8.30645
     120      444        2     0.00000   17.86023   13.24391    8.64085
     121      444        2     0.00000   15.89711   18.52637    8.02992
     122      444        2     0.00000   13.42019   15.36241    8.02349
     123      444        2     0.00000   17.67836   18.00463   10.63440
     124      444        2     0.00000   18.52067   17.20330    9.58618
     125      444        2     0.00000   17.88638   18.58150    9.19390
     126      444        2     0.00000   14.06244   13.80110   10.51221
     127      444        2     0.00000   14.21703   13.28525    9.03956
     128      444        2     0.00000   15.45152   13.28525   10.00418
     129      444        2     0.00000   23.53022    7.75078   13.93983
     130      444        2     0.00000   23.94058   10.42253   10.98166
     131      444        2     0.00000   24.04516    4.89789   11.96557
     132      444        2     0.00000   22.63562    5.20110   12.58293
     133      444        2     0.00000   23.92921    5.39404   13.45108
     134      444        2     0.00000   23.77916    9.73736    8.67943
     135      444        2     0.00000   23.67117    8.21936    8.30645
     136      444        2     0.00000   25.06934    8.84546    8.64085
     137      444        2     0.00000   21.47616    4.50411    8.02992
     138      444        2     0.00000   25.45469    3.94102    8.02349
     139      444        2     0.00000   21.03738    6.30760   10.63440
     140      444        2     0.00000   21.31020    7.43772    9.58618
     141      444        2     0.00000   20.43378    6.19931    9.19390
     142      444        2     0.00000   26.48571    5.27788   10.51221
     143      444        2     0.00000   26.85514    5.66968    9.03956
     144      444        2     0.00000   26.23790    6.73878   10.00418
     145      444        2     0.00000   26.99155   16.50238   13.93983
     146      444        2     0.00000   24.47257   15.52189   10.98166
     147      444        2     0.00000   29.20475   18.37477   11.96557
     148      444        2     0.00000   29.64694   17.00247   12.58293
     149      444        2     0.00000   28.83305   18.02629   13.45108
     150      444        2     0.00000   25.14664   15.72468    8.67943
     151      444        2     0.00000   26.51526   16.39015    8.30645
     152      444        2     0.00000   25.27395   17.28796    8.64085
     153      444        2     0.00000   30.83027   16.34684    8.02992
     154      444        2     0.00000   29.32865   20.07390    8.02349
     155      444        2     0.00000   29.48780   15.06511   10.63440
     156      444        2     0.00000   28.37267   14.73631    9.58618
     157      444        2     0.00000   29.88337   14.59652    9.19390
     158      444        2     0.00000   27.65540   20.29835   10.51221
     159      444        2     0.00000   27.13136   20.42239    9.03956
     160      444        2     0.00000   26.51412   19.35330   10.00418
     161      444        2     0.00000   18.47747    3.37661    3.22183
     162      444        2     0.00000   20.99645    2.39611    0.26366
     163      444        2     0.00000   16.26426    5.24900    1.24757
     164      444        2     0.00000   15.82208    3.87670    1.86493
     165      444        2     0.00000   16.63597    4.90051    2.73309
     166      444        2     0.00000   31.68964    9.16180   19.39743
     167      444        2     0.00000   30.32103    9.82728   19.02444
     168      444        2     0.00000   31.56233   10.72508   19.35884
     169      444        2     0.00000   26.00602    9.78396   18.74792
     170      444        2     0.00000   27.50763   13.51102   18.74149
     171      444        2     0.00000   27.34849    8.50223   21.35239
     172      444        2     0.00000   28.46362    8.17343   20.30417
     173      444        2     0.00000   26.95291    8.03364   19.91189
     174      444        2     0.00000   29.18089   13.73548   21.23021
     175      444        2     0.00000   29.70492   13.85951   19.75755
     176      444        2     0.00000   30.32216   12.79042   20.72217
     177      444        2     0.00000    5.05275    1.99840    3.22183
     178      444        2     0.00000    2.94412    0.30714    0.26366
     179      444        2     0.00000    7.78088    2.97889    1.24757
     180      444        2     0.00000    6.81353    4.04799    1.86493
     181      444        2     0.00000    7.29323    2.83123    2.73309
     182      444        2     0.00000   14.82405    7.35241   19.39743
     183      444        2     0.00000   16.08468    8.20493   19.02444
     184      444        2     0.00000   16.24155    6.68103   19.35884
     185      444        2     0.00000   18.20467   11.96350   18.74792
     186      444        2     0.00000   20.68160    8.79953   18.74149
     187      444        2     0.00000   16.42343   11.44175   21.35239
     188      444        2     0.00000   15.58111   10.64042   20.30417
     189      444        2     0.00000   16.21541   12.01862   19.91189
     190      444        2     0.00000   20.03935    7.23822   21.23021
     191      444        2     0.00000   19.88475    6.72238   19.75755
     192      444        2     0.00000   18.65027    6.72238   20.72217
     193      444        2     0.00000   10.57155   14.31365    3.22183
     194      444        2     0.00000   10.16119   16.98540    0.26366
     195      444        2     0.00000   10.05661   11.46077    1.24757
     196      444        2     0.00000   11.46615   11.76397    1.86493
     197      444        2     0.00000   10.17256   11.95692    2.73309
     198      444        2     0.00000   21.68987   22.86314   19.39743
     199      444        2     0.00000   21.79786   21.34514   19.02444
     200      444        2     0.00000   20.39969   21.97124   19.35884
     201      444        2     0.00000   23.99288   17.62989   18.74792
     202      444        2     0.00000   20.01434   17.06680   18.74149
     203      444        2     0.00000   24.43166   19.43337   21.35239
     204      444        2     0.00000   24.15884   20.56350   20.30417
     205      444        2     0.00000   25.03526   19.32508   19.91189
     206      444        2     0.00000   18.98333   18.40366   21.23021
     207      444        2     0.00000   18.61390   18.79546   19.75755
     208      444        2     0.00000   19.23114   19.86455   20.72217
     209      444        3     0.00000   24.74425   24.21181   18.58458
     210      444        3     0.00000   25.60475   23.49317   19.56141
     211      444        3     0.00000   26.78354   22.90054   19.12090
     212      444        3     0.00000   27.64745   22.34532   20.06302
     213      444        3     0.00000   27.34281   22.35714   21.39741
     214      444        3     0.00000   14.75696   16.34552    0.40643
     215      444        3     0.00000   25.27511   23.47742   20.89709
     216      444        4     0.00000   28.95468   21.70741   19.58649
     217      444        4     0.00000   14.36139   16.34552    1.86493
     218      444        3     0.00000   19.89610   14.13843    3.88420
     219      444        3     0.00000   18.85259   14.57551    2.86878
     220      444        3     0.00000   18.82872   15.85724    2.38518
     221      444        3     0.00000   17.89660   16.25889    1.47522
     222      444        3     0.00000   16.98608   15.35912    0.98584
     223      444        3     0.00000   17.00541   14.02620    1.42185
     224      444        3     0.00000   17.94207   13.61668    2.38390
     225      444        4     0.00000   17.88410   17.70995    1.00899
     226      444        4     0.00000   15.95280   13.00239    0.96012
     227      444        3     0.00000   31.33044    5.84229   18.58458
     228      444        3     0.00000   41.64508   25.14505   19.56141
     229      444        3     0.00000   40.54246   24.42051   19.12090
     230      444        3     0.00000   39.62967   23.94995   20.06302
     231      444        3     0.00000   39.79222   24.20787   21.39741
     232      444        3     0.00000   29.51165   18.42464    0.40643
     233      444        3     0.00000   41.79627   25.43841   20.89709
     234      444        4     0.00000   38.42360   23.13681   19.58649
     235      444        4     0.00000   29.70945   18.76723    1.86493
     236      444        3     0.00000   25.03069   15.07757    3.88420
     237      444        3     0.00000   25.93097   15.76274    2.86878
     238      444        3     0.00000   27.05292   15.14255    2.38518
     239      444        3     0.00000   27.86682   15.74896    1.47522
     240      444        3     0.00000   27.54285   16.98737    0.98584
     241      444        3     0.00000   26.37884   17.63710    1.42185
     242      444        3     0.00000   25.55585   17.03069    2.38390
     243      444        4     0.00000   29.12972   15.03426    1.00899
     244      444        4     0.00000   26.01850   19.06059    0.96012
     245      444        3     0.00000   12.12888    9.32325   18.58458
     246      444        3     0.00000   35.05549   10.42778   19.56141
     247      444        3     0.00000   34.97932   11.74495   19.12090
     248      444        3     0.00000   35.02821   12.77073   20.06302
     249      444        3     0.00000   35.17030   12.50100   21.39741
     250      444        3     0.00000   23.93488    4.60715    0.40643
     251      444        3     0.00000   35.23395   10.15017   20.89709
     252      444        4     0.00000   34.92704   14.22179   19.58649
     253      444        4     0.00000   24.13267    4.26456    1.86493
     254      444        3     0.00000   23.27672   10.16132    3.88420
     255      444        3     0.00000   23.41995    9.03906    2.86878
     256      444        3     0.00000   22.32187    8.37752    2.38518
     257      444        3     0.00000   22.44009    7.36946    1.47522
     258      444        3     0.00000   23.67457    7.03082    0.98584
     259      444        3     0.00000   24.81926    7.71402    1.42185
     260      444        3     0.00000   24.70558    8.72995    2.38390
     261      444        4     0.00000   21.18969    6.63311    1.00899
     262      444        4     0.00000   26.23220    7.31434    0.96012
     263      444        3     0.00000   25.50585   12.40517    7.86658
     264      444        3     0.00000   26.55845   12.01927    8.84342
     265      444        3     0.00000   27.66108   11.29473    8.40291
     266      444        3     0.00000   28.57387   10.82417    9.34502
     267      444        3     0.00000   28.41132   11.08209   10.67941
     268      444        3     0.00000   27.32461   11.86177   11.12442
     269      444        3     0.00000   26.40727   12.31264   10.17909
     270      444        4     0.00000   29.77993   10.01103    8.86850
     271      444        4     0.00000   27.12682   12.20435   12.58293
     272      444        3     0.00000   31.80558    8.51470   14.60220
     273      444        3     0.00000   30.90530    9.19986   13.58677
     274      444        3     0.00000   29.78335    8.57967   13.10318
     275      444        3     0.00000   28.96945    9.18608   12.19322
     276      444        3     0.00000   29.29342   10.42449   11.70384
     277      444        3     0.00000   30.45742   11.07422   12.13984
     278      444        3     0.00000   31.28041   10.46781   13.10189
     279      444        4     0.00000   27.70655    8.47138   11.72699
     280      444        4     0.00000   30.81777   12.49771   11.67811
     281      444        3     0.00000   21.97290   15.88612    7.86658
     282      444        3     0.00000   21.78080   16.99066    8.84342
     283      444        3     0.00000   21.85696   18.30783    8.40291
     284      444        3     0.00000   21.80808   19.33361    9.34502
     285      444        3     0.00000   21.66599   19.06388   10.67941
     286      444        3     0.00000   21.53413   17.73292   11.12442
     287      444        3     0.00000   21.60233   16.71305   10.17909
     288      444        4     0.00000   21.90925   20.78466    8.86850
     289      444        4     0.00000   21.33634   17.39034   12.58293
     290      444        3     0.00000   22.19230   23.28709   14.60220
     291      444        3     0.00000   22.04907   22.16484   13.58677
     292      444        3     0.00000   23.14715   21.50330   13.10318
     293      444        3     0.00000   23.02893   20.49524   12.19322
     294      444        3     0.00000   21.79444   20.15660   11.70384
     295      444        3     0.00000   20.64976   20.83979   12.13984
     296      444        3     0.00000   20.76343   21.85573   13.10189
     297      444        4     0.00000   24.27932   19.75889   11.72699
     298      444        4     0.00000   19.23681   20.44011   11.67811
     299      444        3     0.00000   20.72478   11.08603    7.86658
     300      444        3     0.00000   19.86428   10.36740    8.84342
     301      444        3     0.00000   18.68550    9.77477    8.40291
     302      444        3     0.00000   17.82159    9.21955    9.34502
     303      444        3     0.00000   18.12623    9.23136   10.67941
     304      444        3     0.00000   19.34480    9.78264   11.12442
     305      444        3     0.00000   20.19393   10.35165   10.17909
     306      444        4     0.00000   16.51435    8.58163    8.86850
     307      444        4     0.00000   19.74038    9.78264   12.58293
     308      444        3     0.00000   14.20567    7.57555   14.60220
     309      444        3     0.00000   15.24918    8.01264   13.58677
     310      444        3     0.00000   15.27305    9.29437   13.10318
     311      444        3     0.00000   16.20517    9.69601   12.19322
     312      444        3     0.00000   17.11568    8.79624   11.70384
     313      444        3     0.00000   17.09636    7.46332   12.13984
     314      444        3     0.00000   16.15970    7.05380   13.10189
     315      444        4     0.00000   16.21767   11.14707   11.72699
     316      444        4     0.00000   18.14897    6.43951   11.67811
     317      444        3     0.00000   19.96318   13.84638   13.56941
     318      444        3     0.00000   18.91057   14.23228   12.59257
     319      444        3     0.00000   17.80795   14.95682   13.03308
     320      444        3     0.00000   16.89516   15.42738   12.09097
     321      444        3     0.00000   17.05771   15.16946   10.75658
     322      444        3     0.00000   18.14442   14.38979   10.31157
     323      444        3     0.00000   19.06176   13.93892   11.25690
     324      444        4     0.00000   15.68909   16.24052   12.56749
     325      444        4     0.00000   18.34221   14.04720    8.85306
     326      444        3     0.00000   13.66344   17.73686    6.83379
     327      444        3     0.00000   14.56373   17.05169    7.84922
     328      444        3     0.00000   15.68568   17.67189    8.33281
     329      444        3     0.00000   16.49957   17.06548    9.24277
     330      444        3     0.00000   16.17561   15.82706    9.73215
     331      444        3     0.00000   15.01160   15.17733    9.29615
     332      444        3     0.00000   14.18861   15.78374    8.33410
     333      444        4     0.00000   17.76248   17.78017    9.70900
     334      444        4     0.00000   14.65126   13.75384    9.75788
     335      444        3     0.00000   23.49612   10.36543   13.56941
     336      444        3     0.00000   23.68823    9.26090   12.59257
     337      444        3     0.00000   23.61207    7.94372   13.03308
     338      444        3     0.00000   23.66095    6.91795   12.09097
     339      444        3     0.00000   23.80303    7.18768   10.75658
     340      444        3     0.00000   23.93489    8.51863   10.31157
     341      444        3     0.00000   23.86669    9.53850   11.25690
     342      444        4     0.00000   23.55978    5.46689   12.56749
     343      444        4     0.00000   24.13268    8.86121    8.85306
     344      444        3     0.00000   23.27673    2.96446    6.83379
     345      444        3     0.00000   23.41995    4.08671    7.84922
     346      444        3     0.00000   22.32188    4.74825    8.33281
     347      444        3     0.00000   22.44010    5.75631    9.24277
     348      444        3     0.00000   23.67458    6.09496    9.73215
     349      444        3     0.00000   24.81926    5.41176    9.29615
     350      444        3     0.00000   24.70559    4.39583    8.33410
     351      444        4     0.00000   21.18970    6.49267    9.70900
     352      444        4     0.00000   26.23221    5.81144    9.75788
     353      444        3     0.00000   24.74425   15.16552   13.56941
     354      444        3     0.00000   25.60475   15.88416   12.59257
     355      444        3     0.00000   26.78353   16.47679   13.03308
     356      444        3     0.00000   27.64744   17.03201   12.09097
     357      444        3     0.00000   27.34280   17.02019   10.75658
     358      444        3     0.00000   26.12423   16.46891   10.31157
     359      444        3     0.00000   25.27509   15.89991   11.25690
     360      444        4     0.00000   28.95467   17.66992   12.56749
     361      444        4     0.00000   25.72864   16.46891    8.85306
     362      444        3     0.00000   31.26336   18.67601    6.83379
     363      444        3     0.00000   30.21984   18.23892    7.84922
     364      444        3     0.00000   30.19597   16.95719    8.33281
     365      444        3     0.00000   29.26386   16.55554    9.24277
     366      444        3     0.00000   28.35334   17.45531    9.73215
     367      444        3     0.00000   28.37267   18.78823    9.29615
     368      444        3     0.00000   29.30933   19.19776    8.33410
     369      444        4     0.00000   29.25136   15.10449    9.70900
     370      444        4     0.00000   27.32006   19.81204    9.75788
     371      444        3     0.00000   20.72477    2.03975    2.85142
     372      444        3     0.00000   19.86427    2.75838    1.87458
     373      444        3     0.00000   18.68549    3.35101    2.31509
     374      444        3     0.00000   17.82158    3.90623    1.37298
     375      444        3     0.00000   18.12622    3.89442    0.03858
     376      444        3     0.00000   30.71206    9.90603   21.02956
     377      444        3     0.00000   20.19392    2.77413    0.53890
     378      444        4     0.00000   16.51434    4.54414    1.84950
     379      444        4     0.00000   31.10764    9.90603   19.57106
     380      444        3     0.00000   25.57292   12.11313   17.55179
     381      444        3     0.00000   26.61644   11.67604   18.56721
     382      444        3     0.00000   26.64031   10.39431   19.05081
     383      444        3     0.00000   27.57243    9.99266   19.96077
     384      444        3     0.00000   28.48294   10.89243   20.45015
     385      444        3     0.00000   28.46362   12.22536   20.01414
     386      444        3     0.00000   27.52696   12.63488   19.05209
     387      444        4     0.00000   27.58493    8.54161   20.42700
     388      444        4     0.00000   29.51623   13.24917   20.47587
     389      444        3     0.00000   14.13859   20.40926    2.85142
     390      444        3     0.00000    3.82395    1.10650    1.87458
     391      444        3     0.00000    4.92657    1.83105    2.31509
     392      444        3     0.00000    5.83936    2.30160    1.37298
     393      444        3     0.00000    5.67680    2.04368    0.03858
     394      444        3     0.00000   15.95737    7.82691   21.02956
     395      444        3     0.00000    3.67276    0.81314    0.53890
     396      444        4     0.00000    7.04542    3.11475    1.84950
     397      444        4     0.00000   15.75958    7.48433   19.57106
     398      444        3     0.00000   20.43834   11.17398   17.55179
     399      444        3     0.00000   19.53805   10.48882   18.56721
     400      444        3     0.00000   18.41610   11.10901   19.05081
     401      444        3     0.00000   17.60221   10.50260   19.96077
     402      444        3     0.00000   17.92618    9.26418   20.45015
     403      444        3     0.00000   19.09018    8.61446   20.01414
     404      444        3     0.00000   19.91317    9.22087   19.05209
     405      444        4     0.00000   16.33931   11.21730   20.42700
     406      444        4     0.00000   19.45053    7.19097   20.47587
     407      444        3     0.00000   33.34015   16.92831    2.85142
     408      444        3     0.00000   10.41354   15.82377    1.87458
     409      444        3     0.00000   10.48970   14.50660    2.31509
     410      444        3     0.00000   10.44082   13.48082    1.37298
     411      444        3     0.00000   10.29873   13.75056    0.03858
     412      444        3     0.00000   21.53414   21.64441   21.02956
     413      444        3     0.00000   10.23507   16.10138    0.53890
     414      444        4     0.00000   10.54199   12.02977    1.84950
     415      444        4     0.00000   21.33635   21.98699   19.57106
     416      444        3     0.00000   22.19230   16.09024   17.55179
     417      444        3     0.00000   22.04908   17.21249   18.56721
     418      444        3     0.00000   23.14715   17.87403   19.05081
     419      444        3     0.00000   23.02894   18.88209   19.96077
     420      444        3     0.00000   21.79445   19.22074   20.45015
     421      444        3     0.00000   20.64977   18.53754   20.01414
     422      444        3     0.00000   20.76344   17.52160   19.05209
     423      444        4     0.00000   24.27933   19.61845   20.42700
     424      444        4     0.00000   19.23682   18.93722   20.47587
     425      444        5     0.00000   25.08947   24.27540   17.37301
     426      444        5     0.00000   23.69733   24.75955   19.06496
     427      444        5     0.00000   19.91770   12.88032    4.16008
     428      444        5     0.00000   20.75092   15.07561    4.20124
     429      444        5     0.00000   31.21290    5.51152   17.37301
     430      444        5     0.00000   32.32825    6.47509   19.06496
     431      444        5     0.00000   23.93034   15.68792    4.16008
     432      444        5     0.00000   25.41490   13.86869    4.20124
     433      444        5     0.00000   11.90119    9.59042   17.37301
     434      444        5     0.00000   12.17799    8.14272   19.06496
     435      444        5     0.00000   24.35547   10.80907    4.16008
     436      444        5     0.00000   22.03769   10.43302    4.20124
     437      444        5     0.00000   25.62338   12.07440    6.65502
     438      444        5     0.00000   24.50803   13.03796    8.34696
     439      444        5     0.00000   32.90593    9.12505   14.87808
     440      444        5     0.00000   31.42137    7.30581   14.91924
     441      444        5     0.00000   22.20059   16.15330    6.65502
     442      444        5     0.00000   21.92380   14.70559    8.34696
     443      444        5     0.00000   21.11355   23.93485   14.87808
     444      444        5     0.00000   23.43133   23.55880   14.91924
     445      444        5     0.00000   20.37955   11.14962    6.65502
     446      444        5     0.00000   21.77170   11.63377    8.34696
     447      444        5     0.00000   14.18407    6.31744   14.87808
     448      444        5     0.00000   13.35085    8.51273   14.91924
     449      444        6     0.00000   11.36727    6.56290   16.39360
     450      444        6     0.00000   22.73451   13.12577    5.67561
     451      444        5     0.00000   19.84564   14.17715   14.78097
     452      444        5     0.00000   20.96100   13.21359   13.08903
     453      444        5     0.00000   12.56309   17.12651    6.55791
     454      444        5     0.00000   14.04766   18.94574    6.51676
     455      444        5     0.00000   23.26844   10.09826   14.78097
     456      444        5     0.00000   23.54523   11.54596   13.08903
     457      444        5     0.00000   24.35548    2.31670    6.55791
     458      444        5     0.00000   22.03770    2.69276    6.51676
     459      444        5     0.00000   25.08947   15.10193   14.78097
     460      444        5     0.00000   23.69732   14.61779   13.08903
     461      444        5     0.00000   31.28495   19.93411    6.55791
     462      444        5     0.00000   32.11817   17.73883    6.51676
     463      444        5     0.00000   20.37955    1.97615    4.06298
     464      444        5     0.00000   21.77170    1.49201    2.37103
     465      444        5     0.00000   25.55133   13.37123   17.27591
     466      444        5     0.00000   24.71811   11.17595   17.23475
     467      444        5     0.00000   14.25613   20.74003    4.06298
     468      444        5     0.00000   13.14077   19.77647    2.37103
     469      444        5     0.00000   21.53869   10.56363   17.27591
     470      444        5     0.00000   20.05412   12.38286   17.23475
     471      444        5     0.00000   33.56784   16.66113    4.06298
     472      444        5     0.00000   33.29104   18.10884    2.37103
     473      444        5     0.00000   21.11355   15.44248   17.27591
     474      444        5     0.00000   23.43133   15.81853   17.23475
     475      444        6     0.00000   22.73452   13.12578   15.76038
     476      444        6     0.00000   34.10176   19.68866    5.04239
     477      444        1     0.00000   24.15500   11.93739   37.23732
     478      444        1     0.00000   20.99513   12.48985   37.23732
     479      444        1     0.00000   23.05351   14.95015   37.23732
     480      444        1     0.00000   35.84120   19.05273   26.51932
     481      444        1     0.00000   33.78282   21.51302   26.51932
     482      444        1     0.00000   32.68133   18.50027   26.51932
     483      444        1     0.00000   22.73455   13.12580   39.75112
     484      444        1     0.00000   34.10179   19.68867   29.03312
     485      444        1     0.00000   32.36238   20.32462   37.78865
     486      444        1     0.00000   34.42076   17.86433   37.78865
     487      444        1     0.00000   35.52225   20.87709   37.78865
     488      444        1     0.00000   44.04858   27.43997   27.07066
     489      444        1     0.00000   47.20845   26.88750   27.07066
     490      444        1     0.00000   45.15007   24.42721   27.07066
     491      444        1     0.00000   34.10179   19.68868   35.27485
     492      444        1     0.00000   45.46903   26.25156   24.55686
     493      444        2     0.00000   38.35883   29.43785   39.65015
     494      444        2     0.00000   35.83985   30.41834   42.60832
     495      444        2     0.00000   40.57204   27.56546   41.62441
     496      444        2     0.00000   41.01422   28.93776   41.00705
     497      444        2     0.00000   40.20033   27.91395   40.13889
     498      444        2     0.00000   25.14666   23.65265   23.47455
     499      444        2     0.00000   26.51528   22.98718   23.84754
     500      444        2     0.00000   25.27397   22.08937   23.51314
     501      444        2     0.00000   30.83028   23.03049   24.12406
     502      444        2     0.00000   29.32867   19.30343   24.13050
     503      444        2     0.00000   29.48781   24.31222   21.51959
     504      444        2     0.00000   28.37268   24.64102   22.56781
     505      444        2     0.00000   29.88339   24.78081   22.96009
     506      444        2     0.00000   27.65541   19.07898   21.64178
     507      444        2     0.00000   27.13138   18.95494   23.11443
     508      444        2     0.00000   26.51414   20.02403   22.14981
     509      444        2     0.00000   51.78356   30.81605   39.65015
     510      444        2     0.00000   53.89218   32.50731   42.60832
     511      444        2     0.00000   49.05542   29.83556   41.62441
     512      444        2     0.00000   50.02277   28.76647   41.00705
     513      444        2     0.00000   49.54307   29.98322   40.13889
     514      444        2     0.00000   42.01225   25.46204   23.47455
     515      444        2     0.00000   40.75162   24.60952   23.84754
     516      444        2     0.00000   40.59475   26.13342   23.51314
     517      444        2     0.00000   38.63163   20.85096   24.12406
     518      444        2     0.00000   36.15470   24.01493   24.13050
     519      444        2     0.00000   40.41287   21.37271   21.51959
     520      444        2     0.00000   41.25519   22.17403   22.56781
     521      444        2     0.00000   40.62090   20.79583   22.96009
     522      444        2     0.00000   36.79695   25.57623   21.64178
     523      444        2     0.00000   36.95155   26.09208   23.11443
     524      444        2     0.00000   38.18603   26.09208   22.14981
     525      444        2     0.00000   46.26476   18.50080   39.65015
     526      444        2     0.00000   46.67512   15.82905   42.60832
     527      444        2     0.00000   46.77969   21.35369   41.62441
     528      444        2     0.00000   45.37015   21.05048   41.00705
     529      444        2     0.00000   46.66375   20.85753   40.13889
     530      444        2     0.00000   35.14643    9.95132   23.47455
     531      444        2     0.00000   35.03844   11.46931   23.84754
     532      444        2     0.00000   36.43661   10.84321   23.51314
     533      444        2     0.00000   32.84342   15.18456   24.12406
     534      444        2     0.00000   36.82196   15.74766   24.13050
     535      444        2     0.00000   32.40465   13.38108   21.51959
     536      444        2     0.00000   32.67746   12.25095   22.56781
     537      444        2     0.00000   31.80105   13.48937   22.96009
     538      444        2     0.00000   37.85297   14.41080   21.64178
     539      444        2     0.00000   38.22241   14.01899   23.11443
     540      444        2     0.00000   37.60516   12.94990   22.14981
     541      444        2     0.00000   39.15453   17.69028   28.93216
     542      444        2     0.00000   37.04591   19.38153   31.89032
     543      444        2     0.00000   41.88267   16.70978   30.90641
     544      444        2     0.00000   40.91532   15.64069   30.28906
     545      444        2     0.00000   41.39501   16.85745   29.42090
     546      444        2     0.00000   37.55857   18.89916   34.19255
     547      444        2     0.00000   38.81920   18.04664   34.56554
     548      444        2     0.00000   38.97607   19.57055   34.23113
     549      444        2     0.00000   40.93919   14.28808   34.84206
     550      444        2     0.00000   43.41612   17.45205   34.84849
     551      444        2     0.00000   39.15794   14.80983   32.23759
     552      444        2     0.00000   38.31563   15.61116   33.28581
     553      444        2     0.00000   38.94992   14.23295   33.67809
     554      444        2     0.00000   42.77386   19.01336   32.35977
     555      444        2     0.00000   42.61927   19.52920   33.83242
     556      444        2     0.00000   41.38479   19.52920   32.86781
     557      444        2     0.00000   33.30608   25.06368   28.93216
     558      444        2     0.00000   32.89572   22.39193   31.89032
     559      444        2     0.00000   32.79114   27.91656   30.90641
     560      444        2     0.00000   34.20068   27.61336   30.28906
     561      444        2     0.00000   32.90709   27.42041   29.42090
     562      444        2     0.00000   33.05714   23.07710   34.19255
     563      444        2     0.00000   33.16513   24.59509   34.56554
     564      444        2     0.00000   31.76696   23.96899   34.23113
     565      444        2     0.00000   35.36015   28.31034   34.84206
     566      444        2     0.00000   31.38161   28.87344   34.84849
     567      444        2     0.00000   35.79892   26.50686   32.23759
     568      444        2     0.00000   35.52611   25.37673   33.28581
     569      444        2     0.00000   36.40252   26.61515   33.67809
     570      444        2     0.00000   30.35060   27.53657   32.35977
     571      444        2     0.00000   29.98116   27.14477   33.83242
     572      444        2     0.00000   30.59840   26.07568   32.86781
     573      444        2     0.00000   29.84475   16.31207   28.93216
     574      444        2     0.00000   32.36374   17.29257   31.89032
     575      444        2     0.00000   27.63155   14.43968   30.90641
     576      444        2     0.00000   27.18936   15.81198   30.28906
     577      444        2     0.00000   28.00326   14.78817   29.42090
     578      444        2     0.00000   31.68966   17.08978   34.19255
     579      444        2     0.00000   30.32104   16.42430   34.56554
     580      444        2     0.00000   31.56235   15.52650   34.23113
     581      444        2     0.00000   26.00604   16.46761   34.84206
     582      444        2     0.00000   27.50765   12.74055   34.84849
     583      444        2     0.00000   27.34851   17.74934   32.23759
     584      444        2     0.00000   28.46363   18.07815   33.28581
     585      444        2     0.00000   26.95293   18.21794   33.67809
     586      444        2     0.00000   29.18091   12.51610   32.35977
     587      444        2     0.00000   29.70494   12.39206   33.83242
     588      444        2     0.00000   30.32218   13.46116   32.86781
     589      444        2     0.00000   29.04905   21.68708   35.37582
     590      444        2     0.00000   31.15767   19.99582   32.41765
     591      444        2     0.00000   26.32091   22.66757   33.40156
     592      444        2     0.00000   27.28826   23.73667   34.01892
     593      444        2     0.00000   26.80856   22.51991   34.88708
     594      444        2     0.00000   30.64501   20.47819   30.11542
     595      444        2     0.00000   29.38438   21.33071   29.74244
     596      444        2     0.00000   29.22751   19.80681   30.07684
     597      444        2     0.00000   27.26438   25.08927   29.46591
     598      444        2     0.00000   24.78746   21.92531   29.45948
     599      444        2     0.00000   29.04564   24.56753   32.07039
     600      444        2     0.00000   29.88795   23.76620   31.02217
     601      444        2     0.00000   29.25365   25.14440   30.62989
     602      444        2     0.00000   25.42971   20.36400   31.94820
     603      444        2     0.00000   25.58431   19.84815   30.47555
     604      444        2     0.00000   26.81879   19.84815   31.44017
     605      444        2     0.00000   34.89750   14.31368   35.37582
     606      444        2     0.00000   35.30785   16.98542   32.41765
     607      444        2     0.00000   35.41243   11.46079   33.40156
     608      444        2     0.00000   34.00290   11.76399   34.01892
     609      444        2     0.00000   35.29649   11.95694   34.88708
     610      444        2     0.00000   35.14644   16.30026   30.11542
     611      444        2     0.00000   35.03845   14.78226   29.74244
     612      444        2     0.00000   36.43662   15.40836   30.07684
     613      444        2     0.00000   32.84343   11.06701   29.46591
     614      444        2     0.00000   36.82197   10.50392   29.45948
     615      444        2     0.00000   32.40466   12.87050   32.07039
     616      444        2     0.00000   32.67747   14.00062   31.02217
     617      444        2     0.00000   31.80106   12.76221   30.62989
     618      444        2     0.00000   37.85298   11.84078   31.94820
     619      444        2     0.00000   38.22241   12.23258   30.47555
     620      444        2     0.00000   37.60517   13.30168   31.44017
     621      444        2     0.00000   38.35883   23.06528   35.37582
     622      444        2     0.00000   35.83984   22.08479   32.41765
     623      444        2     0.00000   40.57203   24.93767   33.40156
     624      444        2     0.00000   41.01422   23.56537   34.01892
     625      444        2     0.00000   40.20032   24.58918   34.88708
     626      444        2     0.00000   36.51392   22.28758   30.11542
     627      444        2     0.00000   37.88253   22.95305   29.74244
     628      444        2     0.00000   36.64123   23.85086   30.07684
     629      444        2     0.00000   42.19754   22.90974   29.46591
     630      444        2     0.00000   40.69593   26.63680   29.45948
     631      444        2     0.00000   40.85507   21.62801   32.07039
     632      444        2     0.00000   39.73994   21.29921   31.02217
     633      444        2     0.00000   41.25065   21.15942   30.62989
     634      444        2     0.00000   39.02267   26.86125   31.94820
     635      444        2     0.00000   38.49864   26.98529   30.47555
     636      444        2     0.00000   37.88140   25.91620   31.44017
     637      444        2     0.00000   29.84474    9.93951   24.65782
     638      444        2     0.00000   32.36372    8.95901   21.69965
     639      444        2     0.00000   27.63154   11.81190   22.68357
     640      444        2     0.00000   27.18935   10.43960   23.30092
     641      444        2     0.00000   28.00325   11.46341   24.16908
     642      444        2     0.00000   43.05692   15.72470   40.83342
     643      444        2     0.00000   41.68830   16.39018   40.46043
     644      444        2     0.00000   42.92961   17.28798   40.79483
     645      444        2     0.00000   37.37329   16.34686   40.18391
     646      444        2     0.00000   38.87491   20.07392   40.17748
     647      444        2     0.00000   38.71577   15.06513   42.78838
     648      444        2     0.00000   39.83089   14.73633   41.74016
     649      444        2     0.00000   38.32019   14.59654   41.34788
     650      444        2     0.00000   40.54817   20.29838   42.66620
     651      444        2     0.00000   41.07220   20.42241   41.19354
     652      444        2     0.00000   41.68944   19.35332   42.15816
     653      444        2     0.00000   16.42002    8.56130   24.65782
     654      444        2     0.00000   14.31139    6.87004   21.69965
     655      444        2     0.00000   19.14816    9.54179   22.68357
     656      444        2     0.00000   18.18081   10.61089   23.30092
     657      444        2     0.00000   18.66051    9.39413   24.16908
     658      444        2     0.00000   26.19133   13.91531   40.83342
     659      444        2     0.00000   27.45196   14.76783   40.46043
     660      444        2     0.00000   27.60883   13.24393   40.79483
     661      444        2     0.00000   29.57195   18.52640   40.18391
     662      444        2     0.00000   32.04887   15.36243   40.17748
     663      444        2     0.00000   27.79070   18.00465   42.78838
     664      444        2     0.00000   26.94839   17.20332   41.74016
     665      444        2     0.00000   27.58268   18.58152   41.34788
     666      444        2     0.00000   31.40663   13.80112   42.66620
     667      444        2     0.00000   31.25203   13.28528   41.19354
     668      444        2     0.00000   30.01755   13.28528   42.15816
     669      444        2     0.00000   21.93882   20.87655   24.65782
     670      444        2     0.00000   21.52846   23.54830   21.69965
     671      444        2     0.00000   21.42388   18.02367   22.68357
     672      444        2     0.00000   22.83342   18.32687   23.30092
     673      444        2     0.00000   21.53983   18.51982   24.16908
     674      444        2     0.00000   33.05715   29.42604   40.83342
     675      444        2     0.00000   33.16514   27.90804   40.46043
     676      444        2     0.00000   31.76697   28.53414   40.79483
     677      444        2     0.00000   35.36015   24.19279   40.18391
     678      444        2     0.00000   31.38162   23.62969   40.17748
     679      444        2     0.00000   35.79893   25.99627   42.78838
     680      444        2     0.00000   35.52612   27.12640   41.74016
     681      444        2     0.00000   36.40253   25.88798   41.34788
     682      444        2     0.00000   30.35061   24.96656   42.66620
     683      444        2     0.00000   29.98117   25.35836   41.19354
     684      444        2     0.00000   30.59841   26.42745   42.15816
     685      444        3     0.00000   36.11153   30.77471   40.02057
     686      444        3     0.00000   36.97203   30.05607   40.99740
     687      444        3     0.00000   38.15081   29.46344   40.55690
     688      444        3     0.00000   39.01473   28.90822   41.49901
     689      444        3     0.00000   38.71008   28.92004   42.83340
     690      444        3     0.00000   26.12424   22.90842   21.84242
     691      444        3     0.00000   36.64238   30.04032   42.33308
     692      444        4     0.00000   40.32196   28.27031   41.02249
     693      444        4     0.00000   25.72866   22.90842   23.30092
     694      444        3     0.00000   31.26338   20.70133   25.32019
     695      444        3     0.00000   30.21986   21.13841   24.30477
     696      444        3     0.00000   30.19599   22.42014   23.82117
     697      444        3     0.00000   29.26388   22.82179   22.91122
     698      444        3     0.00000   28.35336   21.92202   22.42183
     699      444        3     0.00000   28.37268   20.58910   22.85784
     700      444        3     0.00000   29.30935   20.17957   23.81989
     701      444        4     0.00000   29.25137   24.27285   22.44498
     702      444        4     0.00000   27.32008   19.56529   22.39611
     703      444        3     0.00000   42.69771   12.40519   40.02057
     704      444        3     0.00000   53.01236   31.70795   40.99740
     705      444        3     0.00000   51.90973   30.98341   40.55690
     706      444        3     0.00000   50.99694   30.51285   41.49901
     707      444        3     0.00000   51.15950   30.77077   42.83340
     708      444        3     0.00000   40.87893   24.98754   21.84242
     709      444        3     0.00000   53.16354   32.00131   42.33308
     710      444        4     0.00000   49.79088   29.69971   41.02249
     711      444        4     0.00000   41.07672   25.33013   23.30092
     712      444        3     0.00000   36.39797   21.64047   25.32019
     713      444        3     0.00000   37.29825   22.32564   24.30477
     714      444        3     0.00000   38.42020   21.70545   23.82117
     715      444        3     0.00000   39.23409   22.31186   22.91122
     716      444        3     0.00000   38.91012   23.55027   22.42183
     717      444        3     0.00000   37.74612   24.20000   22.85784
     718      444        3     0.00000   36.92313   23.59359   23.81989
     719      444        4     0.00000   40.49699   21.59716   22.44498
     720      444        4     0.00000   37.38578   25.62349   22.39611
     721      444        3     0.00000   23.49615   15.88615   40.02057
     722      444        3     0.00000   46.42276   16.99068   40.99740
     723      444        3     0.00000   46.34660   18.30785   40.55690
     724      444        3     0.00000   46.39548   19.33363   41.49901
     725      444        3     0.00000   46.53757   19.06390   42.83340
     726      444        3     0.00000   35.30216   11.17005   21.84242
     727      444        3     0.00000   46.60123   16.71307   42.33308
     728      444        4     0.00000   46.29431   20.78468   41.02249
     729      444        4     0.00000   35.49995   10.82746   23.30092
     730      444        3     0.00000   34.64400   16.72422   25.32019
     731      444        3     0.00000   34.78722   15.60196   24.30477
     732      444        3     0.00000   33.68915   14.94042   23.82117
     733      444        3     0.00000   33.80737   13.93236   22.91122
     734      444        3     0.00000   35.04185   13.59372   22.42183
     735      444        3     0.00000   36.18653   14.27692   22.85784
     736      444        3     0.00000   36.07286   15.29285   23.81989
     737      444        4     0.00000   32.55697   13.19601   22.44498
     738      444        4     0.00000   37.59948   13.87724   22.39611
     739      444        3     0.00000   36.87312   18.96807   29.30257
     740      444        3     0.00000   37.92573   18.58217   30.27941
     741      444        3     0.00000   39.02835   17.85763   29.83890
     742      444        3     0.00000   39.94114   17.38707   30.78101
     743      444        3     0.00000   39.77859   17.64499   32.11540
     744      444        3     0.00000   38.69188   18.42467   32.56041
     745      444        3     0.00000   37.77455   18.87554   31.61509
     746      444        4     0.00000   41.14721   16.57393   30.30449
     747      444        4     0.00000   38.49410   18.76725   34.01892
     748      444        3     0.00000   43.17286   15.07760   36.03819
     749      444        3     0.00000   42.27257   15.76276   35.02277
     750      444        3     0.00000   41.15062   15.14257   34.53917
     751      444        3     0.00000   40.33673   15.74898   33.62921
     752      444        3     0.00000   40.66069   16.98739   33.13983
     753      444        3     0.00000   41.82470   17.63712   33.57584
     754      444        3     0.00000   42.64769   17.03071   34.53788
     755      444        4     0.00000   39.07383   15.03428   33.16298
     756      444        4     0.00000   42.18504   19.06061   33.11410
     757      444        3     0.00000   33.34018   22.44902   29.30257
     758      444        3     0.00000   33.14807   23.55356   30.27941
     759      444        3     0.00000   33.22423   24.87073   29.83890
     760      444        3     0.00000   33.17536   25.89651   30.78101
     761      444        3     0.00000   33.03327   25.62678   32.11540
     762      444        3     0.00000   32.90141   24.29582   32.56041
     763      444        3     0.00000   32.96961   23.27595   31.61509
     764      444        4     0.00000   33.27652   27.34756   30.30449
     765      444        4     0.00000   32.70362   23.95324   34.01892
     766      444        3     0.00000   33.55958   29.84999   36.03819
     767      444        3     0.00000   33.41635   28.72774   35.02277
     768      444        3     0.00000   34.51442   28.06620   34.53917
     769      444        3     0.00000   34.39620   27.05814   33.62921
     770      444        3     0.00000   33.16172   26.71950   33.13983
     771      444        3     0.00000   32.01704   27.40269   33.57584
     772      444        3     0.00000   32.13071   28.41863   34.53788
     773      444        4     0.00000   35.64660   26.32179   33.16298
     774      444        4     0.00000   30.60409   27.00301   33.11410
     775      444        3     0.00000   32.09206   17.64893   29.30257
     776      444        3     0.00000   31.23156   16.93030   30.27941
     777      444        3     0.00000   30.05277   16.33767   29.83890
     778      444        3     0.00000   29.18886   15.78245   30.78101
     779      444        3     0.00000   29.49351   15.79426   32.11540
     780      444        3     0.00000   30.71208   16.34554   32.56041
     781      444        3     0.00000   31.56121   16.91455   31.61509
     782      444        4     0.00000   27.88163   15.14453   30.30449
     783      444        4     0.00000   31.10766   16.34554   34.01892
     784      444        3     0.00000   25.57295   14.13845   36.03819
     785      444        3     0.00000   26.61646   14.57554   35.02277
     786      444        3     0.00000   26.64033   15.85727   34.53917
     787      444        3     0.00000   27.57244   16.25891   33.62921
     788      444        3     0.00000   28.48296   15.35914   33.13983
     789      444        3     0.00000   28.46363   14.02622   33.57584
     790      444        3     0.00000   27.52697   13.61670   34.53788
     791      444        4     0.00000   27.58495   17.70997   33.16298
     792      444        4     0.00000   29.51624   13.00241   33.11410
     793      444        3     0.00000   31.33046   20.40928   35.00540
     794      444        3     0.00000   30.27785   20.79518   34.02856
     795      444        3     0.00000   29.17523   21.51972   34.46907
     796      444        3     0.00000   28.26243   21.99028   33.52696
     797      444        3     0.00000   28.42498   21.73236   32.19257
     798      444        3     0.00000   29.51169   20.95269   31.74756
     799      444        3     0.00000   30.42903   20.50182   32.69289
     800      444        4     0.00000   27.05637   22.80342   34.00348
     801      444        4     0.00000   29.70948   20.61010   30.28906
     802      444        3     0.00000   25.03072   24.29976   28.26979
     803      444        3     0.00000   25.93101   23.61459   29.28521
     804      444        3     0.00000   27.05295   24.23479   29.76880
     805      444        3     0.00000   27.86685   23.62838   30.67876
     806      444        3     0.00000   27.54288   22.38996   31.16815
     807      444        3     0.00000   26.37888   21.74023   30.73214
     808      444        3     0.00000   25.55589   22.34664   29.77009
     809      444        4     0.00000   29.12975   24.34307   31.14499
     810      444        4     0.00000   26.01854   20.31674   31.19387
     811      444        3     0.00000   34.86340   16.92833   35.00540
     812      444        3     0.00000   35.05550   15.82380   34.02856
     813      444        3     0.00000   34.97934   14.50662   34.46907
     814      444        3     0.00000   35.02822   13.48085   33.52696
     815      444        3     0.00000   35.17031   13.75058   32.19257
     816      444        3     0.00000   35.30217   15.08153   31.74756
     817      444        3     0.00000   35.23397   16.10140   32.69289
     818      444        4     0.00000   34.92705   12.02979   34.00348
     819      444        4     0.00000   35.49996   15.42411   30.28906
     820      444        3     0.00000   34.64400    9.52736   28.26979
     821      444        3     0.00000   34.78723   10.64961   29.28521
     822      444        3     0.00000   33.68915   11.31115   29.76880
     823      444        3     0.00000   33.80738   12.31921   30.67876
     824      444        3     0.00000   35.04186   12.65786   31.16815
     825      444        3     0.00000   36.18654   11.97466   30.73214
     826      444        3     0.00000   36.07287   10.95873   29.77009
     827      444        4     0.00000   32.55698   13.05557   31.14499
     828      444        4     0.00000   37.59949   12.37434   31.19387
     829      444        3     0.00000   36.11152   21.72842   35.00540
     830      444        3     0.00000   36.97202   22.44706   34.02856
     831      444        3     0.00000   38.15081   23.03969   34.46907
     832      444        3     0.00000   39.01472   23.59491   33.52696
     833      444        3     0.00000   38.71007   23.58309   32.19257
     834      444        3     0.00000   37.49150   23.03181   31.74756
     835      444        3     0.00000   36.64237   22.46281   32.69289
     836      444        4     0.00000   40.32195   24.23282   34.00348
     837      444        4     0.00000   37.09592   23.03181   30.28906
     838      444        3     0.00000   42.63063   25.23891   28.26979
     839      444        3     0.00000   41.58712   24.80182   29.28521
     840      444        3     0.00000   41.56325   23.52009   29.76880
     841      444        3     0.00000   40.63114   23.11844   30.67876
     842      444        3     0.00000   39.72062   24.01821   31.16815
     843      444        3     0.00000   39.73994   25.35113   30.73214
     844      444        3     0.00000   40.67660   25.76066   29.77009
     845      444        4     0.00000   40.61863   21.66739   31.14499
     846      444        4     0.00000   38.68734   26.37494   31.19387
     847      444        3     0.00000   32.09205    8.60265   24.28741
     848      444        3     0.00000   31.23155    9.32128   23.31057
     849      444        3     0.00000   30.05276    9.91391   23.75108
     850      444        3     0.00000   29.18885   10.46913   22.80897
     851      444        3     0.00000   29.49349   10.45732   21.47458
     852      444        3     0.00000   42.07934   16.46893   42.46556
     853      444        3     0.00000   31.56120    9.33703   21.97489
     854      444        4     0.00000   27.88162   11.10704   23.28549
     855      444        4     0.00000   42.47492   16.46893   41.00705
     856      444        3     0.00000   36.94020   18.67603   38.98778
     857      444        3     0.00000   37.98371   18.23894   40.00320
     858      444        3     0.00000   38.00759   16.95721   40.48680
     859      444        3     0.00000   38.93970   16.55556   41.39676
     860      444        3     0.00000   39.85022   17.45533   41.88614
     861      444        3     0.00000   39.83089   18.78826   41.45013
     862      444        3     0.00000   38.89423   19.19778   40.48809
     863      444        4     0.00000   38.95221   15.10451   41.86299
     864      444        4     0.00000   40.88350   19.81207   41.91186
     865      444        3     0.00000   25.50586   26.97216   24.28741
     866      444        3     0.00000   15.19122    7.66940   23.31057
     867      444        3     0.00000   16.29384    8.39395   23.75108
     868      444        3     0.00000   17.20663    8.86450   22.80897
     869      444        3     0.00000   17.04408    8.60658   21.47458
     870      444        3     0.00000   27.32465   14.38981   42.46556
     871      444        3     0.00000   15.04004    7.37604   21.97489
     872      444        4     0.00000   18.41270    9.67765   23.28549
     873      444        4     0.00000   27.12685   14.04723   41.00705
     874      444        3     0.00000   31.80561   17.73688   38.98778
     875      444        3     0.00000   30.90533   17.05172   40.00320
     876      444        3     0.00000   29.78338   17.67191   40.48680
     877      444        3     0.00000   28.96949   17.06550   41.39676
     878      444        3     0.00000   29.29345   15.82708   41.88614
     879      444        3     0.00000   30.45746   15.17736   41.45013
     880      444        3     0.00000   31.28045   15.78377   40.48809
     881      444        4     0.00000   27.70659   17.78020   41.86299
     882      444        4     0.00000   30.81780   13.75387   41.91186
     883      444        3     0.00000   44.70742   23.49121   24.28741
     884      444        3     0.00000   21.78082   22.38667   23.31057
     885      444        3     0.00000   21.85698   21.06950   23.75108
     886      444        3     0.00000   21.80810   20.04372   22.80897
     887      444        3     0.00000   21.66600   20.31346   21.47458
     888      444        3     0.00000   32.90142   28.20731   42.46556
     889      444        3     0.00000   21.60235   22.66428   21.97489
     890      444        4     0.00000   21.90927   18.59267   23.28549
     891      444        4     0.00000   32.70363   28.54989   41.00705
     892      444        3     0.00000   33.55958   22.65314   38.98778
     893      444        3     0.00000   33.41635   23.77539   40.00320
     894      444        3     0.00000   34.51443   24.43693   40.48680
     895      444        3     0.00000   34.39621   25.44499   41.39676
     896      444        3     0.00000   33.16173   25.78363   41.88614
     897      444        3     0.00000   32.01705   25.10044   41.45013
     898      444        3     0.00000   32.13072   24.08450   40.48809
     899      444        4     0.00000   35.64661   26.18135   41.86299
     900      444        4     0.00000   30.60410   25.50012   41.91186
     901      444        5     0.00000   36.45675   30.83830   38.80900
     902      444        5     0.00000   35.06461   31.32245   40.50095
     903      444        5     0.00000   31.28498   19.44322   25.59607
     904      444        5     0.00000   32.11820   21.63851   25.63723
     905      444        5     0.00000   42.58017   12.07442   38.80900
     906      444        5     0.00000   43.69553   13.03799   40.50095
     907      444        5     0.00000   35.29762   22.25082   25.59607
     908      444        5     0.00000   36.78218   20.43159   25.63723
     909      444        5     0.00000   23.26847   16.15332   38.80900
     910      444        5     0.00000   23.54526   14.70562   40.50095
     911      444        5     0.00000   35.72275   17.37197   25.59607
     912      444        5     0.00000   33.40497   16.99592   25.63723
     913      444        5     0.00000   36.99066   18.63730   28.09101
     914      444        5     0.00000   35.87530   19.60086   29.78295
     915      444        5     0.00000   44.27321   15.68795   36.31407
     916      444        5     0.00000   42.78865   13.86871   36.35523
     917      444        5     0.00000   33.56786   22.71620   28.09101
     918      444        5     0.00000   33.29107   21.26849   29.78295
     919      444        5     0.00000   32.48082   30.49775   36.31407
     920      444        5     0.00000   34.79861   30.12170   36.35523
     921      444        5     0.00000   31.74683   17.71252   28.09101
     922      444        5     0.00000   33.13898   18.19667   29.78295
     923      444        5     0.00000   25.55135   12.88034   36.31407
     924      444        5     0.00000   24.71813   15.07563   36.35523
     925      444        6     0.00000   22.73455   13.12580   37.82959
     926      444        6     0.00000   34.10178   19.68867   27.11160
     927      444        5     0.00000   31.21292   20.74005   36.21696
     928      444        5     0.00000   32.32827   19.77649   34.52502
     929      444        5     0.00000   23.93037   23.68941   27.99390
     930      444        5     0.00000   25.41493   25.50864   27.95275
     931      444        5     0.00000   34.63571   16.66116   36.21696
     932      444        5     0.00000   34.91250   18.10886   34.52502
     933      444        5     0.00000   35.72275    8.87960   27.99390
     934      444        5     0.00000   33.40497    9.25566   27.95275
     935      444        5     0.00000   36.45675   21.66483   36.21696
     936      444        5     0.00000   35.06460   21.18068   34.52502
     937      444        5     0.00000   42.65223   26.49701   27.99390
     938      444        5     0.00000   43.48545   24.30173   27.95275
     939      444        5     0.00000   31.74683    8.53905   25.49897
     940      444        5     0.00000   33.13897    8.05491   23.80703
     941      444        5     0.00000   36.91860   19.93413   38.71190
     942      444        5     0.00000   36.08538   17.73885   38.67074
     943      444        5     0.00000   25.62340   27.30293   25.49897
     944      444        5     0.00000   24.50805   26.33937   23.80703
     945      444        5     0.00000   32.90596   17.12653   38.71190
     946      444        5     0.00000   31.42140   18.94576   38.67074
     947      444        5     0.00000   44.93511   23.22403   25.49897
     948      444        5     0.00000   44.65832   24.67174   23.80703
     949      444        5     0.00000   32.48083   22.00538   38.71190
     950      444        5     0.00000   34.79861   22.38143   38.67074
     951      444        6     0.00000   34.10179   19.68868   37.19637
     952      444        6     0.00000   45.46903   26.25156   26.47838
     953      444        1     0.00000   24.15497   25.06314   15.80133
     954      444        1     0.00000   20.99510   25.61561   15.80133
     955      444        1     0.00000   23.05348   28.07590   15.80133
     956      444        1     0.00000   35.84117   32.17848    5.08333
     957      444        1     0.00000   33.78279   34.63878    5.08333
     958      444        1     0.00000   32.68130   31.62602    5.08333
     959      444        1     0.00000   22.73452   26.25155   18.31513
     960      444        1     0.00000   34.10176   32.81443    7.59713
     961      444        1     0.00000   32.36235   33.45038   16.35266
     962      444        1     0.00000   34.42073   30.99008   16.35266
     963      444        1     0.00000   35.52222   34.00284   16.35266
     964      444        1     0.00000   44.04856   40.56572    5.63466
     965      444        1     0.00000   47.20842   40.01326    5.63466
     966      444        1     0.00000   45.15004   37.55296    5.63466
     967      444        1     0.00000   34.10177   32.81443   13.83886
     968      444        1     0.00000   45.46900   39.37731    3.12087
     969      444        2     0.00000   38.35881   42.56360   18.21416
     970      444        2     0.00000   35.83983   43.54410   21.17233
     971      444        2     0.00000   40.57201   40.69121   20.18842
     972      444        2     0.00000   41.01420   42.06351   19.57106
     973      444        2     0.00000   40.20030   41.03970   18.70290
     974      444        2     0.00000   25.14663   36.77841    2.03856
     975      444        2     0.00000   26.51525   36.11293    2.41155
     976      444        2     0.00000   25.27395   35.21513    2.07715
     977      444        2     0.00000   30.83026   36.15625    2.68807
     978      444        2     0.00000   29.32864   32.42918    2.69450
     979      444        2     0.00000   29.48778   37.43798    0.08360
     980      444        2     0.00000   28.37266   37.76678    1.13182
     981      444        2     0.00000   29.88337   37.90657    1.52410
     982      444        2     0.00000   27.65538   32.20473    0.20579
     983      444        2     0.00000   27.13135   32.08069    1.67844
     984      444        2     0.00000   26.51411   33.14979    0.71382
     985      444        2     0.00000   51.78353   43.94181   18.21416
     986      444        2     0.00000   53.89216   45.63307   21.17233
     987      444        2     0.00000   49.05539   42.96131   20.18842
     988      444        2     0.00000   50.02274   41.89222   19.57106
     989      444        2     0.00000   49.54305   43.10898   18.70290
     990      444        2     0.00000   42.01222   38.58780    2.03856
     991      444        2     0.00000   40.75159   37.73528    2.41155
     992      444        2     0.00000   40.59473   39.25918    2.07715
     993      444        2     0.00000   38.63160   33.97671    2.68807
     994      444        2     0.00000   36.15468   37.14068    2.69450
     995      444        2     0.00000   40.41285   34.49846    0.08360
     996      444        2     0.00000   41.25516   35.29979    1.13182
     997      444        2     0.00000   40.62087   33.92158    1.52410
     998      444        2     0.00000   36.79693   38.70199    0.20579
     999      444        2     0.00000   36.95152   39.21783    1.67844
    1000      444        2     0.00000   38.18600   39.21783    0.71382
    1001      444        2     0.00000   46.26473   31.62655   18.21416
    1002      444        2     0.00000   46.67509   28.95481   21.17233
    1003      444        2     0.00000   46.77967   34.47944   20.18842
    1004      444        2     0.00000   45.37013   34.17624   19.57106
    1005      444        2     0.00000   46.66372   33.98329   18.70290
    1006      444        2     0.00000   35.14640   23.07707    2.03856
    1007      444        2     0.00000   35.03841   24.59507    2.41155
    1008      444        2     0.00000   36.43659   23.96897    2.07715
    1009      444        2     0.00000   32.84340   28.31032    2.68807
    1010      444        2     0.00000   36.82194   28.87341    2.69450
    1011      444        2     0.00000   32.40462   26.50684    0.08360
    1012      444        2     0.00000   32.67743   25.37671    1.13182
    1013      444        2     0.00000   31.80102   26.61512    1.52410
    1014      444        2     0.00000   37.85294   27.53655    0.20579
    1015      444        2     0.00000   38.22238   27.14475    1.67844
    1016      444        2     0.00000   37.60514   26.07565    0.71382
    1017      444        2     0.00000   39.15450   30.81603    7.49617
    1018      444        2     0.00000   37.04588   32.50729   10.45433
    1019      444        2     0.00000   41.88264   29.83554    9.47042
    1020      444        2     0.00000   40.91529   28.76644    8.85306
    1021      444        2     0.00000   41.39499   29.98320    7.98491
    1022      444        2     0.00000   37.55855   32.02492   12.75656
    1023      444        2     0.00000   38.81917   31.17240   13.12954
    1024      444        2     0.00000   38.97604   32.69630   12.79514
    1025      444        2     0.00000   40.93917   27.41384   13.40607
    1026      444        2     0.00000   43.41609   30.57780   13.41250
    1027      444        2     0.00000   39.15792   27.93558   10.80160
    1028      444        2     0.00000   38.31560   28.73691   11.84982
    1029      444        2     0.00000   38.94990   27.35871   12.24209
    1030      444        2     0.00000   42.77384   32.13911   10.92378
    1031      444        2     0.00000   42.61925   32.65495   12.39643
    1032      444        2     0.00000   41.38476   32.65495   11.43181
    1033      444        2     0.00000   33.30605   38.18943    7.49617
    1034      444        2     0.00000   32.89570   35.51768   10.45433
    1035      444        2     0.00000   32.79112   41.04232    9.47042
    1036      444        2     0.00000   34.20066   40.73911    8.85306
    1037      444        2     0.00000   32.90706   40.54616    7.98491
    1038      444        2     0.00000   33.05712   36.20285   12.75656
    1039      444        2     0.00000   33.16510   37.72085   13.12954
    1040      444        2     0.00000   31.76693   37.09475   12.79514
    1041      444        2     0.00000   35.36012   41.43610   13.40607
    1042      444        2     0.00000   31.38158   41.99919   13.41250
    1043      444        2     0.00000   35.79889   39.63261   10.80160
    1044      444        2     0.00000   35.52608   38.50248   11.84982
    1045      444        2     0.00000   36.40250   39.74090   12.24209
    1046      444        2     0.00000   30.35057   40.66233   10.92378
    1047      444        2     0.00000   29.98114   40.27053   12.39643
    1048      444        2     0.00000   30.59838   39.20143   11.43181
    1049      444        2     0.00000   29.84472   29.43783    7.49617
    1050      444        2     0.00000   32.36371   30.41832   10.45433
    1051      444        2     0.00000   27.63152   27.56544    9.47042
    1052      444        2     0.00000   27.18934   28.93773    8.85306
    1053      444        2     0.00000   28.00323   27.91392    7.98491
    1054      444        2     0.00000   31.68963   30.21553   12.75656
    1055      444        2     0.00000   30.32102   29.55005   13.12954
    1056      444        2     0.00000   31.56232   28.65225   12.79514
    1057      444        2     0.00000   26.00601   29.59337   13.40607
    1058      444        2     0.00000   27.50762   25.86631   13.41250
    1059      444        2     0.00000   27.34848   30.87510   10.80160
    1060      444        2     0.00000   28.46361   31.20390   11.84982
    1061      444        2     0.00000   26.95290   31.34369   12.24209
    1062      444        2     0.00000   29.18088   25.64186   10.92378
    1063      444        2     0.00000   29.70491   25.51782   12.39643
    1064      444        2     0.00000   30.32215   26.58691   11.43181
    1065      444        2     0.00000   29.04902   34.81283   13.93983
    1066      444        2     0.00000   31.15765   33.12157   10.98166
    1067      444        2     0.00000   26.32088   35.79333   11.96557
    1068      444        2     0.00000   27.28824   36.86242   12.58293
    1069      444        2     0.00000   26.80854   35.64566   13.45108
    1070      444        2     0.00000   30.64498   33.60395    8.67943
    1071      444        2     0.00000   29.38435   34.45646    8.30645
    1072      444        2     0.00000   29.22748   32.93256    8.64085
    1073      444        2     0.00000   27.26436   38.21503    8.02992
    1074      444        2     0.00000   24.78744   35.05106    8.02349
    1075      444        2     0.00000   29.04561   37.69328   10.63440
    1076      444        2     0.00000   29.88792   36.89195    9.58618
    1077      444        2     0.00000   29.25363   38.27016    9.19390
    1078      444        2     0.00000   25.42969   33.48975   10.51221
    1079      444        2     0.00000   25.58428   32.97391    9.03956
    1080      444        2     0.00000   26.81877   32.97391   10.00418
    1081      444        2     0.00000   34.89747   27.43943   13.93983
    1082      444        2     0.00000   35.30783   30.11118   10.98166
    1083      444        2     0.00000   35.41241   24.58654   11.96557
    1084      444        2     0.00000   34.00287   24.88975   12.58293
    1085      444        2     0.00000   35.29646   25.08270   13.45108
    1086      444        2     0.00000   35.14641   29.42601    8.67943
    1087      444        2     0.00000   35.03842   27.90802    8.30645
    1088      444        2     0.00000   36.43659   28.53412    8.64085
    1089      444        2     0.00000   32.84341   24.19277    8.02992
    1090      444        2     0.00000   36.82194   23.62967    8.02349
    1091      444        2     0.00000   32.40463   25.99625   10.63440
    1092      444        2     0.00000   32.67745   27.12638    9.58618
    1093      444        2     0.00000   31.80103   25.88796    9.19390
    1094      444        2     0.00000   37.85296   24.96653   10.51221
    1095      444        2     0.00000   38.22239   25.35834    9.03956
    1096      444        2     0.00000   37.60515   26.42743   10.00418
    1097      444        2     0.00000   38.35880   36.19104   13.93983
    1098      444        2     0.00000   35.83982   35.21054   10.98166
    1099      444        2     0.00000   40.57200   38.06343   11.96557
    1100      444        2     0.00000   41.01419   36.69113   12.58293
    1101      444        2     0.00000   40.20030   37.71494   13.45108
    1102      444        2     0.00000   36.51389   35.41333    8.67943
    1103      444        2     0.00000   37.88251   36.07881    8.30645
    1104      444        2     0.00000   36.64120   36.97661    8.64085
    1105      444        2     0.00000   42.19752   36.03549    8.02992
    1106      444        2     0.00000   40.69590   39.76256    8.02349
    1107      444        2     0.00000   40.85505   34.75376   10.63440
    1108      444        2     0.00000   39.73992   34.42496    9.58618
    1109      444        2     0.00000   41.25062   34.28517    9.19390
    1110      444        2     0.00000   39.02265   39.98701   10.51221
    1111      444        2     0.00000   38.49861   40.11105    9.03956
    1112      444        2     0.00000   37.88137   39.04195   10.00418
    1113      444        2     0.00000   29.84472   23.06526    3.22183
    1114      444        2     0.00000   32.36370   22.08476    0.26366
    1115      444        2     0.00000   27.63151   24.93765    1.24757
    1116      444        2     0.00000   27.18933   23.56535    1.86493
    1117      444        2     0.00000   28.00322   24.58916    2.73309
    1118      444        2     0.00000   43.05689   28.85046   19.39743
    1119      444        2     0.00000   41.68828   29.51593   19.02444
    1120      444        2     0.00000   42.92958   30.41373   19.35884
    1121      444        2     0.00000   37.37327   29.47262   18.74792
    1122      444        2     0.00000   38.87488   33.19968   18.74149
    1123      444        2     0.00000   38.71574   28.19089   21.35239
    1124      444        2     0.00000   39.83087   27.86209   20.30417
    1125      444        2     0.00000   38.32016   27.72230   19.91189
    1126      444        2     0.00000   40.54814   33.42413   21.23021
    1127      444        2     0.00000   41.07217   33.54817   19.75755
    1128      444        2     0.00000   41.68941   32.47908   20.72217
    1129      444        2     0.00000   16.42000   21.68706    3.22183
    1130      444        2     0.00000   14.31137   19.99580    0.26366
    1131      444        2     0.00000   19.14813   22.66755    1.24757
    1132      444        2     0.00000   18.18078   23.73664    1.86493
    1133      444        2     0.00000   18.66048   22.51988    2.73309
    1134      444        2     0.00000   26.19130   27.04107   19.39743
    1135      444        2     0.00000   27.45193   27.89359   19.02444
    1136      444        2     0.00000   27.60880   26.36968   19.35884
    1137      444        2     0.00000   29.57192   31.65215   18.74792
    1138      444        2     0.00000   32.04885   28.48818   18.74149
    1139      444        2     0.00000   27.79068   31.13040   21.35239
    1140      444        2     0.00000   26.94836   30.32907   20.30417
    1141      444        2     0.00000   27.58266   31.70728   19.91189
    1142      444        2     0.00000   31.40660   26.92688   21.23021
    1143      444        2     0.00000   31.25200   26.41103   19.75755
    1144      444        2     0.00000   30.01752   26.41103   20.72217
    1145      444        2     0.00000   21.93880   34.00231    3.22183
    1146      444        2     0.00000   21.52844   36.67406    0.26366
    1147      444        2     0.00000   21.42386   31.14942    1.24757
    1148      444        2     0.00000   22.83340   31.45263    1.86493
    1149      444        2     0.00000   21.53981   31.64558    2.73309
    1150      444        2     0.00000   33.05712   42.55179   19.39743
    1151      444        2     0.00000   33.16511   41.03379   19.02444
    1152      444        2     0.00000   31.76694   41.65989   19.35884
    1153      444        2     0.00000   35.36013   37.31855   18.74792
    1154      444        2     0.00000   31.38159   36.75545   18.74149
    1155      444        2     0.00000   35.79891   39.12203   21.35239
    1156      444        2     0.00000   35.52609   40.25216   20.30417
    1157      444        2     0.00000   36.40251   39.01374   19.91189
    1158      444        2     0.00000   30.35058   38.09231   21.23021
    1159      444        2     0.00000   29.98115   38.48411   19.75755
    1160      444        2     0.00000   30.59839   39.55321   20.72217
    1161      444        3     0.00000   36.11150   43.90046   18.58458
    1162      444        3     0.00000   36.97200   43.18183   19.56141
    1163      444        3     0.00000   38.15079   42.58920   19.12090
    1164      444        3     0.00000   39.01470   42.03398   20.06302
    1165      444        3     0.00000   38.71006   42.04579   21.39741
    1166      444        3     0.00000   26.12421   36.03418    0.40643
    1167      444        3     0.00000   36.64236   43.16608   20.89709
    1168      444        4     0.00000   40.32193   41.39607   19.58649
    1169      444        4     0.00000   25.72864   36.03418    1.86493
    1170      444        3     0.00000   31.26335   33.82708    3.88420
    1171      444        3     0.00000   30.21984   34.26417    2.86878
    1172      444        3     0.00000   30.19597   35.54590    2.38518
    1173      444        3     0.00000   29.26385   35.94755    1.47522
    1174      444        3     0.00000   28.35333   35.04777    0.98584
    1175      444        3     0.00000   28.37266   33.71485    1.42185
    1176      444        3     0.00000   29.30932   33.30533    2.38390
    1177      444        4     0.00000   29.25135   37.39860    1.00899
    1178      444        4     0.00000   27.32005   32.69104    0.96012
    1179      444        3     0.00000   42.69769   25.53095   18.58458
    1180      444        3     0.00000   53.01233   44.83371   19.56141
    1181      444        3     0.00000   51.90971   44.10916   19.12090
    1182      444        3     0.00000   50.99692   43.63860   20.06302
    1183      444        3     0.00000   51.15947   43.89653   21.39741
    1184      444        3     0.00000   40.87890   38.11330    0.40643
    1185      444        3     0.00000   53.16352   45.12707   20.89709
    1186      444        4     0.00000   49.79085   42.82546   19.58649
    1187      444        4     0.00000   41.07670   38.45588    1.86493
    1188      444        3     0.00000   36.39794   34.76623    3.88420
    1189      444        3     0.00000   37.29822   35.45139    2.86878
    1190      444        3     0.00000   38.42017   34.83120    2.38518
    1191      444        3     0.00000   39.23407   35.43761    1.47522
    1192      444        3     0.00000   38.91010   36.67603    0.98584
    1193      444        3     0.00000   37.74609   37.32575    1.42185
    1194      444        3     0.00000   36.92310   36.71934    2.38390
    1195      444        4     0.00000   40.49697   34.72291    1.00899
    1196      444        4     0.00000   37.38575   38.74924    0.96012
    1197      444        3     0.00000   23.49613   29.01190   18.58458
    1198      444        3     0.00000   46.42274   30.11644   19.56141
    1199      444        3     0.00000   46.34657   31.43361   19.12090
    1200      444        3     0.00000   46.39546   32.45939   20.06302
    1201      444        3     0.00000   46.53755   32.18965   21.39741
    1202      444        3     0.00000   35.30213   24.29580    0.40643
    1203      444        3     0.00000   46.60120   29.83883   20.89709
    1204      444        4     0.00000   46.29429   33.91044   19.58649
    1205      444        4     0.00000   35.49992   23.95322    1.86493
    1206      444        3     0.00000   34.64397   29.84997    3.88420
    1207      444        3     0.00000   34.78720   28.72772    2.86878
    1208      444        3     0.00000   33.68912   28.06618    2.38518
    1209      444        3     0.00000   33.80734   27.05812    1.47522
    1210      444        3     0.00000   35.04182   26.71947    0.98584
    1211      444        3     0.00000   36.18651   27.40267    1.42185
    1212      444        3     0.00000   36.07283   28.41861    2.38390
    1213      444        4     0.00000   32.55694   26.32176    1.00899
    1214      444        4     0.00000   37.59945   27.00299    0.96012
    1215      444        3     0.00000   36.87310   32.09382    7.86658
    1216      444        3     0.00000   37.92570   31.70793    8.84342
    1217      444        3     0.00000   39.02833   30.98339    8.40291
    1218      444        3     0.00000   39.94112   30.51283    9.34502
    1219      444        3     0.00000   39.77857   30.77075   10.67941
    1220      444        3     0.00000   38.69186   31.55042   11.12442
    1221      444        3     0.00000   37.77452   32.00129   10.17909
    1222      444        4     0.00000   41.14718   29.69969    8.86850
    1223      444        4     0.00000   38.49407   31.89300   12.58293
    1224      444        3     0.00000   43.17283   28.20335   14.60220
    1225      444        3     0.00000   42.27255   28.88852   13.58677
    1226      444        3     0.00000   41.15060   28.26832   13.10318
    1227      444        3     0.00000   40.33670   28.87473   12.19322
    1228      444        3     0.00000   40.66067   30.11315   11.70384
    1229      444        3     0.00000   41.82467   30.76287   12.13984
    1230      444        3     0.00000   42.64766   30.15647   13.10189
    1231      444        4     0.00000   39.07380   28.16003   11.72699
    1232      444        4     0.00000   42.18502   32.18636   11.67811
    1233      444        3     0.00000   33.34015   35.57478    7.86658
    1234      444        3     0.00000   33.14805   36.67931    8.84342
    1235      444        3     0.00000   33.22421   37.99648    8.40291
    1236      444        3     0.00000   33.17533   39.02226    9.34502
    1237      444        3     0.00000   33.03324   38.75253   10.67941
    1238      444        3     0.00000   32.90138   37.42158   11.12442
    1239      444        3     0.00000   32.96958   36.40170   10.17909
    1240      444        4     0.00000   33.27650   40.47332    8.86850
    1241      444        4     0.00000   32.70359   37.07900   12.58293
    1242      444        3     0.00000   33.55955   42.97575   14.60220
    1243      444        3     0.00000   33.41632   41.85350   13.58677
    1244      444        3     0.00000   34.51440   41.19196   13.10318
    1245      444        3     0.00000   34.39618   40.18390   12.19322
    1246      444        3     0.00000   33.16169   39.84525   11.70384
    1247      444        3     0.00000   32.01701   40.52845   12.13984
    1248      444        3     0.00000   32.13068   41.54438   13.10189
    1249      444        4     0.00000   35.64657   39.44754   11.72699
    1250      444        4     0.00000   30.60406   40.12877   11.67811
    1251      444        3     0.00000   32.09203   30.77469    7.86658
    1252      444        3     0.00000   31.23153   30.05605    8.84342
    1253      444        3     0.00000   30.05275   29.46342    8.40291
    1254      444        3     0.00000   29.18884   28.90820    9.34502
    1255      444        3     0.00000   29.49348   28.92002   10.67941
    1256      444        3     0.00000   30.71205   29.47130   11.12442
    1257      444        3     0.00000   31.56118   30.04030   10.17909
    1258      444        4     0.00000   27.88160   28.27029    8.86850
    1259      444        4     0.00000   31.10763   29.47130   12.58293
    1260      444        3     0.00000   25.57292   27.26420   14.60220
    1261      444        3     0.00000   26.61643   27.70129   13.58677
    1262      444        3     0.00000   26.64030   28.98302   13.10318
    1263      444        3     0.00000   27.57242   29.38467   12.19322
    1264      444        3     0.00000   28.48293   28.48490   11.70384
    1265      444        3     0.00000   28.46361   27.15198   12.13984
    1266      444        3     0.00000   27.52695   26.74245   13.10189
    1267      444        4     0.00000   27.58492   30.83572   11.72699
    1268      444        4     0.00000   29.51622   26.12817   11.67811
    1269      444        3     0.00000   31.33043   33.53504   13.56941
    1270      444        3     0.00000   30.27782   33.92094   12.59257
    1271      444        3     0.00000   29.17520   34.64548   13.03308
    1272      444        3     0.00000   28.26241   35.11604   12.09097
    1273      444        3     0.00000   28.42496   34.85811   10.75658
    1274      444        3     0.00000   29.51167   34.07844   10.31157
    1275      444        3     0.00000   30.42901   33.62757   11.25690
    1276      444        4     0.00000   27.05634   35.92918   12.56749
    1277      444        4     0.00000   29.70946   33.73586    8.85306
    1278      444        3     0.00000   25.03069   37.42551    6.83379
    1279      444        3     0.00000   25.93098   36.74035    7.84922
    1280      444        3     0.00000   27.05293   37.36054    8.33281
    1281      444        3     0.00000   27.86682   36.75413    9.24277
    1282      444        3     0.00000   27.54286   35.51571    9.73215
    1283      444        3     0.00000   26.37885   34.86599    9.29615
    1284      444        3     0.00000   25.55586   35.47240    8.33410
    1285      444        4     0.00000   29.12973   37.46883    9.70900
    1286      444        4     0.00000   26.01851   33.44250    9.75788
    1287      444        3     0.00000   34.86337   30.05408   13.56941
    1288      444        3     0.00000   35.05548   28.94955   12.59257
    1289      444        3     0.00000   34.97932   27.63238   13.03308
    1290      444        3     0.00000   35.02820   26.60660   12.09097
    1291      444        3     0.00000   35.17028   26.87633   10.75658
    1292      444        3     0.00000   35.30214   28.20729   10.31157
    1293      444        3     0.00000   35.23394   29.22716   11.25690
    1294      444        4     0.00000   34.92703   25.15555   12.56749
    1295      444        4     0.00000   35.49993   28.54987    8.85306
    1296      444        3     0.00000   34.64398   22.65311    6.83379
    1297      444        3     0.00000   34.78720   23.77537    7.84922
    1298      444        3     0.00000   33.68913   24.43691    8.33281
    1299      444        3     0.00000   33.80735   25.44497    9.24277
    1300      444        3     0.00000   35.04183   25.78361    9.73215
    1301      444        3     0.00000   36.18651   25.10042    9.29615
    1302      444        3     0.00000   36.07284   24.08448    8.33410
    1303      444        4     0.00000   32.55695   26.18132    9.70900
    1304      444        4     0.00000   37.59946   25.50010    9.75788
    1305      444        3     0.00000   36.11150   34.85418   13.56941
    1306      444        3     0.00000   36.97200   35.57281   12.59257
    1307      444        3     0.00000   38.15078   36.16544   13.03308
    1308      444        3     0.00000   39.01469   36.72066   12.09097
    1309      444        3     0.00000   38.71005   36.70885   10.75658
    1310      444        3     0.00000   37.49148   36.15756   10.31157
    1311      444        3     0.00000   36.64234   35.58856   11.25690
    1312      444        4     0.00000   40.32192   37.35857   12.56749
    1313      444        4     0.00000   37.09589   36.15756    8.85306
    1314      444        3     0.00000   42.63061   38.36466    6.83379
    1315      444        3     0.00000   41.58709   37.92757    7.84922
    1316      444        3     0.00000   41.56322   36.64584    8.33281
    1317      444        3     0.00000   40.63111   36.24419    9.24277
    1318      444        3     0.00000   39.72059   37.14397    9.73215
    1319      444        3     0.00000   39.73992   38.47689    9.29615
    1320      444        3     0.00000   40.67658   38.88641    8.33410
    1321      444        4     0.00000   40.61861   34.79314    9.70900
    1322      444        4     0.00000   38.68731   39.50070    9.75788
    1323      444        3     0.00000   32.09202   21.72840    2.85142
    1324      444        3     0.00000   31.23152   22.44704    1.87458
    1325      444        3     0.00000   30.05274   23.03967    2.31509
    1326      444        3     0.00000   29.18883   23.59488    1.37298
    1327      444        3     0.00000   29.49347   23.58307    0.03858
    1328      444        3     0.00000   42.07931   29.59469   21.02956
    1329      444        3     0.00000   31.56117   22.46279    0.53890
    1330      444        4     0.00000   27.88159   24.23280    1.84950
    1331      444        4     0.00000   42.47489   29.59469   19.57106
    1332      444        3     0.00000   36.94017   31.80178   17.55179
    1333      444        3     0.00000   37.98369   31.36470   18.56721
    1334      444        3     0.00000   38.00756   30.08296   19.05081
    1335      444        3     0.00000   38.93968   29.68132   19.96077
    1336      444        3     0.00000   39.85019   30.58109   20.45015
    1337      444        3     0.00000   39.83087   31.91401   20.01414
    1338      444        3     0.00000   38.89421   32.32353   19.05209
    1339      444        4     0.00000   38.95218   28.23026   20.42700
    1340      444        4     0.00000   40.88348   32.93782   20.47587
    1341      444        3     0.00000   25.50584   40.09792    2.85142
    1342      444        3     0.00000   15.19120   20.79516    1.87458
    1343      444        3     0.00000   16.29382   21.51970    2.31509
    1344      444        3     0.00000   17.20661   21.99026    1.37298
    1345      444        3     0.00000   17.04405   21.73234    0.03858
    1346      444        3     0.00000   27.32462   27.51557   21.02956
    1347      444        3     0.00000   15.04001   20.50180    0.53890
    1348      444        4     0.00000   18.41267   22.80340    1.84950
    1349      444        4     0.00000   27.12683   27.17298   19.57106
    1350      444        3     0.00000   31.80559   30.86263   17.55179
    1351      444        3     0.00000   30.90530   30.17747   18.56721
    1352      444        3     0.00000   29.78335   30.79766   19.05081
    1353      444        3     0.00000   28.96946   30.19125   19.96077
    1354      444        3     0.00000   29.29343   28.95284   20.45015
    1355      444        3     0.00000   30.45743   28.30311   20.01414
    1356      444        3     0.00000   31.28042   28.90952   19.05209
    1357      444        4     0.00000   27.70656   30.90595   20.42700
    1358      444        4     0.00000   30.81778   26.87962   20.47587
    1359      444        3     0.00000   44.70740   36.61696    2.85142
    1360      444        3     0.00000   21.78079   35.51243    1.87458
    1361      444        3     0.00000   21.85695   34.19526    2.31509
    1362      444        3     0.00000   21.80807   33.16948    1.37298
    1363      444        3     0.00000   21.66598   33.43921    0.03858
    1364      444        3     0.00000   32.90139   41.33306   21.02956
    1365      444        3     0.00000   21.60232   35.79004    0.53890
    1366      444        4     0.00000   21.90924   31.71842    1.84950
    1367      444        4     0.00000   32.70360   41.67565   19.57106
    1368      444        3     0.00000   33.55955   35.77889   17.55179
    1369      444        3     0.00000   33.41633   36.90115   18.56721
    1370      444        3     0.00000   34.51440   37.56268   19.05081
    1371      444        3     0.00000   34.39619   38.57074   19.96077
    1372      444        3     0.00000   33.16170   38.90939   20.45015
    1373      444        3     0.00000   32.01702   38.22619   20.01414
    1374      444        3     0.00000   32.13069   37.21026   19.05209
    1375      444        4     0.00000   35.64658   39.30710   20.42700
    1376      444        4     0.00000   30.60407   38.62587   20.47587
    1377      444        5     0.00000   36.45672   43.96406   17.37301
    1378      444        5     0.00000   35.06458   44.44820   19.06496
    1379      444        5     0.00000   31.28495   32.56898    4.16008
    1380      444        5     0.00000   32.11817   34.76426    4.20124
    1381      444        5     0.00000   42.58015   25.20018   17.37301
    1382      444        5     0.00000   43.69550   26.16374   19.06496
    1383      444        5     0.00000   35.29759   35.37658    4.16008
    1384      444        5     0.00000   36.78215   33.55735    4.20124
    1385      444        5     0.00000   23.26844   29.27908   17.37301
    1386      444        5     0.00000   23.54524   27.83137   19.06496
    1387      444        5     0.00000   35.72272   30.49773    4.16008
    1388      444        5     0.00000   33.40494   30.12168    4.20124
    1389      444        5     0.00000   36.99063   31.76305    6.65502
    1390      444        5     0.00000   35.87528   32.72662    8.34696
    1391      444        5     0.00000   44.27318   28.81370   14.87808
    1392      444        5     0.00000   42.78862   26.99447   14.91924
    1393      444        5     0.00000   33.56784   35.84195    6.65502
    1394      444        5     0.00000   33.29105   34.39425    8.34696
    1395      444        5     0.00000   32.48080   43.62351   14.87808
    1396      444        5     0.00000   34.79858   43.24745   14.91924
    1397      444        5     0.00000   31.74680   30.83828    6.65502
    1398      444        5     0.00000   33.13895   31.32242    8.34696
    1399      444        5     0.00000   25.55132   26.00610   14.87808
    1400      444        5     0.00000   24.71810   28.20138   14.91924
    1401      444        6     0.00000   22.73452   26.25155   16.39360
    1402      444        6     0.00000   34.10176   32.81443    5.67561
    1403      444        5     0.00000   31.21289   33.86581   14.78097
    1404      444        5     0.00000   32.32825   32.90224   13.08903
    1405      444        5     0.00000   23.93034   36.81516    6.55791
    1406      444        5     0.00000   25.41491   38.63440    6.51676
    1407      444        5     0.00000   34.63569   29.78691   14.78097
    1408      444        5     0.00000   34.91248   31.23462   13.08903
    1409      444        5     0.00000   35.72273   22.00536    6.55791
    1410      444        5     0.00000   33.40495   22.38141    6.51676
    1411      444        5     0.00000   36.45672   34.79058   14.78097
    1412      444        5     0.00000   35.06457   34.30644   13.08903
    1413      444        5     0.00000   42.65220   39.62277    6.55791
    1414      444        5     0.00000   43.48542   37.42748    6.51676
    1415      444        5     0.00000   31.74680   21.66481    4.06298
    1416      444        5     0.00000   33.13895   21.18066    2.37103
    1417      444        5     0.00000   36.91858   33.05989   17.27591
    1418      444        5     0.00000   36.08536   30.86460   17.23475
    1419      444        5     0.00000   25.62338   40.42869    4.06298
    1420      444        5     0.00000   24.50802   39.46512    2.37103
    1421      444        5     0.00000   32.90594   30.25229   17.27591
    1422      444        5     0.00000   31.42137   32.07152   17.23475
    1423      444        5     0.00000   44.93509   36.34979    4.06298
    1424      444        5     0.00000   44.65829   37.79749    2.37103
    1425      444        5     0.00000   32.48080   35.13113   17.27591
    1426      444        5     0.00000   34.79858   35.50719   17.23475
    1427      444        6     0.00000   34.10177   32.81444   15.76038
    1428      444        6     0.00000   45.46901   39.37731    5.04239
    1429      444        1     0.00000   35.52225   31.62604   37.23732
    1430      444        1     0.00000   32.36238   32.17851   37.23732
    1431      444        1     0.00000   34.42076   34.63880   37.23732
    1432      444        1     0.00000   47.20845   38.74138   26.51932
    1433      444        1     0.00000   45.15007   41.20168   26.51932
    1434      444        1     0.00000   44.04858   38.18892   26.51932
    1435      444        1     0.00000   34.10180   32.81445   39.75112
    1436      444        1     0.00000   45.46904   39.37733   29.03312
    1437      444        1     0.00000   43.72963   40.01328   37.78865
    1438      444        1     0.00000   45.78801   37.55298   37.78865
    1439      444        1     0.00000   46.88950   40.56574   37.78865
    1440      444        1     0.00000   55.41583   47.12862   27.07066
    1441      444        1     0.00000   58.57570   46.57616   27.07066
    1442      444        1     0.00000   56.51732   44.11586   27.07066
    1443      444        1     0.00000   45.46904   39.37733   35.27485
    1444      444        1     0.00000   56.83628   45.94021   24.55686
    1445      444        2     0.00000   49.72608   49.12650   39.65015
    1446      444        2     0.00000   47.20710   50.10700   42.60832
    1447      444        2     0.00000   51.93929   47.25411   41.62441
    1448      444        2     0.00000   52.38147   48.62641   41.00705
    1449      444        2     0.00000   51.56758   47.60260   40.13889
    1450      444        2     0.00000   36.51391   43.34131   23.47455
    1451      444        2     0.00000   37.88253   42.67583   23.84754
    1452      444        2     0.00000   36.64122   41.77803   23.51314
    1453      444        2     0.00000   42.19753   42.71915   24.12406
    1454      444        2     0.00000   40.69592   38.99208   24.13050
    1455      444        2     0.00000   40.85506   44.00088   21.51959
    1456      444        2     0.00000   39.73993   44.32968   22.56781
    1457      444        2     0.00000   41.25064   44.46947   22.96009
    1458      444        2     0.00000   39.02266   38.76763   21.64178
    1459      444        2     0.00000   38.49863   38.64359   23.11443
    1460      444        2     0.00000   37.88139   39.71269   22.14981
    1461      444        2     0.00000   63.15081   50.50471   39.65015
    1462      444        2     0.00000   65.25943   52.19597   42.60832
    1463      444        2     0.00000   60.42267   49.52421   41.62441
    1464      444        2     0.00000   61.39002   48.45512   41.00705
    1465      444        2     0.00000   60.91032   49.67188   40.13889
    1466      444        2     0.00000   53.37950   45.15070   23.47455
    1467      444        2     0.00000   52.11887   44.29818   23.84754
    1468      444        2     0.00000   51.96200   45.82208   23.51314
    1469      444        2     0.00000   49.99888   40.53961   24.12406
    1470      444        2     0.00000   47.52195   43.70358   24.13050
    1471      444        2     0.00000   51.78012   41.06136   21.51959
    1472      444        2     0.00000   52.62244   41.86269   22.56781
    1473      444        2     0.00000   51.98815   40.48448   22.96009
    1474      444        2     0.00000   48.16420   45.26489   21.64178
    1475      444        2     0.00000   48.31880   45.78073   23.11443
    1476      444        2     0.00000   49.55328   45.78073   22.14981
    1477      444        2     0.00000   57.63201   38.18945   39.65015
    1478      444        2     0.00000   58.04237   35.51771   42.60832
    1479      444        2     0.00000   58.14694   41.04234   41.62441
    1480      444        2     0.00000   56.73740   40.73914   41.00705
    1481      444        2     0.00000   58.03100   40.54619   40.13889
    1482      444        2     0.00000   46.51368   29.63997   23.47455
    1483      444        2     0.00000   46.40569   31.15797   23.84754
    1484      444        2     0.00000   47.80386   30.53187   23.51314
    1485      444        2     0.00000   44.21067   34.87322   24.12406
    1486      444        2     0.00000   48.18921   35.43631   24.13050
    1487      444        2     0.00000   43.77190   33.06974   21.51959
    1488      444        2     0.00000   44.04471   31.93961   22.56781
    1489      444        2     0.00000   43.16830   33.17802   22.96009
    1490      444        2     0.00000   49.22022   34.09945   21.64178
    1491      444        2     0.00000   49.58966   33.70765   23.11443
    1492      444        2     0.00000   48.97241   32.63855   22.14981
    1493      444        2     0.00000   50.52178   37.37893   28.93216
    1494      444        2     0.00000   48.41316   39.07019   31.89032
    1495      444        2     0.00000   53.24992   36.39844   30.90641
    1496      444        2     0.00000   52.28257   35.32934   30.28906
    1497      444        2     0.00000   52.76226   36.54610   29.42090
    1498      444        2     0.00000   48.92582   38.58782   34.19255
    1499      444        2     0.00000   50.18645   37.73530   34.56554
    1500      444        2     0.00000   50.34332   39.25920   34.23113
    1501      444        2     0.00000   52.30644   33.97674   34.84206
    1502      444        2     0.00000   54.78337   37.14070   34.84849
    1503      444        2     0.00000   50.52519   34.49848   32.23759
    1504      444        2     0.00000   49.68288   35.29981   33.28581
    1505      444        2     0.00000   50.31717   33.92161   33.67809
    1506      444        2     0.00000   54.14111   38.70201   32.35977
    1507      444        2     0.00000   53.98652   39.21785   33.83242
    1508      444        2     0.00000   52.75204   39.21785   32.86781
    1509      444        2     0.00000   44.67333   44.75233   28.93216
    1510      444        2     0.00000   44.26297   42.08058   31.89032
    1511      444        2     0.00000   44.15839   47.60522   30.90641
    1512      444        2     0.00000   45.56793   47.30201   30.28906
    1513      444        2     0.00000   44.27434   47.10906   29.42090
    1514      444        2     0.00000   44.42439   42.76575   34.19255
    1515      444        2     0.00000   44.53238   44.28375   34.56554
    1516      444        2     0.00000   43.13421   43.65765   34.23113
    1517      444        2     0.00000   46.72740   47.99900   34.84206
    1518      444        2     0.00000   42.74886   48.56209   34.84849
    1519      444        2     0.00000   47.16617   46.19551   32.23759
    1520      444        2     0.00000   46.89336   45.06538   33.28581
    1521      444        2     0.00000   47.76977   46.30380   33.67809
    1522      444        2     0.00000   41.71785   47.22523   32.35977
    1523      444        2     0.00000   41.34841   46.83343   33.83242
    1524      444        2     0.00000   41.96565   45.76433   32.86781
    1525      444        2     0.00000   41.21200   36.00073   28.93216
    1526      444        2     0.00000   43.73099   36.98122   31.89032
    1527      444        2     0.00000   38.99880   34.12834   30.90641
    1528      444        2     0.00000   38.55661   35.50063   30.28906
    1529      444        2     0.00000   39.37051   34.47682   29.42090
    1530      444        2     0.00000   43.05691   36.77843   34.19255
    1531      444        2     0.00000   41.68829   36.11295   34.56554
    1532      444        2     0.00000   42.92960   35.21515   34.23113
    1533      444        2     0.00000   37.37329   36.15627   34.84206
    1534      444        2     0.00000   38.87490   32.42921   34.84849
    1535      444        2     0.00000   38.71576   37.43800   32.23759
    1536      444        2     0.00000   39.83088   37.76680   33.28581
    1537      444        2     0.00000   38.32018   37.90659   33.67809
    1538      444        2     0.00000   40.54816   32.20475   32.35977
    1539      444        2     0.00000   41.07219   32.08072   33.83242
    1540      444        2     0.00000   41.68943   33.14981   32.86781
    1541      444        2     0.00000   40.41630   41.37573   35.37582
    1542      444        2     0.00000   42.52492   39.68447   32.41765
    1543      444        2     0.00000   37.68816   42.35623   33.40156
    1544      444        2     0.00000   38.65551   43.42532   34.01892
    1545      444        2     0.00000   38.17581   42.20856   34.88708
    1546      444        2     0.00000   42.01226   40.16685   30.11542
    1547      444        2     0.00000   40.75163   41.01936   29.74244
    1548      444        2     0.00000   40.59476   39.49546   30.07684
    1549      444        2     0.00000   38.63163   44.77793   29.46591
    1550      444        2     0.00000   36.15471   41.61396   29.45948
    1551      444        2     0.00000   40.41289   44.25618   32.07039
    1552      444        2     0.00000   41.25520   43.45485   31.02217
    1553      444        2     0.00000   40.62090   44.83306   30.62989
    1554      444        2     0.00000   36.79696   40.05265   31.94820
    1555      444        2     0.00000   36.95156   39.53681   30.47555
    1556      444        2     0.00000   38.18604   39.53681   31.44017
    1557      444        2     0.00000   46.26475   34.00233   35.37582
    1558      444        2     0.00000   46.67510   36.67408   32.41765
    1559      444        2     0.00000   46.77968   31.14944   33.40156
    1560      444        2     0.00000   45.37015   31.45265   34.01892
    1561      444        2     0.00000   46.66374   31.64560   34.88708
    1562      444        2     0.00000   46.51369   35.98891   30.11542
    1563      444        2     0.00000   46.40570   34.47092   29.74244
    1564      444        2     0.00000   47.80387   35.09702   30.07684
    1565      444        2     0.00000   44.21068   30.75567   29.46591
    1566      444        2     0.00000   48.18922   30.19257   29.45948
    1567      444        2     0.00000   43.77191   32.55915   32.07039
    1568      444        2     0.00000   44.04472   33.68928   31.02217
    1569      444        2     0.00000   43.16831   32.45086   30.62989
    1570      444        2     0.00000   49.22023   31.52943   31.94820
    1571      444        2     0.00000   49.58966   31.92124   30.47555
    1572      444        2     0.00000   48.97242   32.99033   31.44017
    1573      444        2     0.00000   49.72608   42.75394   35.37582
    1574      444        2     0.00000   47.20709   41.77344   32.41765
    1575      444        2     0.00000   51.93928   44.62633   33.40156
    1576      444        2     0.00000   52.38147   43.25403   34.01892
    1577      444        2     0.00000   51.56757   44.27784   34.88708
    1578      444        2     0.00000   47.88117   41.97623   30.11542
    1579      444        2     0.00000   49.24978   42.64171   29.74244
    1580      444        2     0.00000   48.00848   43.53951   30.07684
    1581      444        2     0.00000   53.56479   42.59839   29.46591
    1582      444        2     0.00000   52.06318   46.32546   29.45948
    1583      444        2     0.00000   52.22232   41.31666   32.07039
    1584      444        2     0.00000   51.10719   40.98786   31.02217
    1585      444        2     0.00000   52.61790   40.84807   30.62989
    1586      444        2     0.00000   50.38992   46.54991   31.94820
    1587      444        2     0.00000   49.86589   46.67395   30.47555
    1588      444        2     0.00000   49.24865   45.60485   31.44017
    1589      444        2     0.00000   41.21199   29.62816   24.65782
    1590      444        2     0.00000   43.73097   28.64766   21.69965
    1591      444        2     0.00000   38.99879   31.50055   22.68357
    1592      444        2     0.00000   38.55660   30.12825   23.30092
    1593      444        2     0.00000   39.37050   31.15206   24.16908
    1594      444        2     0.00000   54.42417   35.41336   40.83342
    1595      444        2     0.00000   53.05555   36.07883   40.46043
    1596      444        2     0.00000   54.29686   36.97663   40.79483
    1597      444        2     0.00000   48.74054   36.03552   40.18391
    1598      444        2     0.00000   50.24216   39.76258   40.17748
    1599      444        2     0.00000   50.08302   34.75379   42.78838
    1600      444        2     0.00000   51.19814   34.42499   41.74016
    1601      444        2     0.00000   49.68744   34.28520   41.34788
    1602      444        2     0.00000   51.91542   39.98703   42.66620
    1603      444        2     0.00000   52.43945   40.11107   41.19354
    1604      444        2     0.00000   53.05669   39.04198   42.15816
    1605      444        2     0.00000   27.78727   28.24996   24.65782
    1606      444        2     0.00000   25.67864   26.55870   21.69965
    1607      444        2     0.00000   30.51541   29.23045   22.68357
    1608      444        2     0.00000   29.54806   30.29954   23.30092
    1609      444        2     0.00000   30.02776   29.08278   24.16908
    1610      444        2     0.00000   37.55858   33.60397   40.83342
    1611      444        2     0.00000   38.81921   34.45649   40.46043
    1612      444        2     0.00000   38.97608   32.93258   40.79483
    1613      444        2     0.00000   40.93920   38.21505   40.18391
    1614      444        2     0.00000   43.41612   35.05108   40.17748
    1615      444        2     0.00000   39.15795   37.69330   42.78838
    1616      444        2     0.00000   38.31564   36.89197   41.74016
    1617      444        2     0.00000   38.94993   38.27018   41.34788
    1618      444        2     0.00000   42.77388   33.48977   42.66620
    1619      444        2     0.00000   42.61928   32.97393   41.19354
    1620      444        2     0.00000   41.38480   32.97393   42.15816
    1621      444        2     0.00000   33.30607   40.56521   24.65782
    1622      444        2     0.00000   32.89571   43.23696   21.69965
    1623      444        2     0.00000   32.79113   37.71232   22.68357
    1624      444        2     0.00000   34.20067   38.01553   23.30092
    1625      444        2     0.00000   32.90708   38.20848   24.16908
    1626      444        2     0.00000   44.42440   49.11469   40.83342
    1627      444        2     0.00000   44.53239   47.59669   40.46043
    1628      444        2     0.00000   43.13422   48.22279   40.79483
    1629      444        2     0.00000   46.72740   43.88144   40.18391
    1630      444        2     0.00000   42.74887   43.31835   40.17748
    1631      444        2     0.00000   47.16618   45.68493   42.78838
    1632      444        2     0.00000   46.89337   46.81506   41.74016
    1633      444        2     0.00000   47.76978   45.57664   41.34788
    1634      444        2     0.00000   41.71786   44.65521   42.66620
    1635      444        2     0.00000   41.34842   45.04701   41.19354
    1636      444        2     0.00000   41.96566   46.11611   42.15816
    1637      444        3     0.00000   47.47878   50.46336   40.02057
    1638      444        3     0.00000   48.33928   49.74473   40.99740
    1639      444        3     0.00000   49.51806   49.15210   40.55690
    1640      444        3     0.00000   50.38198   48.59688   41.49901
    1641      444        3     0.00000   50.07733   48.60869   42.83340
    1642      444        3     0.00000   37.49149   42.59708   21.84242
    1643      444        3     0.00000   48.00963   49.72898   42.33308
    1644      444        4     0.00000   51.68921   47.95897   41.02249
    1645      444        4     0.00000   37.09591   42.59708   23.30092
    1646      444        3     0.00000   42.63063   40.38998   25.32019
    1647      444        3     0.00000   41.58711   40.82707   24.30477
    1648      444        3     0.00000   41.56324   42.10880   23.82117
    1649      444        3     0.00000   40.63113   42.51045   22.91122
    1650      444        3     0.00000   39.72061   41.61067   22.42183
    1651      444        3     0.00000   39.73993   40.27775   22.85784
    1652      444        3     0.00000   40.67660   39.86823   23.81989
    1653      444        4     0.00000   40.61862   43.96150   22.44498
    1654      444        4     0.00000   38.68733   39.25394   22.39611
    1655      444        3     0.00000   54.06496   32.09385   40.02057
    1656      444        3     0.00000   64.37961   51.39660   40.99740
    1657      444        3     0.00000   63.27698   50.67206   40.55690
    1658      444        3     0.00000   62.36419   50.20150   41.49901
    1659      444        3     0.00000   62.52675   50.45943   42.83340
    1660      444        3     0.00000   52.24618   44.67620   21.84242
    1661      444        3     0.00000   64.53079   51.68997   42.33308
    1662      444        4     0.00000   61.15813   49.38836   41.02249
    1663      444        4     0.00000   52.44397   45.01878   23.30092
    1664      444        3     0.00000   47.76522   41.32913   25.32019
    1665      444        3     0.00000   48.66550   42.01429   24.30477
    1666      444        3     0.00000   49.78745   41.39410   23.82117
    1667      444        3     0.00000   50.60134   42.00051   22.91122
    1668      444        3     0.00000   50.27737   43.23893   22.42183
    1669      444        3     0.00000   49.11337   43.88865   22.85784
    1670      444        3     0.00000   48.29038   43.28224   23.81989
    1671      444        4     0.00000   51.86424   41.28581   22.44498
    1672      444        4     0.00000   48.75303   45.31214   22.39611
    1673      444        3     0.00000   34.86340   35.57480   40.02057
    1674      444        3     0.00000   57.79001   36.67934   40.99740
    1675      444        3     0.00000   57.71385   37.99651   40.55690
    1676      444        3     0.00000   57.76273   39.02229   41.49901
    1677      444        3     0.00000   57.90482   38.75255   42.83340
    1678      444        3     0.00000   46.66941   30.85870   21.84242
    1679      444        3     0.00000   57.96848   36.40173   42.33308
    1680      444        4     0.00000   57.66156   40.47334   41.02249
    1681      444        4     0.00000   46.86720   30.51612   23.30092
    1682      444        3     0.00000   46.01125   36.41287   25.32019
    1683      444        3     0.00000   46.15447   35.29062   24.30477
    1684      444        3     0.00000   45.05640   34.62908   23.82117
    1685      444        3     0.00000   45.17462   33.62102   22.91122
    1686      444        3     0.00000   46.40910   33.28237   22.42183
    1687      444        3     0.00000   47.55378   33.96557   22.85784
    1688      444        3     0.00000   47.44011   34.98151   23.81989
    1689      444        4     0.00000   43.92422   32.88466   22.44498
    1690      444        4     0.00000   48.96673   33.56589   22.39611
    1691      444        3     0.00000   48.24037   38.65672   29.30257
    1692      444        3     0.00000   49.29298   38.27083   30.27941
    1693      444        3     0.00000   50.39560   37.54629   29.83890
    1694      444        3     0.00000   51.30839   37.07573   30.78101
    1695      444        3     0.00000   51.14584   37.33365   32.11540
    1696      444        3     0.00000   50.05913   38.11332   32.56041
    1697      444        3     0.00000   49.14180   38.56419   31.61509
    1698      444        4     0.00000   52.51446   36.26259   30.30449
    1699      444        4     0.00000   49.86135   38.45590   34.01892
    1700      444        3     0.00000   54.54011   34.76625   36.03819
    1701      444        3     0.00000   53.63982   35.45142   35.02277
    1702      444        3     0.00000   52.51787   34.83122   34.53917
    1703      444        3     0.00000   51.70398   35.43763   33.62921
    1704      444        3     0.00000   52.02794   36.67605   33.13983
    1705      444        3     0.00000   53.19195   37.32577   33.57584
    1706      444        3     0.00000   54.01494   36.71936   34.53788
    1707      444        4     0.00000   50.44108   34.72293   33.16298
    1708      444        4     0.00000   53.55229   38.74926   33.11410
    1709      444        3     0.00000   44.70743   42.13768   29.30257
    1710      444        3     0.00000   44.51532   43.24221   30.27941
    1711      444        3     0.00000   44.59148   44.55938   29.83890
    1712      444        3     0.00000   44.54261   45.58516   30.78101
    1713      444        3     0.00000   44.40052   45.31543   32.11540
    1714      444        3     0.00000   44.26866   43.98448   32.56041
    1715      444        3     0.00000   44.33686   42.96460   31.61509
    1716      444        4     0.00000   44.64377   47.03622   30.30449
    1717      444        4     0.00000   44.07087   43.64190   34.01892
    1718      444        3     0.00000   44.92683   49.53865   36.03819
    1719      444        3     0.00000   44.78360   48.41639   35.02277
    1720      444        3     0.00000   45.88167   47.75486   34.53917
    1721      444        3     0.00000   45.76345   46.74680   33.62921
    1722      444        3     0.00000   44.52897   46.40815   33.13983
    1723      444        3     0.00000   43.38429   47.09135   33.57584
    1724      444        3     0.00000   43.49796   48.10728   34.53788
    1725      444        4     0.00000   47.01385   46.01044   33.16298
    1726      444        4     0.00000   41.97134   46.69167   33.11410
    1727      444        3     0.00000   43.45931   37.33758   29.30257
    1728      444        3     0.00000   42.59881   36.61895   30.27941
    1729      444        3     0.00000   41.42002   36.02632   29.83890
    1730      444        3     0.00000   40.55611   35.47110   30.78101
    1731      444        3     0.00000   40.86076   35.48292   32.11540
    1732      444        3     0.00000   42.07933   36.03420   32.56041
    1733      444        3     0.00000   42.92846   36.60320   31.61509
    1734      444        4     0.00000   39.24888   34.83319   30.30449
    1735      444        4     0.00000   42.47491   36.03420   34.01892
    1736      444        3     0.00000   36.94020   33.82710   36.03819
    1737      444        3     0.00000   37.98371   34.26419   35.02277
    1738      444        3     0.00000   38.00758   35.54592   34.53917
    1739      444        3     0.00000   38.93969   35.94757   33.62921
    1740      444        3     0.00000   39.85021   35.04780   33.13983
    1741      444        3     0.00000   39.83088   33.71488   33.57584
    1742      444        3     0.00000   38.89422   33.30535   34.53788
    1743      444        4     0.00000   38.95220   37.39862   33.16298
    1744      444        4     0.00000   40.88349   32.69107   33.11410
    1745      444        3     0.00000   42.69771   40.09794   35.00540
    1746      444        3     0.00000   41.64510   40.48384   34.02856
    1747      444        3     0.00000   40.54248   41.20838   34.46907
    1748      444        3     0.00000   39.62968   41.67894   33.52696
    1749      444        3     0.00000   39.79223   41.42101   32.19257
    1750      444        3     0.00000   40.87894   40.64134   31.74756
    1751      444        3     0.00000   41.79628   40.19047   32.69289
    1752      444        4     0.00000   38.42362   42.49208   34.00348
    1753      444        4     0.00000   41.07673   40.29876   30.28906
    1754      444        3     0.00000   36.39797   43.98841   28.26979
    1755      444        3     0.00000   37.29826   43.30325   29.28521
    1756      444        3     0.00000   38.42020   43.92344   29.76880
    1757      444        3     0.00000   39.23410   43.31703   30.67876
    1758      444        3     0.00000   38.91013   42.07861   31.16815
    1759      444        3     0.00000   37.74613   41.42889   30.73214
    1760      444        3     0.00000   36.92314   42.03530   29.77009
    1761      444        4     0.00000   40.49700   44.03173   31.14499
    1762      444        4     0.00000   37.38579   40.00540   31.19387
    1763      444        3     0.00000   46.23065   36.61698   35.00540
    1764      444        3     0.00000   46.42275   35.51245   34.02856
    1765      444        3     0.00000   46.34659   34.19528   34.46907
    1766      444        3     0.00000   46.39547   33.16950   33.52696
    1767      444        3     0.00000   46.53756   33.43923   32.19257
    1768      444        3     0.00000   46.66942   34.77019   31.74756
    1769      444        3     0.00000   46.60122   35.79006   32.69289
    1770      444        4     0.00000   46.29430   31.71845   34.00348
    1771      444        4     0.00000   46.86721   35.11277   30.28906
    1772      444        3     0.00000   46.01125   29.21601   28.26979
    1773      444        3     0.00000   46.15448   30.33827   29.28521
    1774      444        3     0.00000   45.05640   30.99981   29.76880
    1775      444        3     0.00000   45.17463   32.00787   30.67876
    1776      444        3     0.00000   46.40911   32.34651   31.16815
    1777      444        3     0.00000   47.55379   31.66332   30.73214
    1778      444        3     0.00000   47.44012   30.64738   29.77009
    1779      444        4     0.00000   43.92423   32.74422   31.14499
    1780      444        4     0.00000   48.96674   32.06300   31.19387
    1781      444        3     0.00000   47.47877   41.41708   35.00540
    1782      444        3     0.00000   48.33927   42.13571   34.02856
    1783      444        3     0.00000   49.51806   42.72834   34.46907
    1784      444        3     0.00000   50.38197   43.28356   33.52696
    1785      444        3     0.00000   50.07732   43.27175   32.19257
    1786      444        3     0.00000   48.85875   42.72046   31.74756
    1787      444        3     0.00000   48.00962   42.15146   32.69289
    1788      444        4     0.00000   51.68920   43.92147   34.00348
    1789      444        4     0.00000   48.46317   42.72046   30.28906
    1790      444        3     0.00000   53.99788   44.92756   28.26979
    1791      444        3     0.00000   52.95437   44.49047   29.28521
    1792      444        3     0.00000   52.93050   43.20874   29.76880
    1793      444        3     0.00000   51.99839   42.80709   30.67876
    1794      444        3     0.00000   51.08787   43.70687   31.16815
    1795      444        3     0.00000   51.10719   45.03979   30.73214
    1796      444        3     0.00000   52.04385   45.44931   29.77009
    1797      444        4     0.00000   51.98588   41.35604   31.14499
    1798      444        4     0.00000   50.05459   46.06360   31.19387
    1799      444        3     0.00000   43.45930   28.29130   24.28741
    1800      444        3     0.00000   42.59880   29.00994   23.31057
    1801      444        3     0.00000   41.42001   29.60256   23.75108
    1802      444        3     0.00000   40.55610   30.15778   22.80897
    1803      444        3     0.00000   40.86074   30.14597   21.47458
    1804      444        3     0.00000   53.44659   36.15759   42.46556
    1805      444        3     0.00000   42.92845   29.02569   21.97489
    1806      444        4     0.00000   39.24887   30.79570   23.28549
    1807      444        4     0.00000   53.84217   36.15759   41.00705
    1808      444        3     0.00000   48.30745   38.36468   38.98778
    1809      444        3     0.00000   49.35096   37.92760   40.00320
    1810      444        3     0.00000   49.37484   36.64586   40.48680
    1811      444        3     0.00000   50.30695   36.24422   41.39676
    1812      444        3     0.00000   51.21747   37.14399   41.88614
    1813      444        3     0.00000   51.19814   38.47691   41.45013
    1814      444        3     0.00000   50.26148   38.88643   40.48809
    1815      444        4     0.00000   50.31946   34.79316   41.86299
    1816      444        4     0.00000   52.25075   39.50072   41.91186
    1817      444        3     0.00000   36.87311   46.66082   24.28741
    1818      444        3     0.00000   26.55847   27.35806   23.31057
    1819      444        3     0.00000   27.66109   28.08260   23.75108
    1820      444        3     0.00000   28.57388   28.55316   22.80897
    1821      444        3     0.00000   28.41133   28.29524   21.47458
    1822      444        3     0.00000   38.69190   34.07847   42.46556
    1823      444        3     0.00000   26.40729   27.06470   21.97489
    1824      444        4     0.00000   29.77995   29.36630   23.28549
    1825      444        4     0.00000   38.49410   33.73588   41.00705
    1826      444        3     0.00000   43.17286   37.42553   38.98778
    1827      444        3     0.00000   42.27258   36.74037   40.00320
    1828      444        3     0.00000   41.15063   37.36056   40.48680
    1829      444        3     0.00000   40.33674   36.75415   41.39676
    1830      444        3     0.00000   40.66070   35.51574   41.88614
    1831      444        3     0.00000   41.82471   34.86601   41.45013
    1832      444        3     0.00000   42.64770   35.47242   40.48809
    1833      444        4     0.00000   39.07384   37.46885   41.86299
    1834      444        4     0.00000   42.18505   33.44252   41.91186
    1835      444        3     0.00000   56.07467   43.17986   24.28741
    1836      444        3     0.00000   33.14807   42.07533   23.31057
    1837      444        3     0.00000   33.22423   40.75816   23.75108
    1838      444        3     0.00000   33.17535   39.73238   22.80897
    1839      444        3     0.00000   33.03325   40.00211   21.47458
    1840      444        3     0.00000   44.26867   47.89596   42.46556
    1841      444        3     0.00000   32.96960   42.35294   21.97489
    1842      444        4     0.00000   33.27652   38.28132   23.28549
    1843      444        4     0.00000   44.07088   48.23854   41.00705
    1844      444        3     0.00000   44.92683   42.34179   38.98778
    1845      444        3     0.00000   44.78360   43.46405   40.00320
    1846      444        3     0.00000   45.88168   44.12558   40.48680
    1847      444        3     0.00000   45.76346   45.13364   41.39676
    1848      444        3     0.00000   44.52898   45.47229   41.88614
    1849      444        3     0.00000   43.38430   44.78909   41.45013
    1850      444        3     0.00000   43.49797   43.77316   40.48809
    1851      444        4     0.00000   47.01386   45.87000   41.86299
    1852      444        4     0.00000   41.97135   45.18877   41.91186
    1853      444        5     0.00000   47.82400   50.52696   38.80900
    1854      444        5     0.00000   46.43186   51.01110   40.50095
    1855      444        5     0.00000   42.65223   39.13188   25.59607
    1856      444        5     0.00000   43.48545   41.32716   25.63723
    1857      444        5     0.00000   53.94742   31.76308   38.80900
    1858      444        5     0.00000   55.06278   32.72664   40.50095
    1859      444        5     0.00000   46.66487   41.93948   25.59607
    1860      444        5     0.00000   48.14943   40.12025   25.63723
    1861      444        5     0.00000   34.63572   35.84198   38.80900
    1862      444        5     0.00000   34.91251   34.39427   40.50095
    1863      444        5     0.00000   47.09000   37.06063   25.59607
    1864      444        5     0.00000   44.77222   36.68458   25.63723
    1865      444        5     0.00000   48.35791   38.32595   28.09101
    1866      444        5     0.00000   47.24255   39.28952   29.78295
    1867      444        5     0.00000   55.64046   35.37660   36.31407
    1868      444        5     0.00000   54.15590   33.55737   36.35523
    1869      444        5     0.00000   44.93511   42.40485   28.09101
    1870      444        5     0.00000   44.65832   40.95715   29.78295
    1871      444        5     0.00000   43.84807   50.18641   36.31407
    1872      444        5     0.00000   46.16586   49.81035   36.35523
    1873      444        5     0.00000   43.11408   37.40118   28.09101
    1874      444        5     0.00000   44.50623   37.88532   29.78295
    1875      444        5     0.00000   36.91860   32.56900   36.31407
    1876      444        5     0.00000   36.08538   34.76428   36.35523
    1877      444        6     0.00000   34.10180   32.81445   37.82959
    1878      444        6     0.00000   45.46903   39.37733   27.11160
    1879      444        5     0.00000   42.58017   40.42871   36.21696
    1880      444        5     0.00000   43.69552   39.46514   34.52502
    1881      444        5     0.00000   35.29762   43.37806   27.99390
    1882      444        5     0.00000   36.78218   45.19729   27.95275
    1883      444        5     0.00000   46.00296   36.34981   36.21696
    1884      444        5     0.00000   46.27975   37.79752   34.52502
    1885      444        5     0.00000   47.09000   28.56826   27.99390
    1886      444        5     0.00000   44.77222   28.94431   27.95275
    1887      444        5     0.00000   47.82400   41.35348   36.21696
    1888      444        5     0.00000   46.43185   40.86934   34.52502
    1889      444        5     0.00000   54.01948   46.18567   27.99390
    1890      444        5     0.00000   54.85270   43.99038   27.95275
    1891      444        5     0.00000   43.11408   28.22771   25.49897
    1892      444        5     0.00000   44.50622   27.74356   23.80703
    1893      444        5     0.00000   48.28585   39.62279   38.71190
    1894      444        5     0.00000   47.45263   37.42750   38.67074
    1895      444        5     0.00000   36.99065   46.99159   25.49897
    1896      444        5     0.00000   35.87530   46.02802   23.80703
    1897      444        5     0.00000   44.27321   36.81519   38.71190
    1898      444        5     0.00000   42.78865   38.63442   38.67074
    1899      444        5     0.00000   56.30236   42.91269   25.49897
    1900      444        5     0.00000   56.02557   44.36039   23.80703
    1901      444        5     0.00000   43.84808   41.69403   38.71190
    1902      444        5     0.00000   46.16586   42.07009   38.67074
    1903      444        6     0.00000   45.46904   39.37734   37.19637
    1904      444        6     0.00000   56.83628   45.94021   26.47838
    1905      444        1     0.00000   35.52222    5.37449   15.80133
    1906      444        1     0.00000   32.36235    5.92695   15.80133
    1907      444        1     0.00000   34.42073    8.38725   15.80133
    1908      444        1     0.00000   47.20842   12.48983    5.08333
    1909      444        1     0.00000   45.15004   14.95012    5.08333
    1910      444        1     0.00000   44.04855   11.93737    5.08333
    1911      444        1     0.00000   34.10177    6.56290   18.31513
    1912      444        1     0.00000   45.46901   13.12577    7.59713
    1913      444        1     0.00000   43.72960   13.76172   16.35266
    1914      444        1     0.00000   45.78798   11.30143   16.35266
    1915      444        1     0.00000   46.88947   14.31419   16.35266
    1916      444        1     0.00000   55.41581   20.87707    5.63466
    1917      444        1     0.00000   58.57567   20.32460    5.63466
    1918      444        1     0.00000   56.51729   17.86431    5.63466
    1919      444        1     0.00000   45.46902   13.12578   13.83886
    1920      444        1     0.00000   56.83625   19.68866    3.12087
    1921      444        2     0.00000   49.72606   22.87495   18.21416
    1922      444        2     0.00000   47.20708   23.85544   21.17233
    1923      444        2     0.00000   51.93926   21.00256   20.18842
    1924      444        2     0.00000   52.38145   22.37486   19.57106
    1925      444        2     0.00000   51.56755   21.35105   18.70290
    1926      444        2     0.00000   36.51388   17.08975    2.03856
    1927      444        2     0.00000   37.88250   16.42428    2.41155
    1928      444        2     0.00000   36.64120   15.52647    2.07715
    1929      444        2     0.00000   42.19751   16.46759    2.68807
    1930      444        2     0.00000   40.69589   12.74053    2.69450
    1931      444        2     0.00000   40.85503   17.74932    0.08360
    1932      444        2     0.00000   39.73991   18.07812    1.13182
    1933      444        2     0.00000   41.25062   18.21791    1.52410
    1934      444        2     0.00000   39.02263   12.51608    0.20579
    1935      444        2     0.00000   38.49860   12.39204    1.67844
    1936      444        2     0.00000   37.88136   13.46113    0.71382
    1937      444        2     0.00000   63.15078   24.25315   18.21416
    1938      444        2     0.00000   65.25941   25.94441   21.17233
    1939      444        2     0.00000   60.42264   23.27266   20.18842
    1940      444        2     0.00000   61.38999   22.20357   19.57106
    1941      444        2     0.00000   60.91030   23.42032   18.70290
    1942      444        2     0.00000   53.37947   18.89914    2.03856
    1943      444        2     0.00000   52.11884   18.04662    2.41155
    1944      444        2     0.00000   51.96198   19.57052    2.07715
    1945      444        2     0.00000   49.99885   14.28806    2.68807
    1946      444        2     0.00000   47.52193   17.45203    2.69450
    1947      444        2     0.00000   51.78010   14.80981    0.08360
    1948      444        2     0.00000   52.62241   15.61113    1.13182
    1949      444        2     0.00000   51.98812   14.23293    1.52410
    1950      444        2     0.00000   48.16418   19.01333    0.20579
    1951      444        2     0.00000   48.31877   19.52918    1.67844
    1952      444        2     0.00000   49.55325   19.52918    0.71382
    1953      444        2     0.00000   57.63198   11.93790   18.21416
    1954      444        2     0.00000   58.04234    9.26615   21.17233
    1955      444        2     0.00000   58.14692   14.79079   20.18842
    1956      444        2     0.00000   56.73738   14.48758   19.57106
    1957      444        2     0.00000   58.03097   14.29463   18.70290
    1958      444        2     0.00000   46.51365    3.38842    2.03856
    1959      444        2     0.00000   46.40566    4.90641    2.41155
    1960      444        2     0.00000   47.80384    4.28031    2.07715
    1961      444        2     0.00000   44.21065    8.62166    2.68807
    1962      444        2     0.00000   48.18919    9.18476    2.69450
    1963      444        2     0.00000   43.77187    6.81818    0.08360
    1964      444        2     0.00000   44.04468    5.68805    1.13182
    1965      444        2     0.00000   43.16827    6.92647    1.52410
    1966      444        2     0.00000   49.22019    7.84790    0.20579
    1967      444        2     0.00000   49.58963    7.45609    1.67844
    1968      444        2     0.00000   48.97239    6.38700    0.71382
    1969      444        2     0.00000   50.52175   11.12738    7.49617
    1970      444        2     0.00000   48.41313   12.81863   10.45433
    1971      444        2     0.00000   53.24989   10.14688    9.47042
    1972      444        2     0.00000   52.28254    9.07779    8.85306
    1973      444        2     0.00000   52.76224   10.29455    7.98491
    1974      444        2     0.00000   48.92580   12.33626   12.75656
    1975      444        2     0.00000   50.18642   11.48375   13.12954
    1976      444        2     0.00000   50.34329   13.00765   12.79514
    1977      444        2     0.00000   52.30642    7.72518   13.40607
    1978      444        2     0.00000   54.78334   10.88915   13.41250
    1979      444        2     0.00000   50.52517    8.24693   10.80160
    1980      444        2     0.00000   49.68285    9.04826   11.84982
    1981      444        2     0.00000   50.31715    7.67005   12.24209
    1982      444        2     0.00000   54.14109   12.45046   10.92378
    1983      444        2     0.00000   53.98650   12.96630   12.39643
    1984      444        2     0.00000   52.75201   12.96630   11.43181
    1985      444        2     0.00000   44.67330   18.50078    7.49617
    1986      444        2     0.00000   44.26295   15.82903   10.45433
    1987      444        2     0.00000   44.15837   21.35367    9.47042
    1988      444        2     0.00000   45.56791   21.05046    8.85306
    1989      444        2     0.00000   44.27431   20.85751    7.98491
    1990      444        2     0.00000   44.42437   16.51420   12.75656
    1991      444        2     0.00000   44.53235   18.03219   13.12954
    1992      444        2     0.00000   43.13418   17.40609   12.79514
    1993      444        2     0.00000   46.72737   21.74744   13.40607
    1994      444        2     0.00000   42.74883   22.31054   13.41250
    1995      444        2     0.00000   47.16614   19.94396   10.80160
    1996      444        2     0.00000   46.89333   18.81383   11.84982
    1997      444        2     0.00000   47.76975   20.05225   12.24209
    1998      444        2     0.00000   41.71782   20.97368   10.92378
    1999      444        2     0.00000   41.34839   20.58187   12.39643
    2000      444        2     0.00000   41.96563   19.51278   11.43181
    2001      444        2     0.00000   41.21197    9.74917    7.49617
    2002      444        2     0.00000   43.73096   10.72967   10.45433
    2003      444        2     0.00000   38.99877    7.87678    9.47042
    2004      444        2     0.00000   38.55659    9.24908    8.85306
    2005      444        2     0.00000   39.37048    8.22527    7.98491
    2006      444        2     0.00000   43.05688   10.52688   12.75656
    2007      444        2     0.00000   41.68827    9.86140   13.12954
    2008      444        2     0.00000   42.92957    8.96360   12.79514
    2009      444        2     0.00000   37.37326    9.90472   13.40607
    2010      444        2     0.00000   38.87487    6.17765   13.41250
    2011      444        2     0.00000   38.71573   11.18644   10.80160
    2012      444        2     0.00000   39.83086   11.51525   11.84982
    2013      444        2     0.00000   38.32015   11.65504   12.24209
    2014      444        2     0.00000   40.54813    5.95320   10.92378
    2015      444        2     0.00000   41.07216    5.82916   12.39643
    2016      444        2     0.00000   41.68940    6.89826   11.43181
    2017      444        2     0.00000   40.41627   15.12418   13.93983
    2018      444        2     0.00000   42.52490   13.43292   10.98166
    2019      444        2     0.00000   37.68813   16.10467   11.96557
    2020      444        2     0.00000   38.65549   17.17377   12.58293
    2021      444        2     0.00000   38.17579   15.95701   13.45108
    2022      444        2     0.00000   42.01223   13.91529    8.67943
    2023      444        2     0.00000   40.75160   14.76781    8.30645
    2024      444        2     0.00000   40.59473   13.24391    8.64085
    2025      444        2     0.00000   38.63161   18.52637    8.02992
    2026      444        2     0.00000   36.15469   15.36241    8.02349
    2027      444        2     0.00000   40.41286   18.00463   10.63440
    2028      444        2     0.00000   41.25517   17.20330    9.58618
    2029      444        2     0.00000   40.62088   18.58150    9.19390
    2030      444        2     0.00000   36.79694   13.80110   10.51221
    2031      444        2     0.00000   36.95153   13.28525    9.03956
    2032      444        2     0.00000   38.18602   13.28525   10.00418
    2033      444        2     0.00000   46.26472    7.75078   13.93983
    2034      444        2     0.00000   46.67508   10.42253   10.98166
    2035      444        2     0.00000   46.77966    4.89789   11.96557
    2036      444        2     0.00000   45.37012    5.20110   12.58293
    2037      444        2     0.00000   46.66371    5.39404   13.45108
    2038      444        2     0.00000   46.51366    9.73736    8.67943
    2039      444        2     0.00000   46.40567    8.21936    8.30645
    2040      444        2     0.00000   47.80384    8.84546    8.64085
    2041      444        2     0.00000   44.21066    4.50411    8.02992
    2042      444        2     0.00000   48.18919    3.94102    8.02349
    2043      444        2     0.00000   43.77188    6.30760   10.63440
    2044      444        2     0.00000   44.04470    7.43772    9.58618
    2045      444        2     0.00000   43.16828    6.19931    9.19390
    2046      444        2     0.00000   49.22021    5.27788   10.51221
    2047      444        2     0.00000   49.58964    5.66968    9.03956
    2048      444        2     0.00000   48.97240    6.73878   10.00418
    2049      444        2     0.00000   49.72605   16.50238   13.93983
    2050      444        2     0.00000   47.20707   15.52189   10.98166
    2051      444        2     0.00000   51.93925   18.37477   11.96557
    2052      444        2     0.00000   52.38144   17.00247   12.58293
    2053      444        2     0.00000   51.56755   18.02629   13.45108
    2054      444        2     0.00000   47.88114   15.72468    8.67943
    2055      444        2     0.00000   49.24976   16.39015    8.30645
    2056      444        2     0.00000   48.00845   17.28796    8.64085
    2057      444        2     0.00000   53.56477   16.34684    8.02992
    2058      444        2     0.00000   52.06315   20.07390    8.02349
    2059      444        2     0.00000   52.22230   15.06511   10.63440
    2060      444        2     0.00000   51.10717   14.73631    9.58618
    2061      444        2     0.00000   52.61787   14.59652    9.19390
    2062      444        2     0.00000   50.38990   20.29835   10.51221
    2063      444        2     0.00000   49.86586   20.42239    9.03956
    2064      444        2     0.00000   49.24862   19.35330   10.00418
    2065      444        2     0.00000   41.21197    3.37661    3.22183
    2066      444        2     0.00000   43.73095    2.39611    0.26366
    2067      444        2     0.00000   38.99876    5.24900    1.24757
    2068      444        2     0.00000   38.55658    3.87670    1.86493
    2069      444        2     0.00000   39.37047    4.90051    2.73309
    2070      444        2     0.00000   54.42414    9.16180   19.39743
    2071      444        2     0.00000   53.05553    9.82728   19.02444
    2072      444        2     0.00000   54.29683   10.72508   19.35884
    2073      444        2     0.00000   48.74052    9.78396   18.74792
    2074      444        2     0.00000   50.24213   13.51102   18.74149
    2075      444        2     0.00000   50.08299    8.50223   21.35239
    2076      444        2     0.00000   51.19812    8.17343   20.30417
    2077      444        2     0.00000   49.68741    8.03364   19.91189
    2078      444        2     0.00000   51.91539   13.73548   21.23021
    2079      444        2     0.00000   52.43942   13.85951   19.75755
    2080      444        2     0.00000   53.05666   12.79042   20.72217
    2081      444        2     0.00000   27.78725    1.99840    3.22183
    2082      444        2     0.00000   25.67862    0.30714    0.26366
    2083      444        2     0.00000   30.51538    2.97889    1.24757
    2084      444        2     0.00000   29.54803    4.04799    1.86493
    2085      444        2     0.00000   30.02773    2.83123    2.73309
    2086      444        2     0.00000   37.55855    7.35241   19.39743
    2087      444        2     0.00000   38.81918    8.20493   19.02444
    2088      444        2     0.00000   38.97605    6.68103   19.35884
    2089      444        2     0.00000   40.93917   11.96350   18.74792
    2090      444        2     0.00000   43.41610    8.79953   18.74149
    2091      444        2     0.00000   39.15793   11.44175   21.35239
    2092      444        2     0.00000   38.31561   10.64042   20.30417
    2093      444        2     0.00000   38.94991   12.01862   19.91189
    2094      444        2     0.00000   42.77385    7.23822   21.23021
    2095      444        2     0.00000   42.61925    6.72238   19.75755
    2096      444        2     0.00000   41.38477    6.72238   20.72217
    2097      444        2     0.00000   33.30605   14.31365    3.22183
    2098      444        2     0.00000   32.89569   16.98540    0.26366
    2099      444        2     0.00000   32.79111   11.46077    1.24757
    2100      444        2     0.00000   34.20065   11.76397    1.86493
    2101      444        2     0.00000   32.90706   11.95692    2.73309
    2102      444        2     0.00000   44.42437   22.86314   19.39743
    2103      444        2     0.00000   44.53236   21.34514   19.02444
    2104      444        2     0.00000   43.13419   21.97124   19.35884
    2105      444        2     0.00000   46.72738   17.62989   18.74792
    2106      444        2     0.00000   42.74884   17.06680   18.74149
    2107      444        2     0.00000   47.16616   19.43337   21.35239
    2108      444        2     0.00000   46.89334   20.56350   20.30417
    2109      444        2     0.00000   47.76976   19.32508   19.91189
    2110      444        2     0.00000   41.71783   18.40366   21.23021
    2111      444        2     0.00000   41.34840   18.79546   19.75755
    2112      444        2     0.00000   41.96564   19.86455   20.72217
    2113      444        3     0.00000   47.47875   24.21181   18.58458
    2114      444        3     0.00000   48.33925   23.49317   19.56141
    2115      444        3     0.00000   49.51804   22.90054   19.12090
    2116      444        3     0.00000   50.38195   22.34532   20.06302
    2117      444        3     0.00000   50.07731   22.35714   21.39741
    2118      444        3     0.00000   37.49146   16.34552    0.40643
    2119      444        3     0.00000   48.00961   23.47742   20.89709
    2120      444        4     0.00000   51.68918   21.70741   19.58649
    2121      444        4     0.00000   37.09589   16.34552    1.86493
    2122      444        3     0.00000   42.63060   14.13843    3.88420
    2123      444        3     0.00000   41.58709   14.57551    2.86878
    2124      444        3     0.00000   41.56322   15.85724    2.38518
    2125      444        3     0.00000   40.63110   16.25889    1.47522
    2126      444        3     0.00000   39.72058   15.35912    0.98584
    2127      444        3     0.00000   39.73991   14.02620    1.42185
    2128      444        3     0.00000   40.67657   13.61668    2.38390
    2129      444        4     0.00000   40.61860   17.70995    1.00899
    2130      444        4     0.00000   38.68730   13.00239    0.96012
    2131      444        3     0.00000   54.06494    5.84229   18.58458
    2132      444        3     0.00000   64.37958   25.14505   19.56141
    2133      444        3     0.00000   63.27696   24.42051   19.12090
    2134      444        3     0.00000   62.36417   23.94995   20.06302
    2135      444        3     0.00000   62.52672   24.20787   21.39741
    2136      444        3     0.00000   52.24615   18.42464    0.40643
    2137      444        3     0.00000   64.53077   25.43841   20.89709
    2138      444        4     0.00000   61.15810   23.13681   19.58649
    2139      444        4     0.00000   52.44395   18.76723    1.86493
    2140      444        3     0.00000   47.76519   15.07757    3.88420
    2141      444        3     0.00000   48.66547   15.76274    2.86878
    2142      444        3     0.00000   49.78742   15.14255    2.38518
    2143      444        3     0.00000   50.60132   15.74896    1.47522
    2144      444        3     0.00000   50.27735   16.98737    0.98584
    2145      444        3     0.00000   49.11334   17.63710    1.42185
    2146      444        3     0.00000   48.29035   17.03069    2.38390
    2147      444        4     0.00000   51.86422   15.03426    1.00899
    2148      444        4     0.00000   48.75300   19.06059    0.96012
    2149      444        3     0.00000   34.86338    9.32325   18.58458
    2150      444        3     0.00000   57.78999   10.42778   19.56141
    2151      444        3     0.00000   57.71382   11.74495   19.12090
    2152      444        3     0.00000   57.76271   12.77073   20.06302
    2153      444        3     0.00000   57.90480   12.50100   21.39741
    2154      444        3     0.00000   46.66938    4.60715    0.40643
    2155      444        3     0.00000   57.96845   10.15017   20.89709
    2156      444        4     0.00000   57.66154   14.22179   19.58649
    2157      444        4     0.00000   46.86717    4.26456    1.86493
    2158      444        3     0.00000   46.01122   10.16132    3.88420
    2159      444        3     0.00000   46.15445    9.03906    2.86878
    2160      444        3     0.00000   45.05637    8.37752    2.38518
    2161      444        3     0.00000   45.17459    7.36946    1.47522
    2162      444        3     0.00000   46.40907    7.03082    0.98584
    2163      444        3     0.00000   47.55376    7.71402    1.42185
    2164      444        3     0.00000   47.44008    8.72995    2.38390
    2165      444        4     0.00000   43.92419    6.63311    1.00899
    2166      444        4     0.00000   48.96670    7.31434    0.96012
    2167      444        3     0.00000   48.24035   12.40517    7.86658
    2168      444        3     0.00000   49.29295   12.01927    8.84342
    2169      444        3     0.00000   50.39558   11.29473    8.40291
    2170      444        3     0.00000   51.30837   10.82417    9.34502
    2171      444        3     0.00000   51.14582   11.08209   10.67941
    2172      444        3     0.00000   50.05911   11.86177   11.12442
    2173      444        3     0.00000   49.14177   12.31264   10.17909
    2174      444        4     0.00000   52.51443   10.01103    8.86850
    2175      444        4     0.00000   49.86132   12.20435   12.58293
    2176      444        3     0.00000   54.54008    8.51470   14.60220
    2177      444        3     0.00000   53.63980    9.19986   13.58677
    2178      444        3     0.00000   52.51785    8.57967   13.10318
    2179      444        3     0.00000   51.70395    9.18608   12.19322
    2180      444        3     0.00000   52.02792   10.42449   11.70384
    2181      444        3     0.00000   53.19192   11.07422   12.13984
    2182      444        3     0.00000   54.01491   10.46781   13.10189
    2183      444        4     0.00000   50.44105    8.47138   11.72699
    2184      444        4     0.00000   53.55227   12.49771   11.67811
    2185      444        3     0.00000   44.70740   15.88612    7.86658
    2186      444        3     0.00000   44.51530   16.99066    8.84342
    2187      444        3     0.00000   44.59146   18.30783    8.40291
    2188      444        3     0.00000   44.54258   19.33361    9.34502
    2189      444        3     0.00000   44.40049   19.06388   10.67941
    2190      444        3     0.00000   44.26863   17.73292   11.12442
    2191      444        3     0.00000   44.33683   16.71305   10.17909
    2192      444        4     0.00000   44.64375   20.78466    8.86850
    2193      444        4     0.00000   44.07084   17.39034   12.58293
    2194      444        3     0.00000   44.92680   23.28709   14.60220
    2195      444        3     0.00000   44.78357   22.16484   13.58677
    2196      444        3     0.00000   45.88165   21.50330   13.10318
    2197      444        3     0.00000   45.76343   20.49524   12.19322
    2198      444        3     0.00000   44.52894   20.15660   11.70384
    2199      444        3     0.00000   43.38426   20.83979   12.13984
    2200      444        3     0.00000   43.49793   21.85573   13.10189
    2201      444        4     0.00000   47.01382   19.75889   11.72699
    2202      444        4     0.00000   41.97131   20.44011   11.67811
    2203      444        3     0.00000   43.45928   11.08603    7.86658
    2204      444        3     0.00000   42.59878   10.36740    8.84342
    2205      444        3     0.00000   41.42000    9.77477    8.40291
    2206      444        3     0.00000   40.55609    9.21955    9.34502
    2207      444        3     0.00000   40.86073    9.23136   10.67941
    2208      444        3     0.00000   42.07930    9.78264   11.12442
    2209      444        3     0.00000   42.92843   10.35165   10.17909
    2210      444        4     0.00000   39.24885    8.58163    8.86850
    2211      444        4     0.00000   42.47488    9.78264   12.58293
    2212      444        3     0.00000   36.94017    7.57555   14.60220
    2213      444        3     0.00000   37.98368    8.01264   13.58677
    2214      444        3     0.00000   38.00755    9.29437   13.10318
    2215      444        3     0.00000   38.93967    9.69601   12.19322
    2216      444        3     0.00000   39.85018    8.79624   11.70384
    2217      444        3     0.00000   39.83086    7.46332   12.13984
    2218      444        3     0.00000   38.89420    7.05380   13.10189
    2219      444        4     0.00000   38.95217   11.14707   11.72699
    2220      444        4     0.00000   40.88347    6.43951   11.67811
    2221      444        3     0.00000   42.69768   13.84638   13.56941
    2222      444        3     0.00000   41.64507   14.23228   12.59257
    2223      444        3     0.00000   40.54245   14.95682   13.03308
    2224      444        3     0.00000   39.62966   15.42738   12.09097
    2225      444        3     0.00000   39.79221   15.16946   10.75658
    2226      444        3     0.00000   40.87892   14.38979   10.31157
    2227      444        3     0.00000   41.79626   13.93892   11.25690
    2228      444        4     0.00000   38.42359   16.24052   12.56749
    2229      444        4     0.00000   41.07671   14.04720    8.85306
    2230      444        3     0.00000   36.39794   17.73686    6.83379
    2231      444        3     0.00000   37.29823   17.05169    7.84922
    2232      444        3     0.00000   38.42018   17.67189    8.33281
    2233      444        3     0.00000   39.23407   17.06548    9.24277
    2234      444        3     0.00000   38.91011   15.82706    9.73215
    2235      444        3     0.00000   37.74610   15.17733    9.29615
    2236      444        3     0.00000   36.92311   15.78374    8.33410
    2237      444        4     0.00000   40.49698   17.78017    9.70900
    2238      444        4     0.00000   37.38576   13.75384    9.75788
    2239      444        3     0.00000   46.23062   10.36543   13.56941
    2240      444        3     0.00000   46.42273    9.26090   12.59257
    2241      444        3     0.00000   46.34657    7.94372   13.03308
    2242      444        3     0.00000   46.39545    6.91795   12.09097
    2243      444        3     0.00000   46.53753    7.18768   10.75658
    2244      444        3     0.00000   46.66939    8.51863   10.31157
    2245      444        3     0.00000   46.60119    9.53850   11.25690
    2246      444        4     0.00000   46.29428    5.46689   12.56749
    2247      444        4     0.00000   46.86718    8.86121    8.85306
    2248      444        3     0.00000   46.01123    2.96446    6.83379
    2249      444        3     0.00000   46.15445    4.08671    7.84922
    2250      444        3     0.00000   45.05638    4.74825    8.33281
    2251      444        3     0.00000   45.17460    5.75631    9.24277
    2252      444        3     0.00000   46.40908    6.09496    9.73215
    2253      444        3     0.00000   47.55376    5.41176    9.29615
    2254      444        3     0.00000   47.44009    4.39583    8.33410
    2255      444        4     0.00000   43.92420    6.49267    9.70900
    2256      444        4     0.00000   48.96671    5.81144    9.75788
    2257      444        3     0.00000   47.47875   15.16552   13.56941
    2258      444        3     0.00000   48.33925   15.88416   12.59257
    2259      444        3     0.00000   49.51803   16.47679   13.03308
    2260      444        3     0.00000   50.38194   17.03201   12.09097
    2261      444        3     0.00000   50.07730   17.02019   10.75658
    2262      444        3     0.00000   48.85873   16.46891   10.31157
    2263      444        3     0.00000   48.00959   15.89991   11.25690
    2264      444        4     0.00000   51.68917   17.66992   12.56749
    2265      444        4     0.00000   48.46314   16.46891    8.85306
    2266      444        3     0.00000   53.99786   18.67601    6.83379
    2267      444        3     0.00000   52.95434   18.23892    7.84922
    2268      444        3     0.00000   52.93047   16.95719    8.33281
    2269      444        3     0.00000   51.99836   16.55554    9.24277
    2270      444        3     0.00000   51.08784   17.45531    9.73215
    2271      444        3     0.00000   51.10717   18.78823    9.29615
    2272      444        3     0.00000   52.04383   19.19776    8.33410
    2273      444        4     0.00000   51.98586   15.10449    9.70900
    2274      444        4     0.00000   50.05456   19.81204    9.75788
    2275      444        3     0.00000   43.45927    2.03975    2.85142
    2276      444        3     0.00000   42.59877    2.75838    1.87458
    2277      444        3     0.00000   41.41999    3.35101    2.31509
    2278      444        3     0.00000   40.55608    3.90623    1.37298
    2279      444        3     0.00000   40.86072    3.89442    0.03858
    2280      444        3     0.00000   53.44656    9.90603   21.02956
    2281      444        3     0.00000   42.92842    2.77413    0.53890
    2282      444        4     0.00000   39.24884    4.54414    1.84950
    2283      444        4     0.00000   53.84214    9.90603   19.57106
    2284      444        3     0.00000   48.30742   12.11313   17.55179
    2285      444        3     0.00000   49.35094   11.67604   18.56721
    2286      444        3     0.00000   49.37481   10.39431   19.05081
    2287      444        3     0.00000   50.30693    9.99266   19.96077
    2288      444        3     0.00000   51.21744   10.89243   20.45015
    2289      444        3     0.00000   51.19812   12.22536   20.01414
    2290      444        3     0.00000   50.26146   12.63488   19.05209
    2291      444        4     0.00000   50.31943    8.54161   20.42700
    2292      444        4     0.00000   52.25073   13.24917   20.47587
    2293      444        3     0.00000   36.87309   20.40926    2.85142
    2294      444        3     0.00000   26.55845    1.10650    1.87458
    2295      444        3     0.00000   27.66107    1.83105    2.31509
    2296      444        3     0.00000   28.57386    2.30160    1.37298
    2297      444        3     0.00000   28.41130    2.04368    0.03858
    2298      444        3     0.00000   38.69187    7.82691   21.02956
    2299      444        3     0.00000   26.40726    0.81314    0.53890
    2300      444        4     0.00000   29.77992    3.11475    1.84950
    2301      444        4     0.00000   38.49408    7.48433   19.57106
    2302      444        3     0.00000   43.17284   11.17398   17.55179
    2303      444        3     0.00000   42.27255   10.48882   18.56721
    2304      444        3     0.00000   41.15060   11.10901   19.05081
    2305      444        3     0.00000   40.33671   10.50260   19.96077
    2306      444        3     0.00000   40.66068    9.26418   20.45015
    2307      444        3     0.00000   41.82468    8.61446   20.01414
    2308      444        3     0.00000   42.64767    9.22087   19.05209
    2309      444        4     0.00000   39.07381   11.21730   20.42700
    2310      444        4     0.00000   42.18503    7.19097   20.47587
    2311      444        3     0.00000   56.07465   16.92831    2.85142
    2312      444        3     0.00000   33.14804   15.82377    1.87458
    2313      444        3     0.00000   33.22420   14.50660    2.31509
    2314      444        3     0.00000   33.17532   13.48082    1.37298
    2315      444        3     0.00000   33.03323   13.75056    0.03858
    2316      444        3     0.00000   44.26864   21.64441   21.02956
    2317      444        3     0.00000   32.96957   16.10138    0.53890
    2318      444        4     0.00000   33.27649   12.02977    1.84950
    2319      444        4     0.00000   44.07085   21.98699   19.57106
    2320      444        3     0.00000   44.92680   16.09024   17.55179
    2321      444        3     0.00000   44.78358   17.21249   18.56721
    2322      444        3     0.00000   45.88165   17.87403   19.05081
    2323      444        3     0.00000   45.76344   18.88209   19.96077
    2324      444        3     0.00000   44.52895   19.22074   20.45015
    2325      444        3     0.00000   43.38427   18.53754   20.01414
    2326      444        3     0.00000   43.49794   17.52160   19.05209
    2327      444        4     0.00000   47.01383   19.61845   20.42700
    2328      444        4     0.00000   41.97132   18.93722   20.47587
    2329      444        5     0.00000   47.82397   24.27540   17.37301
    2330      444        5     0.00000   46.43183   24.75955   19.06496
    2331      444        5     0.00000   42.65220   12.88032    4.16008
    2332      444        5     0.00000   43.48542   15.07561    4.20124
    2333      444        5     0.00000   53.94740    5.51152   17.37301
    2334      444        5     0.00000   55.06275    6.47509   19.06496
    2335      444        5     0.00000   46.66484   15.68792    4.16008
    2336      444        5     0.00000   48.14940   13.86869    4.20124
    2337      444        5     0.00000   34.63569    9.59042   17.37301
    2338      444        5     0.00000   34.91249    8.14272   19.06496
    2339      444        5     0.00000   47.08997   10.80907    4.16008
    2340      444        5     0.00000   44.77219   10.43302    4.20124
    2341      444        5     0.00000   48.35788   12.07440    6.65502
    2342      444        5     0.00000   47.24253   13.03796    8.34696
    2343      444        5     0.00000   55.64043    9.12505   14.87808
    2344      444        5     0.00000   54.15587    7.30581   14.91924
    2345      444        5     0.00000   44.93509   16.15330    6.65502
    2346      444        5     0.00000   44.65830   14.70559    8.34696
    2347      444        5     0.00000   43.84805   23.93485   14.87808
    2348      444        5     0.00000   46.16583   23.55880   14.91924
    2349      444        5     0.00000   43.11405   11.14962    6.65502
    2350      444        5     0.00000   44.50620   11.63377    8.34696
    2351      444        5     0.00000   36.91857    6.31744   14.87808
    2352      444        5     0.00000   36.08535    8.51273   14.91924
    2353      444        6     0.00000   34.10177    6.56290   16.39360
    2354      444        6     0.00000   45.46901   13.12577    5.67561
    2355      444        5     0.00000   42.58014   14.17715   14.78097
    2356      444        5     0.00000   43.69550   13.21359   13.08903
    2357      444        5     0.00000   35.29759   17.12651    6.55791
    2358      444        5     0.00000   36.78216   18.94574    6.51676
    2359      444        5     0.00000   46.00294   10.09826   14.78097
    2360      444        5     0.00000   46.27973   11.54596   13.08903
    2361      444        5     0.00000   47.08998    2.31670    6.55791
    2362      444        5     0.00000   44.77220    2.69276    6.51676
    2363      444        5     0.00000   47.82397   15.10193   14.78097
    2364      444        5     0.00000   46.43182   14.61779   13.08903
    2365      444        5     0.00000   54.01945   19.93411    6.55791
    2366      444        5     0.00000   54.85267   17.73883    6.51676
    2367      444        5     0.00000   43.11405    1.97615    4.06298
    2368      444        5     0.00000   44.50620    1.49201    2.37103
    2369      444        5     0.00000   48.28583   13.37123   17.27591
    2370      444        5     0.00000   47.45261   11.17595   17.23475
    2371      444        5     0.00000   36.99063   20.74003    4.06298
    2372      444        5     0.00000   35.87527   19.77647    2.37103
    2373      444        5     0.00000   44.27319   10.56363   17.27591
    2374      444        5     0.00000   42.78862   12.38286   17.23475
    2375      444        5     0.00000   56.30234   16.66113    4.06298
    2376      444        5     0.00000   56.02554   18.10884    2.37103
    2377      444        5     0.00000   43.84805   15.44248   17.27591
    2378      444        5     0.00000   46.16583   15.81853   17.23475
    2379      444        6     0.00000   45.46902   13.12578   15.76038
    2380      444        6     0.00000   56.83626   19.68866    5.04239
    2381      444        1     0.00000   46.88950   11.93739   37.23732
    2382      444        1     0.00000   43.72963   12.48985   37.23732
    2383      444        1     0.00000   45.78801   14.95015   37.23732
    2384      444        1     0.00000   58.57570   19.05273   26.51932
    2385      444        1     0.00000   56.51732   21.51302   26.51932
    2386      444        1     0.00000   55.41583   18.50027   26.51932
    2387      444        1     0.00000   45.46905   13.12580   39.75112
    2388      444        1     0.00000   56.83629   19.68867   29.03312
    2389      444        1     0.00000   55.09688   20.32462   37.78865
    2390      444        1     0.00000   57.15526   17.86433   37.78865
    2391      444        1     0.00000   58.25675   20.87709   37.78865
    2392      444        1     0.00000   66.78308   27.43997   27.07066
    2393      444        1     0.00000   69.94295   26.88750   27.07066
    2394      444        1     0.00000   67.88457   24.42721   27.07066
    2395      444        1     0.00000   56.83629   19.68868   35.27485
    2396      444        1     0.00000   68.20353   26.25156   24.55686
    2397      444        2     0.00000   61.09333   29.43785   39.65015
    2398      444        2     0.00000   58.57435   30.41834   42.60832
    2399      444        2     0.00000   63.30654   27.56546   41.62441
    2400      444        2     0.00000   63.74872   28.93776   41.00705
    2401      444        2     0.00000   62.93483   27.91395   40.13889
    2402      444        2     0.00000   47.88116   23.65265   23.47455
    2403      444        2     0.00000   49.24978   22.98718   23.84754
    2404      444        2     0.00000   48.00847   22.08937   23.51314
    2405      444        2     0.00000   53.56478   23.03049   24.12406
    2406      444        2     0.00000   52.06317   19.30343   24.13050
    2407      444        2     0.00000   52.22231   24.31222   21.51959
    2408      444        2     0.00000   51.10718   24.64102   22.56781
    2409      444        2     0.00000   52.61789   24.78081   22.96009
    2410      444        2     0.00000   50.38991   19.07898   21.64178
    2411      444        2     0.00000   49.86588   18.95494   23.11443
    2412      444        2     0.00000   49.24864   20.02403   22.14981
    2413      444        2     0.00000   74.51806   30.81605   39.65015
    2414      444        2     0.00000   76.62668   32.50731   42.60832
    2415      444        2     0.00000   71.78992   29.83556   41.62441
    2416      444        2     0.00000   72.75727   28.76647   41.00705
    2417      444        2     0.00000   72.27757   29.98322   40.13889
    2418      444        2     0.00000   64.74675   25.46204   23.47455
    2419      444        2     0.00000   63.48612   24.60952   23.84754
    2420      444        2     0.00000   63.32925   26.13342   23.51314
    2421      444        2     0.00000   61.36613   20.85096   24.12406
    2422      444        2     0.00000   58.88920   24.01493   24.13050
    2423      444        2     0.00000   63.14737   21.37271   21.51959
    2424      444        2     0.00000   63.98969   22.17403   22.56781
    2425      444        2     0.00000   63.35540   20.79583   22.96009
    2426      444        2     0.00000   59.53145   25.57623   21.64178
    2427      444        2     0.00000   59.68605   26.09208   23.11443
    2428      444        2     0.00000   60.92053   26.09208   22.14981
    2429      444        2     0.00000   68.99926   18.50080   39.65015
    2430      444        2     0.00000   69.40962   15.82905   42.60832
    2431      444        2     0.00000   69.51419   21.35369   41.62441
    2432      444        2     0.00000   68.10465   21.05048   41.00705
    2433      444        2     0.00000   69.39825   20.85753   40.13889
    2434      444        2     0.00000   57.88093    9.95132   23.47455
    2435      444        2     0.00000   57.77294   11.46931   23.84754
    2436      444        2     0.00000   59.17111   10.84321   23.51314
    2437      444        2     0.00000   55.57792   15.18456   24.12406
    2438      444        2     0.00000   59.55646   15.74766   24.13050
    2439      444        2     0.00000   55.13915   13.38108   21.51959
    2440      444        2     0.00000   55.41196   12.25095   22.56781
    2441      444        2     0.00000   54.53555   13.48937   22.96009
    2442      444        2     0.00000   60.58747   14.41080   21.64178
    2443      444        2     0.00000   60.95691   14.01899   23.11443
    2444      444        2     0.00000   60.33966   12.94990   22.14981
    2445      444        2     0.00000   61.88903   17.69028   28.93216
    2446      444        2     0.00000   59.78041   19.38153   31.89032
    2447      444        2     0.00000   64.61717   16.70978   30.90641
    2448      444        2     0.00000   63.64982   15.64069   30.28906
    2449      444        2     0.00000   64.12951   16.85745   29.42090
    2450      444        2     0.00000   60.29307   18.89916   34.19255
    2451      444        2     0.00000   61.55370   18.04664   34.56554
    2452      444        2     0.00000   61.71057   19.57055   34.23113
    2453      444        2     0.00000   63.67369   14.28808   34.84206
    2454      444        2     0.00000   66.15062   17.45205   34.84849
    2455      444        2     0.00000   61.89244   14.80983   32.23759
    2456      444        2     0.00000   61.05013   15.61116   33.28581
    2457      444        2     0.00000   61.68442   14.23295   33.67809
    2458      444        2     0.00000   65.50836   19.01336   32.35977
    2459      444        2     0.00000   65.35377   19.52920   33.83242
    2460      444        2     0.00000   64.11929   19.52920   32.86781
    2461      444        2     0.00000   56.04058   25.06368   28.93216
    2462      444        2     0.00000   55.63022   22.39193   31.89032
    2463      444        2     0.00000   55.52564   27.91656   30.90641
    2464      444        2     0.00000   56.93518   27.61336   30.28906
    2465      444        2     0.00000   55.64159   27.42041   29.42090
    2466      444        2     0.00000   55.79164   23.07710   34.19255
    2467      444        2     0.00000   55.89963   24.59509   34.56554
    2468      444        2     0.00000   54.50146   23.96899   34.23113
    2469      444        2     0.00000   58.09465   28.31034   34.84206
    2470      444        2     0.00000   54.11611   28.87344   34.84849
    2471      444        2     0.00000   58.53342   26.50686   32.23759
    2472      444        2     0.00000   58.26061   25.37673   33.28581
    2473      444        2     0.00000   59.13702   26.61515   33.67809
    2474      444        2     0.00000   53.08510   27.53657   32.35977
    2475      444        2     0.00000   52.71566   27.14477   33.83242
    2476      444        2     0.00000   53.33290   26.07568   32.86781
    2477      444        2     0.00000   52.57925   16.31207   28.93216
    2478      444        2     0.00000   55.09824   17.29257   31.89032
    2479      444        2     0.00000   50.36605   14.43968   30.90641
    2480      444        2     0.00000   49.92386   15.81198   30.28906
    2481      444        2     0.00000   50.73776   14.78817   29.42090
    2482      444        2     0.00000   54.42416   17.08978   34.19255
    2483      444        2     0.00000   53.05554   16.42430   34.56554
    2484      444        2     0.00000   54.29685   15.52650   34.23113
    2485      444        2     0.00000   48.74054   16.46761   34.84206
    2486      444        2     0.00000   50.24215   12.74055   34.84849
    2487      444        2     0.00000   50.08301   17.74934   32.23759
    2488      444        2     0.00000   51.19813   18.07815   33.28581
    2489      444        2     0.00000   49.68743   18.21794   33.67809
    2490      444        2     0.00000   51.91541   12.51610   32.35977
    2491      444        2     0.00000   52.43944   12.39206   33.83242
    2492      444        2     0.00000   53.05668   13.46116   32.86781
    2493      444        2     0.00000   51.78355   21.68708   35.37582
    2494      444        2     0.00000   53.89217   19.99582   32.41765
    2495      444        2     0.00000   49.05541   22.66757   33.40156
    2496      444        2     0.00000   50.02276   23.73667   34.01892
    2497      444        2     0.00000   49.54306   22.51991   34.88708
    2498      444        2     0.00000   53.37951   20.47819   30.11542
    2499      444        2     0.00000   52.11888   21.33071   29.74244
    2500      444        2     0.00000   51.96201   19.80681   30.07684
    2501      444        2     0.00000   49.99888   25.08927   29.46591
    2502      444        2     0.00000   47.52196   21.92531   29.45948
    2503      444        2     0.00000   51.78014   24.56753   32.07039
    2504      444        2     0.00000   52.62245   23.76620   31.02217
    2505      444        2     0.00000   51.98815   25.14440   30.62989
    2506      444        2     0.00000   48.16421   20.36400   31.94820
    2507      444        2     0.00000   48.31881   19.84815   30.47555
    2508      444        2     0.00000   49.55329   19.84815   31.44017
    2509      444        2     0.00000   57.63200   14.31368   35.37582
    2510      444        2     0.00000   58.04235   16.98542   32.41765
    2511      444        2     0.00000   58.14693   11.46079   33.40156
    2512      444        2     0.00000   56.73740   11.76399   34.01892
    2513      444        2     0.00000   58.03099   11.95694   34.88708
    2514      444        2     0.00000   57.88094   16.30026   30.11542
    2515      444        2     0.00000   57.77295   14.78226   29.74244
    2516      444        2     0.00000   59.17112   15.40836   30.07684
    2517      444        2     0.00000   55.57793   11.06701   29.46591
    2518      444        2     0.00000   59.55647   10.50392   29.45948
    2519      444        2     0.00000   55.13916   12.87050   32.07039
    2520      444        2     0.00000   55.41197   14.00062   31.02217
    2521      444        2     0.00000   54.53556   12.76221   30.62989
    2522      444        2     0.00000   60.58748   11.84078   31.94820
    2523      444        2     0.00000   60.95691   12.23258   30.47555
    2524      444        2     0.00000   60.33967   13.30168   31.44017
    2525      444        2     0.00000   61.09333   23.06528   35.37582
    2526      444        2     0.00000   58.57434   22.08479   32.41765
    2527      444        2     0.00000   63.30653   24.93767   33.40156
    2528      444        2     0.00000   63.74872   23.56537   34.01892
    2529      444        2     0.00000   62.93482   24.58918   34.88708
    2530      444        2     0.00000   59.24842   22.28758   30.11542
    2531      444        2     0.00000   60.61703   22.95305   29.74244
    2532      444        2     0.00000   59.37573   23.85086   30.07684
    2533      444        2     0.00000   64.93204   22.90974   29.46591
    2534      444        2     0.00000   63.43043   26.63680   29.45948
    2535      444        2     0.00000   63.58957   21.62801   32.07039
    2536      444        2     0.00000   62.47444   21.29921   31.02217
    2537      444        2     0.00000   63.98515   21.15942   30.62989
    2538      444        2     0.00000   61.75717   26.86125   31.94820
    2539      444        2     0.00000   61.23314   26.98529   30.47555
    2540      444        2     0.00000   60.61590   25.91620   31.44017
    2541      444        2     0.00000   52.57924    9.93951   24.65782
    2542      444        2     0.00000   55.09822    8.95901   21.69965
    2543      444        2     0.00000   50.36604   11.81190   22.68357
    2544      444        2     0.00000   49.92385   10.43960   23.30092
    2545      444        2     0.00000   50.73775   11.46341   24.16908
    2546      444        2     0.00000   65.79142   15.72470   40.83342
    2547      444        2     0.00000   64.42280   16.39018   40.46043
    2548      444        2     0.00000   65.66411   17.28798   40.79483
    2549      444        2     0.00000   60.10779   16.34686   40.18391
    2550      444        2     0.00000   61.60941   20.07392   40.17748
    2551      444        2     0.00000   61.45027   15.06513   42.78838
    2552      444        2     0.00000   62.56539   14.73633   41.74016
    2553      444        2     0.00000   61.05469   14.59654   41.34788
    2554      444        2     0.00000   63.28267   20.29838   42.66620
    2555      444        2     0.00000   63.80670   20.42241   41.19354
    2556      444        2     0.00000   64.42394   19.35332   42.15816
    2557      444        2     0.00000   39.15452    8.56130   24.65782
    2558      444        2     0.00000   37.04589    6.87004   21.69965
    2559      444        2     0.00000   41.88266    9.54179   22.68357
    2560      444        2     0.00000   40.91531   10.61089   23.30092
    2561      444        2     0.00000   41.39501    9.39413   24.16908
    2562      444        2     0.00000   48.92583   13.91531   40.83342
    2563      444        2     0.00000   50.18646   14.76783   40.46043
    2564      444        2     0.00000   50.34333   13.24393   40.79483
    2565      444        2     0.00000   52.30645   18.52640   40.18391
    2566      444        2     0.00000   54.78337   15.36243   40.17748
    2567      444        2     0.00000   50.52520   18.00465   42.78838
    2568      444        2     0.00000   49.68289   17.20332   41.74016
    2569      444        2     0.00000   50.31718   18.58152   41.34788
    2570      444        2     0.00000   54.14113   13.80112   42.66620
    2571      444        2     0.00000   53.98653   13.28528   41.19354
    2572      444        2     0.00000   52.75205   13.28528   42.15816
    2573      444        2     0.00000   44.67332   20.87655   24.65782
    2574      444        2     0.00000   44.26296   23.54830   21.69965
    2575      444        2     0.00000   44.15838   18.02367   22.68357
    2576      444        2     0.00000   45.56792   18.32687   23.30092
    2577      444        2     0.00000   44.27433   18.51982   24.16908
    2578      444        2     0.00000   55.79165   29.42604   40.83342
    2579      444        2     0.00000   55.89964   27.90804   40.46043
    2580      444        2     0.00000   54.50147   28.53414   40.79483
    2581      444        2     0.00000   58.09465   24.19279   40.18391
    2582      444        2     0.00000   54.11612   23.62969   40.17748
    2583      444        2     0.00000   58.53343   25.99627   42.78838
    2584      444        2     0.00000   58.26062   27.12640   41.74016
    2585      444        2     0.00000   59.13703   25.88798   41.34788
    2586      444        2     0.00000   53.08511   24.96656   42.66620
    2587      444        2     0.00000   52.71567   25.35836   41.19354
    2588      444        2     0.00000   53.33291   26.42745   42.15816
    2589      444        3     0.00000   58.84603   30.77471   40.02057
    2590      444        3     0.00000   59.70653   30.05607   40.99740
    2591      444        3     0.00000   60.88531   29.46344   40.55690
    2592      444        3     0.00000   61.74923   28.90822   41.49901
    2593      444        3     0.00000   61.44458   28.92004   42.83340
    2594      444        3     0.00000   48.85874   22.90842   21.84242
    2595      444        3     0.00000   59.37688   30.04032   42.33308
    2596      444        4     0.00000   63.05646   28.27031   41.02249
    2597      444        4     0.00000   48.46316   22.90842   23.30092
    2598      444        3     0.00000   53.99788   20.70133   25.32019
    2599      444        3     0.00000   52.95436   21.13841   24.30477
    2600      444        3     0.00000   52.93049   22.42014   23.82117
    2601      444        3     0.00000   51.99838   22.82179   22.91122
    2602      444        3     0.00000   51.08786   21.92202   22.42183
    2603      444        3     0.00000   51.10718   20.58910   22.85784
    2604      444        3     0.00000   52.04385   20.17957   23.81989
    2605      444        4     0.00000   51.98587   24.27285   22.44498
    2606      444        4     0.00000   50.05458   19.56529   22.39611
    2607      444        3     0.00000   65.43221   12.40519   40.02057
    2608      444        3     0.00000   75.74686   31.70795   40.99740
    2609      444        3     0.00000   74.64423   30.98341   40.55690
    2610      444        3     0.00000   73.73144   30.51285   41.49901
    2611      444        3     0.00000   73.89400   30.77077   42.83340
    2612      444        3     0.00000   63.61343   24.98754   21.84242
    2613      444        3     0.00000   75.89804   32.00131   42.33308
    2614      444        4     0.00000   72.52538   29.69971   41.02249
    2615      444        4     0.00000   63.81122   25.33013   23.30092
    2616      444        3     0.00000   59.13247   21.64047   25.32019
    2617      444        3     0.00000   60.03275   22.32564   24.30477
    2618      444        3     0.00000   61.15470   21.70545   23.82117
    2619      444        3     0.00000   61.96859   22.31186   22.91122
    2620      444        3     0.00000   61.64462   23.55027   22.42183
    2621      444        3     0.00000   60.48062   24.20000   22.85784
    2622      444        3     0.00000   59.65763   23.59359   23.81989
    2623      444        4     0.00000   63.23149   21.59716   22.44498
    2624      444        4     0.00000   60.12028   25.62349   22.39611
    2625      444        3     0.00000   46.23065   15.88615   40.02057
    2626      444        3     0.00000   69.15726   16.99068   40.99740
    2627      444        3     0.00000   69.08110   18.30785   40.55690
    2628      444        3     0.00000   69.12998   19.33363   41.49901
    2629      444        3     0.00000   69.27207   19.06390   42.83340
    2630      444        3     0.00000   58.03666   11.17005   21.84242
    2631      444        3     0.00000   69.33573   16.71307   42.33308
    2632      444        4     0.00000   69.02881   20.78468   41.02249
    2633      444        4     0.00000   58.23445   10.82746   23.30092
    2634      444        3     0.00000   57.37850   16.72422   25.32019
    2635      444        3     0.00000   57.52172   15.60196   24.30477
    2636      444        3     0.00000   56.42365   14.94042   23.82117
    2637      444        3     0.00000   56.54187   13.93236   22.91122
    2638      444        3     0.00000   57.77635   13.59372   22.42183
    2639      444        3     0.00000   58.92103   14.27692   22.85784
    2640      444        3     0.00000   58.80736   15.29285   23.81989
    2641      444        4     0.00000   55.29147   13.19601   22.44498
    2642      444        4     0.00000   60.33398   13.87724   22.39611
    2643      444        3     0.00000   59.60762   18.96807   29.30257
    2644      444        3     0.00000   60.66023   18.58217   30.27941
    2645      444        3     0.00000   61.76285   17.85763   29.83890
    2646      444        3     0.00000   62.67564   17.38707   30.78101
    2647      444        3     0.00000   62.51309   17.64499   32.11540
    2648      444        3     0.00000   61.42638   18.42467   32.56041
    2649      444        3     0.00000   60.50905   18.87554   31.61509
    2650      444        4     0.00000   63.88171   16.57393   30.30449
    2651      444        4     0.00000   61.22860   18.76725   34.01892
    2652      444        3     0.00000   65.90736   15.07760   36.03819
    2653      444        3     0.00000   65.00707   15.76276   35.02277
    2654      444        3     0.00000   63.88512   15.14257   34.53917
    2655      444        3     0.00000   63.07123   15.74898   33.62921
    2656      444        3     0.00000   63.39519   16.98739   33.13983
    2657      444        3     0.00000   64.55920   17.63712   33.57584
    2658      444        3     0.00000   65.38219   17.03071   34.53788
    2659      444        4     0.00000   61.80833   15.03428   33.16298
    2660      444        4     0.00000   64.91954   19.06061   33.11410
    2661      444        3     0.00000   56.07468   22.44902   29.30257
    2662      444        3     0.00000   55.88257   23.55356   30.27941
    2663      444        3     0.00000   55.95873   24.87073   29.83890
    2664      444        3     0.00000   55.90986   25.89651   30.78101
    2665      444        3     0.00000   55.76777   25.62678   32.11540
    2666      444        3     0.00000   55.63591   24.29582   32.56041
    2667      444        3     0.00000   55.70411   23.27595   31.61509
    2668      444        4     0.00000   56.01102   27.34756   30.30449
    2669      444        4     0.00000   55.43812   23.95324   34.01892
    2670      444        3     0.00000   56.29408   29.84999   36.03819
    2671      444        3     0.00000   56.15085   28.72774   35.02277
    2672      444        3     0.00000   57.24892   28.06620   34.53917
    2673      444        3     0.00000   57.13070   27.05814   33.62921
    2674      444        3     0.00000   55.89622   26.71950   33.13983
    2675      444        3     0.00000   54.75154   27.40269   33.57584
    2676      444        3     0.00000   54.86521   28.41863   34.53788
    2677      444        4     0.00000   58.38110   26.32179   33.16298
    2678      444        4     0.00000   53.33859   27.00301   33.11410
    2679      444        3     0.00000   54.82656   17.64893   29.30257
    2680      444        3     0.00000   53.96606   16.93030   30.27941
    2681      444        3     0.00000   52.78727   16.33767   29.83890
    2682      444        3     0.00000   51.92336   15.78245   30.78101
    2683      444        3     0.00000   52.22801   15.79426   32.11540
    2684      444        3     0.00000   53.44658   16.34554   32.56041
    2685      444        3     0.00000   54.29571   16.91455   31.61509
    2686      444        4     0.00000   50.61613   15.14453   30.30449
    2687      444        4     0.00000   53.84216   16.34554   34.01892
    2688      444        3     0.00000   48.30745   14.13845   36.03819
    2689      444        3     0.00000   49.35096   14.57554   35.02277
    2690      444        3     0.00000   49.37483   15.85727   34.53917
    2691      444        3     0.00000   50.30694   16.25891   33.62921
    2692      444        3     0.00000   51.21746   15.35914   33.13983
    2693      444        3     0.00000   51.19813   14.02622   33.57584
    2694      444        3     0.00000   50.26147   13.61670   34.53788
    2695      444        4     0.00000   50.31945   17.70997   33.16298
    2696      444        4     0.00000   52.25074   13.00241   33.11410
    2697      444        3     0.00000   54.06496   20.40928   35.00540
    2698      444        3     0.00000   53.01235   20.79518   34.02856
    2699      444        3     0.00000   51.90973   21.51972   34.46907
    2700      444        3     0.00000   50.99693   21.99028   33.52696
    2701      444        3     0.00000   51.15948   21.73236   32.19257
    2702      444        3     0.00000   52.24619   20.95269   31.74756
    2703      444        3     0.00000   53.16353   20.50182   32.69289
    2704      444        4     0.00000   49.79087   22.80342   34.00348
    2705      444        4     0.00000   52.44398   20.61010   30.28906
    2706      444        3     0.00000   47.76522   24.29976   28.26979
    2707      444        3     0.00000   48.66551   23.61459   29.28521
    2708      444        3     0.00000   49.78745   24.23479   29.76880
    2709      444        3     0.00000   50.60135   23.62838   30.67876
    2710      444        3     0.00000   50.27738   22.38996   31.16815
    2711      444        3     0.00000   49.11338   21.74023   30.73214
    2712      444        3     0.00000   48.29039   22.34664   29.77009
    2713      444        4     0.00000   51.86425   24.34307   31.14499
    2714      444        4     0.00000   48.75304   20.31674   31.19387
    2715      444        3     0.00000   57.59790   16.92833   35.00540
    2716      444        3     0.00000   57.79000   15.82380   34.02856
    2717      444        3     0.00000   57.71384   14.50662   34.46907
    2718      444        3     0.00000   57.76272   13.48085   33.52696
    2719      444        3     0.00000   57.90481   13.75058   32.19257
    2720      444        3     0.00000   58.03667   15.08153   31.74756
    2721      444        3     0.00000   57.96847   16.10140   32.69289
    2722      444        4     0.00000   57.66155   12.02979   34.00348
    2723      444        4     0.00000   58.23446   15.42411   30.28906
    2724      444        3     0.00000   57.37850    9.52736   28.26979
    2725      444        3     0.00000   57.52173   10.64961   29.28521
    2726      444        3     0.00000   56.42365   11.31115   29.76880
    2727      444        3     0.00000   56.54188   12.31921   30.67876
    2728      444        3     0.00000   57.77636   12.65786   31.16815
    2729      444        3     0.00000   58.92104   11.97466   30.73214
    2730      444        3     0.00000   58.80737   10.95873   29.77009
    2731      444        4     0.00000   55.29148   13.05557   31.14499
    2732      444        4     0.00000   60.33399   12.37434   31.19387
    2733      444        3     0.00000   58.84602   21.72842   35.00540
    2734      444        3     0.00000   59.70652   22.44706   34.02856
    2735      444        3     0.00000   60.88531   23.03969   34.46907
    2736      444        3     0.00000   61.74922   23.59491   33.52696
    2737      444        3     0.00000   61.44457   23.58309   32.19257
    2738      444        3     0.00000   60.22600   23.03181   31.74756
    2739      444        3     0.00000   59.37687   22.46281   32.69289
    2740      444        4     0.00000   63.05645   24.23282   34.00348
    2741      444        4     0.00000   59.83042   23.03181   30.28906
    2742      444        3     0.00000   65.36513   25.23891   28.26979
    2743      444        3     0.00000   64.32162   24.80182   29.28521
    2744      444        3     0.00000   64.29775   23.52009   29.76880
    2745      444        3     0.00000   63.36564   23.11844   30.67876
    2746      444        3     0.00000   62.45512   24.01821   31.16815
    2747      444        3     0.00000   62.47444   25.35113   30.73214
    2748      444        3     0.00000   63.41110   25.76066   29.77009
    2749      444        4     0.00000   63.35313   21.66739   31.14499
    2750      444        4     0.00000   61.42184   26.37494   31.19387
    2751      444        3     0.00000   54.82655    8.60265   24.28741
    2752      444        3     0.00000   53.96605    9.32128   23.31057
    2753      444        3     0.00000   52.78726    9.91391   23.75108
    2754      444        3     0.00000   51.92335   10.46913   22.80897
    2755      444        3     0.00000   52.22799   10.45732   21.47458
    2756      444        3     0.00000   64.81384   16.46893   42.46556
    2757      444        3     0.00000   54.29570    9.33703   21.97489
    2758      444        4     0.00000   50.61612   11.10704   23.28549
    2759      444        4     0.00000   65.20942   16.46893   41.00705
    2760      444        3     0.00000   59.67470   18.67603   38.98778
    2761      444        3     0.00000   60.71821   18.23894   40.00320
    2762      444        3     0.00000   60.74209   16.95721   40.48680
    2763      444        3     0.00000   61.67420   16.55556   41.39676
    2764      444        3     0.00000   62.58472   17.45533   41.88614
    2765      444        3     0.00000   62.56539   18.78826   41.45013
    2766      444        3     0.00000   61.62873   19.19778   40.48809
    2767      444        4     0.00000   61.68671   15.10451   41.86299
    2768      444        4     0.00000   63.61800   19.81207   41.91186
    2769      444        3     0.00000   48.24036   26.97216   24.28741
    2770      444        3     0.00000   37.92572    7.66940   23.31057
    2771      444        3     0.00000   39.02834    8.39395   23.75108
    2772      444        3     0.00000   39.94113    8.86450   22.80897
    2773      444        3     0.00000   39.77858    8.60658   21.47458
    2774      444        3     0.00000   50.05915   14.38981   42.46556
    2775      444        3     0.00000   37.77454    7.37604   21.97489
    2776      444        4     0.00000   41.14720    9.67765   23.28549
    2777      444        4     0.00000   49.86135   14.04723   41.00705
    2778      444        3     0.00000   54.54011   17.73688   38.98778
    2779      444        3     0.00000   53.63983   17.05172   40.00320
    2780      444        3     0.00000   52.51788   17.67191   40.48680
    2781      444        3     0.00000   51.70399   17.06550   41.39676
    2782      444        3     0.00000   52.02795   15.82708   41.88614
    2783      444        3     0.00000   53.19196   15.17736   41.45013
    2784      444        3     0.00000   54.01495   15.78377   40.48809
    2785      444        4     0.00000   50.44109   17.78020   41.86299
    2786      444        4     0.00000   53.55230   13.75387   41.91186
    2787      444        3     0.00000   67.44192   23.49121   24.28741
    2788      444        3     0.00000   44.51532   22.38667   23.31057
    2789      444        3     0.00000   44.59148   21.06950   23.75108
    2790      444        3     0.00000   44.54260   20.04372   22.80897
    2791      444        3     0.00000   44.40050   20.31346   21.47458
    2792      444        3     0.00000   55.63592   28.20731   42.46556
    2793      444        3     0.00000   44.33685   22.66428   21.97489
    2794      444        4     0.00000   44.64377   18.59267   23.28549
    2795      444        4     0.00000   55.43813   28.54989   41.00705
    2796      444        3     0.00000   56.29408   22.65314   38.98778
    2797      444        3     0.00000   56.15085   23.77539   40.00320
    2798      444        3     0.00000   57.24893   24.43693   40.48680
    2799      444        3     0.00000   57.13071   25.44499   41.39676
    2800      444        3     0.00000   55.89623   25.78363   41.88614
    2801      444        3     0.00000   54.75155   25.10044   41.45013
    2802      444        3     0.00000   54.86522   24.08450   40.48809
    2803      444        4     0.00000   58.38111   26.18135   41.86299
    2804      444        4     0.00000   53.33860   25.50012   41.91186
    2805      444        5     0.00000   59.19125   30.83830   38.80900
    2806      444        5     0.00000   57.79911   31.32245   40.50095
    2807      444        5     0.00000   54.01948   19.44322   25.59607
    2808      444        5     0.00000   54.85270   21.63851   25.63723
    2809      444        5     0.00000   65.31467   12.07442   38.80900
    2810      444        5     0.00000   66.43003   13.03799   40.50095
    2811      444        5     0.00000   58.03212   22.25082   25.59607
    2812      444        5     0.00000   59.51668   20.43159   25.63723
    2813      444        5     0.00000   46.00297   16.15332   38.80900
    2814      444        5     0.00000   46.27976   14.70562   40.50095
    2815      444        5     0.00000   58.45725   17.37197   25.59607
    2816      444        5     0.00000   56.13947   16.99592   25.63723
    2817      444        5     0.00000   59.72516   18.63730   28.09101
    2818      444        5     0.00000   58.60980   19.60086   29.78295
    2819      444        5     0.00000   67.00771   15.68795   36.31407
    2820      444        5     0.00000   65.52315   13.86871   36.35523
    2821      444        5     0.00000   56.30236   22.71620   28.09101
    2822      444        5     0.00000   56.02557   21.26849   29.78295
    2823      444        5     0.00000   55.21532   30.49775   36.31407
    2824      444        5     0.00000   57.53311   30.12170   36.35523
    2825      444        5     0.00000   54.48133   17.71252   28.09101
    2826      444        5     0.00000   55.87348   18.19667   29.78295
    2827      444        5     0.00000   48.28585   12.88034   36.31407
    2828      444        5     0.00000   47.45263   15.07563   36.35523
    2829      444        6     0.00000   45.46905   13.12580   37.82959
    2830      444        6     0.00000   56.83628   19.68867   27.11160
    2831      444        5     0.00000   53.94742   20.74005   36.21696
    2832      444        5     0.00000   55.06277   19.77649   34.52502
    2833      444        5     0.00000   46.66487   23.68941   27.99390
    2834      444        5     0.00000   48.14943   25.50864   27.95275
    2835      444        5     0.00000   57.37021   16.66116   36.21696
    2836      444        5     0.00000   57.64700   18.10886   34.52502
    2837      444        5     0.00000   58.45725    8.87960   27.99390
    2838      444        5     0.00000   56.13947    9.25566   27.95275
    2839      444        5     0.00000   59.19125   21.66483   36.21696
    2840      444        5     0.00000   57.79910   21.18068   34.52502
    2841      444        5     0.00000   65.38673   26.49701   27.99390
    2842      444        5     0.00000   66.21995   24.30173   27.95275
    2843      444        5     0.00000   54.48133    8.53905   25.49897
    2844      444        5     0.00000   55.87347    8.05491   23.80703
    2845      444        5     0.00000   59.65310   19.93413   38.71190
    2846      444        5     0.00000   58.81988   17.73885   38.67074
    2847      444        5     0.00000   48.35790   27.30293   25.49897
    2848      444        5     0.00000   47.24255   26.33937   23.80703
    2849      444        5     0.00000   55.64046   17.12653   38.71190
    2850      444        5     0.00000   54.15590   18.94576   38.67074
    2851      444        5     0.00000   67.66961   23.22403   25.49897
    2852      444        5     0.00000   67.39282   24.67174   23.80703
    2853      444        5     0.00000   55.21533   22.00538   38.71190
    2854      444        5     0.00000   57.53311   22.38143   38.67074
    2855      444        6     0.00000   56.83629   19.68868   37.19637
    2856      444        6     0.00000   68.20353   26.25156   26.47838
    2857      444        1     0.00000   46.88947   25.06314   15.80133
    2858      444        1     0.00000   43.72960   25.61561   15.80133
    2859      444        1     0.00000   45.78798   28.07590   15.80133
    2860      444        1     0.00000   58.57567   32.17848    5.08333
    2861      444        1     0.00000   56.51729   34.63878    5.08333
    2862      444        1     0.00000   55.41580   31.62602    5.08333
    2863      444        1     0.00000   45.46902   26.25155   18.31513
    2864      444        1     0.00000   56.83626   32.81443    7.59713
    2865      444        1     0.00000   55.09685   33.45038   16.35266
    2866      444        1     0.00000   57.15523   30.99008   16.35266
    2867      444        1     0.00000   58.25672   34.00284   16.35266
    2868      444        1     0.00000   66.78306   40.56572    5.63466
    2869      444        1     0.00000   69.94292   40.01326    5.63466
    2870      444        1     0.00000   67.88454   37.55296    5.63466
    2871      444        1     0.00000   56.83627   32.81443   13.83886
    2872      444        1     0.00000   68.20350   39.37731    3.12087
    2873      444        2     0.00000   61.09331   42.56360   18.21416
    2874      444        2     0.00000   58.57433   43.54410   21.17233
    2875      444        2     0.00000   63.30651   40.69121   20.18842
    2876      444        2     0.00000   63.74870   42.06351   19.57106
    2877      444        2     0.00000   62.93480   41.03970   18.70290
    2878      444        2     0.00000   47.88113   36.77841    2.03856
    2879      444        2     0.00000   49.24975   36.11293    2.41155
    2880      444        2     0.00000   48.00845   35.21513    2.07715
    2881      444        2     0.00000   53.56476   36.15625    2.68807
    2882      444        2     0.00000   52.06314   32.42918    2.69450
    2883      444        2     0.00000   52.22228   37.43798    0.08360
    2884      444        2     0.00000   51.10716   37.76678    1.13182
    2885      444        2     0.00000   52.61787   37.90657    1.52410
    2886      444        2     0.00000   50.38988   32.20473    0.20579
    2887      444        2     0.00000   49.86585   32.08069    1.67844
    2888      444        2     0.00000   49.24861   33.14979    0.71382
    2889      444        2     0.00000   74.51803   43.94181   18.21416
    2890      444        2     0.00000   76.62666   45.63307   21.17233
    2891      444        2     0.00000   71.78989   42.96131   20.18842
    2892      444        2     0.00000   72.75724   41.89222   19.57106
    2893      444        2     0.00000   72.27755   43.10898   18.70290
    2894      444        2     0.00000   64.74672   38.58780    2.03856
    2895      444        2     0.00000   63.48609   37.73528    2.41155
    2896      444        2     0.00000   63.32923   39.25918    2.07715
    2897      444        2     0.00000   61.36610   33.97671    2.68807
    2898      444        2     0.00000   58.88918   37.14068    2.69450
    2899      444        2     0.00000   63.14735   34.49846    0.08360
    2900      444        2     0.00000   63.98966   35.29979    1.13182
    2901      444        2     0.00000   63.35537   33.92158    1.52410
    2902      444        2     0.00000   59.53143   38.70199    0.20579
    2903      444        2     0.00000   59.68602   39.21783    1.67844
    2904      444        2     0.00000   60.92050   39.21783    0.71382
    2905      444        2     0.00000   68.99923   31.62655   18.21416
    2906      444        2     0.00000   69.40959   28.95481   21.17233
    2907      444        2     0.00000   69.51417   34.47944   20.18842
    2908      444        2     0.00000   68.10463   34.17624   19.57106
    2909      444        2     0.00000   69.39822   33.98329   18.70290
    2910      444        2     0.00000   57.88090   23.07707    2.03856
    2911      444        2     0.00000   57.77291   24.59507    2.41155
    2912      444        2     0.00000   59.17109   23.96897    2.07715
    2913      444        2     0.00000   55.57790   28.31032    2.68807
    2914      444        2     0.00000   59.55644   28.87341    2.69450
    2915      444        2     0.00000   55.13912   26.50684    0.08360
    2916      444        2     0.00000   55.41193   25.37671    1.13182
    2917      444        2     0.00000   54.53552   26.61512    1.52410
    2918      444        2     0.00000   60.58744   27.53655    0.20579
    2919      444        2     0.00000   60.95688   27.14475    1.67844
    2920      444        2     0.00000   60.33964   26.07565    0.71382
    2921      444        2     0.00000   61.88900   30.81603    7.49617
    2922      444        2     0.00000   59.78038   32.50729   10.45433
    2923      444        2     0.00000   64.61714   29.83554    9.47042
    2924      444        2     0.00000   63.64979   28.76644    8.85306
    2925      444        2     0.00000   64.12949   29.98320    7.98491
    2926      444        2     0.00000   60.29305   32.02492   12.75656
    2927      444        2     0.00000   61.55367   31.17240   13.12954
    2928      444        2     0.00000   61.71054   32.69630   12.79514
    2929      444        2     0.00000   63.67367   27.41384   13.40607
    2930      444        2     0.00000   66.15059   30.57780   13.41250
    2931      444        2     0.00000   61.89242   27.93558   10.80160
    2932      444        2     0.00000   61.05010   28.73691   11.84982
    2933      444        2     0.00000   61.68440   27.35871   12.24209
    2934      444        2     0.00000   65.50834   32.13911   10.92378
    2935      444        2     0.00000   65.35375   32.65495   12.39643
    2936      444        2     0.00000   64.11926   32.65495   11.43181
    2937      444        2     0.00000   56.04055   38.18943    7.49617
    2938      444        2     0.00000   55.63020   35.51768   10.45433
    2939      444        2     0.00000   55.52562   41.04232    9.47042
    2940      444        2     0.00000   56.93516   40.73911    8.85306
    2941      444        2     0.00000   55.64156   40.54616    7.98491
    2942      444        2     0.00000   55.79162   36.20285   12.75656
    2943      444        2     0.00000   55.89960   37.72085   13.12954
    2944      444        2     0.00000   54.50143   37.09475   12.79514
    2945      444        2     0.00000   58.09462   41.43610   13.40607
    2946      444        2     0.00000   54.11608   41.99919   13.41250
    2947      444        2     0.00000   58.53339   39.63261   10.80160
    2948      444        2     0.00000   58.26058   38.50248   11.84982
    2949      444        2     0.00000   59.13700   39.74090   12.24209
    2950      444        2     0.00000   53.08507   40.66233   10.92378
    2951      444        2     0.00000   52.71564   40.27053   12.39643
    2952      444        2     0.00000   53.33288   39.20143   11.43181
    2953      444        2     0.00000   52.57922   29.43783    7.49617
    2954      444        2     0.00000   55.09821   30.41832   10.45433
    2955      444        2     0.00000   50.36602   27.56544    9.47042
    2956      444        2     0.00000   49.92384   28.93773    8.85306
    2957      444        2     0.00000   50.73773   27.91392    7.98491
    2958      444        2     0.00000   54.42413   30.21553   12.75656
    2959      444        2     0.00000   53.05552   29.55005   13.12954
    2960      444        2     0.00000   54.29682   28.65225   12.79514
    2961      444        2     0.00000   48.74051   29.59337   13.40607
    2962      444        2     0.00000   50.24212   25.86631   13.41250
    2963      444        2     0.00000   50.08298   30.87510   10.80160
    2964      444        2     0.00000   51.19811   31.20390   11.84982
    2965      444        2     0.00000   49.68740   31.34369   12.24209
    2966      444        2     0.00000   51.91538   25.64186   10.92378
    2967      444        2     0.00000   52.43941   25.51782   12.39643
    2968      444        2     0.00000   53.05665   26.58691   11.43181
    2969      444        2     0.00000   51.78352   34.81283   13.93983
    2970      444        2     0.00000   53.89215   33.12157   10.98166
    2971      444        2     0.00000   49.05538   35.79333   11.96557
    2972      444        2     0.00000   50.02274   36.86242   12.58293
    2973      444        2     0.00000   49.54304   35.64566   13.45108
    2974      444        2     0.00000   53.37948   33.60395    8.67943
    2975      444        2     0.00000   52.11885   34.45646    8.30645
    2976      444        2     0.00000   51.96198   32.93256    8.64085
    2977      444        2     0.00000   49.99886   38.21503    8.02992
    2978      444        2     0.00000   47.52194   35.05106    8.02349
    2979      444        2     0.00000   51.78011   37.69328   10.63440
    2980      444        2     0.00000   52.62242   36.89195    9.58618
    2981      444        2     0.00000   51.98813   38.27016    9.19390
    2982      444        2     0.00000   48.16419   33.48975   10.51221
    2983      444        2     0.00000   48.31878   32.97391    9.03956
    2984      444        2     0.00000   49.55327   32.97391   10.00418
    2985      444        2     0.00000   57.63197   27.43943   13.93983
    2986      444        2     0.00000   58.04233   30.11118   10.98166
    2987      444        2     0.00000   58.14691   24.58654   11.96557
    2988      444        2     0.00000   56.73737   24.88975   12.58293
    2989      444        2     0.00000   58.03096   25.08270   13.45108
    2990      444        2     0.00000   57.88091   29.42601    8.67943
    2991      444        2     0.00000   57.77292   27.90802    8.30645
    2992      444        2     0.00000   59.17109   28.53412    8.64085
    2993      444        2     0.00000   55.57791   24.19277    8.02992
    2994      444        2     0.00000   59.55644   23.62967    8.02349
    2995      444        2     0.00000   55.13913   25.99625   10.63440
    2996      444        2     0.00000   55.41195   27.12638    9.58618
    2997      444        2     0.00000   54.53553   25.88796    9.19390
    2998      444        2     0.00000   60.58746   24.96653   10.51221
    2999      444        2     0.00000   60.95689   25.35834    9.03956
    3000      444        2     0.00000   60.33965   26.42743   10.00418
    3001      444        2     0.00000   61.09330   36.19104   13.93983
    3002      444        2     0.00000   58.57432   35.21054   10.98166
    3003      444        2     0.00000   63.30650   38.06343   11.96557
    3004      444        2     0.00000   63.74869   36.69113   12.58293
    3005      444        2     0.00000   62.93480   37.71494   13.45108
    3006      444        2     0.00000   59.24839   35.41333    8.67943
    3007      444        2     0.00000   60.61701   36.07881    8.30645
    3008      444        2     0.00000   59.37570   36.97661    8.64085
    3009      444        2     0.00000   64.93202   36.03549    8.02992
    3010      444        2     0.00000   63.43040   39.76256    8.02349
    3011      444        2     0.00000   63.58955   34.75376   10.63440
    3012      444        2     0.00000   62.47442   34.42496    9.58618
    3013      444        2     0.00000   63.98512   34.28517    9.19390
    3014      444        2     0.00000   61.75715   39.98701   10.51221
    3015      444        2     0.00000   61.23311   40.11105    9.03956
    3016      444        2     0.00000   60.61587   39.04195   10.00418
    3017      444        2     0.00000   52.57922   23.06526    3.22183
    3018      444        2     0.00000   55.09820   22.08476    0.26366
    3019      444        2     0.00000   50.36601   24.93765    1.24757
    3020      444        2     0.00000   49.92383   23.56535    1.86493
    3021      444        2     0.00000   50.73772   24.58916    2.73309
    3022      444        2     0.00000   65.79139   28.85046   19.39743
    3023      444        2     0.00000   64.42278   29.51593   19.02444
    3024      444        2     0.00000   65.66408   30.41373   19.35884
    3025      444        2     0.00000   60.10777   29.47262   18.74792
    3026      444        2     0.00000   61.60938   33.19968   18.74149
    3027      444        2     0.00000   61.45024   28.19089   21.35239
    3028      444        2     0.00000   62.56537   27.86209   20.30417
    3029      444        2     0.00000   61.05466   27.72230   19.91189
    3030      444        2     0.00000   63.28264   33.42413   21.23021
    3031      444        2     0.00000   63.80667   33.54817   19.75755
    3032      444        2     0.00000   64.42391   32.47908   20.72217
    3033      444        2     0.00000   39.15450   21.68706    3.22183
    3034      444        2     0.00000   37.04587   19.99580    0.26366
    3035      444        2     0.00000   41.88263   22.66755    1.24757
    3036      444        2     0.00000   40.91528   23.73664    1.86493
    3037      444        2     0.00000   41.39498   22.51988    2.73309
    3038      444        2     0.00000   48.92580   27.04107   19.39743
    3039      444        2     0.00000   50.18643   27.89359   19.02444
    3040      444        2     0.00000   50.34330   26.36968   19.35884
    3041      444        2     0.00000   52.30642   31.65215   18.74792
    3042      444        2     0.00000   54.78335   28.48818   18.74149
    3043      444        2     0.00000   50.52518   31.13040   21.35239
    3044      444        2     0.00000   49.68286   30.32907   20.30417
    3045      444        2     0.00000   50.31716   31.70728   19.91189
    3046      444        2     0.00000   54.14110   26.92688   21.23021
    3047      444        2     0.00000   53.98650   26.41103   19.75755
    3048      444        2     0.00000   52.75202   26.41103   20.72217
    3049      444        2     0.00000   44.67330   34.00231    3.22183
    3050      444        2     0.00000   44.26294   36.67406    0.26366
    3051      444        2     0.00000   44.15836   31.14942    1.24757
    3052      444        2     0.00000   45.56790   31.45263    1.86493
    3053      444        2     0.00000   44.27431   31.64558    2.73309
    3054      444        2     0.00000   55.79162   42.55179   19.39743
    3055      444        2     0.00000   55.89961   41.03379   19.02444
    3056      444        2     0.00000   54.50144   41.65989   19.35884
    3057      444        2     0.00000   58.09463   37.31855   18.74792
    3058      444        2     0.00000   54.11609   36.75545   18.74149
    3059      444        2     0.00000   58.53341   39.12203   21.35239
    3060      444        2     0.00000   58.26059   40.25216   20.30417
    3061      444        2     0.00000   59.13701   39.01374   19.91189
    3062      444        2     0.00000   53.08508   38.09231   21.23021
    3063      444        2     0.00000   52.71565   38.48411   19.75755
    3064      444        2     0.00000   53.33289   39.55321   20.72217
    3065      444        3     0.00000   58.84600   43.90046   18.58458
    3066      444        3     0.00000   59.70650   43.18183   19.56141
    3067      444        3     0.00000   60.88529   42.58920   19.12090
    3068      444        3     0.00000   61.74920   42.03398   20.06302
    3069      444        3     0.00000   61.44456   42.04579   21.39741
    3070      444        3     0.00000   48.85871   36.03418    0.40643
    3071      444        3     0.00000   59.37686   43.16608   20.89709
    3072      444        4     0.00000   63.05643   41.39607   19.58649
    3073      444        4     0.00000   48.46314   36.03418    1.86493
    3074      444        3     0.00000   53.99785   33.82708    3.88420
    3075      444        3     0.00000   52.95434   34.26417    2.86878
    3076      444        3     0.00000   52.93047   35.54590    2.38518
    3077      444        3     0.00000   51.99835   35.94755    1.47522
    3078      444        3     0.00000   51.08783   35.04777    0.98584
    3079      444        3     0.00000   51.10716   33.71485    1.42185
    3080      444        3     0.00000   52.04382   33.30533    2.38390
    3081      444        4     0.00000   51.98585   37.39860    1.00899
    3082      444        4     0.00000   50.05455   32.69104    0.96012
    3083      444        3     0.00000   65.43219   25.53095   18.58458
    3084      444        3     0.00000   75.74683   44.83371   19.56141
    3085      444        3     0.00000   74.64421   44.10916   19.12090
    3086      444        3     0.00000   73.73142   43.63860   20.06302
    3087      444        3     0.00000   73.89397   43.89653   21.39741
    3088      444        3     0.00000   63.61340   38.11330    0.40643
    3089      444        3     0.00000   75.89802   45.12707   20.89709
    3090      444        4     0.00000   72.52535   42.82546   19.58649
    3091      444        4     0.00000   63.81120   38.45588    1.86493
    3092      444        3     0.00000   59.13244   34.76623    3.88420
    3093      444        3     0.00000   60.03272   35.45139    2.86878
    3094      444        3     0.00000   61.15467   34.83120    2.38518
    3095      444        3     0.00000   61.96857   35.43761    1.47522
    3096      444        3     0.00000   61.64460   36.67603    0.98584
    3097      444        3     0.00000   60.48059   37.32575    1.42185
    3098      444        3     0.00000   59.65760   36.71934    2.38390
    3099      444        4     0.00000   63.23147   34.72291    1.00899
    3100      444        4     0.00000   60.12025   38.74924    0.96012
    3101      444        3     0.00000   46.23063   29.01190   18.58458
    3102      444        3     0.00000   69.15724   30.11644   19.56141
    3103      444        3     0.00000   69.08107   31.43361   19.12090
    3104      444        3     0.00000   69.12996   32.45939   20.06302
    3105      444        3     0.00000   69.27205   32.18965   21.39741
    3106      444        3     0.00000   58.03663   24.29580    0.40643
    3107      444        3     0.00000   69.33570   29.83883   20.89709
    3108      444        4     0.00000   69.02879   33.91044   19.58649
    3109      444        4     0.00000   58.23442   23.95322    1.86493
    3110      444        3     0.00000   57.37847   29.84997    3.88420
    3111      444        3     0.00000   57.52170   28.72772    2.86878
    3112      444        3     0.00000   56.42362   28.06618    2.38518
    3113      444        3     0.00000   56.54184   27.05812    1.47522
    3114      444        3     0.00000   57.77632   26.71947    0.98584
    3115      444        3     0.00000   58.92101   27.40267    1.42185
    3116      444        3     0.00000   58.80733   28.41861    2.38390
    3117      444        4     0.00000   55.29144   26.32176    1.00899
    3118      444        4     0.00000   60.33395   27.00299    0.96012
    3119      444        3     0.00000   59.60760   32.09382    7.86658
    3120      444        3     0.00000   60.66020   31.70793    8.84342
    3121      444        3     0.00000   61.76283   30.98339    8.40291
    3122      444        3     0.00000   62.67562   30.51283    9.34502
    3123      444        3     0.00000   62.51307   30.77075   10.67941
    3124      444        3     0.00000   61.42636   31.55042   11.12442
    3125      444        3     0.00000   60.50902   32.00129   10.17909
    3126      444        4     0.00000   63.88168   29.69969    8.86850
    3127      444        4     0.00000   61.22857   31.89300   12.58293
    3128      444        3     0.00000   65.90733   28.20335   14.60220
    3129      444        3     0.00000   65.00705   28.88852   13.58677
    3130      444        3     0.00000   63.88510   28.26832   13.10318
    3131      444        3     0.00000   63.07120   28.87473   12.19322
    3132      444        3     0.00000   63.39517   30.11315   11.70384
    3133      444        3     0.00000   64.55917   30.76287   12.13984
    3134      444        3     0.00000   65.38216   30.15647   13.10189
    3135      444        4     0.00000   61.80830   28.16003   11.72699
    3136      444        4     0.00000   64.91952   32.18636   11.67811
    3137      444        3     0.00000   56.07465   35.57478    7.86658
    3138      444        3     0.00000   55.88255   36.67931    8.84342
    3139      444        3     0.00000   55.95871   37.99648    8.40291
    3140      444        3     0.00000   55.90983   39.02226    9.34502
    3141      444        3     0.00000   55.76774   38.75253   10.67941
    3142      444        3     0.00000   55.63588   37.42158   11.12442
    3143      444        3     0.00000   55.70408   36.40170   10.17909
    3144      444        4     0.00000   56.01100   40.47332    8.86850
    3145      444        4     0.00000   55.43809   37.07900   12.58293
    3146      444        3     0.00000   56.29405   42.97575   14.60220
    3147      444        3     0.00000   56.15082   41.85350   13.58677
    3148      444        3     0.00000   57.24890   41.19196   13.10318
    3149      444        3     0.00000   57.13068   40.18390   12.19322
    3150      444        3     0.00000   55.89619   39.84525   11.70384
    3151      444        3     0.00000   54.75151   40.52845   12.13984
    3152      444        3     0.00000   54.86518   41.54438   13.10189
    3153      444        4     0.00000   58.38107   39.44754   11.72699
    3154      444        4     0.00000   53.33856   40.12877   11.67811
    3155      444        3     0.00000   54.82653   30.77469    7.86658
    3156      444        3     0.00000   53.96603   30.05605    8.84342
    3157      444        3     0.00000   52.78725   29.46342    8.40291
    3158      444        3     0.00000   51.92334   28.90820    9.34502
    3159      444        3     0.00000   52.22798   28.92002   10.67941
    3160      444        3     0.00000   53.44655   29.47130   11.12442
    3161      444        3     0.00000   54.29568   30.04030   10.17909
    3162      444        4     0.00000   50.61610   28.27029    8.86850
    3163      444        4     0.00000   53.84213   29.47130   12.58293
    3164      444        3     0.00000   48.30742   27.26420   14.60220
    3165      444        3     0.00000   49.35093   27.70129   13.58677
    3166      444        3     0.00000   49.37480   28.98302   13.10318
    3167      444        3     0.00000   50.30692   29.38467   12.19322
    3168      444        3     0.00000   51.21743   28.48490   11.70384
    3169      444        3     0.00000   51.19811   27.15198   12.13984
    3170      444        3     0.00000   50.26145   26.74245   13.10189
    3171      444        4     0.00000   50.31942   30.83572   11.72699
    3172      444        4     0.00000   52.25072   26.12817   11.67811
    3173      444        3     0.00000   54.06493   33.53504   13.56941
    3174      444        3     0.00000   53.01232   33.92094   12.59257
    3175      444        3     0.00000   51.90970   34.64548   13.03308
    3176      444        3     0.00000   50.99691   35.11604   12.09097
    3177      444        3     0.00000   51.15946   34.85811   10.75658
    3178      444        3     0.00000   52.24617   34.07844   10.31157
    3179      444        3     0.00000   53.16351   33.62757   11.25690
    3180      444        4     0.00000   49.79084   35.92918   12.56749
    3181      444        4     0.00000   52.44396   33.73586    8.85306
    3182      444        3     0.00000   47.76519   37.42551    6.83379
    3183      444        3     0.00000   48.66548   36.74035    7.84922
    3184      444        3     0.00000   49.78743   37.36054    8.33281
    3185      444        3     0.00000   50.60132   36.75413    9.24277
    3186      444        3     0.00000   50.27736   35.51571    9.73215
    3187      444        3     0.00000   49.11335   34.86599    9.29615
    3188      444        3     0.00000   48.29036   35.47240    8.33410
    3189      444        4     0.00000   51.86423   37.46883    9.70900
    3190      444        4     0.00000   48.75301   33.44250    9.75788
    3191      444        3     0.00000   57.59787   30.05408   13.56941
    3192      444        3     0.00000   57.78998   28.94955   12.59257
    3193      444        3     0.00000   57.71382   27.63238   13.03308
    3194      444        3     0.00000   57.76270   26.60660   12.09097
    3195      444        3     0.00000   57.90478   26.87633   10.75658
    3196      444        3     0.00000   58.03664   28.20729   10.31157
    3197      444        3     0.00000   57.96844   29.22716   11.25690
    3198      444        4     0.00000   57.66153   25.15555   12.56749
    3199      444        4     0.00000   58.23443   28.54987    8.85306
    3200      444        3     0.00000   57.37848   22.65311    6.83379
    3201      444        3     0.00000   57.52170   23.77537    7.84922
    3202      444        3     0.00000   56.42363   24.43691    8.33281
    3203      444        3     0.00000   56.54185   25.44497    9.24277
    3204      444        3     0.00000   57.77633   25.78361    9.73215
    3205      444        3     0.00000   58.92101   25.10042    9.29615
    3206      444        3     0.00000   58.80734   24.08448    8.33410
    3207      444        4     0.00000   55.29145   26.18132    9.70900
    3208      444        4     0.00000   60.33396   25.50010    9.75788
    3209      444        3     0.00000   58.84600   34.85418   13.56941
    3210      444        3     0.00000   59.70650   35.57281   12.59257
    3211      444        3     0.00000   60.88528   36.16544   13.03308
    3212      444        3     0.00000   61.74919   36.72066   12.09097
    3213      444        3     0.00000   61.44455   36.70885   10.75658
    3214      444        3     0.00000   60.22598   36.15756   10.31157
    3215      444        3     0.00000   59.37684   35.58856   11.25690
    3216      444        4     0.00000   63.05642   37.35857   12.56749
    3217      444        4     0.00000   59.83039   36.15756    8.85306
    3218      444        3     0.00000   65.36511   38.36466    6.83379
    3219      444        3     0.00000   64.32159   37.92757    7.84922
    3220      444        3     0.00000   64.29772   36.64584    8.33281
    3221      444        3     0.00000   63.36561   36.24419    9.24277
    3222      444        3     0.00000   62.45509   37.14397    9.73215
    3223      444        3     0.00000   62.47442   38.47689    9.29615
    3224      444        3     0.00000   63.41108   38.88641    8.33410
    3225      444        4     0.00000   63.35311   34.79314    9.70900
    3226      444        4     0.00000   61.42181   39.50070    9.75788
    3227      444        3     0.00000   54.82652   21.72840    2.85142
    3228      444        3     0.00000   53.96602   22.44704    1.87458
    3229      444        3     0.00000   52.78724   23.03967    2.31509
    3230      444        3     0.00000   51.92333   23.59488    1.37298
    3231      444        3     0.00000   52.22797   23.58307    0.03858
    3232      444        3     0.00000   64.81381   29.59469   21.02956
    3233      444        3     0.00000   54.29567   22.46279    0.53890
    3234      444        4     0.00000   50.61609   24.23280    1.84950
    3235      444        4     0.00000   65.20939   29.59469   19.57106
    3236      444        3     0.00000   59.67467   31.80178   17.55179
    3237      444        3     0.00000   60.71819   31.36470   18.56721
    3238      444        3     0.00000   60.74206   30.08296   19.05081
    3239      444        3     0.00000   61.67418   29.68132   19.96077
    3240      444        3     0.00000   62.58469   30.58109   20.45015
    3241      444        3     0.00000   62.56537   31.91401   20.01414
    3242      444        3     0.00000   61.62871   32.32353   19.05209
    3243      444        4     0.00000   61.68668   28.23026   20.42700
    3244      444        4     0.00000   63.61798   32.93782   20.47587
    3245      444        3     0.00000   48.24034   40.09792    2.85142
    3246      444        3     0.00000   37.92570   20.79516    1.87458
    3247      444        3     0.00000   39.02832   21.51970    2.31509
    3248      444        3     0.00000   39.94111   21.99026    1.37298
    3249      444        3     0.00000   39.77855   21.73234    0.03858
    3250      444        3     0.00000   50.05912   27.51557   21.02956
    3251      444        3     0.00000   37.77451   20.50180    0.53890
    3252      444        4     0.00000   41.14717   22.80340    1.84950
    3253      444        4     0.00000   49.86133   27.17298   19.57106
    3254      444        3     0.00000   54.54009   30.86263   17.55179
    3255      444        3     0.00000   53.63980   30.17747   18.56721
    3256      444        3     0.00000   52.51785   30.79766   19.05081
    3257      444        3     0.00000   51.70396   30.19125   19.96077
    3258      444        3     0.00000   52.02793   28.95284   20.45015
    3259      444        3     0.00000   53.19193   28.30311   20.01414
    3260      444        3     0.00000   54.01492   28.90952   19.05209
    3261      444        4     0.00000   50.44106   30.90595   20.42700
    3262      444        4     0.00000   53.55228   26.87962   20.47587
    3263      444        3     0.00000   67.44190   36.61696    2.85142
    3264      444        3     0.00000   44.51529   35.51243    1.87458
    3265      444        3     0.00000   44.59145   34.19526    2.31509
    3266      444        3     0.00000   44.54257   33.16948    1.37298
    3267      444        3     0.00000   44.40048   33.43921    0.03858
    3268      444        3     0.00000   55.63589   41.33306   21.02956
    3269      444        3     0.00000   44.33682   35.79004    0.53890
    3270      444        4     0.00000   44.64374   31.71842    1.84950
    3271      444        4     0.00000   55.43810   41.67565   19.57106
    3272      444        3     0.00000   56.29405   35.77889   17.55179
    3273      444        3     0.00000   56.15083   36.90115   18.56721
    3274      444        3     0.00000   57.24890   37.56268   19.05081
    3275      444        3     0.00000   57.13069   38.57074   19.96077
    3276      444        3     0.00000   55.89620   38.90939   20.45015
    3277      444        3     0.00000   54.75152   38.22619   20.01414
    3278      444        3     0.00000   54.86519   37.21026   19.05209
    3279      444        4     0.00000   58.38108   39.30710   20.42700
    3280      444        4     0.00000   53.33857   38.62587   20.47587
    3281      444        5     0.00000   59.19122   43.96406   17.37301
    3282      444        5     0.00000   57.79908   44.44820   19.06496
    3283      444        5     0.00000   54.01945   32.56898    4.16008
    3284      444        5     0.00000   54.85267   34.76426    4.20124
    3285      444        5     0.00000   65.31465   25.20018   17.37301
    3286      444        5     0.00000   66.43000   26.16374   19.06496
    3287      444        5     0.00000   58.03209   35.37658    4.16008
    3288      444        5     0.00000   59.51665   33.55735    4.20124
    3289      444        5     0.00000   46.00294   29.27908   17.37301
    3290      444        5     0.00000   46.27974   27.83137   19.06496
    3291      444        5     0.00000   58.45722   30.49773    4.16008
    3292      444        5     0.00000   56.13944   30.12168    4.20124
    3293      444        5     0.00000   59.72513   31.76305    6.65502
    3294      444        5     0.00000   58.60978   32.72662    8.34696
    3295      444        5     0.00000   67.00768   28.81370   14.87808
    3296      444        5     0.00000   65.52312   26.99447   14.91924
    3297      444        5     0.00000   56.30234   35.84195    6.65502
    3298      444        5     0.00000   56.02555   34.39425    8.34696
    3299      444        5     0.00000   55.21530   43.62351   14.87808
    3300      444        5     0.00000   57.53308   43.24745   14.91924
    3301      444        5     0.00000   54.48130   30.83828    6.65502
    3302      444        5     0.00000   55.87345   31.32242    8.34696
    3303      444        5     0.00000   48.28582   26.00610   14.87808
    3304      444        5     0.00000   47.45260   28.20138   14.91924
    3305      444        6     0.00000   45.46902   26.25155   16.39360
    3306      444        6     0.00000   56.83626   32.81443    5.67561
    3307      444        5     0.00000   53.94739   33.86581   14.78097
    3308      444        5     0.00000   55.06275   32.90224   13.08903
    3309      444        5     0.00000   46.66484   36.81516    6.55791
    3310      444        5     0.00000   48.14941   38.63440    6.51676
    3311      444        5     0.00000   57.37019   29.78691   14.78097
    3312      444        5     0.00000   57.64698   31.23462   13.08903
    3313      444        5     0.00000   58.45723   22.00536    6.55791
    3314      444        5     0.00000   56.13945   22.38141    6.51676
    3315      444        5     0.00000   59.19122   34.79058   14.78097
    3316      444        5     0.00000   57.79907   34.30644   13.08903
    3317      444        5     0.00000   65.38670   39.62277    6.55791
    3318      444        5     0.00000   66.21992   37.42748    6.51676
    3319      444        5     0.00000   54.48130   21.66481    4.06298
    3320      444        5     0.00000   55.87345   21.18066    2.37103
    3321      444        5     0.00000   59.65308   33.05989   17.27591
    3322      444        5     0.00000   58.81986   30.86460   17.23475
    3323      444        5     0.00000   48.35788   40.42869    4.06298
    3324      444        5     0.00000   47.24252   39.46512    2.37103
    3325      444        5     0.00000   55.64044   30.25229   17.27591
    3326      444        5     0.00000   54.15587   32.07152   17.23475
    3327      444        5     0.00000   67.66959   36.34979    4.06298
    3328      444        5     0.00000   67.39279   37.79749    2.37103
    3329      444        5     0.00000   55.21530   35.13113   17.27591
    3330      444        5     0.00000   57.53308   35.50719   17.23475
    3331      444        6     0.00000   56.83627   32.81444   15.76038
    3332      444        6     0.00000   68.20351   39.37731    5.04239
    3333      444        1     0.00000   58.25675   31.62604   37.23732
    3334      444        1     0.00000   55.09688   32.17851   37.23732
    3335      444        1     0.00000   57.15526   34.63880   37.23732
    3336      444        1     0.00000   69.94295   38.74138   26.51932
    3337      444        1     0.00000   67.88457   41.20168   26.51932
    3338      444        1     0.00000   66.78308   38.18892   26.51932
    3339      444        1     0.00000   56.83630   32.81445   39.75112
    3340      444        1     0.00000   68.20354   39.37733   29.03312
    3341      444        1     0.00000   66.46413   40.01328   37.78865
    3342      444        1     0.00000   68.52251   37.55298   37.78865
    3343      444        1     0.00000   69.62400   40.56574   37.78865
    3344      444        1     0.00000   78.15033   47.12862   27.07066
    3345      444        1     0.00000   81.31020   46.57616   27.07066
    3346      444        1     0.00000   79.25182   44.11586   27.07066
    3347      444        1     0.00000   68.20354   39.37733   35.27485
    3348      444        1     0.00000   79.57078   45.94021   24.55686
    3349      444        2     0.00000   72.46058   49.12650   39.65015
    3350      444        2     0.00000   69.94160   50.10700   42.60832
    3351      444        2     0.00000   74.67379   47.25411   41.62441
    3352      444        2     0.00000   75.11597   48.62641   41.00705
    3353      444        2     0.00000   74.30208   47.60260   40.13889
    3354      444        2     0.00000   59.24841   43.34131   23.47455
    3355      444        2     0.00000   60.61703   42.67583   23.84754
    3356      444        2     0.00000   59.37572   41.77803   23.51314
    3357      444        2     0.00000   64.93203   42.71915   24.12406
    3358      444        2     0.00000   63.43042   38.99208   24.13050
    3359      444        2     0.00000   63.58956   44.00088   21.51959
    3360      444        2     0.00000   62.47443   44.32968   22.56781
    3361      444        2     0.00000   63.98514   44.46947   22.96009
    3362      444        2     0.00000   61.75716   38.76763   21.64178
    3363      444        2     0.00000   61.23313   38.64359   23.11443
    3364      444        2     0.00000   60.61589   39.71269   22.14981
    3365      444        2     0.00000   85.88531   50.50471   39.65015
    3366      444        2     0.00000   87.99393   52.19597   42.60832
    3367      444        2     0.00000   83.15717   49.52421   41.62441
    3368      444        2     0.00000   84.12452   48.45512   41.00705
    3369      444        2     0.00000   83.64482   49.67188   40.13889
    3370      444        2     0.00000   76.11400   45.15070   23.47455
    3371      444        2     0.00000   74.85337   44.29818   23.84754
    3372      444        2     0.00000   74.69650   45.82208   23.51314
    3373      444        2     0.00000   72.73338   40.53961   24.12406
    3374      444        2     0.00000   70.25645   43.70358   24.13050
    3375      444        2     0.00000   74.51462   41.06136   21.51959
    3376      444        2     0.00000   75.35694   41.86269   22.56781
    3377      444        2     0.00000   74.72265   40.48448   22.96009
    3378      444        2     0.00000   70.89870   45.26489   21.64178
    3379      444        2     0.00000   71.05330   45.78073   23.11443
    3380      444        2     0.00000   72.28778   45.78073   22.14981
    3381      444        2     0.00000   80.36651   38.18945   39.65015
    3382      444        2     0.00000   80.77687   35.51771   42.60832
    3383      444        2     0.00000   80.88144   41.04234   41.62441
    3384      444        2     0.00000   79.47190   40.73914   41.00705
    3385      444        2     0.00000   80.76550   40.54619   40.13889
    3386      444        2     0.00000   69.24818   29.63997   23.47455
    3387      444        2     0.00000   69.14019   31.15797   23.84754
    3388      444        2     0.00000   70.53836   30.53187   23.51314
    3389      444        2     0.00000   66.94517   34.87322   24.12406
    3390      444        2     0.00000   70.92371   35.43631   24.13050
    3391      444        2     0.00000   66.50640   33.06974   21.51959
    3392      444        2     0.00000   66.77921   31.93961   22.56781
    3393      444        2     0.00000   65.90280   33.17802   22.96009
    3394      444        2     0.00000   71.95472   34.09945   21.64178
    3395      444        2     0.00000   72.32416   33.70765   23.11443
    3396      444        2     0.00000   71.70691   32.63855   22.14981
    3397      444        2     0.00000   73.25628   37.37893   28.93216
    3398      444        2     0.00000   71.14766   39.07019   31.89032
    3399      444        2     0.00000   75.98442   36.39844   30.90641
    3400      444        2     0.00000   75.01707   35.32934   30.28906
    3401      444        2     0.00000   75.49676   36.54610   29.42090
    3402      444        2     0.00000   71.66032   38.58782   34.19255
    3403      444        2     0.00000   72.92095   37.73530   34.56554
    3404      444        2     0.00000   73.07782   39.25920   34.23113
    3405      444        2     0.00000   75.04094   33.97674   34.84206
    3406      444        2     0.00000   77.51787   37.14070   34.84849
    3407      444        2     0.00000   73.25969   34.49848   32.23759
    3408      444        2     0.00000   72.41738   35.29981   33.28581
    3409      444        2     0.00000   73.05167   33.92161   33.67809
    3410      444        2     0.00000   76.87561   38.70201   32.35977
    3411      444        2     0.00000   76.72102   39.21785   33.83242
    3412      444        2     0.00000   75.48654   39.21785   32.86781
    3413      444        2     0.00000   67.40783   44.75233   28.93216
    3414      444        2     0.00000   66.99747   42.08058   31.89032
    3415      444        2     0.00000   66.89289   47.60522   30.90641
    3416      444        2     0.00000   68.30243   47.30201   30.28906
    3417      444        2     0.00000   67.00884   47.10906   29.42090
    3418      444        2     0.00000   67.15889   42.76575   34.19255
    3419      444        2     0.00000   67.26688   44.28375   34.56554
    3420      444        2     0.00000   65.86871   43.65765   34.23113
    3421      444        2     0.00000   69.46190   47.99900   34.84206
    3422      444        2     0.00000   65.48336   48.56209   34.84849
    3423      444        2     0.00000   69.90067   46.19551   32.23759
    3424      444        2     0.00000   69.62786   45.06538   33.28581
    3425      444        2     0.00000   70.50427   46.30380   33.67809
    3426      444        2     0.00000   64.45235   47.22523   32.35977
    3427      444        2     0.00000   64.08291   46.83343   33.83242
    3428      444        2     0.00000   64.70015   45.76433   32.86781
    3429      444        2     0.00000   63.94650   36.00073   28.93216
    3430      444        2     0.00000   66.46549   36.98122   31.89032
    3431      444        2     0.00000   61.73330   34.12834   30.90641
    3432      444        2     0.00000   61.29111   35.50063   30.28906
    3433      444        2     0.00000   62.10501   34.47682   29.42090
    3434      444        2     0.00000   65.79141   36.77843   34.19255
    3435      444        2     0.00000   64.42279   36.11295   34.56554
    3436      444        2     0.00000   65.66410   35.21515   34.23113
    3437      444        2     0.00000   60.10779   36.15627   34.84206
    3438      444        2     0.00000   61.60940   32.42921   34.84849
    3439      444        2     0.00000   61.45026   37.43800   32.23759
    3440      444        2     0.00000   62.56538   37.76680   33.28581
    3441      444        2     0.00000   61.05468   37.90659   33.67809
    3442      444        2     0.00000   63.28266   32.20475   32.35977
    3443      444        2     0.00000   63.80669   32.08072   33.83242
    3444      444        2     0.00000   64.42393   33.14981   32.86781
    3445      444        2     0.00000   63.15080   41.37573   35.37582
    3446      444        2     0.00000   65.25942   39.68447   32.41765
    3447      444        2     0.00000   60.42266   42.35623   33.40156
    3448      444        2     0.00000   61.39001   43.42532   34.01892
    3449      444        2     0.00000   60.91031   42.20856   34.88708
    3450      444        2     0.00000   64.74676   40.16685   30.11542
    3451      444        2     0.00000   63.48613   41.01936   29.74244
    3452      444        2     0.00000   63.32926   39.49546   30.07684
    3453      444        2     0.00000   61.36613   44.77793   29.46591
    3454      444        2     0.00000   58.88921   41.61396   29.45948
    3455      444        2     0.00000   63.14739   44.25618   32.07039
    3456      444        2     0.00000   63.98970   43.45485   31.02217
    3457      444        2     0.00000   63.35540   44.83306   30.62989
    3458      444        2     0.00000   59.53146   40.05265   31.94820
    3459      444        2     0.00000   59.68606   39.53681   30.47555
    3460      444        2     0.00000   60.92054   39.53681   31.44017
    3461      444        2     0.00000   68.99925   34.00233   35.37582
    3462      444        2     0.00000   69.40960   36.67408   32.41765
    3463      444        2     0.00000   69.51418   31.14944   33.40156
    3464      444        2     0.00000   68.10465   31.45265   34.01892
    3465      444        2     0.00000   69.39824   31.64560   34.88708
    3466      444        2     0.00000   69.24819   35.98891   30.11542
    3467      444        2     0.00000   69.14020   34.47092   29.74244
    3468      444        2     0.00000   70.53837   35.09702   30.07684
    3469      444        2     0.00000   66.94518   30.75567   29.46591
    3470      444        2     0.00000   70.92372   30.19257   29.45948
    3471      444        2     0.00000   66.50641   32.55915   32.07039
    3472      444        2     0.00000   66.77922   33.68928   31.02217
    3473      444        2     0.00000   65.90281   32.45086   30.62989
    3474      444        2     0.00000   71.95473   31.52943   31.94820
    3475      444        2     0.00000   72.32416   31.92124   30.47555
    3476      444        2     0.00000   71.70692   32.99033   31.44017
    3477      444        2     0.00000   72.46058   42.75394   35.37582
    3478      444        2     0.00000   69.94159   41.77344   32.41765
    3479      444        2     0.00000   74.67378   44.62633   33.40156
    3480      444        2     0.00000   75.11597   43.25403   34.01892
    3481      444        2     0.00000   74.30207   44.27784   34.88708
    3482      444        2     0.00000   70.61567   41.97623   30.11542
    3483      444        2     0.00000   71.98428   42.64171   29.74244
    3484      444        2     0.00000   70.74298   43.53951   30.07684
    3485      444        2     0.00000   76.29929   42.59839   29.46591
    3486      444        2     0.00000   74.79768   46.32546   29.45948
    3487      444        2     0.00000   74.95682   41.31666   32.07039
    3488      444        2     0.00000   73.84169   40.98786   31.02217
    3489      444        2     0.00000   75.35240   40.84807   30.62989
    3490      444        2     0.00000   73.12442   46.54991   31.94820
    3491      444        2     0.00000   72.60039   46.67395   30.47555
    3492      444        2     0.00000   71.98315   45.60485   31.44017
    3493      444        2     0.00000   63.94649   29.62816   24.65782
    3494      444        2     0.00000   66.46547   28.64766   21.69965
    3495      444        2     0.00000   61.73329   31.50055   22.68357
    3496      444        2     0.00000   61.29110   30.12825   23.30092
    3497      444        2     0.00000   62.10500   31.15206   24.16908
    3498      444        2     0.00000   77.15867   35.41336   40.83342
    3499      444        2     0.00000   75.79005   36.07883   40.46043
    3500      444        2     0.00000   77.03136   36.97663   40.79483
    3501      444        2     0.00000   71.47504   36.03552   40.18391
    3502      444        2     0.00000   72.97666   39.76258   40.17748
    3503      444        2     0.00000   72.81752   34.75379   42.78838
    3504      444        2     0.00000   73.93264   34.42499   41.74016
    3505      444        2     0.00000   72.42194   34.28520   41.34788
    3506      444        2     0.00000   74.64992   39.98703   42.66620
    3507      444        2     0.00000   75.17395   40.11107   41.19354
    3508      444        2     0.00000   75.79119   39.04198   42.15816
    3509      444        2     0.00000   50.52177   28.24996   24.65782
    3510      444        2     0.00000   48.41314   26.55870   21.69965
    3511      444        2     0.00000   53.24991   29.23045   22.68357
    3512      444        2     0.00000   52.28256   30.29954   23.30092
    3513      444        2     0.00000   52.76226   29.08278   24.16908
    3514      444        2     0.00000   60.29308   33.60397   40.83342
    3515      444        2     0.00000   61.55371   34.45649   40.46043
    3516      444        2     0.00000   61.71058   32.93258   40.79483
    3517      444        2     0.00000   63.67370   38.21505   40.18391
    3518      444        2     0.00000   66.15062   35.05108   40.17748
    3519      444        2     0.00000   61.89245   37.69330   42.78838
    3520      444        2     0.00000   61.05014   36.89197   41.74016
    3521      444        2     0.00000   61.68443   38.27018   41.34788
    3522      444        2     0.00000   65.50838   33.48977   42.66620
    3523      444        2     0.00000   65.35378   32.97393   41.19354
    3524      444        2     0.00000   64.11930   32.97393   42.15816
    3525      444        2     0.00000   56.04057   40.56521   24.65782
    3526      444        2     0.00000   55.63021   43.23696   21.69965
    3527      444        2     0.00000   55.52563   37.71232   22.68357
    3528      444        2     0.00000   56.93517   38.01553   23.30092
    3529      444        2     0.00000   55.64158   38.20848   24.16908
    3530      444        2     0.00000   67.15890   49.11469   40.83342
    3531      444        2     0.00000   67.26689   47.59669   40.46043
    3532      444        2     0.00000   65.86872   48.22279   40.79483
    3533      444        2     0.00000   69.46190   43.88144   40.18391
    3534      444        2     0.00000   65.48337   43.31835   40.17748
    3535      444        2     0.00000   69.90068   45.68493   42.78838
    3536      444        2     0.00000   69.62787   46.81506   41.74016
    3537      444        2     0.00000   70.50428   45.57664   41.34788
    3538      444        2     0.00000   64.45236   44.65521   42.66620
    3539      444        2     0.00000   64.08292   45.04701   41.19354
    3540      444        2     0.00000   64.70016   46.11611   42.15816
    3541      444        3     0.00000   70.21328   50.46336   40.02057
    3542      444        3     0.00000   71.07378   49.74473   40.99740
    3543      444        3     0.00000   72.25256   49.15210   40.55690
    3544      444        3     0.00000   73.11648   48.59688   41.49901
    3545      444        3     0.00000   72.81183   48.60869   42.83340
    3546      444        3     0.00000   60.22599   42.59708   21.84242
    3547      444        3     0.00000   70.74413   49.72898   42.33308
    3548      444        4     0.00000   74.42371   47.95897   41.02249
    3549      444        4     0.00000   59.83041   42.59708   23.30092
    3550      444        3     0.00000   65.36513   40.38998   25.32019
    3551      444        3     0.00000   64.32161   40.82707   24.30477
    3552      444        3     0.00000   64.29774   42.10880   23.82117
    3553      444        3     0.00000   63.36563   42.51045   22.91122
    3554      444        3     0.00000   62.45511   41.61067   22.42183
    3555      444        3     0.00000   62.47443   40.27775   22.85784
    3556      444        3     0.00000   63.41110   39.86823   23.81989
    3557      444        4     0.00000   63.35312   43.96150   22.44498
    3558      444        4     0.00000   61.42183   39.25394   22.39611
    3559      444        3     0.00000   76.79946   32.09385   40.02057
    3560      444        3     0.00000   87.11411   51.39660   40.99740
    3561      444        3     0.00000   86.01148   50.67206   40.55690
    3562      444        3     0.00000   85.09869   50.20150   41.49901
    3563      444        3     0.00000   85.26125   50.45943   42.83340
    3564      444        3     0.00000   74.98068   44.67620   21.84242
    3565      444        3     0.00000   87.26529   51.68997   42.33308
    3566      444        4     0.00000   83.89263   49.38836   41.02249
    3567      444        4     0.00000   75.17847   45.01878   23.30092
    3568      444        3     0.00000   70.49972   41.32913   25.32019
    3569      444        3     0.00000   71.40000   42.01429   24.30477
    3570      444        3     0.00000   72.52195   41.39410   23.82117
    3571      444        3     0.00000   73.33584   42.00051   22.91122
    3572      444        3     0.00000   73.01187   43.23893   22.42183
    3573      444        3     0.00000   71.84787   43.88865   22.85784
    3574      444        3     0.00000   71.02488   43.28224   23.81989
    3575      444        4     0.00000   74.59874   41.28581   22.44498
    3576      444        4     0.00000   71.48753   45.31214   22.39611
    3577      444        3     0.00000   57.59790   35.57480   40.02057
    3578      444        3     0.00000   80.52451   36.67934   40.99740
    3579      444        3     0.00000   80.44835   37.99651   40.55690
    3580      444        3     0.00000   80.49723   39.02229   41.49901
    3581      444        3     0.00000   80.63932   38.75255   42.83340
    3582      444        3     0.00000   69.40391   30.85870   21.84242
    3583      444        3     0.00000   80.70298   36.40173   42.33308
    3584      444        4     0.00000   80.39606   40.47334   41.02249
    3585      444        4     0.00000   69.60170   30.51612   23.30092
    3586      444        3     0.00000   68.74575   36.41287   25.32019
    3587      444        3     0.00000   68.88897   35.29062   24.30477
    3588      444        3     0.00000   67.79090   34.62908   23.82117
    3589      444        3     0.00000   67.90912   33.62102   22.91122
    3590      444        3     0.00000   69.14360   33.28237   22.42183
    3591      444        3     0.00000   70.28828   33.96557   22.85784
    3592      444        3     0.00000   70.17461   34.98151   23.81989
    3593      444        4     0.00000   66.65872   32.88466   22.44498
    3594      444        4     0.00000   71.70123   33.56589   22.39611
    3595      444        3     0.00000   70.97487   38.65672   29.30257
    3596      444        3     0.00000   72.02748   38.27083   30.27941
    3597      444        3     0.00000   73.13010   37.54629   29.83890
    3598      444        3     0.00000   74.04289   37.07573   30.78101
    3599      444        3     0.00000   73.88034   37.33365   32.11540
    3600      444        3     0.00000   72.79363   38.11332   32.56041
    3601      444        3     0.00000   71.87630   38.56419   31.61509
    3602      444        4     0.00000   75.24896   36.26259   30.30449
    3603      444        4     0.00000   72.59585   38.45590   34.01892
    3604      444        3     0.00000   77.27461   34.76625   36.03819
    3605      444        3     0.00000   76.37432   35.45142   35.02277
    3606      444        3     0.00000   75.25237   34.83122   34.53917
    3607      444        3     0.00000   74.43848   35.43763   33.62921
    3608      444        3     0.00000   74.76244   36.67605   33.13983
    3609      444        3     0.00000   75.92645   37.32577   33.57584
    3610      444        3     0.00000   76.74944   36.71936   34.53788
    3611      444        4     0.00000   73.17558   34.72293   33.16298
    3612      444        4     0.00000   76.28679   38.74926   33.11410
    3613      444        3     0.00000   67.44193   42.13768   29.30257
    3614      444        3     0.00000   67.24982   43.24221   30.27941
    3615      444        3     0.00000   67.32598   44.55938   29.83890
    3616      444        3     0.00000   67.27711   45.58516   30.78101
    3617      444        3     0.00000   67.13502   45.31543   32.11540
    3618      444        3     0.00000   67.00316   43.98448   32.56041
    3619      444        3     0.00000   67.07136   42.96460   31.61509
    3620      444        4     0.00000   67.37827   47.03622   30.30449
    3621      444        4     0.00000   66.80537   43.64190   34.01892
    3622      444        3     0.00000   67.66133   49.53865   36.03819
    3623      444        3     0.00000   67.51810   48.41639   35.02277
    3624      444        3     0.00000   68.61617   47.75486   34.53917
    3625      444        3     0.00000   68.49795   46.74680   33.62921
    3626      444        3     0.00000   67.26347   46.40815   33.13983
    3627      444        3     0.00000   66.11879   47.09135   33.57584
    3628      444        3     0.00000   66.23246   48.10728   34.53788
    3629      444        4     0.00000   69.74835   46.01044   33.16298
    3630      444        4     0.00000   64.70584   46.69167   33.11410
    3631      444        3     0.00000   66.19381   37.33758   29.30257
    3632      444        3     0.00000   65.33331   36.61895   30.27941
    3633      444        3     0.00000   64.15452   36.02632   29.83890
    3634      444        3     0.00000   63.29061   35.47110   30.78101
    3635      444        3     0.00000   63.59526   35.48292   32.11540
    3636      444        3     0.00000   64.81383   36.03420   32.56041
    3637      444        3     0.00000   65.66296   36.60320   31.61509
    3638      444        4     0.00000   61.98338   34.83319   30.30449
    3639      444        4     0.00000   65.20941   36.03420   34.01892
    3640      444        3     0.00000   59.67470   33.82710   36.03819
    3641      444        3     0.00000   60.71821   34.26419   35.02277
    3642      444        3     0.00000   60.74208   35.54592   34.53917
    3643      444        3     0.00000   61.67419   35.94757   33.62921
    3644      444        3     0.00000   62.58471   35.04780   33.13983
    3645      444        3     0.00000   62.56538   33.71488   33.57584
    3646      444        3     0.00000   61.62872   33.30535   34.53788
    3647      444        4     0.00000   61.68670   37.39862   33.16298
    3648      444        4     0.00000   63.61799   32.69107   33.11410
    3649      444        3     0.00000   65.43221   40.09794   35.00540
    3650      444        3     0.00000   64.37960   40.48384   34.02856
    3651      444        3     0.00000   63.27698   41.20838   34.46907
    3652      444        3     0.00000   62.36418   41.67894   33.52696
    3653      444        3     0.00000   62.52673   41.42101   32.19257
    3654      444        3     0.00000   63.61344   40.64134   31.74756
    3655      444        3     0.00000   64.53078   40.19047   32.69289
    3656      444        4     0.00000   61.15812   42.49208   34.00348
    3657      444        4     0.00000   63.81123   40.29876   30.28906
    3658      444        3     0.00000   59.13247   43.98841   28.26979
    3659      444        3     0.00000   60.03276   43.30325   29.28521
    3660      444        3     0.00000   61.15470   43.92344   29.76880
    3661      444        3     0.00000   61.96860   43.31703   30.67876
    3662      444        3     0.00000   61.64463   42.07861   31.16815
    3663      444        3     0.00000   60.48063   41.42889   30.73214
    3664      444        3     0.00000   59.65764   42.03530   29.77009
    3665      444        4     0.00000   63.23150   44.03173   31.14499
    3666      444        4     0.00000   60.12029   40.00540   31.19387
    3667      444        3     0.00000   68.96515   36.61698   35.00540
    3668      444        3     0.00000   69.15725   35.51245   34.02856
    3669      444        3     0.00000   69.08109   34.19528   34.46907
    3670      444        3     0.00000   69.12997   33.16950   33.52696
    3671      444        3     0.00000   69.27206   33.43923   32.19257
    3672      444        3     0.00000   69.40392   34.77019   31.74756
    3673      444        3     0.00000   69.33572   35.79006   32.69289
    3674      444        4     0.00000   69.02880   31.71845   34.00348
    3675      444        4     0.00000   69.60171   35.11277   30.28906
    3676      444        3     0.00000   68.74575   29.21601   28.26979
    3677      444        3     0.00000   68.88898   30.33827   29.28521
    3678      444        3     0.00000   67.79090   30.99981   29.76880
    3679      444        3     0.00000   67.90913   32.00787   30.67876
    3680      444        3     0.00000   69.14361   32.34651   31.16815
    3681      444        3     0.00000   70.28829   31.66332   30.73214
    3682      444        3     0.00000   70.17462   30.64738   29.77009
    3683      444        4     0.00000   66.65873   32.74422   31.14499
    3684      444        4     0.00000   71.70124   32.06300   31.19387
    3685      444        3     0.00000   70.21327   41.41708   35.00540
    3686      444        3     0.00000   71.07377   42.13571   34.02856
    3687      444        3     0.00000   72.25256   42.72834   34.46907
    3688      444        3     0.00000   73.11647   43.28356   33.52696
    3689      444        3     0.00000   72.81182   43.27175   32.19257
    3690      444        3     0.00000   71.59325   42.72046   31.74756
    3691      444        3     0.00000   70.74412   42.15146   32.69289
    3692      444        4     0.00000   74.42370   43.92147   34.00348
    3693      444        4     0.00000   71.19767   42.72046   30.28906
    3694      444        3     0.00000   76.73238   44.92756   28.26979
    3695      444        3     0.00000   75.68887   44.49047   29.28521
    3696      444        3     0.00000   75.66500   43.20874   29.76880
    3697      444        3     0.00000   74.73289   42.80709   30.67876
    3698      444        3     0.00000   73.82237   43.70687   31.16815
    3699      444        3     0.00000   73.84169   45.03979   30.73214
    3700      444        3     0.00000   74.77835   45.44931   29.77009
    3701      444        4     0.00000   74.72038   41.35604   31.14499
    3702      444        4     0.00000   72.78909   46.06360   31.19387
    3703      444        3     0.00000   66.19380   28.29130   24.28741
    3704      444        3     0.00000   65.33330   29.00994   23.31057
    3705      444        3     0.00000   64.15451   29.60256   23.75108
    3706      444        3     0.00000   63.29060   30.15778   22.80897
    3707      444        3     0.00000   63.59524   30.14597   21.47458
    3708      444        3     0.00000   76.18109   36.15759   42.46556
    3709      444        3     0.00000   65.66295   29.02569   21.97489
    3710      444        4     0.00000   61.98337   30.79570   23.28549
    3711      444        4     0.00000   76.57667   36.15759   41.00705
    3712      444        3     0.00000   71.04195   38.36468   38.98778
    3713      444        3     0.00000   72.08546   37.92760   40.00320
    3714      444        3     0.00000   72.10934   36.64586   40.48680
    3715      444        3     0.00000   73.04145   36.24422   41.39676
    3716      444        3     0.00000   73.95197   37.14399   41.88614
    3717      444        3     0.00000   73.93264   38.47691   41.45013
    3718      444        3     0.00000   72.99598   38.88643   40.48809
    3719      444        4     0.00000   73.05396   34.79316   41.86299
    3720      444        4     0.00000   74.98525   39.50072   41.91186
    3721      444        3     0.00000   59.60761   46.66082   24.28741
    3722      444        3     0.00000   49.29297   27.35806   23.31057
    3723      444        3     0.00000   50.39559   28.08260   23.75108
    3724      444        3     0.00000   51.30838   28.55316   22.80897
    3725      444        3     0.00000   51.14583   28.29524   21.47458
    3726      444        3     0.00000   61.42640   34.07847   42.46556
    3727      444        3     0.00000   49.14179   27.06470   21.97489
    3728      444        4     0.00000   52.51445   29.36630   23.28549
    3729      444        4     0.00000   61.22860   33.73588   41.00705
    3730      444        3     0.00000   65.90736   37.42553   38.98778
    3731      444        3     0.00000   65.00708   36.74037   40.00320
    3732      444        3     0.00000   63.88513   37.36056   40.48680
    3733      444        3     0.00000   63.07124   36.75415   41.39676
    3734      444        3     0.00000   63.39520   35.51574   41.88614
    3735      444        3     0.00000   64.55921   34.86601   41.45013
    3736      444        3     0.00000   65.38220   35.47242   40.48809
    3737      444        4     0.00000   61.80834   37.46885   41.86299
    3738      444        4     0.00000   64.91955   33.44252   41.91186
    3739      444        3     0.00000   78.80917   43.17986   24.28741
    3740      444        3     0.00000   55.88257   42.07533   23.31057
    3741      444        3     0.00000   55.95873   40.75816   23.75108
    3742      444        3     0.00000   55.90985   39.73238   22.80897
    3743      444        3     0.00000   55.76775   40.00211   21.47458
    3744      444        3     0.00000   67.00317   47.89596   42.46556
    3745      444        3     0.00000   55.70410   42.35294   21.97489
    3746      444        4     0.00000   56.01102   38.28132   23.28549
    3747      444        4     0.00000   66.80538   48.23854   41.00705
    3748      444        3     0.00000   67.66133   42.34179   38.98778
    3749      444        3     0.00000   67.51810   43.46405   40.00320
    3750      444        3     0.00000   68.61618   44.12558   40.48680
    3751      444        3     0.00000   68.49796   45.13364   41.39676
    3752      444        3     0.00000   67.26348   45.47229   41.88614
    3753      444        3     0.00000   66.11880   44.78909   41.45013
    3754      444        3     0.00000   66.23247   43.77316   40.48809
    3755      444        4     0.00000   69.74836   45.87000   41.86299
    3756      444        4     0.00000   64.70585   45.18877   41.91186
    3757      444        5     0.00000   70.55850   50.52696   38.80900
    3758      444        5     0.00000   69.16636   51.01110   40.50095
    3759      444        5     0.00000   65.38673   39.13188   25.59607
    3760      444        5     0.00000   66.21995   41.32716   25.63723
    3761      444        5     0.00000   76.68192   31.76308   38.80900
    3762      444        5     0.00000   77.79728   32.72664   40.50095
    3763      444        5     0.00000   69.39937   41.93948   25.59607
    3764      444        5     0.00000   70.88393   40.12025   25.63723
    3765      444        5     0.00000   57.37022   35.84198   38.80900
    3766      444        5     0.00000   57.64701   34.39427   40.50095
    3767      444        5     0.00000   69.82450   37.06063   25.59607
    3768      444        5     0.00000   67.50672   36.68458   25.63723
    3769      444        5     0.00000   71.09241   38.32595   28.09101
    3770      444        5     0.00000   69.97705   39.28952   29.78295
    3771      444        5     0.00000   78.37496   35.37660   36.31407
    3772      444        5     0.00000   76.89040   33.55737   36.35523
    3773      444        5     0.00000   67.66961   42.40485   28.09101
    3774      444        5     0.00000   67.39282   40.95715   29.78295
    3775      444        5     0.00000   66.58257   50.18641   36.31407
    3776      444        5     0.00000   68.90036   49.81035   36.35523
    3777      444        5     0.00000   65.84858   37.40118   28.09101
    3778      444        5     0.00000   67.24073   37.88532   29.78295
    3779      444        5     0.00000   59.65310   32.56900   36.31407
    3780      444        5     0.00000   58.81988   34.76428   36.35523
    3781      444        6     0.00000   56.83630   32.81445   37.82959
    3782      444        6     0.00000   68.20353   39.37733   27.11160
    3783      444        5     0.00000   65.31467   40.42871   36.21696
    3784      444        5     0.00000   66.43002   39.46514   34.52502
    3785      444        5     0.00000   58.03212   43.37806   27.99390
    3786      444        5     0.00000   59.51668   45.19729   27.95275
    3787      444        5     0.00000   68.73746   36.34981   36.21696
    3788      444        5     0.00000   69.01425   37.79752   34.52502
    3789      444        5     0.00000   69.82450   28.56826   27.99390
    3790      444        5     0.00000   67.50672   28.94431   27.95275
    3791      444        5     0.00000   70.55850   41.35348   36.21696
    3792      444        5     0.00000   69.16635   40.86934   34.52502
    3793      444        5     0.00000   76.75398   46.18567   27.99390
    3794      444        5     0.00000   77.58720   43.99038   27.95275
    3795      444        5     0.00000   65.84858   28.22771   25.49897
    3796      444        5     0.00000   67.24072   27.74356   23.80703
    3797      444        5     0.00000   71.02035   39.62279   38.71190
    3798      444        5     0.00000   70.18713   37.42750   38.67074
    3799      444        5     0.00000   59.72515   46.99159   25.49897
    3800      444        5     0.00000   58.60980   46.02802   23.80703
    3801      444        5     0.00000   67.00771   36.81519   38.71190
    3802      444        5     0.00000   65.52315   38.63442   38.67074
    3803      444        5     0.00000   79.03686   42.91269   25.49897
    3804      444        5     0.00000   78.76007   44.36039   23.80703
    3805      444        5     0.00000   66.58258   41.69403   38.71190
    3806      444        5     0.00000   68.90036   42.07009   38.67074
    3807      444        6     0.00000   68.20354   39.37734   37.19637
    3808      444        6     0.00000   79.57078   45.94021   26.47838

Bonds

       1        1        1      447
       2        1        1      449
       3        1        1     1377
       4        1        1     1396
       5        1        2      449
       6        1        2     1395
       7        1        2     2333
       8        1        2     2344
       9        1        3      433
      10        1        3      448
      11        1        3      449
      12        1        3     2343
      13        1        4      432
      14        1        4      435
      15        1        4      437
      16        1        4      450
      17        1        5      428
      18        1        5      431
      19        1        5      441
      20        1        5      450
      21        1        6      427
      22        1        6      436
      23        1        6      445
      24        1        6      450
      25        1        7      434
      26        1        7      449
      27        1        7     1378
      28        1        7     2334
      29        1        8      438
      30        1        8      442
      31        1        8      446
      32        1        8      450
      33        1        9      451
      34        1        9      470
      35        1        9      473
      36        1        9      475
      37        1       10      455
      38        1       10      466
      39        1       10      469
      40        1       10      475
      41        1       11      459
      42        1       11      465
      43        1       11      474
      44        1       11      475
      45        1       12      461
      46        1       12      476
      47        1       12     1410
      48        1       12     1415
      49        1       13      476
      50        1       13     1409
      51        1       13     2358
      52        1       13     2371
      53        1       14      462
      54        1       14      471
      55        1       14      476
      56        1       14     2357
      57        1       15      452
      58        1       15      456
      59        1       15      460
      60        1       15      475
      61        1       16      472
      62        1       16      476
      63        1       16     1416
      64        1       16     2372
      65        2       17      211
      66        2       18      215
      67        3       19      216
      68        3       20      216
      69        3       21      216
      70        3       22      217
      71        3       23      217
      72        3       24      217
      73        2       25      220
      74        2       26      224
      75        3       27      225
      76        3       28      225
      77        3       29      225
      78        3       30      226
      79        3       31      226
      80        3       32      226
      81        2       33      229
      82        2       34      233
      83        3       35      234
      84        3       36      234
      85        3       37      234
      86        3       38      235
      87        3       39      235
      88        3       40      235
      89        2       41      238
      90        2       42      242
      91        3       43      243
      92        3       44      243
      93        3       45      243
      94        3       46      244
      95        3       47      244
      96        3       48      244
      97        2       49      247
      98        2       50      251
      99        3       51      252
     100        3       52      252
     101        3       53      252
     102        3       54      253
     103        3       55      253
     104        3       56      253
     105        2       57      256
     106        2       58      260
     107        3       59      261
     108        3       60      261
     109        3       61      261
     110        3       62      262
     111        3       63      262
     112        3       64      262
     113        2       65      265
     114        2       66      269
     115        3       67      270
     116        3       68      270
     117        3       69      270
     118        3       70      271
     119        3       71      271
     120        3       72      271
     121        2       73      274
     122        2       74      278
     123        3       75      279
     124        3       76      279
     125        3       77      279
     126        3       78      280
     127        3       79      280
     128        3       80      280
     129        2       81      283
     130        2       82      287
     131        3       83      288
     132        3       84      288
     133        3       85      288
     134        3       86      289
     135        3       87      289
     136        3       88      289
     137        2       89      292
     138        2       90      296
     139        3       91      297
     140        3       92      297
     141        3       93      297
     142        3       94      298
     143        3       95      298
     144        3       96      298
     145        2       97      301
     146        2       98      305
     147        3       99      306
     148        3      100      306
     149        3      101      306
     150        3      102      307
     151        3      103      307
     152        3      104      307
     153        2      105      310
     154        2      106      314
     155        3      107      315
     156        3      108      315
     157        3      109      315
     158        3      110      316
     159        3      111      316
     160        3      112      316
     161        2      113      319
     162        2      114      323
     163        3      115      324
     164        3      116      324
     165        3      117      324
     166        3      118      325
     167        3      119      325
     168        3      120      325
     169        2      121      328
     170        2      122      332
     171        3      123      333
     172        3      124      333
     173        3      125      333
     174        3      126      334
     175        3      127      334
     176        3      128      334
     177        2      129      337
     178        2      130      341
     179        3      131      342
     180        3      132      342
     181        3      133      342
     182        3      134      343
     183        3      135      343
     184        3      136      343
     185        2      137      346
     186        2      138      350
     187        3      139      351
     188        3      140      351
     189        3      141      351
     190        3      142      352
     191        3      143      352
     192        3      144      352
     193        2      145      355
     194        2      146      359
     195        3      147      360
     196        3      148      360
     197        3      149      360
     198        3      150      361
     199        3      151      361
     200        3      152      361
     201        2      153      364
     202        2      154      368
     203        3      155      369
     204        3      156      369
     205        3      157      369
     206        3      158      370
     207        3      159      370
     208        3      160      370
     209        2      161      373
     210        2      162      377
     211        3      163      378
     212        3      164      378
     213        3      165      378
     214        3      166      379
     215        3      167      379
     216        3      168      379
     217        2      169      382
     218        2      170      386
     219        3      171      387
     220        3      172      387
     221        3      173      387
     222        3      174      388
     223        3      175      388
     224        3      176      388
     225        2      177      391
     226        2      178      395
     227        3      179      396
     228        3      180      396
     229        3      181      396
     230        3      182      397
     231        3      183      397
     232        3      184      397
     233        2      185      400
     234        2      186      404
     235        3      187      405
     236        3      188      405
     237        3      189      405
     238        3      190      406
     239        3      191      406
     240        3      192      406
     241        2      193      409
     242        2      194      413
     243        3      195      414
     244        3      196      414
     245        3      197      414
     246        3      198      415
     247        3      199      415
     248        3      200      415
     249        2      201      418
     250        2      202      422
     251        3      203      423
     252        3      204      423
     253        3      205      423
     254        3      206      424
     255        3      207      424
     256        3      208      424
     257        4      209      210
     258        5      209      425
     259        5      209      426
     260        6      210      211
     261        6      210      215
     262        6      211      212
     263        6      212      213
     264        7      212      216
     265        6      213      690
     266        4      213      698
     267        7      214      217
     268        6      214      691
     269        4      218      219
     270        5      218      427
     271        5      218      428
     272        6      219      220
     273        6      219      224
     274        6      220      221
     275        6      221      222
     276        7      221      225
     277        6      222      223
     278        6      223      224
     279        7      223      226
     280        5      227      429
     281        5      227      430
     282        4      227     1180
     283        6      228      229
     284        6      228      233
     285        6      229      230
     286        6      230      231
     287        7      230      234
     288        6      231      708
     289        4      231      716
     290        7      232      235
     291        6      232      709
     292        4      236      237
     293        5      236      431
     294        5      236      432
     295        6      237      238
     296        6      237      242
     297        6      238      239
     298        6      239      240
     299        7      239      243
     300        6      240      241
     301        6      241      242
     302        7      241      244
     303        5      245      433
     304        5      245      434
     305        4      245     2150
     306        6      246      247
     307        6      246      251
     308        6      247      248
     309        6      248      249
     310        7      248      252
     311        6      249      726
     312        4      249      734
     313        7      250      253
     314        6      250      727
     315        4      254      255
     316        5      254      435
     317        5      254      436
     318        6      255      256
     319        6      255      260
     320        6      256      257
     321        6      257      258
     322        7      257      261
     323        6      258      259
     324        6      259      260
     325        7      259      262
     326        4      263      264
     327        5      263      437
     328        5      263      438
     329        6      264      265
     330        6      264      269
     331        6      265      266
     332        6      266      267
     333        7      266      270
     334        6      267      268
     335        4      267      276
     336        6      268      269
     337        7      268      271
     338        4      272      273
     339        5      272      439
     340        5      272      440
     341        6      273      274
     342        6      273      278
     343        6      274      275
     344        6      275      276
     345        7      275      279
     346        6      276      277
     347        6      277      278
     348        7      277      280
     349        4      281      282
     350        5      281      441
     351        5      281      442
     352        6      282      283
     353        6      282      287
     354        6      283      284
     355        6      284      285
     356        7      284      288
     357        6      285      286
     358        4      285      294
     359        6      286      287
     360        7      286      289
     361        4      290      291
     362        5      290      443
     363        5      290      444
     364        6      291      292
     365        6      291      296
     366        6      292      293
     367        6      293      294
     368        7      293      297
     369        6      294      295
     370        6      295      296
     371        7      295      298
     372        4      299      300
     373        5      299      445
     374        5      299      446
     375        6      300      301
     376        6      300      305
     377        6      301      302
     378        6      302      303
     379        7      302      306
     380        6      303      304
     381        4      303      312
     382        6      304      305
     383        7      304      307
     384        4      308      309
     385        5      308      447
     386        5      308      448
     387        6      309      310
     388        6      309      314
     389        6      310      311
     390        6      311      312
     391        7      311      315
     392        6      312      313
     393        6      313      314
     394        7      313      316
     395        4      317      318
     396        5      317      451
     397        5      317      452
     398        6      318      319
     399        6      318      323
     400        6      319      320
     401        6      320      321
     402        7      320      324
     403        6      321      322
     404        4      321      330
     405        6      322      323
     406        7      322      325
     407        4      326      327
     408        5      326      453
     409        5      326      454
     410        6      327      328
     411        6      327      332
     412        6      328      329
     413        6      329      330
     414        7      329      333
     415        6      330      331
     416        6      331      332
     417        7      331      334
     418        4      335      336
     419        5      335      455
     420        5      335      456
     421        6      336      337
     422        6      336      341
     423        6      337      338
     424        6      338      339
     425        7      338      342
     426        6      339      340
     427        4      339      348
     428        6      340      341
     429        7      340      343
     430        4      344      345
     431        5      344      457
     432        5      344      458
     433        6      345      346
     434        6      345      350
     435        6      346      347
     436        6      347      348
     437        7      347      351
     438        6      348      349
     439        6      349      350
     440        7      349      352
     441        4      353      354
     442        5      353      459
     443        5      353      460
     444        6      354      355
     445        6      354      359
     446        6      355      356
     447        6      356      357
     448        7      356      360
     449        6      357      358
     450        4      357      366
     451        6      358      359
     452        7      358      361
     453        4      362      363
     454        5      362      461
     455        5      362      462
     456        6      363      364
     457        6      363      368
     458        6      364      365
     459        6      365      366
     460        7      365      369
     461        6      366      367
     462        6      367      368
     463        7      367      370
     464        4      371      372
     465        5      371      463
     466        5      371      464
     467        6      372      373
     468        6      372      377
     469        6      373      374
     470        6      374      375
     471        7      374      378
     472        6      375      852
     473        4      375      860
     474        7      376      379
     475        6      376      853
     476        4      380      381
     477        5      380      465
     478        5      380      466
     479        6      381      382
     480        6      381      386
     481        6      382      383
     482        6      383      384
     483        7      383      387
     484        6      384      385
     485        6      385      386
     486        7      385      388
     487        5      389      467
     488        5      389      468
     489        4      389     1342
     490        6      390      391
     491        6      390      395
     492        6      391      392
     493        6      392      393
     494        7      392      396
     495        6      393      870
     496        4      393      878
     497        7      394      397
     498        6      394      871
     499        4      398      399
     500        5      398      469
     501        5      398      470
     502        6      399      400
     503        6      399      404
     504        6      400      401
     505        6      401      402
     506        7      401      405
     507        6      402      403
     508        6      403      404
     509        7      403      406
     510        5      407      471
     511        5      407      472
     512        4      407     2312
     513        6      408      409
     514        6      408      413
     515        6      409      410
     516        6      410      411
     517        7      410      414
     518        6      411      888
     519        4      411      896
     520        7      412      415
     521        6      412      889
     522        4      416      417
     523        5      416      473
     524        5      416      474
     525        6      417      418
     526        6      417      422
     527        6      418      419
     528        6      419      420
     529        7      419      423
     530        6      420      421
     531        6      421      422
     532        7      421      424
     533        1      477      923
     534        1      477      925
     535        1      477     1853
     536        1      477     1872
     537        1      478      925
     538        1      478     1871
     539        1      478     2809
     540        1      478     2820
     541        1      479      909
     542        1      479      924
     543        1      479      925
     544        1      479     2819
     545        1      480      908
     546        1      480      911
     547        1      480      913
     548        1      480      926
     549        1      481      904
     550        1      481      907
     551        1      481      917
     552        1      481      926
     553        1      482      903
     554        1      482      912
     555        1      482      921
     556        1      482      926
     557        1      483      910
     558        1      483      925
     559        1      483     1854
     560        1      483     2810
     561        1      484      914
     562        1      484      918
     563        1      484      922
     564        1      484      926
     565        1      485      927
     566        1      485      946
     567        1      485      949
     568        1      485      951
     569        1      486      931
     570        1      486      942
     571        1      486      945
     572        1      486      951
     573        1      487      935
     574        1      487      941
     575        1      487      950
     576        1      487      951
     577        1      488      937
     578        1      488      952
     579        1      488     1886
     580        1      488     1891
     581        1      489      952
     582        1      489     1885
     583        1      489     2834
     584        1      489     2847
     585        1      490      938
     586        1      490      947
     587        1      490      952
     588        1      490     2833
     589        1      491      928
     590        1      491      932
     591        1      491      936
     592        1      491      951
     593        1      492      948
     594        1      492      952
     595        1      492     1892
     596        1      492     2848
     597        2      493      687
     598        2      494      691
     599        3      495      692
     600        3      496      692
     601        3      497      692
     602        3      498      693
     603        3      499      693
     604        3      500      693
     605        2      501      696
     606        2      502      700
     607        3      503      701
     608        3      504      701
     609        3      505      701
     610        3      506      702
     611        3      507      702
     612        3      508      702
     613        2      509      705
     614        2      510      709
     615        3      511      710
     616        3      512      710
     617        3      513      710
     618        3      514      711
     619        3      515      711
     620        3      516      711
     621        2      517      714
     622        2      518      718
     623        3      519      719
     624        3      520      719
     625        3      521      719
     626        3      522      720
     627        3      523      720
     628        3      524      720
     629        2      525      723
     630        2      526      727
     631        3      527      728
     632        3      528      728
     633        3      529      728
     634        3      530      729
     635        3      531      729
     636        3      532      729
     637        2      533      732
     638        2      534      736
     639        3      535      737
     640        3      536      737
     641        3      537      737
     642        3      538      738
     643        3      539      738
     644        3      540      738
     645        2      541      741
     646        2      542      745
     647        3      543      746
     648        3      544      746
     649        3      545      746
     650        3      546      747
     651        3      547      747
     652        3      548      747
     653        2      549      750
     654        2      550      754
     655        3      551      755
     656        3      552      755
     657        3      553      755
     658        3      554      756
     659        3      555      756
     660        3      556      756
     661        2      557      759
     662        2      558      763
     663        3      559      764
     664        3      560      764
     665        3      561      764
     666        3      562      765
     667        3      563      765
     668        3      564      765
     669        2      565      768
     670        2      566      772
     671        3      567      773
     672        3      568      773
     673        3      569      773
     674        3      570      774
     675        3      571      774
     676        3      572      774
     677        2      573      777
     678        2      574      781
     679        3      575      782
     680        3      576      782
     681        3      577      782
     682        3      578      783
     683        3      579      783
     684        3      580      783
     685        2      581      786
     686        2      582      790
     687        3      583      791
     688        3      584      791
     689        3      585      791
     690        3      586      792
     691        3      587      792
     692        3      588      792
     693        2      589      795
     694        2      590      799
     695        3      591      800
     696        3      592      800
     697        3      593      800
     698        3      594      801
     699        3      595      801
     700        3      596      801
     701        2      597      804
     702        2      598      808
     703        3      599      809
     704        3      600      809
     705        3      601      809
     706        3      602      810
     707        3      603      810
     708        3      604      810
     709        2      605      813
     710        2      606      817
     711        3      607      818
     712        3      608      818
     713        3      609      818
     714        3      610      819
     715        3      611      819
     716        3      612      819
     717        2      613      822
     718        2      614      826
     719        3      615      827
     720        3      616      827
     721        3      617      827
     722        3      618      828
     723        3      619      828
     724        3      620      828
     725        2      621      831
     726        2      622      835
     727        3      623      836
     728        3      624      836
     729        3      625      836
     730        3      626      837
     731        3      627      837
     732        3      628      837
     733        2      629      840
     734        2      630      844
     735        3      631      845
     736        3      632      845
     737        3      633      845
     738        3      634      846
     739        3      635      846
     740        3      636      846
     741        2      637      849
     742        2      638      853
     743        3      639      854
     744        3      640      854
     745        3      641      854
     746        3      642      855
     747        3      643      855
     748        3      644      855
     749        2      645      858
     750        2      646      862
     751        3      647      863
     752        3      648      863
     753        3      649      863
     754        3      650      864
     755        3      651      864
     756        3      652      864
     757        2      653      867
     758        2      654      871
     759        3      655      872
     760        3      656      872
     761        3      657      872
     762        3      658      873
     763        3      659      873
     764        3      660      873
     765        2      661      876
     766        2      662      880
     767        3      663      881
     768        3      664      881
     769        3      665      881
     770        3      666      882
     771        3      667      882
     772        3      668      882
     773        2      669      885
     774        2      670      889
     775        3      671      890
     776        3      672      890
     777        3      673      890
     778        3      674      891
     779        3      675      891
     780        3      676      891
     781        2      677      894
     782        2      678      898
     783        3      679      899
     784        3      680      899
     785        3      681      899
     786        3      682      900
     787        3      683      900
     788        3      684      900
     789        4      685      686
     790        5      685      901
     791        5      685      902
     792        6      686      687
     793        6      686      691
     794        6      687      688
     795        6      688      689
     796        7      688      692
     797        6      689      214
     798        4      689      222
     799        6      690      215
     800        7      690      693
     801        4      694      695
     802        5      694      903
     803        5      694      904
     804        6      695      696
     805        6      695      700
     806        6      696      697
     807        6      697      698
     808        7      697      701
     809        6      698      699
     810        6      699      700
     811        7      699      702
     812        5      703      905
     813        5      703      906
     814        4      703     1656
     815        6      704      705
     816        6      704      709
     817        6      705      706
     818        6      706      707
     819        7      706      710
     820        6      707      232
     821        4      707      240
     822        6      708      233
     823        7      708      711
     824        4      712      713
     825        5      712      907
     826        5      712      908
     827        6      713      714
     828        6      713      718
     829        6      714      715
     830        6      715      716
     831        7      715      719
     832        6      716      717
     833        6      717      718
     834        7      717      720
     835        5      721      909
     836        5      721      910
     837        4      721     2626
     838        6      722      723
     839        6      722      727
     840        6      723      724
     841        6      724      725
     842        7      724      728
     843        6      725      250
     844        4      725      258
     845        6      726      251
     846        7      726      729
     847        4      730      731
     848        5      730      911
     849        5      730      912
     850        6      731      732
     851        6      731      736
     852        6      732      733
     853        6      733      734
     854        7      733      737
     855        6      734      735
     856        6      735      736
     857        7      735      738
     858        4      739      740
     859        5      739      913
     860        5      739      914
     861        6      740      741
     862        6      740      745
     863        6      741      742
     864        6      742      743
     865        7      742      746
     866        6      743      744
     867        4      743      752
     868        6      744      745
     869        7      744      747
     870        4      748      749
     871        5      748      915
     872        5      748      916
     873        6      749      750
     874        6      749      754
     875        6      750      751
     876        6      751      752
     877        7      751      755
     878        6      752      753
     879        6      753      754
     880        7      753      756
     881        4      757      758
     882        5      757      917
     883        5      757      918
     884        6      758      759
     885        6      758      763
     886        6      759      760
     887        6      760      761
     888        7      760      764
     889        6      761      762
     890        4      761      770
     891        6      762      763
     892        7      762      765
     893        4      766      767
     894        5      766      919
     895        5      766      920
     896        6      767      768
     897        6      767      772
     898        6      768      769
     899        6      769      770
     900        7      769      773
     901        6      770      771
     902        6      771      772
     903        7      771      774
     904        4      775      776
     905        5      775      921
     906        5      775      922
     907        6      776      777
     908        6      776      781
     909        6      777      778
     910        6      778      779
     911        7      778      782
     912        6      779      780
     913        4      779      788
     914        6      780      781
     915        7      780      783
     916        4      784      785
     917        5      784      923
     918        5      784      924
     919        6      785      786
     920        6      785      790
     921        6      786      787
     922        6      787      788
     923        7      787      791
     924        6      788      789
     925        6      789      790
     926        7      789      792
     927        4      793      794
     928        5      793      927
     929        5      793      928
     930        6      794      795
     931        6      794      799
     932        6      795      796
     933        6      796      797
     934        7      796      800
     935        6      797      798
     936        4      797      806
     937        6      798      799
     938        7      798      801
     939        4      802      803
     940        5      802      929
     941        5      802      930
     942        6      803      804
     943        6      803      808
     944        6      804      805
     945        6      805      806
     946        7      805      809
     947        6      806      807
     948        6      807      808
     949        7      807      810
     950        4      811      812
     951        5      811      931
     952        5      811      932
     953        6      812      813
     954        6      812      817
     955        6      813      814
     956        6      814      815
     957        7      814      818
     958        6      815      816
     959        4      815      824
     960        6      816      817
     961        7      816      819
     962        4      820      821
     963        5      820      933
     964        5      820      934
     965        6      821      822
     966        6      821      826
     967        6      822      823
     968        6      823      824
     969        7      823      827
     970        6      824      825
     971        6      825      826
     972        7      825      828
     973        4      829      830
     974        5      829      935
     975        5      829      936
     976        6      830      831
     977        6      830      835
     978        6      831      832
     979        6      832      833
     980        7      832      836
     981        6      833      834
     982        4      833      842
     983        6      834      835
     984        7      834      837
     985        4      838      839
     986        5      838      937
     987        5      838      938
     988        6      839      840
     989        6      839      844
     990        6      840      841
     991        6      841      842
     992        7      841      845
     993        6      842      843
     994        6      843      844
     995        7      843      846
     996        4      847      848
     997        5      847      939
     998        5      847      940
     999        6      848      849
    1000        6      848      853
    1001        6      849      850
    1002        6      850      851
    1003        7      850      854
    1004        6      851      376
    1005        4      851      384
    1006        6      852      377
    1007        7      852      855
    1008        4      856      857
    1009        5      856      941
    1010        5      856      942
    1011        6      857      858
    1012        6      857      862
    1013        6      858      859
    1014        6      859      860
    1015        7      859      863
    1016        6      860      861
    1017        6      861      862
    1018        7      861      864
    1019        5      865      943
    1020        5      865      944
    1021        4      865     1818
    1022        6      866      867
    1023        6      866      871
    1024        6      867      868
    1025        6      868      869
    1026        7      868      872
    1027        6      869      394
    1028        4      869      402
    1029        6      870      395
    1030        7      870      873
    1031        4      874      875
    1032        5      874      945
    1033        5      874      946
    1034        6      875      876
    1035        6      875      880
    1036        6      876      877
    1037        6      877      878
    1038        7      877      881
    1039        6      878      879
    1040        6      879      880
    1041        7      879      882
    1042        5      883      947
    1043        5      883      948
    1044        4      883     2788
    1045        6      884      885
    1046        6      884      889
    1047        6      885      886
    1048        6      886      887
    1049        7      886      890
    1050        6      887      412
    1051        4      887      420
    1052        6      888      413
    1053        7      888      891
    1054        4      892      893
    1055        5      892      949
    1056        5      892      950
    1057        6      893      894
    1058        6      893      898
    1059        6      894      895
    1060        6      895      896
    1061        7      895      899
    1062        6      896      897
    1063        6      897      898
    1064        7      897      900
    1065        1      953      425
    1066        1      953      444
    1067        1      953     1399
    1068        1      953     1401
    1069        1      954      443
    1070        1      954     1401
    1071        1      954     3285
    1072        1      954     3296
    1073        1      955     1385
    1074        1      955     1400
    1075        1      955     1401
    1076        1      955     3295
    1077        1      956     1384
    1078        1      956     1387
    1079        1      956     1389
    1080        1      956     1402
    1081        1      957     1380
    1082        1      957     1383
    1083        1      957     1393
    1084        1      957     1402
    1085        1      958     1379
    1086        1      958     1388
    1087        1      958     1397
    1088        1      958     1402
    1089        1      959      426
    1090        1      959     1386
    1091        1      959     1401
    1092        1      959     3286
    1093        1      960     1390
    1094        1      960     1394
    1095        1      960     1398
    1096        1      960     1402
    1097        1      961     1403
    1098        1      961     1422
    1099        1      961     1425
    1100        1      961     1427
    1101        1      962     1407
    1102        1      962     1418
    1103        1      962     1421
    1104        1      962     1427
    1105        1      963     1411
    1106        1      963     1417
    1107        1      963     1426
    1108        1      963     1427
    1109        1      964      458
    1110        1      964      463
    1111        1      964     1413
    1112        1      964     1428
    1113        1      965      457
    1114        1      965     1428
    1115        1      965     3310
    1116        1      965     3323
    1117        1      966     1414
    1118        1      966     1423
    1119        1      966     1428
    1120        1      966     3309
    1121        1      967     1404
    1122        1      967     1408
    1123        1      967     1412
    1124        1      967     1427
    1125        1      968      464
    1126        1      968     1424
    1127        1      968     1428
    1128        1      968     3324
    1129        2      969     1163
    1130        2      970     1167
    1131        3      971     1168
    1132        3      972     1168
    1133        3      973     1168
    1134        3      974     1169
    1135        3      975     1169
    1136        3      976     1169
    1137        2      977     1172
    1138        2      978     1176
    1139        3      979     1177
    1140        3      980     1177
    1141        3      981     1177
    1142        3      982     1178
    1143        3      983     1178
    1144        3      984     1178
    1145        2      985     1181
    1146        2      986     1185
    1147        3      987     1186
    1148        3      988     1186
    1149        3      989     1186
    1150        3      990     1187
    1151        3      991     1187
    1152        3      992     1187
    1153        2      993     1190
    1154        2      994     1194
    1155        3      995     1195
    1156        3      996     1195
    1157        3      997     1195
    1158        3      998     1196
    1159        3      999     1196
    1160        3     1000     1196
    1161        2     1001     1199
    1162        2     1002     1203
    1163        3     1003     1204
    1164        3     1004     1204
    1165        3     1005     1204
    1166        3     1006     1205
    1167        3     1007     1205
    1168        3     1008     1205
    1169        2     1009     1208
    1170        2     1010     1212
    1171        3     1011     1213
    1172        3     1012     1213
    1173        3     1013     1213
    1174        3     1014     1214
    1175        3     1015     1214
    1176        3     1016     1214
    1177        2     1017     1217
    1178        2     1018     1221
    1179        3     1019     1222
    1180        3     1020     1222
    1181        3     1021     1222
    1182        3     1022     1223
    1183        3     1023     1223
    1184        3     1024     1223
    1185        2     1025     1226
    1186        2     1026     1230
    1187        3     1027     1231
    1188        3     1028     1231
    1189        3     1029     1231
    1190        3     1030     1232
    1191        3     1031     1232
    1192        3     1032     1232
    1193        2     1033     1235
    1194        2     1034     1239
    1195        3     1035     1240
    1196        3     1036     1240
    1197        3     1037     1240
    1198        3     1038     1241
    1199        3     1039     1241
    1200        3     1040     1241
    1201        2     1041     1244
    1202        2     1042     1248
    1203        3     1043     1249
    1204        3     1044     1249
    1205        3     1045     1249
    1206        3     1046     1250
    1207        3     1047     1250
    1208        3     1048     1250
    1209        2     1049     1253
    1210        2     1050     1257
    1211        3     1051     1258
    1212        3     1052     1258
    1213        3     1053     1258
    1214        3     1054     1259
    1215        3     1055     1259
    1216        3     1056     1259
    1217        2     1057     1262
    1218        2     1058     1266
    1219        3     1059     1267
    1220        3     1060     1267
    1221        3     1061     1267
    1222        3     1062     1268
    1223        3     1063     1268
    1224        3     1064     1268
    1225        2     1065     1271
    1226        2     1066     1275
    1227        3     1067     1276
    1228        3     1068     1276
    1229        3     1069     1276
    1230        3     1070     1277
    1231        3     1071     1277
    1232        3     1072     1277
    1233        2     1073     1280
    1234        2     1074     1284
    1235        3     1075     1285
    1236        3     1076     1285
    1237        3     1077     1285
    1238        3     1078     1286
    1239        3     1079     1286
    1240        3     1080     1286
    1241        2     1081     1289
    1242        2     1082     1293
    1243        3     1083     1294
    1244        3     1084     1294
    1245        3     1085     1294
    1246        3     1086     1295
    1247        3     1087     1295
    1248        3     1088     1295
    1249        2     1089     1298
    1250        2     1090     1302
    1251        3     1091     1303
    1252        3     1092     1303
    1253        3     1093     1303
    1254        3     1094     1304
    1255        3     1095     1304
    1256        3     1096     1304
    1257        2     1097     1307
    1258        2     1098     1311
    1259        3     1099     1312
    1260        3     1100     1312
    1261        3     1101     1312
    1262        3     1102     1313
    1263        3     1103     1313
    1264        3     1104     1313
    1265        2     1105     1316
    1266        2     1106     1320
    1267        3     1107     1321
    1268        3     1108     1321
    1269        3     1109     1321
    1270        3     1110     1322
    1271        3     1111     1322
    1272        3     1112     1322
    1273        2     1113     1325
    1274        2     1114     1329
    1275        3     1115     1330
    1276        3     1116     1330
    1277        3     1117     1330
    1278        3     1118     1331
    1279        3     1119     1331
    1280        3     1120     1331
    1281        2     1121     1334
    1282        2     1122     1338
    1283        3     1123     1339
    1284        3     1124     1339
    1285        3     1125     1339
    1286        3     1126     1340
    1287        3     1127     1340
    1288        3     1128     1340
    1289        2     1129     1343
    1290        2     1130     1347
    1291        3     1131     1348
    1292        3     1132     1348
    1293        3     1133     1348
    1294        3     1134     1349
    1295        3     1135     1349
    1296        3     1136     1349
    1297        2     1137     1352
    1298        2     1138     1356
    1299        3     1139     1357
    1300        3     1140     1357
    1301        3     1141     1357
    1302        3     1142     1358
    1303        3     1143     1358
    1304        3     1144     1358
    1305        2     1145     1361
    1306        2     1146     1365
    1307        3     1147     1366
    1308        3     1148     1366
    1309        3     1149     1366
    1310        3     1150     1367
    1311        3     1151     1367
    1312        3     1152     1367
    1313        2     1153     1370
    1314        2     1154     1374
    1315        3     1155     1375
    1316        3     1156     1375
    1317        3     1157     1375
    1318        3     1158     1376
    1319        3     1159     1376
    1320        3     1160     1376
    1321        4     1161     1162
    1322        5     1161     1377
    1323        5     1161     1378
    1324        6     1162     1163
    1325        6     1162     1167
    1326        6     1163     1164
    1327        6     1164     1165
    1328        7     1164     1168
    1329        6     1165     1642
    1330        4     1165     1650
    1331        7     1166     1169
    1332        6     1166     1643
    1333        4     1170     1171
    1334        5     1170     1379
    1335        5     1170     1380
    1336        6     1171     1172
    1337        6     1171     1176
    1338        6     1172     1173
    1339        6     1173     1174
    1340        7     1173     1177
    1341        6     1174     1175
    1342        6     1175     1176
    1343        7     1175     1178
    1344        4     1179      228
    1345        5     1179     1381
    1346        5     1179     1382
    1347        6     1180     1181
    1348        6     1180     1185
    1349        6     1181     1182
    1350        6     1182     1183
    1351        7     1182     1186
    1352        6     1183     1660
    1353        4     1183     1668
    1354        7     1184     1187
    1355        6     1184     1661
    1356        4     1188     1189
    1357        5     1188     1383
    1358        5     1188     1384
    1359        6     1189     1190
    1360        6     1189     1194
    1361        6     1190     1191
    1362        6     1191     1192
    1363        7     1191     1195
    1364        6     1192     1193
    1365        6     1193     1194
    1366        7     1193     1196
    1367        5     1197     1385
    1368        5     1197     1386
    1369        4     1197     3102
    1370        6     1198     1199
    1371        6     1198     1203
    1372        6     1199     1200
    1373        6     1200     1201
    1374        7     1200     1204
    1375        6     1201     1678
    1376        4     1201     1686
    1377        7     1202     1205
    1378        6     1202     1679
    1379        4     1206     1207
    1380        5     1206     1387
    1381        5     1206     1388
    1382        6     1207     1208
    1383        6     1207     1212
    1384        6     1208     1209
    1385        6     1209     1210
    1386        7     1209     1213
    1387        6     1210     1211
    1388        6     1211     1212
    1389        7     1211     1214
    1390        4     1215     1216
    1391        5     1215     1389
    1392        5     1215     1390
    1393        6     1216     1217
    1394        6     1216     1221
    1395        6     1217     1218
    1396        6     1218     1219
    1397        7     1218     1222
    1398        6     1219     1220
    1399        4     1219     1228
    1400        6     1220     1221
    1401        7     1220     1223
    1402        4     1224     1225
    1403        5     1224     1391
    1404        5     1224     1392
    1405        6     1225     1226
    1406        6     1225     1230
    1407        6     1226     1227
    1408        6     1227     1228
    1409        7     1227     1231
    1410        6     1228     1229
    1411        6     1229     1230
    1412        7     1229     1232
    1413        4     1233     1234
    1414        5     1233     1393
    1415        5     1233     1394
    1416        6     1234     1235
    1417        6     1234     1239
    1418        6     1235     1236
    1419        6     1236     1237
    1420        7     1236     1240
    1421        6     1237     1238
    1422        4     1237     1246
    1423        6     1238     1239
    1424        7     1238     1241
    1425        4     1242     1243
    1426        5     1242     1395
    1427        5     1242     1396
    1428        6     1243     1244
    1429        6     1243     1248
    1430        6     1244     1245
    1431        6     1245     1246
    1432        7     1245     1249
    1433        6     1246     1247
    1434        6     1247     1248
    1435        7     1247     1250
    1436        4     1251     1252
    1437        5     1251     1397
    1438        5     1251     1398
    1439        6     1252     1253
    1440        6     1252     1257
    1441        6     1253     1254
    1442        6     1254     1255
    1443        7     1254     1258
    1444        6     1255     1256
    1445        4     1255     1264
    1446        6     1256     1257
    1447        7     1256     1259
    1448        4     1260     1261
    1449        5     1260     1399
    1450        5     1260     1400
    1451        6     1261     1262
    1452        6     1261     1266
    1453        6     1262     1263
    1454        6     1263     1264
    1455        7     1263     1267
    1456        6     1264     1265
    1457        6     1265     1266
    1458        7     1265     1268
    1459        4     1269     1270
    1460        5     1269     1403
    1461        5     1269     1404
    1462        6     1270     1271
    1463        6     1270     1275
    1464        6     1271     1272
    1465        6     1272     1273
    1466        7     1272     1276
    1467        6     1273     1274
    1468        4     1273     1282
    1469        6     1274     1275
    1470        7     1274     1277
    1471        4     1278     1279
    1472        5     1278     1405
    1473        5     1278     1406
    1474        6     1279     1280
    1475        6     1279     1284
    1476        6     1280     1281
    1477        6     1281     1282
    1478        7     1281     1285
    1479        6     1282     1283
    1480        6     1283     1284
    1481        7     1283     1286
    1482        4     1287     1288
    1483        5     1287     1407
    1484        5     1287     1408
    1485        6     1288     1289
    1486        6     1288     1293
    1487        6     1289     1290
    1488        6     1290     1291
    1489        7     1290     1294
    1490        6     1291     1292
    1491        4     1291     1300
    1492        6     1292     1293
    1493        7     1292     1295
    1494        4     1296     1297
    1495        5     1296     1409
    1496        5     1296     1410
    1497        6     1297     1298
    1498        6     1297     1302
    1499        6     1298     1299
    1500        6     1299     1300
    1501        7     1299     1303
    1502        6     1300     1301
    1503        6     1301     1302
    1504        7     1301     1304
    1505        4     1305     1306
    1506        5     1305     1411
    1507        5     1305     1412
    1508        6     1306     1307
    1509        6     1306     1311
    1510        6     1307     1308
    1511        6     1308     1309
    1512        7     1308     1312
    1513        6     1309     1310
    1514        4     1309     1318
    1515        6     1310     1311
    1516        7     1310     1313
    1517        4     1314     1315
    1518        5     1314     1413
    1519        5     1314     1414
    1520        6     1315     1316
    1521        6     1315     1320
    1522        6     1316     1317
    1523        6     1317     1318
    1524        7     1317     1321
    1525        6     1318     1319
    1526        6     1319     1320
    1527        7     1319     1322
    1528        4     1323     1324
    1529        5     1323     1415
    1530        5     1323     1416
    1531        6     1324     1325
    1532        6     1324     1329
    1533        6     1325     1326
    1534        6     1326     1327
    1535        7     1326     1330
    1536        6     1327     1804
    1537        4     1327     1812
    1538        7     1328     1331
    1539        6     1328     1805
    1540        4     1332     1333
    1541        5     1332     1417
    1542        5     1332     1418
    1543        6     1333     1334
    1544        6     1333     1338
    1545        6     1334     1335
    1546        6     1335     1336
    1547        7     1335     1339
    1548        6     1336     1337
    1549        6     1337     1338
    1550        7     1337     1340
    1551        4     1341      390
    1552        5     1341     1419
    1553        5     1341     1420
    1554        6     1342     1343
    1555        6     1342     1347
    1556        6     1343     1344
    1557        6     1344     1345
    1558        7     1344     1348
    1559        6     1345     1822
    1560        4     1345     1830
    1561        7     1346     1349
    1562        6     1346     1823
    1563        4     1350     1351
    1564        5     1350     1421
    1565        5     1350     1422
    1566        6     1351     1352
    1567        6     1351     1356
    1568        6     1352     1353
    1569        6     1353     1354
    1570        7     1353     1357
    1571        6     1354     1355
    1572        6     1355     1356
    1573        7     1355     1358
    1574        5     1359     1423
    1575        5     1359     1424
    1576        4     1359     3264
    1577        6     1360     1361
    1578        6     1360     1365
    1579        6     1361     1362
    1580        6     1362     1363
    1581        7     1362     1366
    1582        6     1363     1840
    1583        4     1363     1848
    1584        7     1364     1367
    1585        6     1364     1841
    1586        4     1368     1369
    1587        5     1368     1425
    1588        5     1368     1426
    1589        6     1369     1370
    1590        6     1369     1374
    1591        6     1370     1371
    1592        6     1371     1372
    1593        7     1371     1375
    1594        6     1372     1373
    1595        6     1373     1374
    1596        7     1373     1376
    1597        1     1429      901
    1598        1     1429      920
    1599        1     1429     1875
    1600        1     1429     1877
    1601        1     1430      919
    1602        1     1430     1877
    1603        1     1430     3761
    1604        1     1430     3772
    1605        1     1431     1861
    1606        1     1431     1876
    1607        1     1431     1877
    1608        1     1431     3771
    1609        1     1432     1860
    1610        1     1432     1863
    1611        1     1432     1865
    1612        1     1432     1878
    1613        1     1433     1856
    1614        1     1433     1859
    1615        1     1433     1869
    1616        1     1433     1878
    1617        1     1434     1855
    1618        1     1434     1864
    1619        1     1434     1873
    1620        1     1434     1878
    1621        1     1435      902
    1622        1     1435     1862
    1623        1     1435     1877
    1624        1     1435     3762
    1625        1     1436     1866
    1626        1     1436     1870
    1627        1     1436     1874
    1628        1     1436     1878
    1629        1     1437     1879
    1630        1     1437     1898
    1631        1     1437     1901
    1632        1     1437     1903
    1633        1     1438     1883
    1634        1     1438     1894
    1635        1     1438     1897
    1636        1     1438     1903
    1637        1     1439     1887
    1638        1     1439     1893
    1639        1     1439     1902
    1640        1     1439     1903
    1641        1     1440      934
    1642        1     1440      939
    1643        1     1440     1889
    1644        1     1440     1904
    1645        1     1441      933
    1646        1     1441     1904
    1647        1     1441     3786
    1648        1     1441     3799
    1649        1     1442     1890
    1650        1     1442     1899
    1651        1     1442     1904
    1652        1     1442     3785
    1653        1     1443     1880
    1654        1     1443     1884
    1655        1     1443     1888
    1656        1     1443     1903
    1657        1     1444      940
    1658        1     1444     1900
    1659        1     1444     1904
    1660        1     1444     3800
    1661        2     1445     1639
    1662        2     1446     1643
    1663        3     1447     1644
    1664        3     1448     1644
    1665        3     1449     1644
    1666        3     1450     1645
    1667        3     1451     1645
    1668        3     1452     1645
    1669        2     1453     1648
    1670        2     1454     1652
    1671        3     1455     1653
    1672        3     1456     1653
    1673        3     1457     1653
    1674        3     1458     1654
    1675        3     1459     1654
    1676        3     1460     1654
    1677        2     1461     1657
    1678        2     1462     1661
    1679        3     1463     1662
    1680        3     1464     1662
    1681        3     1465     1662
    1682        3     1466     1663
    1683        3     1467     1663
    1684        3     1468     1663
    1685        2     1469     1666
    1686        2     1470     1670
    1687        3     1471     1671
    1688        3     1472     1671
    1689        3     1473     1671
    1690        3     1474     1672
    1691        3     1475     1672
    1692        3     1476     1672
    1693        2     1477     1675
    1694        2     1478     1679
    1695        3     1479     1680
    1696        3     1480     1680
    1697        3     1481     1680
    1698        3     1482     1681
    1699        3     1483     1681
    1700        3     1484     1681
    1701        2     1485     1684
    1702        2     1486     1688
    1703        3     1487     1689
    1704        3     1488     1689
    1705        3     1489     1689
    1706        3     1490     1690
    1707        3     1491     1690
    1708        3     1492     1690
    1709        2     1493     1693
    1710        2     1494     1697
    1711        3     1495     1698
    1712        3     1496     1698
    1713        3     1497     1698
    1714        3     1498     1699
    1715        3     1499     1699
    1716        3     1500     1699
    1717        2     1501     1702
    1718        2     1502     1706
    1719        3     1503     1707
    1720        3     1504     1707
    1721        3     1505     1707
    1722        3     1506     1708
    1723        3     1507     1708
    1724        3     1508     1708
    1725        2     1509     1711
    1726        2     1510     1715
    1727        3     1511     1716
    1728        3     1512     1716
    1729        3     1513     1716
    1730        3     1514     1717
    1731        3     1515     1717
    1732        3     1516     1717
    1733        2     1517     1720
    1734        2     1518     1724
    1735        3     1519     1725
    1736        3     1520     1725
    1737        3     1521     1725
    1738        3     1522     1726
    1739        3     1523     1726
    1740        3     1524     1726
    1741        2     1525     1729
    1742        2     1526     1733
    1743        3     1527     1734
    1744        3     1528     1734
    1745        3     1529     1734
    1746        3     1530     1735
    1747        3     1531     1735
    1748        3     1532     1735
    1749        2     1533     1738
    1750        2     1534     1742
    1751        3     1535     1743
    1752        3     1536     1743
    1753        3     1537     1743
    1754        3     1538     1744
    1755        3     1539     1744
    1756        3     1540     1744
    1757        2     1541     1747
    1758        2     1542     1751
    1759        3     1543     1752
    1760        3     1544     1752
    1761        3     1545     1752
    1762        3     1546     1753
    1763        3     1547     1753
    1764        3     1548     1753
    1765        2     1549     1756
    1766        2     1550     1760
    1767        3     1551     1761
    1768        3     1552     1761
    1769        3     1553     1761
    1770        3     1554     1762
    1771        3     1555     1762
    1772        3     1556     1762
    1773        2     1557     1765
    1774        2     1558     1769
    1775        3     1559     1770
    1776        3     1560     1770
    1777        3     1561     1770
    1778        3     1562     1771
    1779        3     1563     1771
    1780        3     1564     1771
    1781        2     1565     1774
    1782        2     1566     1778
    1783        3     1567     1779
    1784        3     1568     1779
    1785        3     1569     1779
    1786        3     1570     1780
    1787        3     1571     1780
    1788        3     1572     1780
    1789        2     1573     1783
    1790        2     1574     1787
    1791        3     1575     1788
    1792        3     1576     1788
    1793        3     1577     1788
    1794        3     1578     1789
    1795        3     1579     1789
    1796        3     1580     1789
    1797        2     1581     1792
    1798        2     1582     1796
    1799        3     1583     1797
    1800        3     1584     1797
    1801        3     1585     1797
    1802        3     1586     1798
    1803        3     1587     1798
    1804        3     1588     1798
    1805        2     1589     1801
    1806        2     1590     1805
    1807        3     1591     1806
    1808        3     1592     1806
    1809        3     1593     1806
    1810        3     1594     1807
    1811        3     1595     1807
    1812        3     1596     1807
    1813        2     1597     1810
    1814        2     1598     1814
    1815        3     1599     1815
    1816        3     1600     1815
    1817        3     1601     1815
    1818        3     1602     1816
    1819        3     1603     1816
    1820        3     1604     1816
    1821        2     1605     1819
    1822        2     1606     1823
    1823        3     1607     1824
    1824        3     1608     1824
    1825        3     1609     1824
    1826        3     1610     1825
    1827        3     1611     1825
    1828        3     1612     1825
    1829        2     1613     1828
    1830        2     1614     1832
    1831        3     1615     1833
    1832        3     1616     1833
    1833        3     1617     1833
    1834        3     1618     1834
    1835        3     1619     1834
    1836        3     1620     1834
    1837        2     1621     1837
    1838        2     1622     1841
    1839        3     1623     1842
    1840        3     1624     1842
    1841        3     1625     1842
    1842        3     1626     1843
    1843        3     1627     1843
    1844        3     1628     1843
    1845        2     1629     1846
    1846        2     1630     1850
    1847        3     1631     1851
    1848        3     1632     1851
    1849        3     1633     1851
    1850        3     1634     1852
    1851        3     1635     1852
    1852        3     1636     1852
    1853        4     1637     1638
    1854        5     1637     1853
    1855        5     1637     1854
    1856        6     1638     1639
    1857        6     1638     1643
    1858        6     1639     1640
    1859        6     1640     1641
    1860        7     1640     1644
    1861        6     1641     1166
    1862        4     1641     1174
    1863        6     1642     1167
    1864        7     1642     1645
    1865        4     1646     1647
    1866        5     1646     1855
    1867        5     1646     1856
    1868        6     1647     1648
    1869        6     1647     1652
    1870        6     1648     1649
    1871        6     1649     1650
    1872        7     1649     1653
    1873        6     1650     1651
    1874        6     1651     1652
    1875        7     1651     1654
    1876        4     1655      704
    1877        5     1655     1857
    1878        5     1655     1858
    1879        6     1656     1657
    1880        6     1656     1661
    1881        6     1657     1658
    1882        6     1658     1659
    1883        7     1658     1662
    1884        6     1659     1184
    1885        4     1659     1192
    1886        6     1660     1185
    1887        7     1660     1663
    1888        4     1664     1665
    1889        5     1664     1859
    1890        5     1664     1860
    1891        6     1665     1666
    1892        6     1665     1670
    1893        6     1666     1667
    1894        6     1667     1668
    1895        7     1667     1671
    1896        6     1668     1669
    1897        6     1669     1670
    1898        7     1669     1672
    1899        5     1673     1861
    1900        5     1673     1862
    1901        4     1673     3578
    1902        6     1674     1675
    1903        6     1674     1679
    1904        6     1675     1676
    1905        6     1676     1677
    1906        7     1676     1680
    1907        6     1677     1202
    1908        4     1677     1210
    1909        6     1678     1203
    1910        7     1678     1681
    1911        4     1682     1683
    1912        5     1682     1863
    1913        5     1682     1864
    1914        6     1683     1684
    1915        6     1683     1688
    1916        6     1684     1685
    1917        6     1685     1686
    1918        7     1685     1689
    1919        6     1686     1687
    1920        6     1687     1688
    1921        7     1687     1690
    1922        4     1691     1692
    1923        5     1691     1865
    1924        5     1691     1866
    1925        6     1692     1693
    1926        6     1692     1697
    1927        6     1693     1694
    1928        6     1694     1695
    1929        7     1694     1698
    1930        6     1695     1696
    1931        4     1695     1704
    1932        6     1696     1697
    1933        7     1696     1699
    1934        4     1700     1701
    1935        5     1700     1867
    1936        5     1700     1868
    1937        6     1701     1702
    1938        6     1701     1706
    1939        6     1702     1703
    1940        6     1703     1704
    1941        7     1703     1707
    1942        6     1704     1705
    1943        6     1705     1706
    1944        7     1705     1708
    1945        4     1709     1710
    1946        5     1709     1869
    1947        5     1709     1870
    1948        6     1710     1711
    1949        6     1710     1715
    1950        6     1711     1712
    1951        6     1712     1713
    1952        7     1712     1716
    1953        6     1713     1714
    1954        4     1713     1722
    1955        6     1714     1715
    1956        7     1714     1717
    1957        4     1718     1719
    1958        5     1718     1871
    1959        5     1718     1872
    1960        6     1719     1720
    1961        6     1719     1724
    1962        6     1720     1721
    1963        6     1721     1722
    1964        7     1721     1725
    1965        6     1722     1723
    1966        6     1723     1724
    1967        7     1723     1726
    1968        4     1727     1728
    1969        5     1727     1873
    1970        5     1727     1874
    1971        6     1728     1729
    1972        6     1728     1733
    1973        6     1729     1730
    1974        6     1730     1731
    1975        7     1730     1734
    1976        6     1731     1732
    1977        4     1731     1740
    1978        6     1732     1733
    1979        7     1732     1735
    1980        4     1736     1737
    1981        5     1736     1875
    1982        5     1736     1876
    1983        6     1737     1738
    1984        6     1737     1742
    1985        6     1738     1739
    1986        6     1739     1740
    1987        7     1739     1743
    1988        6     1740     1741
    1989        6     1741     1742
    1990        7     1741     1744
    1991        4     1745     1746
    1992        5     1745     1879
    1993        5     1745     1880
    1994        6     1746     1747
    1995        6     1746     1751
    1996        6     1747     1748
    1997        6     1748     1749
    1998        7     1748     1752
    1999        6     1749     1750
    2000        4     1749     1758
    2001        6     1750     1751
    2002        7     1750     1753
    2003        4     1754     1755
    2004        5     1754     1881
    2005        5     1754     1882
    2006        6     1755     1756
    2007        6     1755     1760
    2008        6     1756     1757
    2009        6     1757     1758
    2010        7     1757     1761
    2011        6     1758     1759
    2012        6     1759     1760
    2013        7     1759     1762
    2014        4     1763     1764
    2015        5     1763     1883
    2016        5     1763     1884
    2017        6     1764     1765
    2018        6     1764     1769
    2019        6     1765     1766
    2020        6     1766     1767
    2021        7     1766     1770
    2022        6     1767     1768
    2023        4     1767     1776
    2024        6     1768     1769
    2025        7     1768     1771
    2026        4     1772     1773
    2027        5     1772     1885
    2028        5     1772     1886
    2029        6     1773     1774
    2030        6     1773     1778
    2031        6     1774     1775
    2032        6     1775     1776
    2033        7     1775     1779
    2034        6     1776     1777
    2035        6     1777     1778
    2036        7     1777     1780
    2037        4     1781     1782
    2038        5     1781     1887
    2039        5     1781     1888
    2040        6     1782     1783
    2041        6     1782     1787
    2042        6     1783     1784
    2043        6     1784     1785
    2044        7     1784     1788
    2045        6     1785     1786
    2046        4     1785     1794
    2047        6     1786     1787
    2048        7     1786     1789
    2049        4     1790     1791
    2050        5     1790     1889
    2051        5     1790     1890
    2052        6     1791     1792
    2053        6     1791     1796
    2054        6     1792     1793
    2055        6     1793     1794
    2056        7     1793     1797
    2057        6     1794     1795
    2058        6     1795     1796
    2059        7     1795     1798
    2060        4     1799     1800
    2061        5     1799     1891
    2062        5     1799     1892
    2063        6     1800     1801
    2064        6     1800     1805
    2065        6     1801     1802
    2066        6     1802     1803
    2067        7     1802     1806
    2068        6     1803     1328
    2069        4     1803     1336
    2070        6     1804     1329
    2071        7     1804     1807
    2072        4     1808     1809
    2073        5     1808     1893
    2074        5     1808     1894
    2075        6     1809     1810
    2076        6     1809     1814
    2077        6     1810     1811
    2078        6     1811     1812
    2079        7     1811     1815
    2080        6     1812     1813
    2081        6     1813     1814
    2082        7     1813     1816
    2083        4     1817      866
    2084        5     1817     1895
    2085        5     1817     1896
    2086        6     1818     1819
    2087        6     1818     1823
    2088        6     1819     1820
    2089        6     1820     1821
    2090        7     1820     1824
    2091        6     1821     1346
    2092        4     1821     1354
    2093        6     1822     1347
    2094        7     1822     1825
    2095        4     1826     1827
    2096        5     1826     1897
    2097        5     1826     1898
    2098        6     1827     1828
    2099        6     1827     1832
    2100        6     1828     1829
    2101        6     1829     1830
    2102        7     1829     1833
    2103        6     1830     1831
    2104        6     1831     1832
    2105        7     1831     1834
    2106        5     1835     1899
    2107        5     1835     1900
    2108        4     1835     3740
    2109        6     1836     1837
    2110        6     1836     1841
    2111        6     1837     1838
    2112        6     1838     1839
    2113        7     1838     1842
    2114        6     1839     1364
    2115        4     1839     1372
    2116        6     1840     1365
    2117        7     1840     1843
    2118        4     1844     1845
    2119        5     1844     1901
    2120        5     1844     1902
    2121        6     1845     1846
    2122        6     1845     1850
    2123        6     1846     1847
    2124        6     1847     1848
    2125        7     1847     1851
    2126        6     1848     1849
    2127        6     1849     1850
    2128        7     1849     1852
    2129        1     1905     2351
    2130        1     1905     2353
    2131        1     1905     3281
    2132        1     1905     3300
    2133        1     1906      429
    2134        1     1906      440
    2135        1     1906     2353
    2136        1     1906     3299
    2137        1     1907      439
    2138        1     1907     2337
    2139        1     1907     2352
    2140        1     1907     2353
    2141        1     1908     2336
    2142        1     1908     2339
    2143        1     1908     2341
    2144        1     1908     2354
    2145        1     1909     2332
    2146        1     1909     2335
    2147        1     1909     2345
    2148        1     1909     2354
    2149        1     1910     2331
    2150        1     1910     2340
    2151        1     1910     2349
    2152        1     1910     2354
    2153        1     1911      430
    2154        1     1911     2338
    2155        1     1911     2353
    2156        1     1911     3282
    2157        1     1912     2342
    2158        1     1912     2346
    2159        1     1912     2350
    2160        1     1912     2354
    2161        1     1913     2355
    2162        1     1913     2374
    2163        1     1913     2377
    2164        1     1913     2379
    2165        1     1914     2359
    2166        1     1914     2370
    2167        1     1914     2373
    2168        1     1914     2379
    2169        1     1915     2363
    2170        1     1915     2369
    2171        1     1915     2378
    2172        1     1915     2379
    2173        1     1916     2365
    2174        1     1916     2380
    2175        1     1916     3314
    2176        1     1916     3319
    2177        1     1917      454
    2178        1     1917      467
    2179        1     1917     2380
    2180        1     1917     3313
    2181        1     1918      453
    2182        1     1918     2366
    2183        1     1918     2375
    2184        1     1918     2380
    2185        1     1919     2356
    2186        1     1919     2360
    2187        1     1919     2364
    2188        1     1919     2379
    2189        1     1920      468
    2190        1     1920     2376
    2191        1     1920     2380
    2192        1     1920     3320
    2193        2     1921     2115
    2194        2     1922     2119
    2195        3     1923     2120
    2196        3     1924     2120
    2197        3     1925     2120
    2198        3     1926     2121
    2199        3     1927     2121
    2200        3     1928     2121
    2201        2     1929     2124
    2202        2     1930     2128
    2203        3     1931     2129
    2204        3     1932     2129
    2205        3     1933     2129
    2206        3     1934     2130
    2207        3     1935     2130
    2208        3     1936     2130
    2209        2     1937     2133
    2210        2     1938     2137
    2211        3     1939     2138
    2212        3     1940     2138
    2213        3     1941     2138
    2214        3     1942     2139
    2215        3     1943     2139
    2216        3     1944     2139
    2217        2     1945     2142
    2218        2     1946     2146
    2219        3     1947     2147
    2220        3     1948     2147
    2221        3     1949     2147
    2222        3     1950     2148
    2223        3     1951     2148
    2224        3     1952     2148
    2225        2     1953     2151
    2226        2     1954     2155
    2227        3     1955     2156
    2228        3     1956     2156
    2229        3     1957     2156
    2230        3     1958     2157
    2231        3     1959     2157
    2232        3     1960     2157
    2233        2     1961     2160
    2234        2     1962     2164
    2235        3     1963     2165
    2236        3     1964     2165
    2237        3     1965     2165
    2238        3     1966     2166
    2239        3     1967     2166
    2240        3     1968     2166
    2241        2     1969     2169
    2242        2     1970     2173
    2243        3     1971     2174
    2244        3     1972     2174
    2245        3     1973     2174
    2246        3     1974     2175
    2247        3     1975     2175
    2248        3     1976     2175
    2249        2     1977     2178
    2250        2     1978     2182
    2251        3     1979     2183
    2252        3     1980     2183
    2253        3     1981     2183
    2254        3     1982     2184
    2255        3     1983     2184
    2256        3     1984     2184
    2257        2     1985     2187
    2258        2     1986     2191
    2259        3     1987     2192
    2260        3     1988     2192
    2261        3     1989     2192
    2262        3     1990     2193
    2263        3     1991     2193
    2264        3     1992     2193
    2265        2     1993     2196
    2266        2     1994     2200
    2267        3     1995     2201
    2268        3     1996     2201
    2269        3     1997     2201
    2270        3     1998     2202
    2271        3     1999     2202
    2272        3     2000     2202
    2273        2     2001     2205
    2274        2     2002     2209
    2275        3     2003     2210
    2276        3     2004     2210
    2277        3     2005     2210
    2278        3     2006     2211
    2279        3     2007     2211
    2280        3     2008     2211
    2281        2     2009     2214
    2282        2     2010     2218
    2283        3     2011     2219
    2284        3     2012     2219
    2285        3     2013     2219
    2286        3     2014     2220
    2287        3     2015     2220
    2288        3     2016     2220
    2289        2     2017     2223
    2290        2     2018     2227
    2291        3     2019     2228
    2292        3     2020     2228
    2293        3     2021     2228
    2294        3     2022     2229
    2295        3     2023     2229
    2296        3     2024     2229
    2297        2     2025     2232
    2298        2     2026     2236
    2299        3     2027     2237
    2300        3     2028     2237
    2301        3     2029     2237
    2302        3     2030     2238
    2303        3     2031     2238
    2304        3     2032     2238
    2305        2     2033     2241
    2306        2     2034     2245
    2307        3     2035     2246
    2308        3     2036     2246
    2309        3     2037     2246
    2310        3     2038     2247
    2311        3     2039     2247
    2312        3     2040     2247
    2313        2     2041     2250
    2314        2     2042     2254
    2315        3     2043     2255
    2316        3     2044     2255
    2317        3     2045     2255
    2318        3     2046     2256
    2319        3     2047     2256
    2320        3     2048     2256
    2321        2     2049     2259
    2322        2     2050     2263
    2323        3     2051     2264
    2324        3     2052     2264
    2325        3     2053     2264
    2326        3     2054     2265
    2327        3     2055     2265
    2328        3     2056     2265
    2329        2     2057     2268
    2330        2     2058     2272
    2331        3     2059     2273
    2332        3     2060     2273
    2333        3     2061     2273
    2334        3     2062     2274
    2335        3     2063     2274
    2336        3     2064     2274
    2337        2     2065     2277
    2338        2     2066     2281
    2339        3     2067     2282
    2340        3     2068     2282
    2341        3     2069     2282
    2342        3     2070     2283
    2343        3     2071     2283
    2344        3     2072     2283
    2345        2     2073     2286
    2346        2     2074     2290
    2347        3     2075     2291
    2348        3     2076     2291
    2349        3     2077     2291
    2350        3     2078     2292
    2351        3     2079     2292
    2352        3     2080     2292
    2353        2     2081     2295
    2354        2     2082     2299
    2355        3     2083     2300
    2356        3     2084     2300
    2357        3     2085     2300
    2358        3     2086     2301
    2359        3     2087     2301
    2360        3     2088     2301
    2361        2     2089     2304
    2362        2     2090     2308
    2363        3     2091     2309
    2364        3     2092     2309
    2365        3     2093     2309
    2366        3     2094     2310
    2367        3     2095     2310
    2368        3     2096     2310
    2369        2     2097     2313
    2370        2     2098     2317
    2371        3     2099     2318
    2372        3     2100     2318
    2373        3     2101     2318
    2374        3     2102     2319
    2375        3     2103     2319
    2376        3     2104     2319
    2377        2     2105     2322
    2378        2     2106     2326
    2379        3     2107     2327
    2380        3     2108     2327
    2381        3     2109     2327
    2382        3     2110     2328
    2383        3     2111     2328
    2384        3     2112     2328
    2385        4     2113     2114
    2386        5     2113     2329
    2387        5     2113     2330
    2388        6     2114     2115
    2389        6     2114     2119
    2390        6     2115     2116
    2391        6     2116     2117
    2392        7     2116     2120
    2393        6     2117     2594
    2394        4     2117     2602
    2395        7     2118     2121
    2396        6     2118     2595
    2397        4     2122     2123
    2398        5     2122     2331
    2399        5     2122     2332
    2400        6     2123     2124
    2401        6     2123     2128
    2402        6     2124     2125
    2403        6     2125     2126
    2404        7     2125     2129
    2405        6     2126     2127
    2406        6     2127     2128
    2407        7     2127     2130
    2408        5     2131     2333
    2409        5     2131     2334
    2410        4     2131     3084
    2411        6     2132     2133
    2412        6     2132     2137
    2413        6     2133     2134
    2414        6     2134     2135
    2415        7     2134     2138
    2416        6     2135     2612
    2417        4     2135     2620
    2418        7     2136     2139
    2419        6     2136     2613
    2420        4     2140     2141
    2421        5     2140     2335
    2422        5     2140     2336
    2423        6     2141     2142
    2424        6     2141     2146
    2425        6     2142     2143
    2426        6     2143     2144
    2427        7     2143     2147
    2428        6     2144     2145
    2429        6     2145     2146
    2430        7     2145     2148
    2431        4     2149      246
    2432        5     2149     2337
    2433        5     2149     2338
    2434        6     2150     2151
    2435        6     2150     2155
    2436        6     2151     2152
    2437        6     2152     2153
    2438        7     2152     2156
    2439        6     2153     2630
    2440        4     2153     2638
    2441        7     2154     2157
    2442        6     2154     2631
    2443        4     2158     2159
    2444        5     2158     2339
    2445        5     2158     2340
    2446        6     2159     2160
    2447        6     2159     2164
    2448        6     2160     2161
    2449        6     2161     2162
    2450        7     2161     2165
    2451        6     2162     2163
    2452        6     2163     2164
    2453        7     2163     2166
    2454        4     2167     2168
    2455        5     2167     2341
    2456        5     2167     2342
    2457        6     2168     2169
    2458        6     2168     2173
    2459        6     2169     2170
    2460        6     2170     2171
    2461        7     2170     2174
    2462        6     2171     2172
    2463        4     2171     2180
    2464        6     2172     2173
    2465        7     2172     2175
    2466        4     2176     2177
    2467        5     2176     2343
    2468        5     2176     2344
    2469        6     2177     2178
    2470        6     2177     2182
    2471        6     2178     2179
    2472        6     2179     2180
    2473        7     2179     2183
    2474        6     2180     2181
    2475        6     2181     2182
    2476        7     2181     2184
    2477        4     2185     2186
    2478        5     2185     2345
    2479        5     2185     2346
    2480        6     2186     2187
    2481        6     2186     2191
    2482        6     2187     2188
    2483        6     2188     2189
    2484        7     2188     2192
    2485        6     2189     2190
    2486        4     2189     2198
    2487        6     2190     2191
    2488        7     2190     2193
    2489        4     2194     2195
    2490        5     2194     2347
    2491        5     2194     2348
    2492        6     2195     2196
    2493        6     2195     2200
    2494        6     2196     2197
    2495        6     2197     2198
    2496        7     2197     2201
    2497        6     2198     2199
    2498        6     2199     2200
    2499        7     2199     2202
    2500        4     2203     2204
    2501        5     2203     2349
    2502        5     2203     2350
    2503        6     2204     2205
    2504        6     2204     2209
    2505        6     2205     2206
    2506        6     2206     2207
    2507        7     2206     2210
    2508        6     2207     2208
    2509        4     2207     2216
    2510        6     2208     2209
    2511        7     2208     2211
    2512        4     2212     2213
    2513        5     2212     2351
    2514        5     2212     2352
    2515        6     2213     2214
    2516        6     2213     2218
    2517        6     2214     2215
    2518        6     2215     2216
    2519        7     2215     2219
    2520        6     2216     2217
    2521        6     2217     2218
    2522        7     2217     2220
    2523        4     2221     2222
    2524        5     2221     2355
    2525        5     2221     2356
    2526        6     2222     2223
    2527        6     2222     2227
    2528        6     2223     2224
    2529        6     2224     2225
    2530        7     2224     2228
    2531        6     2225     2226
    2532        4     2225     2234
    2533        6     2226     2227
    2534        7     2226     2229
    2535        4     2230     2231
    2536        5     2230     2357
    2537        5     2230     2358
    2538        6     2231     2232
    2539        6     2231     2236
    2540        6     2232     2233
    2541        6     2233     2234
    2542        7     2233     2237
    2543        6     2234     2235
    2544        6     2235     2236
    2545        7     2235     2238
    2546        4     2239     2240
    2547        5     2239     2359
    2548        5     2239     2360
    2549        6     2240     2241
    2550        6     2240     2245
    2551        6     2241     2242
    2552        6     2242     2243
    2553        7     2242     2246
    2554        6     2243     2244
    2555        4     2243     2252
    2556        6     2244     2245
    2557        7     2244     2247
    2558        4     2248     2249
    2559        5     2248     2361
    2560        5     2248     2362
    2561        6     2249     2250
    2562        6     2249     2254
    2563        6     2250     2251
    2564        6     2251     2252
    2565        7     2251     2255
    2566        6     2252     2253
    2567        6     2253     2254
    2568        7     2253     2256
    2569        4     2257     2258
    2570        5     2257     2363
    2571        5     2257     2364
    2572        6     2258     2259
    2573        6     2258     2263
    2574        6     2259     2260
    2575        6     2260     2261
    2576        7     2260     2264
    2577        6     2261     2262
    2578        4     2261     2270
    2579        6     2262     2263
    2580        7     2262     2265
    2581        4     2266     2267
    2582        5     2266     2365
    2583        5     2266     2366
    2584        6     2267     2268
    2585        6     2267     2272
    2586        6     2268     2269
    2587        6     2269     2270
    2588        7     2269     2273
    2589        6     2270     2271
    2590        6     2271     2272
    2591        7     2271     2274
    2592        4     2275     2276
    2593        5     2275     2367
    2594        5     2275     2368
    2595        6     2276     2277
    2596        6     2276     2281
    2597        6     2277     2278
    2598        6     2278     2279
    2599        7     2278     2282
    2600        6     2279     2756
    2601        4     2279     2764
    2602        7     2280     2283
    2603        6     2280     2757
    2604        4     2284     2285
    2605        5     2284     2369
    2606        5     2284     2370
    2607        6     2285     2286
    2608        6     2285     2290
    2609        6     2286     2287
    2610        6     2287     2288
    2611        7     2287     2291
    2612        6     2288     2289
    2613        6     2289     2290
    2614        7     2289     2292
    2615        5     2293     2371
    2616        5     2293     2372
    2617        4     2293     3246
    2618        6     2294     2295
    2619        6     2294     2299
    2620        6     2295     2296
    2621        6     2296     2297
    2622        7     2296     2300
    2623        6     2297     2774
    2624        4     2297     2782
    2625        7     2298     2301
    2626        6     2298     2775
    2627        4     2302     2303
    2628        5     2302     2373
    2629        5     2302     2374
    2630        6     2303     2304
    2631        6     2303     2308
    2632        6     2304     2305
    2633        6     2305     2306
    2634        7     2305     2309
    2635        6     2306     2307
    2636        6     2307     2308
    2637        7     2307     2310
    2638        4     2311      408
    2639        5     2311     2375
    2640        5     2311     2376
    2641        6     2312     2313
    2642        6     2312     2317
    2643        6     2313     2314
    2644        6     2314     2315
    2645        7     2314     2318
    2646        6     2315     2792
    2647        4     2315     2800
    2648        7     2316     2319
    2649        6     2316     2793
    2650        4     2320     2321
    2651        5     2320     2377
    2652        5     2320     2378
    2653        6     2321     2322
    2654        6     2321     2326
    2655        6     2322     2323
    2656        6     2323     2324
    2657        7     2323     2327
    2658        6     2324     2325
    2659        6     2325     2326
    2660        7     2325     2328
    2661        1     2381     2827
    2662        1     2381     2829
    2663        1     2381     3757
    2664        1     2381     3776
    2665        1     2382      905
    2666        1     2382      916
    2667        1     2382     2829
    2668        1     2382     3775
    2669        1     2383      915
    2670        1     2383     2813
    2671        1     2383     2828
    2672        1     2383     2829
    2673        1     2384     2812
    2674        1     2384     2815
    2675        1     2384     2817
    2676        1     2384     2830
    2677        1     2385     2808
    2678        1     2385     2811
    2679        1     2385     2821
    2680        1     2385     2830
    2681        1     2386     2807
    2682        1     2386     2816
    2683        1     2386     2825
    2684        1     2386     2830
    2685        1     2387      906
    2686        1     2387     2814
    2687        1     2387     2829
    2688        1     2387     3758
    2689        1     2388     2818
    2690        1     2388     2822
    2691        1     2388     2826
    2692        1     2388     2830
    2693        1     2389     2831
    2694        1     2389     2850
    2695        1     2389     2853
    2696        1     2389     2855
    2697        1     2390     2835
    2698        1     2390     2846
    2699        1     2390     2849
    2700        1     2390     2855
    2701        1     2391     2839
    2702        1     2391     2845
    2703        1     2391     2854
    2704        1     2391     2855
    2705        1     2392     2841
    2706        1     2392     2856
    2707        1     2392     3790
    2708        1     2392     3795
    2709        1     2393      930
    2710        1     2393      943
    2711        1     2393     2856
    2712        1     2393     3789
    2713        1     2394      929
    2714        1     2394     2842
    2715        1     2394     2851
    2716        1     2394     2856
    2717        1     2395     2832
    2718        1     2395     2836
    2719        1     2395     2840
    2720        1     2395     2855
    2721        1     2396      944
    2722        1     2396     2852
    2723        1     2396     2856
    2724        1     2396     3796
    2725        2     2397     2591
    2726        2     2398     2595
    2727        3     2399     2596
    2728        3     2400     2596
    2729        3     2401     2596
    2730        3     2402     2597
    2731        3     2403     2597
    2732        3     2404     2597
    2733        2     2405     2600
    2734        2     2406     2604
    2735        3     2407     2605
    2736        3     2408     2605
    2737        3     2409     2605
    2738        3     2410     2606
    2739        3     2411     2606
    2740        3     2412     2606
    2741        2     2413     2609
    2742        2     2414     2613
    2743        3     2415     2614
    2744        3     2416     2614
    2745        3     2417     2614
    2746        3     2418     2615
    2747        3     2419     2615
    2748        3     2420     2615
    2749        2     2421     2618
    2750        2     2422     2622
    2751        3     2423     2623
    2752        3     2424     2623
    2753        3     2425     2623
    2754        3     2426     2624
    2755        3     2427     2624
    2756        3     2428     2624
    2757        2     2429     2627
    2758        2     2430     2631
    2759        3     2431     2632
    2760        3     2432     2632
    2761        3     2433     2632
    2762        3     2434     2633
    2763        3     2435     2633
    2764        3     2436     2633
    2765        2     2437     2636
    2766        2     2438     2640
    2767        3     2439     2641
    2768        3     2440     2641
    2769        3     2441     2641
    2770        3     2442     2642
    2771        3     2443     2642
    2772        3     2444     2642
    2773        2     2445     2645
    2774        2     2446     2649
    2775        3     2447     2650
    2776        3     2448     2650
    2777        3     2449     2650
    2778        3     2450     2651
    2779        3     2451     2651
    2780        3     2452     2651
    2781        2     2453     2654
    2782        2     2454     2658
    2783        3     2455     2659
    2784        3     2456     2659
    2785        3     2457     2659
    2786        3     2458     2660
    2787        3     2459     2660
    2788        3     2460     2660
    2789        2     2461     2663
    2790        2     2462     2667
    2791        3     2463     2668
    2792        3     2464     2668
    2793        3     2465     2668
    2794        3     2466     2669
    2795        3     2467     2669
    2796        3     2468     2669
    2797        2     2469     2672
    2798        2     2470     2676
    2799        3     2471     2677
    2800        3     2472     2677
    2801        3     2473     2677
    2802        3     2474     2678
    2803        3     2475     2678
    2804        3     2476     2678
    2805        2     2477     2681
    2806        2     2478     2685
    2807        3     2479     2686
    2808        3     2480     2686
    2809        3     2481     2686
    2810        3     2482     2687
    2811        3     2483     2687
    2812        3     2484     2687
    2813        2     2485     2690
    2814        2     2486     2694
    2815        3     2487     2695
    2816        3     2488     2695
    2817        3     2489     2695
    2818        3     2490     2696
    2819        3     2491     2696
    2820        3     2492     2696
    2821        2     2493     2699
    2822        2     2494     2703
    2823        3     2495     2704
    2824        3     2496     2704
    2825        3     2497     2704
    2826        3     2498     2705
    2827        3     2499     2705
    2828        3     2500     2705
    2829        2     2501     2708
    2830        2     2502     2712
    2831        3     2503     2713
    2832        3     2504     2713
    2833        3     2505     2713
    2834        3     2506     2714
    2835        3     2507     2714
    2836        3     2508     2714
    2837        2     2509     2717
    2838        2     2510     2721
    2839        3     2511     2722
    2840        3     2512     2722
    2841        3     2513     2722
    2842        3     2514     2723
    2843        3     2515     2723
    2844        3     2516     2723
    2845        2     2517     2726
    2846        2     2518     2730
    2847        3     2519     2731
    2848        3     2520     2731
    2849        3     2521     2731
    2850        3     2522     2732
    2851        3     2523     2732
    2852        3     2524     2732
    2853        2     2525     2735
    2854        2     2526     2739
    2855        3     2527     2740
    2856        3     2528     2740
    2857        3     2529     2740
    2858        3     2530     2741
    2859        3     2531     2741
    2860        3     2532     2741
    2861        2     2533     2744
    2862        2     2534     2748
    2863        3     2535     2749
    2864        3     2536     2749
    2865        3     2537     2749
    2866        3     2538     2750
    2867        3     2539     2750
    2868        3     2540     2750
    2869        2     2541     2753
    2870        2     2542     2757
    2871        3     2543     2758
    2872        3     2544     2758
    2873        3     2545     2758
    2874        3     2546     2759
    2875        3     2547     2759
    2876        3     2548     2759
    2877        2     2549     2762
    2878        2     2550     2766
    2879        3     2551     2767
    2880        3     2552     2767
    2881        3     2553     2767
    2882        3     2554     2768
    2883        3     2555     2768
    2884        3     2556     2768
    2885        2     2557     2771
    2886        2     2558     2775
    2887        3     2559     2776
    2888        3     2560     2776
    2889        3     2561     2776
    2890        3     2562     2777
    2891        3     2563     2777
    2892        3     2564     2777
    2893        2     2565     2780
    2894        2     2566     2784
    2895        3     2567     2785
    2896        3     2568     2785
    2897        3     2569     2785
    2898        3     2570     2786
    2899        3     2571     2786
    2900        3     2572     2786
    2901        2     2573     2789
    2902        2     2574     2793
    2903        3     2575     2794
    2904        3     2576     2794
    2905        3     2577     2794
    2906        3     2578     2795
    2907        3     2579     2795
    2908        3     2580     2795
    2909        2     2581     2798
    2910        2     2582     2802
    2911        3     2583     2803
    2912        3     2584     2803
    2913        3     2585     2803
    2914        3     2586     2804
    2915        3     2587     2804
    2916        3     2588     2804
    2917        4     2589     2590
    2918        5     2589     2805
    2919        5     2589     2806
    2920        6     2590     2591
    2921        6     2590     2595
    2922        6     2591     2592
    2923        6     2592     2593
    2924        7     2592     2596
    2925        6     2593     2118
    2926        4     2593     2126
    2927        6     2594     2119
    2928        7     2594     2597
    2929        4     2598     2599
    2930        5     2598     2807
    2931        5     2598     2808
    2932        6     2599     2600
    2933        6     2599     2604
    2934        6     2600     2601
    2935        6     2601     2602
    2936        7     2601     2605
    2937        6     2602     2603
    2938        6     2603     2604
    2939        7     2603     2606
    2940        5     2607     2809
    2941        5     2607     2810
    2942        4     2607     3560
    2943        6     2608     2609
    2944        6     2608     2613
    2945        6     2609     2610
    2946        6     2610     2611
    2947        7     2610     2614
    2948        6     2611     2136
    2949        4     2611     2144
    2950        6     2612     2137
    2951        7     2612     2615
    2952        4     2616     2617
    2953        5     2616     2811
    2954        5     2616     2812
    2955        6     2617     2618
    2956        6     2617     2622
    2957        6     2618     2619
    2958        6     2619     2620
    2959        7     2619     2623
    2960        6     2620     2621
    2961        6     2621     2622
    2962        7     2621     2624
    2963        4     2625      722
    2964        5     2625     2813
    2965        5     2625     2814
    2966        6     2626     2627
    2967        6     2626     2631
    2968        6     2627     2628
    2969        6     2628     2629
    2970        7     2628     2632
    2971        6     2629     2154
    2972        4     2629     2162
    2973        6     2630     2155
    2974        7     2630     2633
    2975        4     2634     2635
    2976        5     2634     2815
    2977        5     2634     2816
    2978        6     2635     2636
    2979        6     2635     2640
    2980        6     2636     2637
    2981        6     2637     2638
    2982        7     2637     2641
    2983        6     2638     2639
    2984        6     2639     2640
    2985        7     2639     2642
    2986        4     2643     2644
    2987        5     2643     2817
    2988        5     2643     2818
    2989        6     2644     2645
    2990        6     2644     2649
    2991        6     2645     2646
    2992        6     2646     2647
    2993        7     2646     2650
    2994        6     2647     2648
    2995        4     2647     2656
    2996        6     2648     2649
    2997        7     2648     2651
    2998        4     2652     2653
    2999        5     2652     2819
    3000        5     2652     2820
    3001        6     2653     2654
    3002        6     2653     2658
    3003        6     2654     2655
    3004        6     2655     2656
    3005        7     2655     2659
    3006        6     2656     2657
    3007        6     2657     2658
    3008        7     2657     2660
    3009        4     2661     2662
    3010        5     2661     2821
    3011        5     2661     2822
    3012        6     2662     2663
    3013        6     2662     2667
    3014        6     2663     2664
    3015        6     2664     2665
    3016        7     2664     2668
    3017        6     2665     2666
    3018        4     2665     2674
    3019        6     2666     2667
    3020        7     2666     2669
    3021        4     2670     2671
    3022        5     2670     2823
    3023        5     2670     2824
    3024        6     2671     2672
    3025        6     2671     2676
    3026        6     2672     2673
    3027        6     2673     2674
    3028        7     2673     2677
    3029        6     2674     2675
    3030        6     2675     2676
    3031        7     2675     2678
    3032        4     2679     2680
    3033        5     2679     2825
    3034        5     2679     2826
    3035        6     2680     2681
    3036        6     2680     2685
    3037        6     2681     2682
    3038        6     2682     2683
    3039        7     2682     2686
    3040        6     2683     2684
    3041        4     2683     2692
    3042        6     2684     2685
    3043        7     2684     2687
    3044        4     2688     2689
    3045        5     2688     2827
    3046        5     2688     2828
    3047        6     2689     2690
    3048        6     2689     2694
    3049        6     2690     2691
    3050        6     2691     2692
    3051        7     2691     2695
    3052        6     2692     2693
    3053        6     2693     2694
    3054        7     2693     2696
    3055        4     2697     2698
    3056        5     2697     2831
    3057        5     2697     2832
    3058        6     2698     2699
    3059        6     2698     2703
    3060        6     2699     2700
    3061        6     2700     2701
    3062        7     2700     2704
    3063        6     2701     2702
    3064        4     2701     2710
    3065        6     2702     2703
    3066        7     2702     2705
    3067        4     2706     2707
    3068        5     2706     2833
    3069        5     2706     2834
    3070        6     2707     2708
    3071        6     2707     2712
    3072        6     2708     2709
    3073        6     2709     2710
    3074        7     2709     2713
    3075        6     2710     2711
    3076        6     2711     2712
    3077        7     2711     2714
    3078        4     2715     2716
    3079        5     2715     2835
    3080        5     2715     2836
    3081        6     2716     2717
    3082        6     2716     2721
    3083        6     2717     2718
    3084        6     2718     2719
    3085        7     2718     2722
    3086        6     2719     2720
    3087        4     2719     2728
    3088        6     2720     2721
    3089        7     2720     2723
    3090        4     2724     2725
    3091        5     2724     2837
    3092        5     2724     2838
    3093        6     2725     2726
    3094        6     2725     2730
    3095        6     2726     2727
    3096        6     2727     2728
    3097        7     2727     2731
    3098        6     2728     2729
    3099        6     2729     2730
    3100        7     2729     2732
    3101        4     2733     2734
    3102        5     2733     2839
    3103        5     2733     2840
    3104        6     2734     2735
    3105        6     2734     2739
    3106        6     2735     2736
    3107        6     2736     2737
    3108        7     2736     2740
    3109        6     2737     2738
    3110        4     2737     2746
    3111        6     2738     2739
    3112        7     2738     2741
    3113        4     2742     2743
    3114        5     2742     2841
    3115        5     2742     2842
    3116        6     2743     2744
    3117        6     2743     2748
    3118        6     2744     2745
    3119        6     2745     2746
    3120        7     2745     2749
    3121        6     2746     2747
    3122        6     2747     2748
    3123        7     2747     2750
    3124        4     2751     2752
    3125        5     2751     2843
    3126        5     2751     2844
    3127        6     2752     2753
    3128        6     2752     2757
    3129        6     2753     2754
    3130        6     2754     2755
    3131        7     2754     2758
    3132        6     2755     2280
    3133        4     2755     2288
    3134        6     2756     2281
    3135        7     2756     2759
    3136        4     2760     2761
    3137        5     2760     2845
    3138        5     2760     2846
    3139        6     2761     2762
    3140        6     2761     2766
    3141        6     2762     2763
    3142        6     2763     2764
    3143        7     2763     2767
    3144        6     2764     2765
    3145        6     2765     2766
    3146        7     2765     2768
    3147        5     2769     2847
    3148        5     2769     2848
    3149        4     2769     3722
    3150        6     2770     2771
    3151        6     2770     2775
    3152        6     2771     2772
    3153        6     2772     2773
    3154        7     2772     2776
    3155        6     2773     2298
    3156        4     2773     2306
    3157        6     2774     2299
    3158        7     2774     2777
    3159        4     2778     2779
    3160        5     2778     2849
    3161        5     2778     2850
    3162        6     2779     2780
    3163        6     2779     2784
    3164        6     2780     2781
    3165        6     2781     2782
    3166        7     2781     2785
    3167        6     2782     2783
    3168        6     2783     2784
    3169        7     2783     2786
    3170        4     2787      884
    3171        5     2787     2851
    3172        5     2787     2852
    3173        6     2788     2789
    3174        6     2788     2793
    3175        6     2789     2790
    3176        6     2790     2791
    3177        7     2790     2794
    3178        6     2791     2316
    3179        4     2791     2324
    3180        6     2792     2317
    3181        7     2792     2795
    3182        4     2796     2797
    3183        5     2796     2853
    3184        5     2796     2854
    3185        6     2797     2798
    3186        6     2797     2802
    3187        6     2798     2799
    3188        6     2799     2800
    3189        7     2799     2803
    3190        6     2800     2801
    3191        6     2801     2802
    3192        7     2801     2804
    3193        1     2857     2329
    3194        1     2857     2348
    3195        1     2857     3303
    3196        1     2857     3305
    3197        1     2858     1381
    3198        1     2858     1392
    3199        1     2858     2347
    3200        1     2858     3305
    3201        1     2859     1391
    3202        1     2859     3289
    3203        1     2859     3304
    3204        1     2859     3305
    3205        1     2860     3288
    3206        1     2860     3291
    3207        1     2860     3293
    3208        1     2860     3306
    3209        1     2861     3284
    3210        1     2861     3287
    3211        1     2861     3297
    3212        1     2861     3306
    3213        1     2862     3283
    3214        1     2862     3292
    3215        1     2862     3301
    3216        1     2862     3306
    3217        1     2863     1382
    3218        1     2863     2330
    3219        1     2863     3290
    3220        1     2863     3305
    3221        1     2864     3294
    3222        1     2864     3298
    3223        1     2864     3302
    3224        1     2864     3306
    3225        1     2865     3307
    3226        1     2865     3326
    3227        1     2865     3329
    3228        1     2865     3331
    3229        1     2866     3311
    3230        1     2866     3322
    3231        1     2866     3325
    3232        1     2866     3331
    3233        1     2867     3315
    3234        1     2867     3321
    3235        1     2867     3330
    3236        1     2867     3331
    3237        1     2868     2362
    3238        1     2868     2367
    3239        1     2868     3317
    3240        1     2868     3332
    3241        1     2869     1406
    3242        1     2869     1419
    3243        1     2869     2361
    3244        1     2869     3332
    3245        1     2870     1405
    3246        1     2870     3318
    3247        1     2870     3327
    3248        1     2870     3332
    3249        1     2871     3308
    3250        1     2871     3312
    3251        1     2871     3316
    3252        1     2871     3331
    3253        1     2872     1420
    3254        1     2872     2368
    3255        1     2872     3328
    3256        1     2872     3332
    3257        2     2873     3067
    3258        2     2874     3071
    3259        3     2875     3072
    3260        3     2876     3072
    3261        3     2877     3072
    3262        3     2878     3073
    3263        3     2879     3073
    3264        3     2880     3073
    3265        2     2881     3076
    3266        2     2882     3080
    3267        3     2883     3081
    3268        3     2884     3081
    3269        3     2885     3081
    3270        3     2886     3082
    3271        3     2887     3082
    3272        3     2888     3082
    3273        2     2889     3085
    3274        2     2890     3089
    3275        3     2891     3090
    3276        3     2892     3090
    3277        3     2893     3090
    3278        3     2894     3091
    3279        3     2895     3091
    3280        3     2896     3091
    3281        2     2897     3094
    3282        2     2898     3098
    3283        3     2899     3099
    3284        3     2900     3099
    3285        3     2901     3099
    3286        3     2902     3100
    3287        3     2903     3100
    3288        3     2904     3100
    3289        2     2905     3103
    3290        2     2906     3107
    3291        3     2907     3108
    3292        3     2908     3108
    3293        3     2909     3108
    3294        3     2910     3109
    3295        3     2911     3109
    3296        3     2912     3109
    3297        2     2913     3112
    3298        2     2914     3116
    3299        3     2915     3117
    3300        3     2916     3117
    3301        3     2917     3117
    3302        3     2918     3118
    3303        3     2919     3118
    3304        3     2920     3118
    3305        2     2921     3121
    3306        2     2922     3125
    3307        3     2923     3126
    3308        3     2924     3126
    3309        3     2925     3126
    3310        3     2926     3127
    3311        3     2927     3127
    3312        3     2928     3127
    3313        2     2929     3130
    3314        2     2930     3134
    3315        3     2931     3135
    3316        3     2932     3135
    3317        3     2933     3135
    3318        3     2934     3136
    3319        3     2935     3136
    3320        3     2936     3136
    3321        2     2937     3139
    3322        2     2938     3143
    3323        3     2939     3144
    3324        3     2940     3144
    3325        3     2941     3144
    3326        3     2942     3145
    3327        3     2943     3145
    3328        3     2944     3145
    3329        2     2945     3148
    3330        2     2946     3152
    3331        3     2947     3153
    3332        3     2948     3153
    3333        3     2949     3153
    3334        3     2950     3154
    3335        3     2951     3154
    3336        3     2952     3154
    3337        2     2953     3157
    3338        2     2954     3161
    3339        3     2955     3162
    3340        3     2956     3162
    3341        3     2957     3162
    3342        3     2958     3163
    3343        3     2959     3163
    3344        3     2960     3163
    3345        2     2961     3166
    3346        2     2962     3170
    3347        3     2963     3171
    3348        3     2964     3171
    3349        3     2965     3171
    3350        3     2966     3172
    3351        3     2967     3172
    3352        3     2968     3172
    3353        2     2969     3175
    3354        2     2970     3179
    3355        3     2971     3180
    3356        3     2972     3180
    3357        3     2973     3180
    3358        3     2974     3181
    3359        3     2975     3181
    3360        3     2976     3181
    3361        2     2977     3184
    3362        2     2978     3188
    3363        3     2979     3189
    3364        3     2980     3189
    3365        3     2981     3189
    3366        3     2982     3190
    3367        3     2983     3190
    3368        3     2984     3190
    3369        2     2985     3193
    3370        2     2986     3197
    3371        3     2987     3198
    3372        3     2988     3198
    3373        3     2989     3198
    3374        3     2990     3199
    3375        3     2991     3199
    3376        3     2992     3199
    3377        2     2993     3202
    3378        2     2994     3206
    3379        3     2995     3207
    3380        3     2996     3207
    3381        3     2997     3207
    3382        3     2998     3208
    3383        3     2999     3208
    3384        3     3000     3208
    3385        2     3001     3211
    3386        2     3002     3215
    3387        3     3003     3216
    3388        3     3004     3216
    3389        3     3005     3216
    3390        3     3006     3217
    3391        3     3007     3217
    3392        3     3008     3217
    3393        2     3009     3220
    3394        2     3010     3224
    3395        3     3011     3225
    3396        3     3012     3225
    3397        3     3013     3225
    3398        3     3014     3226
    3399        3     3015     3226
    3400        3     3016     3226
    3401        2     3017     3229
    3402        2     3018     3233
    3403        3     3019     3234
    3404        3     3020     3234
    3405        3     3021     3234
    3406        3     3022     3235
    3407        3     3023     3235
    3408        3     3024     3235
    3409        2     3025     3238
    3410        2     3026     3242
    3411        3     3027     3243
    3412        3     3028     3243
    3413        3     3029     3243
    3414        3     3030     3244
    3415        3     3031     3244
[truncated: 1,070,566 more chars]
