# Supplementary material for: Machine Learning Models for Predicting Molecular Diffusion in Metal–Organic Frameworks Accounting for the Impact of Framework Flexibility
Source: Chem Mater. 2023 Nov 22;35(23):10156–68. doi: 10.1021/acs.chemmater.3c02321 (PMC10720339; doi:10.1021/acs.chemmater.3c02321)
Supplement: Supplementary file 2 — cm3c02321_si_002.zip [file cm3c02321_si_002.zip › SI_zip/YEYCUC.data]

Created on Thu Oct 28 22:11:20 2021 

        2448 atoms
        2784 bonds
        5760 angles
        5760 dihedrals
        2880 impropers

           7 atom types
           7 bond types
          11 angle types
           4 dihedral types
           1 improper types
           0.000000  46.184000 xlo xhi
           0.000000  39.996517 ylo yhi
           0.000000  37.709078 zlo zhi
          23.092000  23.092000  13.332172 xy xz yz

Masses

    1     1.007940000 # H_
    2    12.010700000 # C_R
    3    12.010700000 # C_3
    4    15.999400000 # O_2
    5    15.999400000 # O_3_f
    6    91.224000000 # Zr8f4
    7     1.007940000 # H_

Bond Coeffs

    1      331.069389        1.109401  # H_ C_3
    2      357.440381        1.081418  # H_ C_R
    3      462.655054        1.379256  # C_R C_R
    4      391.669513        1.458000  # C_R C_R
    5      714.557442        1.269010  # C_R O_2
    6      369.943935        1.486000  # C_R C_3
    7      199.959824        2.410484  # O_2 Zr8f4

Angle Coeffs

    1              cosine/periodic      114.578032              -1               3 # C_R C_R H_
    2              cosine/periodic      222.595017              -1               3 # C_R C_R C_R
    3              cosine/periodic      275.428492              -1               3 # C_R C_R O_2
    4              cosine/periodic      413.556852              -1               3 # O_2 C_R O_2
    5              cosine/periodic      204.366560              -1               3 # C_R C_R C_R
    6              cosine/periodic      198.274298              -1               3 # C_R C_R C_3
    7                      fourier      121.777217        0.343737        0.374972        0.281246 # C_R C_3 H_
    8                      fourier       75.498766        0.343737        0.374972        0.281246 # H_ C_3 H_
    9              cosine/periodic      158.766650              -1               3 # C_R O_2 Zr8f4
   10                      fourier      195.233589        0.343737        0.374972        0.281246 # Zr8f4 O_3_f Zr8f4
   11                      fourier       76.804805        0.343737        0.374972        0.281246 # O_3_f Zr8f4 O_3_f

Dihedral Coeffs

    1        1.497136              -1               2 # H_ C_R C_R C_R
    2        0.555556              -1               2 # O_2 C_R C_R C_R
    3        2.245703              -1               2 # C_R C_R O_2 Zr8f4
    4        0.083333               1               3 # C_R C_R C_3 H_

Improper Coeffs

    1        2.000000        1.000000       -1.000000        0.000000               0 # C_R C_R H_ C_R

Pair Coeffs

    1        0.044000        2.571134 # H_ H_
    2        0.105000        3.430851 # C_R C_R
    3        0.105000        3.430851 # C_3 C_3
    4        0.060000        3.118146 # O_2 O_2
    5        0.060000        3.118146 # O_3_f O_3_f
    6        0.069000        2.783168 # Zr8f4 Zr8f4
    7        0.044000        2.571134 # H_ H_

Atoms

       1      444        1     0.00000   30.77702   20.78486   10.55666
       2      444        1     0.00000   16.17595    5.43553    7.04217
       3      444        1     0.00000   25.13564   19.21033   11.08081
       4      444        1     0.00000   26.31564   21.25682   11.08270
       5      444        1     0.00000   38.01867   18.93435   18.11733
       6      444        1     0.00000    8.93429    9.06188    0.73721
       7      444        1     0.00000   25.13564    9.81381    4.43647
       8      444        1     0.00000   26.31564    9.12987    2.50765
       9      444        1     0.00000   31.25733   23.39263   11.81237
      10      444        1     0.00000   14.15771    3.71568    8.29788
      11      444        1     0.00000   21.04836    7.45402    7.77373
      12      444        1     0.00000   19.86836    5.40753    7.77184
      13      444        1     0.00000   38.49898   16.88120   16.07727
      14      444        1     0.00000    6.91605    8.45126    2.77727
      15      444        1     0.00000   21.04836   16.85053   14.41807
      16      444        1     0.00000   19.86836   17.53447   16.34689
      17      444        1     0.00000   30.00805   18.21308   16.07727
      18      444        1     0.00000   15.40698    9.78315    2.77727
      19      444        1     0.00000   27.16081   13.34284   14.41807
      20      444        1     0.00000   28.34312   14.02278   16.34689
      21      444        1     0.00000   39.26795   21.22882   11.81237
      22      444        1     0.00000    7.68502    5.87949    8.29788
      23      444        1     0.00000   19.02319   18.04110    7.77373
      24      444        1     0.00000   17.84088   20.08625    7.77184
      25      444        1     0.00000   32.02629   17.60247   18.11733
      26      444        1     0.00000   14.92667    7.72999    0.73721
      27      444        1     0.00000   19.02319   13.32151    4.43647
      28      444        1     0.00000   17.84088   12.64157    2.50765
      29      444        1     0.00000   37.24971   22.94867   10.55666
      30      444        1     0.00000    8.16533    3.27172    7.04217
      31      444        1     0.00000   27.16081    8.62325   11.08081
      32      444        1     0.00000   28.34312    6.57809   11.08270
      33      444        1     0.00000   33.38872   15.37333   11.81237
      34      444        1     0.00000   12.79528   10.40309    8.29788
      35      444        1     0.00000   29.20445   14.50140    7.77373
      36      444        1     0.00000   31.56676   14.50274    7.77184
      37      444        1     0.00000   35.40696   24.90050   16.07727
      38      444        1     0.00000   12.31496    1.76385    2.77727
      39      444        1     0.00000   21.06683    9.80315   14.41807
      40      444        1     0.00000   21.06452    8.43927   16.34689
      41      444        1     0.00000   35.88728   16.26125   10.55666
      42      444        1     0.00000   10.29672   11.29102    7.04217
      43      444        1     0.00000   16.97955   12.16294   11.08081
      44      444        1     0.00000   14.61724   12.16161   11.08270
      45      444        1     0.00000   33.86904   23.45796   18.11733
      46      444        1     0.00000   10.77704    3.20639    0.73721
      47      444        1     0.00000   25.11717   16.86120    4.43647
      48      444        1     0.00000   25.11948   18.22508    2.50765
      49      444        1     0.00000   33.38872   16.26125   10.55666
      50      444        1     0.00000   12.79528   11.29102    7.04217
      51      444        1     0.00000   29.20445   12.16294   11.08081
      52      444        1     0.00000   31.56676   12.16161   11.08270
      53      444        1     0.00000   35.40696   23.45796   18.11733
      54      444        1     0.00000   12.31496    3.20639    0.73721
      55      444        1     0.00000   21.06683   16.86120    4.43647
      56      444        1     0.00000   21.06452   18.22508    2.50765
      57      444        1     0.00000   35.88728   15.37333   11.81237
      58      444        1     0.00000   10.29672   10.40309    8.29788
      59      444        1     0.00000   16.97955   14.50140    7.77373
      60      444        1     0.00000   14.61724   14.50274    7.77184
      61      444        1     0.00000   33.86904   24.90050   16.07727
      62      444        1     0.00000   10.77704    1.76385    2.77727
      63      444        1     0.00000   25.11717    9.80315   14.41807
      64      444        1     0.00000   25.11948    8.43927   16.34689
      65      444        1     0.00000   30.77702   16.88120   16.07727
      66      444        1     0.00000   16.17595    8.45126    2.77727
      67      444        1     0.00000   25.13564   16.85053   14.41807
      68      444        1     0.00000   26.31564   17.53447   16.34689
      69      444        1     0.00000   38.01867   23.39263   11.81237
      70      444        1     0.00000    8.93429    3.71568    8.29788
      71      444        1     0.00000   25.13564    7.45402    7.77373
      72      444        1     0.00000   26.31564    5.40753    7.77184
      73      444        1     0.00000   31.25733   18.93435   18.11733
      74      444        1     0.00000   14.15771    9.06188    0.73721
      75      444        1     0.00000   21.04836    9.81381    4.43647
      76      444        1     0.00000   19.86836    9.12987    2.50765
      77      444        1     0.00000   38.49898   20.78486   10.55666
      78      444        1     0.00000    6.91605    5.43553    7.04217
      79      444        1     0.00000   21.04836   19.21033   11.08081
      80      444        1     0.00000   19.86836   21.25682   11.08270
      81      444        1     0.00000   30.00805   21.22882   11.81237
      82      444        1     0.00000   15.40698    5.87949    8.29788
      83      444        1     0.00000   27.16081   18.04110    7.77373
      84      444        1     0.00000   28.34312   20.08625    7.77184
      85      444        1     0.00000   39.26795   18.21308   16.07727
      86      444        1     0.00000    7.68502    9.78315    2.77727
      87      444        1     0.00000   19.02319   13.34284   14.41807
      88      444        1     0.00000   17.84088   14.02278   16.34689
      89      444        1     0.00000   32.02629   22.94867   10.55666
      90      444        1     0.00000   14.92667    3.27172    7.04217
      91      444        1     0.00000   19.02319    8.62325   11.08081
      92      444        1     0.00000   17.84088    6.57809   11.08270
      93      444        1     0.00000   37.24971   17.60247   18.11733
      94      444        1     0.00000    8.16533    7.72999    0.73721
      95      444        1     0.00000   27.16081   13.32151    4.43647
      96      444        1     0.00000   28.34312   12.64157    2.50765
      97      444        1     0.00000   29.32684   20.29690   10.78291
      98      444        1     0.00000   16.85716    6.36745    8.07163
      99      444        1     0.00000   26.00621   11.64965    0.60146
     100      444        1     0.00000   20.17779   15.01469   18.25308
     101      444        1     0.00000   20.17779    4.45028   10.78291
     102      444        1     0.00000   26.00621   22.21407    8.07163
     103      444        1     0.00000   16.85716   16.93186   15.54180
     104      444        1     0.00000   29.32684    9.73249    3.31274
     105      444        1     0.00000   29.32684   16.93186   15.54180
     106      444        1     0.00000   16.85716    9.73249    3.31274
     107      444        1     0.00000   16.85716   20.29690   10.78291
     108      444        1     0.00000   29.32684    6.36745    8.07163
     109      444        1     0.00000   20.17779   11.64965    0.60146
     110      444        1     0.00000   26.00621   15.01469   18.25308
     111      444        1     0.00000   26.00621    4.45028   10.78291
     112      444        1     0.00000   20.17779   22.21407    8.07163
     113      444        1     0.00000   32.24105   15.24934   10.78291
     114      444        1     0.00000   13.94295   11.41501    8.07163
     115      444        1     0.00000   23.09200    6.13280   15.54180
     116      444        1     0.00000   23.09200   20.53155    3.31274
     117      444        1     0.00000   13.94295   15.24934   10.78291
     118      444        1     0.00000   32.24105   11.41501    8.07163
     119      444        1     0.00000   23.09200   16.69721    0.60146
     120      444        1     0.00000   23.09200    9.96713   18.25308
     121        1        7     0.00000   20.37592   11.76404    8.31843
     122        2        7     0.00000   23.09212   13.33224   12.75396
     123        3        7     0.00000   23.09212   16.46863    8.31843
     124        4        7     0.00000   25.80831   11.76404    8.31843
     125      444        2     0.00000   25.78453   19.38525   10.40978
     126      444        2     0.00000   26.48652   20.60354   10.41148
     127      444        2     0.00000   25.78453   10.38816    4.04788
     128      444        2     0.00000   26.48652    9.98046    2.89983
     129      444        2     0.00000   20.39947    7.27910    8.44476
     130      444        2     0.00000   19.69748    6.06081    8.44306
     131      444        2     0.00000   20.39947   16.27618   14.80666
     132      444        2     0.00000   19.69748   16.68388   15.95471
     133      444        2     0.00000   26.98785   14.19196   14.80666
     134      444        2     0.00000   27.69193   14.59606   15.95471
     135      444        2     0.00000   19.19615   18.69051    8.44476
     136      444        2     0.00000   18.49207   19.90760    8.44306
     137      444        2     0.00000   19.19615   12.47238    4.04788
     138      444        2     0.00000   18.49207   12.06828    2.89983
     139      444        2     0.00000   26.98785    7.97384   10.40978
     140      444        2     0.00000   27.69193    6.75674   10.41148
     141      444        2     0.00000   29.68038   14.02691    8.44476
     142      444        2     0.00000   31.08645   14.02811    8.44306
     143      444        2     0.00000   21.88868    9.52837   14.80666
     144      444        2     0.00000   21.88660    8.71657   15.95471
     145      444        2     0.00000   16.50362   12.63743   10.40978
     146      444        2     0.00000   15.09755   12.63623   10.41148
     147      444        2     0.00000   24.29532   17.13597    4.04788
     148      444        2     0.00000   24.29740   17.94777    2.89983
     149      444        2     0.00000   29.68038   12.63743   10.40978
     150      444        2     0.00000   31.08645   12.63623   10.41148
     151      444        2     0.00000   21.88868   17.13597    4.04788
     152      444        2     0.00000   21.88660   17.94777    2.89983
     153      444        2     0.00000   16.50362   14.02691    8.44476
     154      444        2     0.00000   15.09755   14.02811    8.44306
     155      444        2     0.00000   24.29532    9.52837   14.80666
     156      444        2     0.00000   24.29740    8.71657   15.95471
     157      444        2     0.00000   25.78453   16.27618   14.80666
     158      444        2     0.00000   26.48652   16.68388   15.95471
     159      444        2     0.00000   25.78453    7.27910    8.44476
     160      444        2     0.00000   26.48652    6.06081    8.44306
     161      444        2     0.00000   20.39947   10.38816    4.04788
     162      444        2     0.00000   19.69748    9.98046    2.89983
     163      444        2     0.00000   20.39947   19.38525   10.40978
     164      444        2     0.00000   19.69748   20.60354   10.41148
     165      444        2     0.00000   26.98785   18.69051    8.44476
     166      444        2     0.00000   27.69193   19.90760    8.44306
     167      444        2     0.00000   19.19615   14.19196   14.80666
     168      444        2     0.00000   18.49207   14.59606   15.95471
     169      444        2     0.00000   19.19615    7.97384   10.40978
     170      444        2     0.00000   18.49207    6.75674   10.41148
     171      444        2     0.00000   26.98785   12.47238    4.04788
     172      444        2     0.00000   27.69193   12.06828    2.89983
     173      444        2     0.00000   25.27812   17.11864    9.42727
     174      444        2     0.00000   26.03854   18.43573    9.42727
     175      444        2     0.00000   27.42406   20.83552    9.42727
     176      444        2     0.00000   28.17986   22.14461    9.42727
     177      444        2     0.00000   29.37603   22.23366   10.12828
     178      444        3     0.00000   29.92954   21.03150   10.89227
     179      444        2     0.00000   16.80797    4.43068    8.72626
     180      444        3     0.00000   16.25446    5.63284    7.96227
     181      444        2     0.00000   25.27812   12.07002    5.85735
     182      444        2     0.00000   26.03854   11.63099    4.61559
     183      444        2     0.00000   27.42406   10.83106    2.35305
     184      444        2     0.00000   28.17986   10.39469    1.11883
     185      444        2     0.00000   39.20490   17.36155   18.72105
     186      444        3     0.00000   37.88704   18.12242   18.58115
     187      444        2     0.00000    6.97910    9.30279    0.13349
     188      444        3     0.00000    8.29696    8.54192    0.27339
     189      444        2     0.00000   20.90588    9.54570    9.42727
     190      444        2     0.00000   20.14546    8.22862    9.42727
     191      444        2     0.00000   18.75994    5.82883    9.42727
     192      444        2     0.00000   18.00414    4.51974    9.42727
     193      444        2     0.00000   30.07110   23.43756   10.12828
     194      444        3     0.00000   31.38896   23.55928   10.89227
     195      444        2     0.00000   16.11290    3.22679    8.72626
     196      444        3     0.00000   14.79504    3.10506    7.96227
     197      444        2     0.00000   20.90588   14.59433   12.99719
     198      444        2     0.00000   20.14546   15.03336   14.23895
     199      444        2     0.00000   18.75994   15.83329   16.50149
     200      444        2     0.00000   18.00414   16.26965   17.73571
     201      444        2     0.00000   39.89997   16.96026   17.58601
     202      444        3     0.00000   39.34646   17.27983   16.19793
     203      444        2     0.00000    6.28403    9.70409    1.26853
     204      444        3     0.00000    6.83754    9.38452    2.65660
     205      444        2     0.00000   25.27812   14.59433   12.99719
     206      444        2     0.00000   26.03854   15.03336   14.23895
     207      444        2     0.00000   27.42406   15.83329   16.50149
     208      444        2     0.00000   28.17986   16.26965   17.73571
     209      444        2     0.00000   29.37603   16.96026   17.58601
     210      444        3     0.00000   29.92954   17.27983   16.19793
     211      444        2     0.00000   16.80797    9.70409    1.26853
     212      444        3     0.00000   16.25446    9.38452    2.65660
     213      444        2     0.00000   20.90588   17.11864    9.42727
     214      444        2     0.00000   20.14546   18.43573    9.42727
     215      444        2     0.00000   18.75994   20.83552    9.42727
     216      444        2     0.00000   18.00414   22.14461    9.42727
     217      444        2     0.00000   39.89997   22.23366   10.12828
     218      444        3     0.00000   39.34646   21.03150   10.89227
     219      444        2     0.00000    6.28403    4.43068    8.72626
     220      444        3     0.00000    6.83754    5.63284    7.96227
     221      444        2     0.00000   20.90588   12.07002    5.85735
     222      444        2     0.00000   20.14546   11.63099    4.61559
     223      444        2     0.00000   18.75994   10.83106    2.35305
     224      444        2     0.00000   18.00414   10.39469    1.11883
     225      444        2     0.00000   30.07110   17.36155   18.72105
     226      444        3     0.00000   31.38896   18.12242   18.58115
     227      444        2     0.00000   16.11290    9.30279    0.13349
     228      444        3     0.00000   14.79504    8.54192    0.27339
     229      444        2     0.00000   25.27812    9.54570    9.42727
     230      444        2     0.00000   26.03854    8.22862    9.42727
     231      444        2     0.00000   27.42406    5.82883    9.42727
     232      444        2     0.00000   28.17986    4.51974    9.42727
     233      444        2     0.00000   39.20490   23.43756   10.12828
     234      444        3     0.00000   37.88704   23.55928   10.89227
     235      444        2     0.00000    6.97910    3.22679    8.72626
     236      444        3     0.00000    8.29696    3.10506    7.96227
     237      444        2     0.00000   27.46424   13.33217    9.42727
     238      444        2     0.00000   28.98508   13.33217    9.42727
     239      444        2     0.00000   31.75612   13.33217    9.42727
     240      444        2     0.00000   33.26772   13.33217    9.42727
     241      444        2     0.00000   33.94293   14.32355   10.12828
     242      444        3     0.00000   33.17859   15.40399   10.89227
     243      444        2     0.00000   12.24107   12.34079    8.72626
     244      444        3     0.00000   13.00541   11.26035    7.96227
     245      444        2     0.00000   23.09200   10.80786   12.99719
     246      444        2     0.00000   23.09200    9.92980   14.23895
     247      444        2     0.00000   23.09200    8.32994   16.50149
     248      444        2     0.00000   23.09200    7.45722   17.73571
     249      444        2     0.00000   34.63800   26.07426   17.58601
     250      444        3     0.00000   34.63800   25.43512   16.19793
     251      444        2     0.00000   11.54600    0.59008    1.26853
     252      444        3     0.00000   11.54600    1.22923    2.65660
     253      444        2     0.00000   18.71976   13.33217    9.42727
     254      444        2     0.00000   17.19892   13.33217    9.42727
     255      444        2     0.00000   14.42788   13.33217    9.42727
     256      444        2     0.00000   12.91628   13.33217    9.42727
     257      444        2     0.00000   35.33307   14.32355   10.12828
     258      444        3     0.00000   36.09741   15.40399   10.89227
     259      444        2     0.00000   10.85093   12.34079    8.72626
     260      444        3     0.00000   10.08659   11.26035    7.96227
     261      444        2     0.00000   23.09200   15.85649    5.85735
     262      444        2     0.00000   23.09200   16.73454    4.61559
     263      444        2     0.00000   23.09200   18.33440    2.35305
     264      444        2     0.00000   23.09200   19.20713    1.11883
     265      444        2     0.00000   34.63800   25.27167   18.72105
     266      444        3     0.00000   34.63800   23.74993   18.58115
     267      444        2     0.00000   11.54600    1.39268    0.13349
     268      444        3     0.00000   11.54600    2.91441    0.27339
     269      444        4     0.00000   24.44635   16.99865   10.36113
     270      444        4     0.00000   24.44635   11.22956    6.28177
     271      444        4     0.00000   21.73765    9.66569    8.49340
     272      444        4     0.00000   21.73765   15.43479   12.57277
     273      444        4     0.00000   25.59009   13.45376   12.57277
     274      444        4     0.00000   20.59391   16.33831    8.49340
     275      444        4     0.00000   20.59391   13.21058    6.28177
     276      444        4     0.00000   25.59009   10.32603   10.36113
     277      444        4     0.00000   26.94444   13.99251    8.49340
     278      444        4     0.00000   21.94825   11.10797   12.57277
     279      444        4     0.00000   19.23956   12.67183   10.36113
     280      444        4     0.00000   24.23575   15.55638    6.28177
     281      444        4     0.00000   26.94444   12.67183   10.36113
     282      444        4     0.00000   21.94825   15.55638    6.28177
     283      444        4     0.00000   19.23956   13.99251    8.49340
     284      444        4     0.00000   24.23575   11.10797   12.57277
     285      444        4     0.00000   24.44635   15.43479   12.57277
     286      444        4     0.00000   24.44635    9.66569    8.49340
     287      444        4     0.00000   21.73765   11.22956    6.28177
     288      444        4     0.00000   21.73765   16.99865   10.36113
     289      444        4     0.00000   25.59009   16.33831    8.49340
     290      444        4     0.00000   20.59391   13.45376   12.57277
     291      444        4     0.00000   20.59391   10.32603   10.36113
     292      444        4     0.00000   25.59009   13.21058    6.28177
     293      444        5     0.00000   23.09200   15.30907    8.72833
     294      444        5     0.00000   23.09200   11.35528   10.12621
     295      444        5     0.00000   24.80404   12.34373    8.72833
     296      444        5     0.00000   21.37996   14.32062   10.12621
     297      444        5     0.00000   21.37996   12.34373    8.72833
     298      444        5     0.00000   24.80404   14.32062   10.12621
     299      444        5     0.00000   23.09200   13.33217   11.52408
     300      444        5     0.00000   23.09200   13.33217    7.33046
     301      444        6     0.00000   23.09200   15.34133   10.84796
     302      444        6     0.00000   23.09200   11.32301    8.00658
     303      444        6     0.00000   24.83198   12.32759   10.84796
     304      444        6     0.00000   21.35202   14.33675    8.00658
     305      444        6     0.00000   24.83198   14.33675    8.00658
     306      444        6     0.00000   21.35202   12.32759   10.84796
     307      444        1     0.00000   42.32302   27.45094   29.41120
     308      444        1     0.00000   27.72195   12.10161   25.89671
     309      444        1     0.00000   36.68164   25.87641   29.93535
     310      444        1     0.00000   37.86164   27.92290   29.93724
     311      444        1     0.00000   49.56467   25.60044   36.97187
     312      444        1     0.00000   20.48029   15.72796   19.59175
     313      444        1     0.00000   36.68164   16.47990   23.29101
     314      444        1     0.00000   37.86164   15.79596   21.36219
     315      444        1     0.00000   42.80333   30.05872   30.66691
     316      444        1     0.00000   25.70371   10.38176   27.15242
     317      444        1     0.00000   32.59436   14.12010   26.62827
     318      444        1     0.00000   31.41436   12.07362   26.62638
     319      444        1     0.00000   50.04498   23.54728   34.93180
     320      444        1     0.00000   18.46205   15.11735   21.63181
     321      444        1     0.00000   32.59436   23.51662   33.27261
     322      444        1     0.00000   31.41436   24.20056   35.20142
     323      444        1     0.00000   41.55405   24.87917   34.93180
     324      444        1     0.00000   26.95298   16.44923   21.63181
     325      444        1     0.00000   38.70681   20.00892   33.27261
     326      444        1     0.00000   39.88912   20.68887   35.20142
     327      444        1     0.00000   50.81395   27.89490   30.66691
     328      444        1     0.00000   19.23102   12.54557   27.15242
     329      444        1     0.00000   30.56919   24.70718   26.62827
     330      444        1     0.00000   29.38688   26.75234   26.62638
     331      444        1     0.00000   43.57229   24.26855   36.97187
     332      444        1     0.00000   26.47267   14.39608   19.59175
     333      444        1     0.00000   30.56919   19.98759   23.29101
     334      444        1     0.00000   29.38688   19.30765   21.36219
     335      444        1     0.00000   48.79571   29.61475   29.41120
     336      444        1     0.00000   19.71133    9.93780   25.89671
     337      444        1     0.00000   38.70681   15.28934   29.93535
     338      444        1     0.00000   39.88912   13.24418   29.93724
     339      444        1     0.00000   44.93472   22.03941   30.66691
     340      444        1     0.00000   24.34128   17.06918   27.15242
     341      444        1     0.00000   40.75045   21.16749   26.62827
     342      444        1     0.00000   43.11276   21.16882   26.62638
     343      444        1     0.00000   46.95296   31.56658   34.93180
     344      444        1     0.00000   23.86096    8.42993   21.63181
     345      444        1     0.00000   32.61283   16.46923   33.27261
     346      444        1     0.00000   32.61052   15.10535   35.20142
     347      444        1     0.00000   47.43328   22.92734   29.41120
     348      444        1     0.00000   21.84272   17.95710   25.89671
     349      444        1     0.00000   28.52555   18.82903   29.93535
     350      444        1     0.00000   26.16324   18.82769   29.93724
     351      444        1     0.00000   45.41504   30.12404   36.97187
     352      444        1     0.00000   22.32304    9.87247   19.59175
     353      444        1     0.00000   36.66317   23.52728   23.29101
     354      444        1     0.00000   36.66548   24.89117   21.36219
     355      444        1     0.00000   44.93472   22.92734   29.41120
     356      444        1     0.00000   24.34128   17.95710   25.89671
     357      444        1     0.00000   40.75045   18.82903   29.93535
     358      444        1     0.00000   43.11276   18.82769   29.93724
     359      444        1     0.00000   46.95296   30.12404   36.97187
     360      444        1     0.00000   23.86096    9.87247   19.59175
     361      444        1     0.00000   32.61283   23.52728   23.29101
     362      444        1     0.00000   32.61052   24.89117   21.36219
     363      444        1     0.00000   47.43328   22.03941   30.66691
     364      444        1     0.00000   21.84272   17.06918   27.15242
     365      444        1     0.00000   28.52555   21.16749   26.62827
     366      444        1     0.00000   26.16324   21.16882   26.62638
     367      444        1     0.00000   45.41504   31.56658   34.93180
     368      444        1     0.00000   22.32304    8.42993   21.63181
     369      444        1     0.00000   36.66317   16.46923   33.27261
     370      444        1     0.00000   36.66548   15.10535   35.20142
     371      444        1     0.00000   42.32302   23.54728   34.93180
     372      444        1     0.00000   27.72195   15.11735   21.63181
     373      444        1     0.00000   36.68164   23.51662   33.27261
     374      444        1     0.00000   37.86164   24.20056   35.20142
     375      444        1     0.00000   49.56467   30.05872   30.66691
     376      444        1     0.00000   20.48029   10.38176   27.15242
     377      444        1     0.00000   36.68164   14.12010   26.62827
     378      444        1     0.00000   37.86164   12.07362   26.62638
     379      444        1     0.00000   42.80333   25.60044   36.97187
     380      444        1     0.00000   25.70371   15.72796   19.59175
     381      444        1     0.00000   32.59436   16.47990   23.29101
     382      444        1     0.00000   31.41436   15.79596   21.36219
     383      444        1     0.00000   50.04498   27.45094   29.41120
     384      444        1     0.00000   18.46205   12.10161   25.89671
     385      444        1     0.00000   32.59436   25.87641   29.93535
     386      444        1     0.00000   31.41436   27.92290   29.93724
     387      444        1     0.00000   41.55405   27.89490   30.66691
     388      444        1     0.00000   26.95298   12.54557   27.15242
     389      444        1     0.00000   38.70681   24.70718   26.62827
     390      444        1     0.00000   39.88912   26.75234   26.62638
     391      444        1     0.00000   50.81395   24.87917   34.93180
     392      444        1     0.00000   19.23102   16.44923   21.63181
     393      444        1     0.00000   30.56919   20.00892   33.27261
     394      444        1     0.00000   29.38688   20.68887   35.20142
     395      444        1     0.00000   43.57229   29.61475   29.41120
     396      444        1     0.00000   26.47267    9.93780   25.89671
     397      444        1     0.00000   30.56919   15.28934   29.93535
     398      444        1     0.00000   29.38688   13.24418   29.93724
     399      444        1     0.00000   48.79571   24.26855   36.97187
     400      444        1     0.00000   19.71133   14.39608   19.59175
     401      444        1     0.00000   38.70681   19.98759   23.29101
     402      444        1     0.00000   39.88912   19.30765   21.36219
     403      444        1     0.00000   40.87284   26.96299   29.63745
     404      444        1     0.00000   28.40316   13.03353   26.92617
     405      444        1     0.00000   37.55221   18.31574   19.45600
     406      444        1     0.00000   31.72379   21.68078   37.10762
     407      444        1     0.00000   31.72379   11.11637   29.63745
     408      444        1     0.00000   37.55221   28.88015   26.92617
     409      444        1     0.00000   28.40316   23.59795   34.39634
     410      444        1     0.00000   40.87284   16.39857   22.16728
     411      444        1     0.00000   40.87284   23.59795   34.39634
     412      444        1     0.00000   28.40316   16.39857   22.16728
     413      444        1     0.00000   28.40316   26.96299   29.63745
     414      444        1     0.00000   40.87284   13.03353   26.92617
     415      444        1     0.00000   31.72379   18.31574   19.45600
     416      444        1     0.00000   37.55221   21.68078   37.10762
     417      444        1     0.00000   37.55221   11.11637   29.63745
     418      444        1     0.00000   31.72379   28.88015   26.92617
     419      444        1     0.00000   43.78705   21.91543   29.63745
     420      444        1     0.00000   25.48895   18.08109   26.92617
     421      444        1     0.00000   34.63800   12.79889   34.39634
     422      444        1     0.00000   34.63800   27.19763   22.16728
     423      444        1     0.00000   25.48895   21.91543   29.63745
     424      444        1     0.00000   43.78705   18.08109   26.92617
     425      444        1     0.00000   34.63800   23.36330   19.45600
     426      444        1     0.00000   34.63800   16.63322   37.10762
     427        5        7     0.00000   31.92192   18.43013   27.17297
     428        6        7     0.00000   34.63812   19.99833   31.60850
     429        7        7     0.00000   34.63812   23.13472   27.17297
     430        8        7     0.00000   37.35431   18.43013   27.17297
     431      444        2     0.00000   37.33053   26.05133   29.26432
     432      444        2     0.00000   38.03252   27.26963   29.26602
     433      444        2     0.00000   37.33053   17.05425   22.90242
     434      444        2     0.00000   38.03252   16.64655   21.75437
     435      444        2     0.00000   31.94547   13.94519   27.29930
     436      444        2     0.00000   31.24348   12.72689   27.29760
     437      444        2     0.00000   31.94547   22.94227   33.66120
     438      444        2     0.00000   31.24348   23.34997   34.80925
     439      444        2     0.00000   38.53385   20.85805   33.66120
     440      444        2     0.00000   39.23793   21.26215   34.80925
     441      444        2     0.00000   30.74215   25.35659   27.29930
     442      444        2     0.00000   30.03807   26.57369   27.29760
     443      444        2     0.00000   30.74215   19.13847   22.90242
     444      444        2     0.00000   30.03807   18.73437   21.75437
     445      444        2     0.00000   38.53385   14.63993   29.26432
     446      444        2     0.00000   39.23793   13.42283   29.26602
     447      444        2     0.00000   41.22638   20.69300   27.29930
     448      444        2     0.00000   42.63245   20.69420   27.29760
     449      444        2     0.00000   33.43468   16.19446   33.66120
     450      444        2     0.00000   33.43260   15.38266   34.80925
     451      444        2     0.00000   28.04962   19.30352   29.26432
     452      444        2     0.00000   26.64355   19.30232   29.26602
     453      444        2     0.00000   35.84132   23.80206   22.90242
     454      444        2     0.00000   35.84340   24.61386   21.75437
     455      444        2     0.00000   41.22638   19.30352   29.26432
     456      444        2     0.00000   42.63245   19.30232   29.26602
     457      444        2     0.00000   33.43468   23.80206   22.90242
     458      444        2     0.00000   33.43260   24.61386   21.75437
     459      444        2     0.00000   28.04962   20.69300   27.29930
     460      444        2     0.00000   26.64355   20.69420   27.29760
     461      444        2     0.00000   35.84132   16.19446   33.66120
     462      444        2     0.00000   35.84340   15.38266   34.80925
     463      444        2     0.00000   37.33053   22.94227   33.66120
     464      444        2     0.00000   38.03252   23.34997   34.80925
     465      444        2     0.00000   37.33053   13.94519   27.29930
     466      444        2     0.00000   38.03252   12.72689   27.29760
     467      444        2     0.00000   31.94547   17.05425   22.90242
     468      444        2     0.00000   31.24348   16.64655   21.75437
     469      444        2     0.00000   31.94547   26.05133   29.26432
     470      444        2     0.00000   31.24348   27.26963   29.26602
     471      444        2     0.00000   38.53385   25.35659   27.29930
     472      444        2     0.00000   39.23793   26.57369   27.29760
     473      444        2     0.00000   30.74215   20.85805   33.66120
     474      444        2     0.00000   30.03807   21.26215   34.80925
     475      444        2     0.00000   30.74215   14.63993   29.26432
     476      444        2     0.00000   30.03807   13.42283   29.26602
     477      444        2     0.00000   38.53385   19.13847   22.90242
     478      444        2     0.00000   39.23793   18.73437   21.75437
     479      444        2     0.00000   36.82412   23.78473   28.28181
     480      444        2     0.00000   37.58454   25.10181   28.28181
     481      444        2     0.00000   38.97006   27.50161   28.28181
     482      444        2     0.00000   39.72586   28.81069   28.28181
     483      444        2     0.00000   40.92203   28.89975   28.98282
     484      444        3     0.00000   41.47554   27.69759   29.74681
     485      444        2     0.00000   28.35397   11.09677   27.58080
     486      444        3     0.00000   27.80046   12.29893   26.81681
     487      444        2     0.00000   36.82412   18.73610   24.71189
     488      444        2     0.00000   37.58454   18.29707   23.47013
     489      444        2     0.00000   38.97006   17.49714   21.20759
     490      444        2     0.00000   39.72586   17.06078   19.97337
     491      444        2     0.00000   50.75090   24.02764   37.57559
     492      444        3     0.00000   49.43304   24.78851   37.43569
     493      444        2     0.00000   18.52510   15.96888   18.98803
     494      444        3     0.00000   19.84296   15.20801   19.12793
     495      444        2     0.00000   32.45188   16.21179   28.28181
     496      444        2     0.00000   31.69146   14.89470   28.28181
     497      444        2     0.00000   30.30594   12.49491   28.28181
     498      444        2     0.00000   29.55014   11.18583   28.28181
     499      444        2     0.00000   41.61710   30.10365   28.98282
     500      444        3     0.00000   42.93496   30.22537   29.74681
     501      444        2     0.00000   27.65890    9.89287   27.58080
     502      444        3     0.00000   26.34104    9.77115   26.81681
     503      444        2     0.00000   32.45188   21.26042   31.85173
     504      444        2     0.00000   31.69146   21.69944   33.09349
     505      444        2     0.00000   30.30594   22.49937   35.35603
     506      444        2     0.00000   29.55014   22.93574   36.59025
     507      444        2     0.00000   51.44597   23.62634   36.44054
     508      444        3     0.00000   50.89246   23.94591   35.05247
     509      444        2     0.00000   17.83003   16.37017   20.12307
     510      444        3     0.00000   18.38354   16.05060   21.51114
     511      444        2     0.00000   36.82412   21.26042   31.85173
     512      444        2     0.00000   37.58454   21.69944   33.09349
     513      444        2     0.00000   38.97006   22.49937   35.35603
     514      444        2     0.00000   39.72586   22.93574   36.59025
     515      444        2     0.00000   40.92203   23.62634   36.44054
     516      444        3     0.00000   41.47554   23.94591   35.05247
     517      444        2     0.00000   28.35397   16.37017   20.12307
     518      444        3     0.00000   27.80046   16.05060   21.51114
     519      444        2     0.00000   32.45188   23.78473   28.28181
     520      444        2     0.00000   31.69146   25.10181   28.28181
     521      444        2     0.00000   30.30594   27.50161   28.28181
     522      444        2     0.00000   29.55014   28.81069   28.28181
     523      444        2     0.00000   51.44597   28.89975   28.98282
     524      444        3     0.00000   50.89246   27.69759   29.74681
     525      444        2     0.00000   17.83003   11.09677   27.58080
     526      444        3     0.00000   18.38354   12.29893   26.81681
     527      444        2     0.00000   32.45188   18.73610   24.71189
     528      444        2     0.00000   31.69146   18.29707   23.47013
     529      444        2     0.00000   30.30594   17.49714   21.20759
     530      444        2     0.00000   29.55014   17.06078   19.97337
     531      444        2     0.00000   41.61710   24.02764   37.57559
     532      444        3     0.00000   42.93496   24.78851   37.43569
     533      444        2     0.00000   27.65890   15.96888   18.98803
     534      444        3     0.00000   26.34104   15.20801   19.12793
     535      444        2     0.00000   36.82412   16.21179   28.28181
     536      444        2     0.00000   37.58454   14.89470   28.28181
     537      444        2     0.00000   38.97006   12.49491   28.28181
     538      444        2     0.00000   39.72586   11.18583   28.28181
     539      444        2     0.00000   50.75090   30.10365   28.98282
     540      444        3     0.00000   49.43304   30.22537   29.74681
     541      444        2     0.00000   18.52510    9.89287   27.58080
     542      444        3     0.00000   19.84296    9.77115   26.81681
     543      444        2     0.00000   39.01024   19.99826   28.28181
     544      444        2     0.00000   40.53108   19.99826   28.28181
     545      444        2     0.00000   43.30212   19.99826   28.28181
     546      444        2     0.00000   44.81372   19.99826   28.28181
     547      444        2     0.00000   45.48893   20.98964   28.98282
     548      444        3     0.00000   44.72459   22.07008   29.74681
     549      444        2     0.00000   23.78707   19.00688   27.58080
     550      444        3     0.00000   24.55141   17.92644   26.81681
     551      444        2     0.00000   34.63800   17.47395   31.85173
     552      444        2     0.00000   34.63800   16.59589   33.09349
     553      444        2     0.00000   34.63800   14.99603   35.35603
     554      444        2     0.00000   34.63800   14.12330   36.59025
     555      444        2     0.00000   46.18400   32.74035   36.44054
     556      444        3     0.00000   46.18400   32.10120   35.05247
     557      444        2     0.00000   23.09200    7.25617   20.12307
     558      444        3     0.00000   23.09200    7.89531   21.51114
     559      444        2     0.00000   30.26576   19.99826   28.28181
     560      444        2     0.00000   28.74492   19.99826   28.28181
     561      444        2     0.00000   25.97388   19.99826   28.28181
     562      444        2     0.00000   24.46228   19.99826   28.28181
     563      444        2     0.00000   46.87907   20.98964   28.98282
     564      444        3     0.00000   47.64341   22.07008   29.74681
     565      444        2     0.00000   22.39693   19.00688   27.58080
     566      444        3     0.00000   21.63259   17.92644   26.81681
     567      444        2     0.00000   34.63800   22.52257   24.71189
     568      444        2     0.00000   34.63800   23.40063   23.47013
     569      444        2     0.00000   34.63800   25.00049   21.20759
     570      444        2     0.00000   34.63800   25.87321   19.97337
     571      444        2     0.00000   46.18400   31.93775   37.57559
     572      444        3     0.00000   46.18400   30.41602   37.43569
     573      444        2     0.00000   23.09200    8.05876   18.98803
     574      444        3     0.00000   23.09200    9.58050   19.12793
     575      444        4     0.00000   35.99235   23.66474   29.21567
     576      444        4     0.00000   35.99235   17.89564   25.13631
     577      444        4     0.00000   33.28365   16.33178   27.34794
     578      444        4     0.00000   33.28365   22.10088   31.42731
     579      444        4     0.00000   37.13609   20.11985   31.42731
     580      444        4     0.00000   32.13991   23.00440   27.34794
     581      444        4     0.00000   32.13991   19.87667   25.13631
     582      444        4     0.00000   37.13609   16.99212   29.21567
     583      444        4     0.00000   38.49044   20.65860   27.34794
     584      444        4     0.00000   33.49425   17.77405   31.42731
     585      444        4     0.00000   30.78556   19.33792   29.21567
     586      444        4     0.00000   35.78175   22.22246   25.13631
     587      444        4     0.00000   38.49044   19.33792   29.21567
     588      444        4     0.00000   33.49425   22.22246   25.13631
     589      444        4     0.00000   30.78556   20.65860   27.34794
     590      444        4     0.00000   35.78175   17.77405   31.42731
     591      444        4     0.00000   35.99235   22.10088   31.42731
     592      444        4     0.00000   35.99235   16.33178   27.34794
     593      444        4     0.00000   33.28365   17.89564   25.13631
     594      444        4     0.00000   33.28365   23.66474   29.21567
     595      444        4     0.00000   37.13609   23.00440   27.34794
     596      444        4     0.00000   32.13991   20.11985   31.42731
     597      444        4     0.00000   32.13991   16.99212   29.21567
     598      444        4     0.00000   37.13609   19.87667   25.13631
     599      444        5     0.00000   34.63800   21.97515   27.58287
     600      444        5     0.00000   34.63800   18.02136   28.98075
     601      444        5     0.00000   36.35004   19.00981   27.58287
     602      444        5     0.00000   32.92596   20.98671   28.98075
     603      444        5     0.00000   32.92596   19.00981   27.58287
     604      444        5     0.00000   36.35004   20.98671   28.98075
     605      444        5     0.00000   34.63800   19.99826   30.37862
     606      444        5     0.00000   34.63800   19.99826   26.18500
     607      444        6     0.00000   34.63800   22.00742   29.70250
     608      444        6     0.00000   34.63800   17.98910   26.86112
     609      444        6     0.00000   36.37798   18.99368   29.70250
     610      444        6     0.00000   32.89802   21.00284   26.86112
     611      444        6     0.00000   36.37798   21.00284   26.86112
     612      444        6     0.00000   32.89802   18.99368   29.70250
     613      444        1     0.00000   42.32302   40.78312   10.55666
     614      444        1     0.00000   27.72195   25.43379    7.04217
     615      444        1     0.00000   36.68164   39.20859   11.08081
     616      444        1     0.00000   37.86164   41.25507   11.08270
     617      444        1     0.00000   49.56467   38.93261   18.11733
     618      444        1     0.00000   20.48029   29.06014    0.73721
     619      444        1     0.00000   36.68164   29.81207    4.43647
     620      444        1     0.00000   37.86164   29.12813    2.50765
     621      444        1     0.00000   42.80333   43.39089   11.81237
     622      444        1     0.00000   25.70371   23.71394    8.29788
     623      444        1     0.00000   32.59436   27.45228    7.77373
     624      444        1     0.00000   31.41436   25.40579    7.77184
     625      444        1     0.00000   50.04498   36.87946   16.07727
     626      444        1     0.00000   18.46205   28.44952    2.77727
     627      444        1     0.00000   32.59436   36.84879   14.41807
     628      444        1     0.00000   31.41436   37.53273   16.34689
     629      444        1     0.00000   41.55405   38.21134   16.07727
     630      444        1     0.00000   26.95298   29.78141    2.77727
     631      444        1     0.00000   38.70681   33.34110   14.41807
     632      444        1     0.00000   39.88912   34.02104   16.34689
     633      444        1     0.00000   50.81395   41.22708   11.81237
     634      444        1     0.00000   19.23102   25.87775    8.29788
     635      444        1     0.00000   30.56919   38.03935    7.77373
     636      444        1     0.00000   29.38688   40.08451    7.77184
     637      444        1     0.00000   43.57229   37.60073   18.11733
     638      444        1     0.00000   26.47267   27.72825    0.73721
     639      444        1     0.00000   30.56919   33.31977    4.43647
     640      444        1     0.00000   29.38688   32.63982    2.50765
     641      444        1     0.00000   48.79571   42.94693   10.55666
     642      444        1     0.00000   19.71133   23.26997    7.04217
     643      444        1     0.00000   38.70681   28.62151   11.08081
     644      444        1     0.00000   39.88912   26.57635   11.08270
     645      444        1     0.00000   44.93472   35.37159   11.81237
     646      444        1     0.00000   24.34128   30.40135    8.29788
     647      444        1     0.00000   40.75045   34.49966    7.77373
     648      444        1     0.00000   43.11276   34.50100    7.77184
     649      444        1     0.00000   46.95296   44.89876   16.07727
     650      444        1     0.00000   23.86096   21.76211    2.77727
     651      444        1     0.00000   32.61283   29.80141   14.41807
     652      444        1     0.00000   32.61052   28.43752   16.34689
     653      444        1     0.00000   47.43328   36.25951   10.55666
     654      444        1     0.00000   21.84272   31.28928    7.04217
     655      444        1     0.00000   28.52555   32.16120   11.08081
     656      444        1     0.00000   26.16324   32.15987   11.08270
     657      444        1     0.00000   45.41504   43.45622   18.11733
     658      444        1     0.00000   22.32304   23.20465    0.73721
     659      444        1     0.00000   36.66317   36.85946    4.43647
     660      444        1     0.00000   36.66548   38.22334    2.50765
     661      444        1     0.00000   44.93472   36.25951   10.55666
     662      444        1     0.00000   24.34128   31.28928    7.04217
     663      444        1     0.00000   40.75045   32.16120   11.08081
     664      444        1     0.00000   43.11276   32.15987   11.08270
     665      444        1     0.00000   46.95296   43.45622   18.11733
     666      444        1     0.00000   23.86096   23.20465    0.73721
     667      444        1     0.00000   32.61283   36.85946    4.43647
     668      444        1     0.00000   32.61052   38.22334    2.50765
     669      444        1     0.00000   47.43328   35.37159   11.81237
     670      444        1     0.00000   21.84272   30.40135    8.29788
     671      444        1     0.00000   28.52555   34.49966    7.77373
     672      444        1     0.00000   26.16324   34.50100    7.77184
     673      444        1     0.00000   45.41504   44.89876   16.07727
     674      444        1     0.00000   22.32304   21.76211    2.77727
     675      444        1     0.00000   36.66317   29.80141   14.41807
     676      444        1     0.00000   36.66548   28.43752   16.34689
     677      444        1     0.00000   42.32302   36.87946   16.07727
     678      444        1     0.00000   27.72195   28.44952    2.77727
     679      444        1     0.00000   36.68164   36.84879   14.41807
     680      444        1     0.00000   37.86164   37.53273   16.34689
     681      444        1     0.00000   49.56467   43.39089   11.81237
     682      444        1     0.00000   20.48029   23.71394    8.29788
     683      444        1     0.00000   36.68164   27.45228    7.77373
     684      444        1     0.00000   37.86164   25.40579    7.77184
     685      444        1     0.00000   42.80333   38.93261   18.11733
     686      444        1     0.00000   25.70371   29.06014    0.73721
     687      444        1     0.00000   32.59436   29.81207    4.43647
     688      444        1     0.00000   31.41436   29.12813    2.50765
     689      444        1     0.00000   50.04498   40.78312   10.55666
     690      444        1     0.00000   18.46205   25.43379    7.04217
     691      444        1     0.00000   32.59436   39.20859   11.08081
     692      444        1     0.00000   31.41436   41.25507   11.08270
     693      444        1     0.00000   41.55405   41.22708   11.81237
     694      444        1     0.00000   26.95298   25.87775    8.29788
     695      444        1     0.00000   38.70681   38.03935    7.77373
     696      444        1     0.00000   39.88912   40.08451    7.77184
     697      444        1     0.00000   50.81395   38.21134   16.07727
     698      444        1     0.00000   19.23102   29.78141    2.77727
     699      444        1     0.00000   30.56919   33.34110   14.41807
     700      444        1     0.00000   29.38688   34.02104   16.34689
     701      444        1     0.00000   43.57229   42.94693   10.55666
     702      444        1     0.00000   26.47267   23.26997    7.04217
     703      444        1     0.00000   30.56919   28.62151   11.08081
     704      444        1     0.00000   29.38688   26.57635   11.08270
     705      444        1     0.00000   48.79571   37.60073   18.11733
     706      444        1     0.00000   19.71133   27.72825    0.73721
     707      444        1     0.00000   38.70681   33.31977    4.43647
     708      444        1     0.00000   39.88912   32.63982    2.50765
     709      444        1     0.00000   40.87284   40.29516   10.78291
     710      444        1     0.00000   28.40316   26.36570    8.07163
     711      444        1     0.00000   37.55221   31.64791    0.60146
     712      444        1     0.00000   31.72379   35.01295   18.25308
     713      444        1     0.00000   31.72379   24.44854   10.78291
     714      444        1     0.00000   37.55221   42.21232    8.07163
     715      444        1     0.00000   28.40316   36.93012   15.54180
     716      444        1     0.00000   40.87284   29.73074    3.31274
     717      444        1     0.00000   40.87284   36.93012   15.54180
     718      444        1     0.00000   28.40316   29.73074    3.31274
     719      444        1     0.00000   28.40316   40.29516   10.78291
     720      444        1     0.00000   40.87284   26.36570    8.07163
     721      444        1     0.00000   31.72379   31.64791    0.60146
     722      444        1     0.00000   37.55221   35.01295   18.25308
     723      444        1     0.00000   37.55221   24.44854   10.78291
     724      444        1     0.00000   31.72379   42.21232    8.07163
     725      444        1     0.00000   43.78705   35.24760   10.78291
     726      444        1     0.00000   25.48895   31.41326    8.07163
     727      444        1     0.00000   34.63800   26.13106   15.54180
     728      444        1     0.00000   34.63800   40.52980    3.31274
     729      444        1     0.00000   25.48895   35.24760   10.78291
     730      444        1     0.00000   43.78705   31.41326    8.07163
     731      444        1     0.00000   34.63800   36.69547    0.60146
     732      444        1     0.00000   34.63800   29.96539   18.25308
     733        9        7     0.00000   31.92192   31.76230    8.31843
     734       10        7     0.00000   34.63812   33.33050   12.75396
     735       11        7     0.00000   34.63812   36.46689    8.31843
     736       12        7     0.00000   37.35431   31.76230    8.31843
     737      444        2     0.00000   37.33053   39.38350   10.40978
     738      444        2     0.00000   38.03252   40.60180   10.41148
     739      444        2     0.00000   37.33053   30.38642    4.04788
     740      444        2     0.00000   38.03252   29.97872    2.89983
     741      444        2     0.00000   31.94547   27.27736    8.44476
     742      444        2     0.00000   31.24348   26.05906    8.44306
     743      444        2     0.00000   31.94547   36.27444   14.80666
     744      444        2     0.00000   31.24348   36.68214   15.95471
     745      444        2     0.00000   38.53385   34.19022   14.80666
     746      444        2     0.00000   39.23793   34.59432   15.95471
     747      444        2     0.00000   30.74215   38.68876    8.44476
     748      444        2     0.00000   30.03807   39.90586    8.44306
     749      444        2     0.00000   30.74215   32.47064    4.04788
     750      444        2     0.00000   30.03807   32.06654    2.89983
     751      444        2     0.00000   38.53385   27.97210   10.40978
     752      444        2     0.00000   39.23793   26.75500   10.41148
     753      444        2     0.00000   41.22638   34.02517    8.44476
     754      444        2     0.00000   42.63245   34.02637    8.44306
     755      444        2     0.00000   33.43468   29.52663   14.80666
     756      444        2     0.00000   33.43260   28.71483   15.95471
     757      444        2     0.00000   28.04962   32.63569   10.40978
     758      444        2     0.00000   26.64355   32.63449   10.41148
     759      444        2     0.00000   35.84132   37.13423    4.04788
     760      444        2     0.00000   35.84340   37.94603    2.89983
     761      444        2     0.00000   41.22638   32.63569   10.40978
     762      444        2     0.00000   42.63245   32.63449   10.41148
     763      444        2     0.00000   33.43468   37.13423    4.04788
     764      444        2     0.00000   33.43260   37.94603    2.89983
     765      444        2     0.00000   28.04962   34.02517    8.44476
     766      444        2     0.00000   26.64355   34.02637    8.44306
     767      444        2     0.00000   35.84132   29.52663   14.80666
     768      444        2     0.00000   35.84340   28.71483   15.95471
     769      444        2     0.00000   37.33053   36.27444   14.80666
     770      444        2     0.00000   38.03252   36.68214   15.95471
     771      444        2     0.00000   37.33053   27.27736    8.44476
     772      444        2     0.00000   38.03252   26.05906    8.44306
     773      444        2     0.00000   31.94547   30.38642    4.04788
     774      444        2     0.00000   31.24348   29.97872    2.89983
     775      444        2     0.00000   31.94547   39.38350   10.40978
     776      444        2     0.00000   31.24348   40.60180   10.41148
     777      444        2     0.00000   38.53385   38.68876    8.44476
     778      444        2     0.00000   39.23793   39.90586    8.44306
     779      444        2     0.00000   30.74215   34.19022   14.80666
     780      444        2     0.00000   30.03807   34.59432   15.95471
     781      444        2     0.00000   30.74215   27.97210   10.40978
     782      444        2     0.00000   30.03807   26.75500   10.41148
     783      444        2     0.00000   38.53385   32.47064    4.04788
     784      444        2     0.00000   39.23793   32.06654    2.89983
     785      444        2     0.00000   36.82412   37.11690    9.42727
     786      444        2     0.00000   37.58454   38.43399    9.42727
     787      444        2     0.00000   38.97006   40.83378    9.42727
     788      444        2     0.00000   39.72586   42.14286    9.42727
     789      444        2     0.00000   40.92203   42.23192   10.12828
     790      444        3     0.00000   41.47554   41.02976   10.89227
     791      444        2     0.00000   28.35397   24.42894    8.72626
     792      444        3     0.00000   27.80046   25.63110    7.96227
     793      444        2     0.00000   36.82412   32.06827    5.85735
     794      444        2     0.00000   37.58454   31.62925    4.61559
     795      444        2     0.00000   38.97006   30.82932    2.35305
     796      444        2     0.00000   39.72586   30.39295    1.11883
     797      444        2     0.00000   50.75090   37.35981   18.72105
     798      444        3     0.00000   49.43304   38.12068   18.58115
     799      444        2     0.00000   18.52510   29.30105    0.13349
     800      444        3     0.00000   19.84296   28.54018    0.27339
     801      444        2     0.00000   32.45188   29.54396    9.42727
     802      444        2     0.00000   31.69146   28.22688    9.42727
     803      444        2     0.00000   30.30594   25.82708    9.42727
     804      444        2     0.00000   29.55014   24.51800    9.42727
     805      444        2     0.00000   41.61710   43.43582   10.12828
     806      444        3     0.00000   42.93496   43.55754   10.89227
     807      444        2     0.00000   27.65890   23.22504    8.72626
     808      444        3     0.00000   26.34104   23.10332    7.96227
     809      444        2     0.00000   32.45188   34.59259   12.99719
     810      444        2     0.00000   31.69146   35.03162   14.23895
     811      444        2     0.00000   30.30594   35.83155   16.50149
     812      444        2     0.00000   29.55014   36.26791   17.73571
     813      444        2     0.00000   51.44597   36.95852   17.58601
     814      444        3     0.00000   50.89246   37.27809   16.19793
     815      444        2     0.00000   17.83003   29.70235    1.26853
     816      444        3     0.00000   18.38354   29.38277    2.65660
     817      444        2     0.00000   36.82412   34.59259   12.99719
     818      444        2     0.00000   37.58454   35.03162   14.23895
     819      444        2     0.00000   38.97006   35.83155   16.50149
     820      444        2     0.00000   39.72586   36.26791   17.73571
     821      444        2     0.00000   40.92203   36.95852   17.58601
     822      444        3     0.00000   41.47554   37.27809   16.19793
     823      444        2     0.00000   28.35397   29.70235    1.26853
     824      444        3     0.00000   27.80046   29.38277    2.65660
     825      444        2     0.00000   32.45188   37.11690    9.42727
     826      444        2     0.00000   31.69146   38.43399    9.42727
     827      444        2     0.00000   30.30594   40.83378    9.42727
     828      444        2     0.00000   29.55014   42.14286    9.42727
     829      444        2     0.00000   51.44597   42.23192   10.12828
     830      444        3     0.00000   50.89246   41.02976   10.89227
     831      444        2     0.00000   17.83003   24.42894    8.72626
     832      444        3     0.00000   18.38354   25.63110    7.96227
     833      444        2     0.00000   32.45188   32.06827    5.85735
     834      444        2     0.00000   31.69146   31.62925    4.61559
     835      444        2     0.00000   30.30594   30.82932    2.35305
     836      444        2     0.00000   29.55014   30.39295    1.11883
     837      444        2     0.00000   41.61710   37.35981   18.72105
     838      444        3     0.00000   42.93496   38.12068   18.58115
     839      444        2     0.00000   27.65890   29.30105    0.13349
     840      444        3     0.00000   26.34104   28.54018    0.27339
     841      444        2     0.00000   36.82412   29.54396    9.42727
     842      444        2     0.00000   37.58454   28.22688    9.42727
     843      444        2     0.00000   38.97006   25.82708    9.42727
     844      444        2     0.00000   39.72586   24.51800    9.42727
     845      444        2     0.00000   50.75090   43.43582   10.12828
     846      444        3     0.00000   49.43304   43.55754   10.89227
     847      444        2     0.00000   18.52510   23.22504    8.72626
     848      444        3     0.00000   19.84296   23.10332    7.96227
     849      444        2     0.00000   39.01024   33.33043    9.42727
     850      444        2     0.00000   40.53108   33.33043    9.42727
     851      444        2     0.00000   43.30212   33.33043    9.42727
     852      444        2     0.00000   44.81372   33.33043    9.42727
     853      444        2     0.00000   45.48893   34.32181   10.12828
     854      444        3     0.00000   44.72459   35.40225   10.89227
     855      444        2     0.00000   23.78707   32.33905    8.72626
     856      444        3     0.00000   24.55141   31.25861    7.96227
     857      444        2     0.00000   34.63800   30.80612   12.99719
     858      444        2     0.00000   34.63800   29.92806   14.23895
     859      444        2     0.00000   34.63800   28.32820   16.50149
     860      444        2     0.00000   34.63800   27.45548   17.73571
     861      444        2     0.00000   46.18400   46.07252   17.58601
     862      444        3     0.00000   46.18400   45.43338   16.19793
     863      444        2     0.00000   23.09200   20.58834    1.26853
     864      444        3     0.00000   23.09200   21.22748    2.65660
     865      444        2     0.00000   30.26576   33.33043    9.42727
     866      444        2     0.00000   28.74492   33.33043    9.42727
     867      444        2     0.00000   25.97388   33.33043    9.42727
     868      444        2     0.00000   24.46228   33.33043    9.42727
     869      444        2     0.00000   46.87907   34.32181   10.12828
     870      444        3     0.00000   47.64341   35.40225   10.89227
     871      444        2     0.00000   22.39693   32.33905    8.72626
     872      444        3     0.00000   21.63259   31.25861    7.96227
     873      444        2     0.00000   34.63800   35.85474    5.85735
     874      444        2     0.00000   34.63800   36.73280    4.61559
     875      444        2     0.00000   34.63800   38.33266    2.35305
     876      444        2     0.00000   34.63800   39.20539    1.11883
     877      444        2     0.00000   46.18400   45.26992   18.72105
     878      444        3     0.00000   46.18400   43.74819   18.58115
     879      444        2     0.00000   23.09200   21.39094    0.13349
     880      444        3     0.00000   23.09200   22.91267    0.27339
     881      444        4     0.00000   35.99235   36.99691   10.36113
     882      444        4     0.00000   35.99235   31.22781    6.28177
     883      444        4     0.00000   33.28365   29.66395    8.49340
     884      444        4     0.00000   33.28365   35.43305   12.57277
     885      444        4     0.00000   37.13609   33.45202   12.57277
     886      444        4     0.00000   32.13991   36.33657    8.49340
     887      444        4     0.00000   32.13991   33.20884    6.28177
     888      444        4     0.00000   37.13609   30.32429   10.36113
     889      444        4     0.00000   38.49044   33.99077    8.49340
     890      444        4     0.00000   33.49425   31.10622   12.57277
     891      444        4     0.00000   30.78556   32.67009   10.36113
     892      444        4     0.00000   35.78175   35.55464    6.28177
     893      444        4     0.00000   38.49044   32.67009   10.36113
     894      444        4     0.00000   33.49425   35.55464    6.28177
     895      444        4     0.00000   30.78556   33.99077    8.49340
     896      444        4     0.00000   35.78175   31.10622   12.57277
     897      444        4     0.00000   35.99235   35.43305   12.57277
     898      444        4     0.00000   35.99235   29.66395    8.49340
     899      444        4     0.00000   33.28365   31.22781    6.28177
     900      444        4     0.00000   33.28365   36.99691   10.36113
     901      444        4     0.00000   37.13609   36.33657    8.49340
     902      444        4     0.00000   32.13991   33.45202   12.57277
     903      444        4     0.00000   32.13991   30.32429   10.36113
     904      444        4     0.00000   37.13609   33.20884    6.28177
     905      444        5     0.00000   34.63800   35.30733    8.72833
     906      444        5     0.00000   34.63800   31.35354   10.12621
     907      444        5     0.00000   36.35004   32.34198    8.72833
     908      444        5     0.00000   32.92596   34.31888   10.12621
     909      444        5     0.00000   32.92596   32.34198    8.72833
     910      444        5     0.00000   36.35004   34.31888   10.12621
     911      444        5     0.00000   34.63800   33.33043   11.52408
     912      444        5     0.00000   34.63800   33.33043    7.33046
     913      444        6     0.00000   34.63800   35.33959   10.84796
     914      444        6     0.00000   34.63800   31.32127    8.00658
     915      444        6     0.00000   36.37798   32.32585   10.84796
     916      444        6     0.00000   32.89802   34.33501    8.00658
     917      444        6     0.00000   36.37798   34.33501    8.00658
     918      444        6     0.00000   32.89802   32.32585   10.84796
     919      444        1     0.00000   53.86902   47.44920   29.41120
     920      444        1     0.00000   39.26795   32.09987   25.89671
     921      444        1     0.00000   48.22764   45.87467   29.93535
     922      444        1     0.00000   49.40764   47.92116   29.93724
     923      444        1     0.00000   61.11067   45.59870   36.97187
     924      444        1     0.00000   32.02629   35.72622   19.59175
     925      444        1     0.00000   48.22764   36.47816   23.29101
     926      444        1     0.00000   49.40764   35.79422   21.36219
     927      444        1     0.00000   54.34933   50.05697   30.66691
     928      444        1     0.00000   37.24971   30.38002   27.15242
     929      444        1     0.00000   44.14036   34.11836   26.62827
     930      444        1     0.00000   42.96036   32.07187   26.62638
     931      444        1     0.00000   61.59098   43.54554   34.93180
     932      444        1     0.00000   30.00805   35.11561   21.63181
     933      444        1     0.00000   44.14036   43.51488   33.27261
     934      444        1     0.00000   42.96036   44.19882   35.20142
     935      444        1     0.00000   53.10005   44.87743   34.93180
     936      444        1     0.00000   38.49898   36.44749   21.63181
     937      444        1     0.00000   50.25281   40.00718   33.27261
     938      444        1     0.00000   51.43512   40.68712   35.20142
     939      444        1     0.00000   62.35995   47.89316   30.66691
     940      444        1     0.00000   30.77702   32.54383   27.15242
     941      444        1     0.00000   42.11519   44.70544   26.62827
     942      444        1     0.00000   40.93288   46.75060   26.62638
     943      444        1     0.00000   55.11829   44.26681   36.97187
     944      444        1     0.00000   38.01867   34.39434   19.59175
     945      444        1     0.00000   42.11519   39.98585   23.29101
     946      444        1     0.00000   40.93288   39.30591   21.36219
     947      444        1     0.00000   60.34171   49.61301   29.41120
     948      444        1     0.00000   31.25733   29.93606   25.89671
     949      444        1     0.00000   50.25281   35.28759   29.93535
     950      444        1     0.00000   51.43512   33.24244   29.93724
     951      444        1     0.00000   56.48072   42.03767   30.66691
     952      444        1     0.00000   35.88728   37.06744   27.15242
     953      444        1     0.00000   52.29645   41.16575   26.62827
     954      444        1     0.00000   54.65876   41.16708   26.62638
     955      444        1     0.00000   58.49896   51.56484   34.93180
     956      444        1     0.00000   35.40696   28.42819   21.63181
     957      444        1     0.00000   44.15883   36.46749   33.27261
     958      444        1     0.00000   44.15652   35.10361   35.20142
     959      444        1     0.00000   58.97928   42.92560   29.41120
     960      444        1     0.00000   33.38872   37.95536   25.89671
     961      444        1     0.00000   40.07155   38.82729   29.93535
     962      444        1     0.00000   37.70924   38.82595   29.93724
     963      444        1     0.00000   56.96104   50.12230   36.97187
     964      444        1     0.00000   33.86904   29.87073   19.59175
     965      444        1     0.00000   48.20917   43.52554   23.29101
     966      444        1     0.00000   48.21148   44.88942   21.36219
     967      444        1     0.00000   56.48072   42.92560   29.41120
     968      444        1     0.00000   35.88728   37.95536   25.89671
     969      444        1     0.00000   52.29645   38.82729   29.93535
     970      444        1     0.00000   54.65876   38.82595   29.93724
     971      444        1     0.00000   58.49896   50.12230   36.97187
     972      444        1     0.00000   35.40696   29.87073   19.59175
     973      444        1     0.00000   44.15883   43.52554   23.29101
     974      444        1     0.00000   44.15652   44.88942   21.36219
     975      444        1     0.00000   58.97928   42.03767   30.66691
     976      444        1     0.00000   33.38872   37.06744   27.15242
     977      444        1     0.00000   40.07155   41.16575   26.62827
     978      444        1     0.00000   37.70924   41.16708   26.62638
     979      444        1     0.00000   56.96104   51.56484   34.93180
     980      444        1     0.00000   33.86904   28.42819   21.63181
     981      444        1     0.00000   48.20917   36.46749   33.27261
     982      444        1     0.00000   48.21148   35.10361   35.20142
     983      444        1     0.00000   53.86902   43.54554   34.93180
     984      444        1     0.00000   39.26795   35.11561   21.63181
     985      444        1     0.00000   48.22764   43.51488   33.27261
     986      444        1     0.00000   49.40764   44.19882   35.20142
     987      444        1     0.00000   61.11067   50.05697   30.66691
     988      444        1     0.00000   32.02629   30.38002   27.15242
     989      444        1     0.00000   48.22764   34.11836   26.62827
     990      444        1     0.00000   49.40764   32.07187   26.62638
     991      444        1     0.00000   54.34933   45.59870   36.97187
     992      444        1     0.00000   37.24971   35.72622   19.59175
     993      444        1     0.00000   44.14036   36.47816   23.29101
     994      444        1     0.00000   42.96036   35.79422   21.36219
     995      444        1     0.00000   61.59098   47.44920   29.41120
     996      444        1     0.00000   30.00805   32.09987   25.89671
     997      444        1     0.00000   44.14036   45.87467   29.93535
     998      444        1     0.00000   42.96036   47.92116   29.93724
     999      444        1     0.00000   53.10005   47.89316   30.66691
    1000      444        1     0.00000   38.49898   32.54383   27.15242
    1001      444        1     0.00000   50.25281   44.70544   26.62827
    1002      444        1     0.00000   51.43512   46.75060   26.62638
    1003      444        1     0.00000   62.35995   44.87743   34.93180
    1004      444        1     0.00000   30.77702   36.44749   21.63181
    1005      444        1     0.00000   42.11519   40.00718   33.27261
    1006      444        1     0.00000   40.93288   40.68712   35.20142
    1007      444        1     0.00000   55.11829   49.61301   29.41120
    1008      444        1     0.00000   38.01867   29.93606   25.89671
    1009      444        1     0.00000   42.11519   35.28759   29.93535
    1010      444        1     0.00000   40.93288   33.24244   29.93724
    1011      444        1     0.00000   60.34171   44.26681   36.97187
    1012      444        1     0.00000   31.25733   34.39434   19.59175
    1013      444        1     0.00000   50.25281   39.98585   23.29101
    1014      444        1     0.00000   51.43512   39.30591   21.36219
    1015      444        1     0.00000   52.41884   46.96124   29.63745
    1016      444        1     0.00000   39.94916   33.03179   26.92617
    1017      444        1     0.00000   49.09821   38.31400   19.45600
    1018      444        1     0.00000   43.26979   41.67904   37.10762
    1019      444        1     0.00000   43.26979   31.11462   29.63745
    1020      444        1     0.00000   49.09821   48.87841   26.92617
    1021      444        1     0.00000   39.94916   43.59620   34.39634
    1022      444        1     0.00000   52.41884   36.39683   22.16728
    1023      444        1     0.00000   52.41884   43.59620   34.39634
    1024      444        1     0.00000   39.94916   36.39683   22.16728
    1025      444        1     0.00000   39.94916   46.96124   29.63745
    1026      444        1     0.00000   52.41884   33.03179   26.92617
    1027      444        1     0.00000   43.26979   38.31400   19.45600
    1028      444        1     0.00000   49.09821   41.67904   37.10762
    1029      444        1     0.00000   49.09821   31.11462   29.63745
    1030      444        1     0.00000   43.26979   48.87841   26.92617
    1031      444        1     0.00000   55.33305   41.91368   29.63745
    1032      444        1     0.00000   37.03495   38.07935   26.92617
    1033      444        1     0.00000   46.18400   32.79714   34.39634
    1034      444        1     0.00000   46.18400   47.19589   22.16728
    1035      444        1     0.00000   37.03495   41.91368   29.63745
    1036      444        1     0.00000   55.33305   38.07935   26.92617
    1037      444        1     0.00000   46.18400   43.36156   19.45600
    1038      444        1     0.00000   46.18400   36.63148   37.10762
    1039       13        7     0.00000   43.46792   38.42839   27.17297
    1040       14        7     0.00000   46.18412   39.99658   31.60850
    1041       15        7     0.00000   46.18412   43.13298   27.17297
    1042       16        7     0.00000   48.90031   38.42839   27.17297
    1043      444        2     0.00000   48.87653   46.04959   29.26432
    1044      444        2     0.00000   49.57852   47.26788   29.26602
    1045      444        2     0.00000   48.87653   37.05251   22.90242
    1046      444        2     0.00000   49.57852   36.64481   21.75437
    1047      444        2     0.00000   43.49147   33.94344   27.29930
    1048      444        2     0.00000   42.78948   32.72515   27.29760
    1049      444        2     0.00000   43.49147   42.94053   33.66120
    1050      444        2     0.00000   42.78948   43.34823   34.80925
    1051      444        2     0.00000   50.07985   40.85631   33.66120
    1052      444        2     0.00000   50.78393   41.26041   34.80925
    1053      444        2     0.00000   42.28815   45.35485   27.29930
    1054      444        2     0.00000   41.58407   46.57194   27.29760
    1055      444        2     0.00000   42.28815   39.13673   22.90242
    1056      444        2     0.00000   41.58407   38.73263   21.75437
    1057      444        2     0.00000   50.07985   34.63818   29.26432
    1058      444        2     0.00000   50.78393   33.42109   29.26602
    1059      444        2     0.00000   52.77238   40.69126   27.29930
    1060      444        2     0.00000   54.17845   40.69246   27.29760
    1061      444        2     0.00000   44.98068   36.19272   33.66120
    1062      444        2     0.00000   44.97860   35.38092   34.80925
    1063      444        2     0.00000   39.59562   39.30178   29.26432
    1064      444        2     0.00000   38.18955   39.30058   29.26602
    1065      444        2     0.00000   47.38732   43.80032   22.90242
    1066      444        2     0.00000   47.38940   44.61212   21.75437
    1067      444        2     0.00000   52.77238   39.30178   29.26432
    1068      444        2     0.00000   54.17845   39.30058   29.26602
    1069      444        2     0.00000   44.98068   43.80032   22.90242
    1070      444        2     0.00000   44.97860   44.61212   21.75437
    1071      444        2     0.00000   39.59562   40.69126   27.29930
    1072      444        2     0.00000   38.18955   40.69246   27.29760
    1073      444        2     0.00000   47.38732   36.19272   33.66120
    1074      444        2     0.00000   47.38940   35.38092   34.80925
    1075      444        2     0.00000   48.87653   42.94053   33.66120
    1076      444        2     0.00000   49.57852   43.34823   34.80925
    1077      444        2     0.00000   48.87653   33.94344   27.29930
    1078      444        2     0.00000   49.57852   32.72515   27.29760
    1079      444        2     0.00000   43.49147   37.05251   22.90242
    1080      444        2     0.00000   42.78948   36.64481   21.75437
    1081      444        2     0.00000   43.49147   46.04959   29.26432
    1082      444        2     0.00000   42.78948   47.26788   29.26602
    1083      444        2     0.00000   50.07985   45.35485   27.29930
    1084      444        2     0.00000   50.78393   46.57194   27.29760
    1085      444        2     0.00000   42.28815   40.85631   33.66120
    1086      444        2     0.00000   41.58407   41.26041   34.80925
    1087      444        2     0.00000   42.28815   34.63818   29.26432
    1088      444        2     0.00000   41.58407   33.42109   29.26602
    1089      444        2     0.00000   50.07985   39.13673   22.90242
    1090      444        2     0.00000   50.78393   38.73263   21.75437
    1091      444        2     0.00000   48.37012   43.78299   28.28181
    1092      444        2     0.00000   49.13054   45.10007   28.28181
    1093      444        2     0.00000   50.51606   47.49986   28.28181
    1094      444        2     0.00000   51.27186   48.80895   28.28181
    1095      444        2     0.00000   52.46803   48.89801   28.98282
    1096      444        3     0.00000   53.02154   47.69585   29.74681
    1097      444        2     0.00000   39.89997   31.09503   27.58080
    1098      444        3     0.00000   39.34646   32.29719   26.81681
    1099      444        2     0.00000   48.37012   38.73436   24.71189
    1100      444        2     0.00000   49.13054   38.29533   23.47013
    1101      444        2     0.00000   50.51606   37.49540   21.20759
    1102      444        2     0.00000   51.27186   37.05904   19.97337
    1103      444        2     0.00000   62.29690   44.02590   37.57559
    1104      444        3     0.00000   60.97904   44.78677   37.43569
    1105      444        2     0.00000   30.07110   35.96713   18.98803
    1106      444        3     0.00000   31.38896   35.20627   19.12793
    1107      444        2     0.00000   43.99788   36.21005   28.28181
    1108      444        2     0.00000   43.23746   34.89296   28.28181
    1109      444        2     0.00000   41.85194   32.49317   28.28181
    1110      444        2     0.00000   41.09614   31.18408   28.28181
    1111      444        2     0.00000   53.16310   50.10190   28.98282
    1112      444        3     0.00000   54.48096   50.22363   29.74681
    1113      444        2     0.00000   39.20490   29.89113   27.58080
    1114      444        3     0.00000   37.88704   29.76941   26.81681
    1115      444        2     0.00000   43.99788   41.25867   31.85173
    1116      444        2     0.00000   43.23746   41.69770   33.09349
    1117      444        2     0.00000   41.85194   42.49763   35.35603
    1118      444        2     0.00000   41.09614   42.93399   36.59025
    1119      444        2     0.00000   62.99197   43.62460   36.44054
    1120      444        3     0.00000   62.43846   43.94417   35.05247
    1121      444        2     0.00000   29.37603   36.36843   20.12307
    1122      444        3     0.00000   29.92954   36.04886   21.51114
    1123      444        2     0.00000   48.37012   41.25867   31.85173
    1124      444        2     0.00000   49.13054   41.69770   33.09349
    1125      444        2     0.00000   50.51606   42.49763   35.35603
    1126      444        2     0.00000   51.27186   42.93399   36.59025
    1127      444        2     0.00000   52.46803   43.62460   36.44054
    1128      444        3     0.00000   53.02154   43.94417   35.05247
    1129      444        2     0.00000   39.89997   36.36843   20.12307
    1130      444        3     0.00000   39.34646   36.04886   21.51114
    1131      444        2     0.00000   43.99788   43.78299   28.28181
    1132      444        2     0.00000   43.23746   45.10007   28.28181
    1133      444        2     0.00000   41.85194   47.49986   28.28181
    1134      444        2     0.00000   41.09614   48.80895   28.28181
    1135      444        2     0.00000   62.99197   48.89801   28.98282
    1136      444        3     0.00000   62.43846   47.69585   29.74681
    1137      444        2     0.00000   29.37603   31.09503   27.58080
    1138      444        3     0.00000   29.92954   32.29719   26.81681
    1139      444        2     0.00000   43.99788   38.73436   24.71189
    1140      444        2     0.00000   43.23746   38.29533   23.47013
    1141      444        2     0.00000   41.85194   37.49540   21.20759
    1142      444        2     0.00000   41.09614   37.05904   19.97337
    1143      444        2     0.00000   53.16310   44.02590   37.57559
    1144      444        3     0.00000   54.48096   44.78677   37.43569
    1145      444        2     0.00000   39.20490   35.96713   18.98803
    1146      444        3     0.00000   37.88704   35.20627   19.12793
    1147      444        2     0.00000   48.37012   36.21005   28.28181
    1148      444        2     0.00000   49.13054   34.89296   28.28181
    1149      444        2     0.00000   50.51606   32.49317   28.28181
    1150      444        2     0.00000   51.27186   31.18408   28.28181
    1151      444        2     0.00000   62.29690   50.10190   28.98282
    1152      444        3     0.00000   60.97904   50.22363   29.74681
    1153      444        2     0.00000   30.07110   29.89113   27.58080
    1154      444        3     0.00000   31.38896   29.76941   26.81681
    1155      444        2     0.00000   50.55624   39.99652   28.28181
    1156      444        2     0.00000   52.07708   39.99652   28.28181
    1157      444        2     0.00000   54.84812   39.99652   28.28181
    1158      444        2     0.00000   56.35972   39.99652   28.28181
    1159      444        2     0.00000   57.03493   40.98790   28.98282
    1160      444        3     0.00000   56.27059   42.06834   29.74681
    1161      444        2     0.00000   35.33307   39.00514   27.58080
    1162      444        3     0.00000   36.09741   37.92470   26.81681
    1163      444        2     0.00000   46.18400   37.47220   31.85173
    1164      444        2     0.00000   46.18400   36.59415   33.09349
    1165      444        2     0.00000   46.18400   34.99429   35.35603
    1166      444        2     0.00000   46.18400   34.12156   36.59025
    1167      444        2     0.00000   57.73000   52.73861   36.44054
    1168      444        3     0.00000   57.73000   52.09946   35.05247
    1169      444        2     0.00000   34.63800   27.25443   20.12307
    1170      444        3     0.00000   34.63800   27.89357   21.51114
    1171      444        2     0.00000   41.81176   39.99652   28.28181
    1172      444        2     0.00000   40.29092   39.99652   28.28181
    1173      444        2     0.00000   37.51988   39.99652   28.28181
    1174      444        2     0.00000   36.00828   39.99652   28.28181
    1175      444        2     0.00000   58.42507   40.98790   28.98282
    1176      444        3     0.00000   59.18941   42.06834   29.74681
    1177      444        2     0.00000   33.94293   39.00514   27.58080
    1178      444        3     0.00000   33.17859   37.92470   26.81681
    1179      444        2     0.00000   46.18400   42.52083   24.71189
    1180      444        2     0.00000   46.18400   43.39889   23.47013
    1181      444        2     0.00000   46.18400   44.99875   21.20759
    1182      444        2     0.00000   46.18400   45.87147   19.97337
    1183      444        2     0.00000   57.73000   51.93601   37.57559
    1184      444        3     0.00000   57.73000   50.41428   37.43569
    1185      444        2     0.00000   34.63800   28.05702   18.98803
    1186      444        3     0.00000   34.63800   29.57876   19.12793
    1187      444        4     0.00000   47.53835   43.66300   29.21567
    1188      444        4     0.00000   47.53835   37.89390   25.13631
    1189      444        4     0.00000   44.82965   36.33004   27.34794
    1190      444        4     0.00000   44.82965   42.09913   31.42731
    1191      444        4     0.00000   48.68209   40.11811   31.42731
    1192      444        4     0.00000   43.68591   43.00266   27.34794
    1193      444        4     0.00000   43.68591   39.87493   25.13631
    1194      444        4     0.00000   48.68209   36.99038   29.21567
    1195      444        4     0.00000   50.03644   40.65686   27.34794
    1196      444        4     0.00000   45.04025   37.77231   31.42731
    1197      444        4     0.00000   42.33156   39.33617   29.21567
    1198      444        4     0.00000   47.32775   42.22072   25.13631
    1199      444        4     0.00000   50.03644   39.33617   29.21567
    1200      444        4     0.00000   45.04025   42.22072   25.13631
    1201      444        4     0.00000   42.33156   40.65686   27.34794
    1202      444        4     0.00000   47.32775   37.77231   31.42731
    1203      444        4     0.00000   47.53835   42.09913   31.42731
    1204      444        4     0.00000   47.53835   36.33004   27.34794
    1205      444        4     0.00000   44.82965   37.89390   25.13631
    1206      444        4     0.00000   44.82965   43.66300   29.21567
    1207      444        4     0.00000   48.68209   43.00266   27.34794
    1208      444        4     0.00000   43.68591   40.11811   31.42731
    1209      444        4     0.00000   43.68591   36.99038   29.21567
    1210      444        4     0.00000   48.68209   39.87493   25.13631
    1211      444        5     0.00000   46.18400   41.97341   27.58287
    1212      444        5     0.00000   46.18400   38.01962   28.98075
    1213      444        5     0.00000   47.89604   39.00807   27.58287
    1214      444        5     0.00000   44.47196   40.98496   28.98075
    1215      444        5     0.00000   44.47196   39.00807   27.58287
    1216      444        5     0.00000   47.89604   40.98496   28.98075
    1217      444        5     0.00000   46.18400   39.99652   30.37862
    1218      444        5     0.00000   46.18400   39.99652   26.18500
    1219      444        6     0.00000   46.18400   42.00568   29.70250
    1220      444        6     0.00000   46.18400   37.98736   26.86112
    1221      444        6     0.00000   47.92398   38.99194   29.70250
    1222      444        6     0.00000   44.44402   41.00110   26.86112
    1223      444        6     0.00000   47.92398   41.00110   26.86112
    1224      444        6     0.00000   44.44402   38.99194   29.70250
    1225      444        1     0.00000   53.86902   20.78486   10.55666
    1226      444        1     0.00000   39.26795    5.43553    7.04217
    1227      444        1     0.00000   48.22764   19.21033   11.08081
    1228      444        1     0.00000   49.40764   21.25682   11.08270
    1229      444        1     0.00000   61.11067   18.93435   18.11733
    1230      444        1     0.00000   32.02629    9.06188    0.73721
    1231      444        1     0.00000   48.22764    9.81381    4.43647
    1232      444        1     0.00000   49.40764    9.12987    2.50765
    1233      444        1     0.00000   54.34933   23.39263   11.81237
    1234      444        1     0.00000   37.24971    3.71568    8.29788
    1235      444        1     0.00000   44.14036    7.45402    7.77373
    1236      444        1     0.00000   42.96036    5.40753    7.77184
    1237      444        1     0.00000   61.59098   16.88120   16.07727
    1238      444        1     0.00000   30.00805    8.45126    2.77727
    1239      444        1     0.00000   44.14036   16.85053   14.41807
    1240      444        1     0.00000   42.96036   17.53447   16.34689
    1241      444        1     0.00000   53.10005   18.21308   16.07727
    1242      444        1     0.00000   38.49898    9.78315    2.77727
    1243      444        1     0.00000   50.25281   13.34284   14.41807
    1244      444        1     0.00000   51.43512   14.02278   16.34689
    1245      444        1     0.00000   62.35995   21.22882   11.81237
    1246      444        1     0.00000   30.77702    5.87949    8.29788
    1247      444        1     0.00000   42.11519   18.04110    7.77373
    1248      444        1     0.00000   40.93288   20.08625    7.77184
    1249      444        1     0.00000   55.11829   17.60247   18.11733
    1250      444        1     0.00000   38.01867    7.72999    0.73721
    1251      444        1     0.00000   42.11519   13.32151    4.43647
    1252      444        1     0.00000   40.93288   12.64157    2.50765
    1253      444        1     0.00000   60.34171   22.94867   10.55666
    1254      444        1     0.00000   31.25733    3.27172    7.04217
    1255      444        1     0.00000   50.25281    8.62325   11.08081
    1256      444        1     0.00000   51.43512    6.57809   11.08270
    1257      444        1     0.00000   56.48072   15.37333   11.81237
    1258      444        1     0.00000   35.88728   10.40309    8.29788
    1259      444        1     0.00000   52.29645   14.50140    7.77373
    1260      444        1     0.00000   54.65876   14.50274    7.77184
    1261      444        1     0.00000   58.49896   24.90050   16.07727
    1262      444        1     0.00000   35.40696    1.76385    2.77727
    1263      444        1     0.00000   44.15883    9.80315   14.41807
    1264      444        1     0.00000   44.15652    8.43927   16.34689
    1265      444        1     0.00000   58.97928   16.26125   10.55666
    1266      444        1     0.00000   33.38872   11.29102    7.04217
    1267      444        1     0.00000   40.07155   12.16294   11.08081
    1268      444        1     0.00000   37.70924   12.16161   11.08270
    1269      444        1     0.00000   56.96104   23.45796   18.11733
    1270      444        1     0.00000   33.86904    3.20639    0.73721
    1271      444        1     0.00000   48.20917   16.86120    4.43647
    1272      444        1     0.00000   48.21148   18.22508    2.50765
    1273      444        1     0.00000   56.48072   16.26125   10.55666
    1274      444        1     0.00000   35.88728   11.29102    7.04217
    1275      444        1     0.00000   52.29645   12.16294   11.08081
    1276      444        1     0.00000   54.65876   12.16161   11.08270
    1277      444        1     0.00000   58.49896   23.45796   18.11733
    1278      444        1     0.00000   35.40696    3.20639    0.73721
    1279      444        1     0.00000   44.15883   16.86120    4.43647
    1280      444        1     0.00000   44.15652   18.22508    2.50765
    1281      444        1     0.00000   58.97928   15.37333   11.81237
    1282      444        1     0.00000   33.38872   10.40309    8.29788
    1283      444        1     0.00000   40.07155   14.50140    7.77373
    1284      444        1     0.00000   37.70924   14.50274    7.77184
    1285      444        1     0.00000   56.96104   24.90050   16.07727
    1286      444        1     0.00000   33.86904    1.76385    2.77727
    1287      444        1     0.00000   48.20917    9.80315   14.41807
    1288      444        1     0.00000   48.21148    8.43927   16.34689
    1289      444        1     0.00000   53.86902   16.88120   16.07727
    1290      444        1     0.00000   39.26795    8.45126    2.77727
    1291      444        1     0.00000   48.22764   16.85053   14.41807
    1292      444        1     0.00000   49.40764   17.53447   16.34689
    1293      444        1     0.00000   61.11067   23.39263   11.81237
    1294      444        1     0.00000   32.02629    3.71568    8.29788
    1295      444        1     0.00000   48.22764    7.45402    7.77373
    1296      444        1     0.00000   49.40764    5.40753    7.77184
    1297      444        1     0.00000   54.34933   18.93435   18.11733
    1298      444        1     0.00000   37.24971    9.06188    0.73721
    1299      444        1     0.00000   44.14036    9.81381    4.43647
    1300      444        1     0.00000   42.96036    9.12987    2.50765
    1301      444        1     0.00000   61.59098   20.78486   10.55666
    1302      444        1     0.00000   30.00805    5.43553    7.04217
    1303      444        1     0.00000   44.14036   19.21033   11.08081
    1304      444        1     0.00000   42.96036   21.25682   11.08270
    1305      444        1     0.00000   53.10005   21.22882   11.81237
    1306      444        1     0.00000   38.49898    5.87949    8.29788
    1307      444        1     0.00000   50.25281   18.04110    7.77373
    1308      444        1     0.00000   51.43512   20.08625    7.77184
    1309      444        1     0.00000   62.35995   18.21308   16.07727
    1310      444        1     0.00000   30.77702    9.78315    2.77727
    1311      444        1     0.00000   42.11519   13.34284   14.41807
    1312      444        1     0.00000   40.93288   14.02278   16.34689
    1313      444        1     0.00000   55.11829   22.94867   10.55666
    1314      444        1     0.00000   38.01867    3.27172    7.04217
    1315      444        1     0.00000   42.11519    8.62325   11.08081
    1316      444        1     0.00000   40.93288    6.57809   11.08270
    1317      444        1     0.00000   60.34171   17.60247   18.11733
    1318      444        1     0.00000   31.25733    7.72999    0.73721
    1319      444        1     0.00000   50.25281   13.32151    4.43647
    1320      444        1     0.00000   51.43512   12.64157    2.50765
    1321      444        1     0.00000   52.41884   20.29690   10.78291
    1322      444        1     0.00000   39.94916    6.36745    8.07163
    1323      444        1     0.00000   49.09821   11.64965    0.60146
    1324      444        1     0.00000   43.26979   15.01469   18.25308
    1325      444        1     0.00000   43.26979    4.45028   10.78291
    1326      444        1     0.00000   49.09821   22.21407    8.07163
    1327      444        1     0.00000   39.94916   16.93186   15.54180
    1328      444        1     0.00000   52.41884    9.73249    3.31274
    1329      444        1     0.00000   52.41884   16.93186   15.54180
    1330      444        1     0.00000   39.94916    9.73249    3.31274
    1331      444        1     0.00000   39.94916   20.29690   10.78291
    1332      444        1     0.00000   52.41884    6.36745    8.07163
    1333      444        1     0.00000   43.26979   11.64965    0.60146
    1334      444        1     0.00000   49.09821   15.01469   18.25308
    1335      444        1     0.00000   49.09821    4.45028   10.78291
    1336      444        1     0.00000   43.26979   22.21407    8.07163
    1337      444        1     0.00000   55.33305   15.24934   10.78291
    1338      444        1     0.00000   37.03495   11.41501    8.07163
    1339      444        1     0.00000   46.18400    6.13280   15.54180
    1340      444        1     0.00000   46.18400   20.53155    3.31274
    1341      444        1     0.00000   37.03495   15.24934   10.78291
    1342      444        1     0.00000   55.33305   11.41501    8.07163
    1343      444        1     0.00000   46.18400   16.69721    0.60146
    1344      444        1     0.00000   46.18400    9.96713   18.25308
    1345       17        7     0.00000   43.46792   11.76404    8.31843
    1346       18        7     0.00000   46.18412   13.33224   12.75396
    1347       19        7     0.00000   46.18412   16.46863    8.31843
    1348       20        7     0.00000   48.90031   11.76404    8.31843
    1349      444        2     0.00000   48.87653   19.38525   10.40978
    1350      444        2     0.00000   49.57852   20.60354   10.41148
    1351      444        2     0.00000   48.87653   10.38816    4.04788
    1352      444        2     0.00000   49.57852    9.98046    2.89983
    1353      444        2     0.00000   43.49147    7.27910    8.44476
    1354      444        2     0.00000   42.78948    6.06081    8.44306
    1355      444        2     0.00000   43.49147   16.27618   14.80666
    1356      444        2     0.00000   42.78948   16.68388   15.95471
    1357      444        2     0.00000   50.07985   14.19196   14.80666
    1358      444        2     0.00000   50.78393   14.59606   15.95471
    1359      444        2     0.00000   42.28815   18.69051    8.44476
    1360      444        2     0.00000   41.58407   19.90760    8.44306
    1361      444        2     0.00000   42.28815   12.47238    4.04788
    1362      444        2     0.00000   41.58407   12.06828    2.89983
    1363      444        2     0.00000   50.07985    7.97384   10.40978
    1364      444        2     0.00000   50.78393    6.75674   10.41148
    1365      444        2     0.00000   52.77238   14.02691    8.44476
    1366      444        2     0.00000   54.17845   14.02811    8.44306
    1367      444        2     0.00000   44.98068    9.52837   14.80666
    1368      444        2     0.00000   44.97860    8.71657   15.95471
    1369      444        2     0.00000   39.59562   12.63743   10.40978
    1370      444        2     0.00000   38.18955   12.63623   10.41148
    1371      444        2     0.00000   47.38732   17.13597    4.04788
    1372      444        2     0.00000   47.38940   17.94777    2.89983
    1373      444        2     0.00000   52.77238   12.63743   10.40978
    1374      444        2     0.00000   54.17845   12.63623   10.41148
    1375      444        2     0.00000   44.98068   17.13597    4.04788
    1376      444        2     0.00000   44.97860   17.94777    2.89983
    1377      444        2     0.00000   39.59562   14.02691    8.44476
    1378      444        2     0.00000   38.18955   14.02811    8.44306
    1379      444        2     0.00000   47.38732    9.52837   14.80666
    1380      444        2     0.00000   47.38940    8.71657   15.95471
    1381      444        2     0.00000   48.87653   16.27618   14.80666
    1382      444        2     0.00000   49.57852   16.68388   15.95471
    1383      444        2     0.00000   48.87653    7.27910    8.44476
    1384      444        2     0.00000   49.57852    6.06081    8.44306
    1385      444        2     0.00000   43.49147   10.38816    4.04788
    1386      444        2     0.00000   42.78948    9.98046    2.89983
    1387      444        2     0.00000   43.49147   19.38525   10.40978
    1388      444        2     0.00000   42.78948   20.60354   10.41148
    1389      444        2     0.00000   50.07985   18.69051    8.44476
    1390      444        2     0.00000   50.78393   19.90760    8.44306
    1391      444        2     0.00000   42.28815   14.19196   14.80666
    1392      444        2     0.00000   41.58407   14.59606   15.95471
    1393      444        2     0.00000   42.28815    7.97384   10.40978
    1394      444        2     0.00000   41.58407    6.75674   10.41148
    1395      444        2     0.00000   50.07985   12.47238    4.04788
    1396      444        2     0.00000   50.78393   12.06828    2.89983
    1397      444        2     0.00000   48.37012   17.11864    9.42727
    1398      444        2     0.00000   49.13054   18.43573    9.42727
    1399      444        2     0.00000   50.51606   20.83552    9.42727
    1400      444        2     0.00000   51.27186   22.14461    9.42727
    1401      444        2     0.00000   52.46803   22.23366   10.12828
    1402      444        3     0.00000   53.02154   21.03150   10.89227
    1403      444        2     0.00000   39.89997    4.43068    8.72626
    1404      444        3     0.00000   39.34646    5.63284    7.96227
    1405      444        2     0.00000   48.37012   12.07002    5.85735
    1406      444        2     0.00000   49.13054   11.63099    4.61559
    1407      444        2     0.00000   50.51606   10.83106    2.35305
    1408      444        2     0.00000   51.27186   10.39469    1.11883
    1409      444        2     0.00000   62.29690   17.36155   18.72105
    1410      444        3     0.00000   60.97904   18.12242   18.58115
    1411      444        2     0.00000   30.07110    9.30279    0.13349
    1412      444        3     0.00000   31.38896    8.54192    0.27339
    1413      444        2     0.00000   43.99788    9.54570    9.42727
    1414      444        2     0.00000   43.23746    8.22862    9.42727
    1415      444        2     0.00000   41.85194    5.82883    9.42727
    1416      444        2     0.00000   41.09614    4.51974    9.42727
    1417      444        2     0.00000   53.16310   23.43756   10.12828
    1418      444        3     0.00000   54.48096   23.55928   10.89227
    1419      444        2     0.00000   39.20490    3.22679    8.72626
    1420      444        3     0.00000   37.88704    3.10506    7.96227
    1421      444        2     0.00000   43.99788   14.59433   12.99719
    1422      444        2     0.00000   43.23746   15.03336   14.23895
    1423      444        2     0.00000   41.85194   15.83329   16.50149
    1424      444        2     0.00000   41.09614   16.26965   17.73571
    1425      444        2     0.00000   62.99197   16.96026   17.58601
    1426      444        3     0.00000   62.43846   17.27983   16.19793
    1427      444        2     0.00000   29.37603    9.70409    1.26853
    1428      444        3     0.00000   29.92954    9.38452    2.65660
    1429      444        2     0.00000   48.37012   14.59433   12.99719
    1430      444        2     0.00000   49.13054   15.03336   14.23895
    1431      444        2     0.00000   50.51606   15.83329   16.50149
    1432      444        2     0.00000   51.27186   16.26965   17.73571
    1433      444        2     0.00000   52.46803   16.96026   17.58601
    1434      444        3     0.00000   53.02154   17.27983   16.19793
    1435      444        2     0.00000   39.89997    9.70409    1.26853
    1436      444        3     0.00000   39.34646    9.38452    2.65660
    1437      444        2     0.00000   43.99788   17.11864    9.42727
    1438      444        2     0.00000   43.23746   18.43573    9.42727
    1439      444        2     0.00000   41.85194   20.83552    9.42727
    1440      444        2     0.00000   41.09614   22.14461    9.42727
    1441      444        2     0.00000   62.99197   22.23366   10.12828
    1442      444        3     0.00000   62.43846   21.03150   10.89227
    1443      444        2     0.00000   29.37603    4.43068    8.72626
    1444      444        3     0.00000   29.92954    5.63284    7.96227
    1445      444        2     0.00000   43.99788   12.07002    5.85735
    1446      444        2     0.00000   43.23746   11.63099    4.61559
    1447      444        2     0.00000   41.85194   10.83106    2.35305
    1448      444        2     0.00000   41.09614   10.39469    1.11883
    1449      444        2     0.00000   53.16310   17.36155   18.72105
    1450      444        3     0.00000   54.48096   18.12242   18.58115
    1451      444        2     0.00000   39.20490    9.30279    0.13349
    1452      444        3     0.00000   37.88704    8.54192    0.27339
    1453      444        2     0.00000   48.37012    9.54570    9.42727
    1454      444        2     0.00000   49.13054    8.22862    9.42727
    1455      444        2     0.00000   50.51606    5.82883    9.42727
    1456      444        2     0.00000   51.27186    4.51974    9.42727
    1457      444        2     0.00000   62.29690   23.43756   10.12828
    1458      444        3     0.00000   60.97904   23.55928   10.89227
    1459      444        2     0.00000   30.07110    3.22679    8.72626
    1460      444        3     0.00000   31.38896    3.10506    7.96227
    1461      444        2     0.00000   50.55624   13.33217    9.42727
    1462      444        2     0.00000   52.07708   13.33217    9.42727
    1463      444        2     0.00000   54.84812   13.33217    9.42727
    1464      444        2     0.00000   56.35972   13.33217    9.42727
    1465      444        2     0.00000   57.03493   14.32355   10.12828
    1466      444        3     0.00000   56.27059   15.40399   10.89227
    1467      444        2     0.00000   35.33307   12.34079    8.72626
    1468      444        3     0.00000   36.09741   11.26035    7.96227
    1469      444        2     0.00000   46.18400   10.80786   12.99719
    1470      444        2     0.00000   46.18400    9.92980   14.23895
    1471      444        2     0.00000   46.18400    8.32994   16.50149
    1472      444        2     0.00000   46.18400    7.45722   17.73571
    1473      444        2     0.00000   57.73000   26.07426   17.58601
    1474      444        3     0.00000   57.73000   25.43512   16.19793
    1475      444        2     0.00000   34.63800    0.59008    1.26853
    1476      444        3     0.00000   34.63800    1.22923    2.65660
    1477      444        2     0.00000   41.81176   13.33217    9.42727
    1478      444        2     0.00000   40.29092   13.33217    9.42727
    1479      444        2     0.00000   37.51988   13.33217    9.42727
    1480      444        2     0.00000   36.00828   13.33217    9.42727
    1481      444        2     0.00000   58.42507   14.32355   10.12828
    1482      444        3     0.00000   59.18941   15.40399   10.89227
    1483      444        2     0.00000   33.94293   12.34079    8.72626
    1484      444        3     0.00000   33.17859   11.26035    7.96227
    1485      444        2     0.00000   46.18400   15.85649    5.85735
    1486      444        2     0.00000   46.18400   16.73454    4.61559
    1487      444        2     0.00000   46.18400   18.33440    2.35305
    1488      444        2     0.00000   46.18400   19.20713    1.11883
    1489      444        2     0.00000   57.73000   25.27167   18.72105
    1490      444        3     0.00000   57.73000   23.74993   18.58115
    1491      444        2     0.00000   34.63800    1.39268    0.13349
    1492      444        3     0.00000   34.63800    2.91441    0.27339
    1493      444        4     0.00000   47.53835   16.99865   10.36113
    1494      444        4     0.00000   47.53835   11.22956    6.28177
    1495      444        4     0.00000   44.82965    9.66569    8.49340
    1496      444        4     0.00000   44.82965   15.43479   12.57277
    1497      444        4     0.00000   48.68209   13.45376   12.57277
    1498      444        4     0.00000   43.68591   16.33831    8.49340
    1499      444        4     0.00000   43.68591   13.21058    6.28177
    1500      444        4     0.00000   48.68209   10.32603   10.36113
    1501      444        4     0.00000   50.03644   13.99251    8.49340
    1502      444        4     0.00000   45.04025   11.10797   12.57277
    1503      444        4     0.00000   42.33156   12.67183   10.36113
    1504      444        4     0.00000   47.32775   15.55638    6.28177
    1505      444        4     0.00000   50.03644   12.67183   10.36113
    1506      444        4     0.00000   45.04025   15.55638    6.28177
    1507      444        4     0.00000   42.33156   13.99251    8.49340
    1508      444        4     0.00000   47.32775   11.10797   12.57277
    1509      444        4     0.00000   47.53835   15.43479   12.57277
    1510      444        4     0.00000   47.53835    9.66569    8.49340
    1511      444        4     0.00000   44.82965   11.22956    6.28177
    1512      444        4     0.00000   44.82965   16.99865   10.36113
    1513      444        4     0.00000   48.68209   16.33831    8.49340
    1514      444        4     0.00000   43.68591   13.45376   12.57277
    1515      444        4     0.00000   43.68591   10.32603   10.36113
    1516      444        4     0.00000   48.68209   13.21058    6.28177
    1517      444        5     0.00000   46.18400   15.30907    8.72833
    1518      444        5     0.00000   46.18400   11.35528   10.12621
    1519      444        5     0.00000   47.89604   12.34373    8.72833
    1520      444        5     0.00000   44.47196   14.32062   10.12621
    1521      444        5     0.00000   44.47196   12.34373    8.72833
    1522      444        5     0.00000   47.89604   14.32062   10.12621
    1523      444        5     0.00000   46.18400   13.33217   11.52408
    1524      444        5     0.00000   46.18400   13.33217    7.33046
    1525      444        6     0.00000   46.18400   15.34133   10.84796
    1526      444        6     0.00000   46.18400   11.32301    8.00658
    1527      444        6     0.00000   47.92398   12.32759   10.84796
    1528      444        6     0.00000   44.44402   14.33675    8.00658
    1529      444        6     0.00000   47.92398   14.33675    8.00658
    1530      444        6     0.00000   44.44402   12.32759   10.84796
    1531      444        1     0.00000   65.41502   27.45094   29.41120
    1532      444        1     0.00000   50.81395   12.10161   25.89671
    1533      444        1     0.00000   59.77364   25.87641   29.93535
    1534      444        1     0.00000   60.95364   27.92290   29.93724
    1535      444        1     0.00000   72.65667   25.60044   36.97187
    1536      444        1     0.00000   43.57229   15.72796   19.59175
    1537      444        1     0.00000   59.77364   16.47990   23.29101
    1538      444        1     0.00000   60.95364   15.79596   21.36219
    1539      444        1     0.00000   65.89533   30.05872   30.66691
    1540      444        1     0.00000   48.79571   10.38176   27.15242
    1541      444        1     0.00000   55.68636   14.12010   26.62827
    1542      444        1     0.00000   54.50636   12.07362   26.62638
    1543      444        1     0.00000   73.13698   23.54728   34.93180
    1544      444        1     0.00000   41.55405   15.11735   21.63181
    1545      444        1     0.00000   55.68636   23.51662   33.27261
    1546      444        1     0.00000   54.50636   24.20056   35.20142
    1547      444        1     0.00000   64.64605   24.87917   34.93180
    1548      444        1     0.00000   50.04498   16.44923   21.63181
    1549      444        1     0.00000   61.79881   20.00892   33.27261
    1550      444        1     0.00000   62.98112   20.68887   35.20142
    1551      444        1     0.00000   73.90595   27.89490   30.66691
    1552      444        1     0.00000   42.32302   12.54557   27.15242
    1553      444        1     0.00000   53.66119   24.70718   26.62827
    1554      444        1     0.00000   52.47888   26.75234   26.62638
    1555      444        1     0.00000   66.66429   24.26855   36.97187
    1556      444        1     0.00000   49.56467   14.39608   19.59175
    1557      444        1     0.00000   53.66119   19.98759   23.29101
    1558      444        1     0.00000   52.47888   19.30765   21.36219
    1559      444        1     0.00000   71.88771   29.61475   29.41120
    1560      444        1     0.00000   42.80333    9.93780   25.89671
    1561      444        1     0.00000   61.79881   15.28934   29.93535
    1562      444        1     0.00000   62.98112   13.24418   29.93724
    1563      444        1     0.00000   68.02672   22.03941   30.66691
    1564      444        1     0.00000   47.43328   17.06918   27.15242
    1565      444        1     0.00000   63.84245   21.16749   26.62827
    1566      444        1     0.00000   66.20476   21.16882   26.62638
    1567      444        1     0.00000   70.04496   31.56658   34.93180
    1568      444        1     0.00000   46.95296    8.42993   21.63181
    1569      444        1     0.00000   55.70483   16.46923   33.27261
    1570      444        1     0.00000   55.70252   15.10535   35.20142
    1571      444        1     0.00000   70.52528   22.92734   29.41120
    1572      444        1     0.00000   44.93472   17.95710   25.89671
    1573      444        1     0.00000   51.61755   18.82903   29.93535
    1574      444        1     0.00000   49.25524   18.82769   29.93724
    1575      444        1     0.00000   68.50704   30.12404   36.97187
    1576      444        1     0.00000   45.41504    9.87247   19.59175
    1577      444        1     0.00000   59.75517   23.52728   23.29101
    1578      444        1     0.00000   59.75748   24.89117   21.36219
    1579      444        1     0.00000   68.02672   22.92734   29.41120
    1580      444        1     0.00000   47.43328   17.95710   25.89671
    1581      444        1     0.00000   63.84245   18.82903   29.93535
    1582      444        1     0.00000   66.20476   18.82769   29.93724
    1583      444        1     0.00000   70.04496   30.12404   36.97187
    1584      444        1     0.00000   46.95296    9.87247   19.59175
    1585      444        1     0.00000   55.70483   23.52728   23.29101
    1586      444        1     0.00000   55.70252   24.89117   21.36219
    1587      444        1     0.00000   70.52528   22.03941   30.66691
    1588      444        1     0.00000   44.93472   17.06918   27.15242
    1589      444        1     0.00000   51.61755   21.16749   26.62827
    1590      444        1     0.00000   49.25524   21.16882   26.62638
    1591      444        1     0.00000   68.50704   31.56658   34.93180
    1592      444        1     0.00000   45.41504    8.42993   21.63181
    1593      444        1     0.00000   59.75517   16.46923   33.27261
    1594      444        1     0.00000   59.75748   15.10535   35.20142
    1595      444        1     0.00000   65.41502   23.54728   34.93180
    1596      444        1     0.00000   50.81395   15.11735   21.63181
    1597      444        1     0.00000   59.77364   23.51662   33.27261
    1598      444        1     0.00000   60.95364   24.20056   35.20142
    1599      444        1     0.00000   72.65667   30.05872   30.66691
    1600      444        1     0.00000   43.57229   10.38176   27.15242
    1601      444        1     0.00000   59.77364   14.12010   26.62827
    1602      444        1     0.00000   60.95364   12.07362   26.62638
    1603      444        1     0.00000   65.89533   25.60044   36.97187
    1604      444        1     0.00000   48.79571   15.72796   19.59175
    1605      444        1     0.00000   55.68636   16.47990   23.29101
    1606      444        1     0.00000   54.50636   15.79596   21.36219
    1607      444        1     0.00000   73.13698   27.45094   29.41120
    1608      444        1     0.00000   41.55405   12.10161   25.89671
    1609      444        1     0.00000   55.68636   25.87641   29.93535
    1610      444        1     0.00000   54.50636   27.92290   29.93724
    1611      444        1     0.00000   64.64605   27.89490   30.66691
    1612      444        1     0.00000   50.04498   12.54557   27.15242
    1613      444        1     0.00000   61.79881   24.70718   26.62827
    1614      444        1     0.00000   62.98112   26.75234   26.62638
    1615      444        1     0.00000   73.90595   24.87917   34.93180
    1616      444        1     0.00000   42.32302   16.44923   21.63181
    1617      444        1     0.00000   53.66119   20.00892   33.27261
    1618      444        1     0.00000   52.47888   20.68887   35.20142
    1619      444        1     0.00000   66.66429   29.61475   29.41120
    1620      444        1     0.00000   49.56467    9.93780   25.89671
    1621      444        1     0.00000   53.66119   15.28934   29.93535
    1622      444        1     0.00000   52.47888   13.24418   29.93724
    1623      444        1     0.00000   71.88771   24.26855   36.97187
    1624      444        1     0.00000   42.80333   14.39608   19.59175
    1625      444        1     0.00000   61.79881   19.98759   23.29101
    1626      444        1     0.00000   62.98112   19.30765   21.36219
    1627      444        1     0.00000   63.96484   26.96299   29.63745
    1628      444        1     0.00000   51.49516   13.03353   26.92617
    1629      444        1     0.00000   60.64421   18.31574   19.45600
    1630      444        1     0.00000   54.81579   21.68078   37.10762
    1631      444        1     0.00000   54.81579   11.11637   29.63745
    1632      444        1     0.00000   60.64421   28.88015   26.92617
    1633      444        1     0.00000   51.49516   23.59795   34.39634
    1634      444        1     0.00000   63.96484   16.39857   22.16728
    1635      444        1     0.00000   63.96484   23.59795   34.39634
    1636      444        1     0.00000   51.49516   16.39857   22.16728
    1637      444        1     0.00000   51.49516   26.96299   29.63745
    1638      444        1     0.00000   63.96484   13.03353   26.92617
    1639      444        1     0.00000   54.81579   18.31574   19.45600
    1640      444        1     0.00000   60.64421   21.68078   37.10762
    1641      444        1     0.00000   60.64421   11.11637   29.63745
    1642      444        1     0.00000   54.81579   28.88015   26.92617
    1643      444        1     0.00000   66.87905   21.91543   29.63745
    1644      444        1     0.00000   48.58095   18.08109   26.92617
    1645      444        1     0.00000   57.73000   12.79889   34.39634
    1646      444        1     0.00000   57.73000   27.19763   22.16728
    1647      444        1     0.00000   48.58095   21.91543   29.63745
    1648      444        1     0.00000   66.87905   18.08109   26.92617
    1649      444        1     0.00000   57.73000   23.36330   19.45600
    1650      444        1     0.00000   57.73000   16.63322   37.10762
    1651       21        7     0.00000   55.01392   18.43013   27.17297
    1652       22        7     0.00000   57.73012   19.99833   31.60850
    1653       23        7     0.00000   57.73012   23.13472   27.17297
    1654       24        7     0.00000   60.44631   18.43013   27.17297
    1655      444        2     0.00000   60.42253   26.05133   29.26432
    1656      444        2     0.00000   61.12452   27.26963   29.26602
    1657      444        2     0.00000   60.42253   17.05425   22.90242
    1658      444        2     0.00000   61.12452   16.64655   21.75437
    1659      444        2     0.00000   55.03747   13.94519   27.29930
    1660      444        2     0.00000   54.33548   12.72689   27.29760
    1661      444        2     0.00000   55.03747   22.94227   33.66120
    1662      444        2     0.00000   54.33548   23.34997   34.80925
    1663      444        2     0.00000   61.62585   20.85805   33.66120
    1664      444        2     0.00000   62.32993   21.26215   34.80925
    1665      444        2     0.00000   53.83415   25.35659   27.29930
    1666      444        2     0.00000   53.13007   26.57369   27.29760
    1667      444        2     0.00000   53.83415   19.13847   22.90242
    1668      444        2     0.00000   53.13007   18.73437   21.75437
    1669      444        2     0.00000   61.62585   14.63993   29.26432
    1670      444        2     0.00000   62.32993   13.42283   29.26602
    1671      444        2     0.00000   64.31838   20.69300   27.29930
    1672      444        2     0.00000   65.72445   20.69420   27.29760
    1673      444        2     0.00000   56.52668   16.19446   33.66120
    1674      444        2     0.00000   56.52460   15.38266   34.80925
    1675      444        2     0.00000   51.14162   19.30352   29.26432
    1676      444        2     0.00000   49.73555   19.30232   29.26602
    1677      444        2     0.00000   58.93332   23.80206   22.90242
    1678      444        2     0.00000   58.93540   24.61386   21.75437
    1679      444        2     0.00000   64.31838   19.30352   29.26432
    1680      444        2     0.00000   65.72445   19.30232   29.26602
    1681      444        2     0.00000   56.52668   23.80206   22.90242
    1682      444        2     0.00000   56.52460   24.61386   21.75437
    1683      444        2     0.00000   51.14162   20.69300   27.29930
    1684      444        2     0.00000   49.73555   20.69420   27.29760
    1685      444        2     0.00000   58.93332   16.19446   33.66120
    1686      444        2     0.00000   58.93540   15.38266   34.80925
    1687      444        2     0.00000   60.42253   22.94227   33.66120
    1688      444        2     0.00000   61.12452   23.34997   34.80925
    1689      444        2     0.00000   60.42253   13.94519   27.29930
    1690      444        2     0.00000   61.12452   12.72689   27.29760
    1691      444        2     0.00000   55.03747   17.05425   22.90242
    1692      444        2     0.00000   54.33548   16.64655   21.75437
    1693      444        2     0.00000   55.03747   26.05133   29.26432
    1694      444        2     0.00000   54.33548   27.26963   29.26602
    1695      444        2     0.00000   61.62585   25.35659   27.29930
    1696      444        2     0.00000   62.32993   26.57369   27.29760
    1697      444        2     0.00000   53.83415   20.85805   33.66120
    1698      444        2     0.00000   53.13007   21.26215   34.80925
    1699      444        2     0.00000   53.83415   14.63993   29.26432
    1700      444        2     0.00000   53.13007   13.42283   29.26602
    1701      444        2     0.00000   61.62585   19.13847   22.90242
    1702      444        2     0.00000   62.32993   18.73437   21.75437
    1703      444        2     0.00000   59.91612   23.78473   28.28181
    1704      444        2     0.00000   60.67654   25.10181   28.28181
    1705      444        2     0.00000   62.06206   27.50161   28.28181
    1706      444        2     0.00000   62.81786   28.81069   28.28181
    1707      444        2     0.00000   64.01403   28.89975   28.98282
    1708      444        3     0.00000   64.56754   27.69759   29.74681
    1709      444        2     0.00000   51.44597   11.09677   27.58080
    1710      444        3     0.00000   50.89246   12.29893   26.81681
    1711      444        2     0.00000   59.91612   18.73610   24.71189
    1712      444        2     0.00000   60.67654   18.29707   23.47013
    1713      444        2     0.00000   62.06206   17.49714   21.20759
    1714      444        2     0.00000   62.81786   17.06078   19.97337
    1715      444        2     0.00000   73.84290   24.02764   37.57559
    1716      444        3     0.00000   72.52504   24.78851   37.43569
    1717      444        2     0.00000   41.61710   15.96888   18.98803
    1718      444        3     0.00000   42.93496   15.20801   19.12793
    1719      444        2     0.00000   55.54388   16.21179   28.28181
    1720      444        2     0.00000   54.78346   14.89470   28.28181
    1721      444        2     0.00000   53.39794   12.49491   28.28181
    1722      444        2     0.00000   52.64214   11.18583   28.28181
    1723      444        2     0.00000   64.70910   30.10365   28.98282
    1724      444        3     0.00000   66.02696   30.22537   29.74681
    1725      444        2     0.00000   50.75090    9.89287   27.58080
    1726      444        3     0.00000   49.43304    9.77115   26.81681
    1727      444        2     0.00000   55.54388   21.26042   31.85173
    1728      444        2     0.00000   54.78346   21.69944   33.09349
    1729      444        2     0.00000   53.39794   22.49937   35.35603
    1730      444        2     0.00000   52.64214   22.93574   36.59025
    1731      444        2     0.00000   74.53797   23.62634   36.44054
    1732      444        3     0.00000   73.98446   23.94591   35.05247
    1733      444        2     0.00000   40.92203   16.37017   20.12307
    1734      444        3     0.00000   41.47554   16.05060   21.51114
    1735      444        2     0.00000   59.91612   21.26042   31.85173
    1736      444        2     0.00000   60.67654   21.69944   33.09349
    1737      444        2     0.00000   62.06206   22.49937   35.35603
    1738      444        2     0.00000   62.81786   22.93574   36.59025
    1739      444        2     0.00000   64.01403   23.62634   36.44054
    1740      444        3     0.00000   64.56754   23.94591   35.05247
    1741      444        2     0.00000   51.44597   16.37017   20.12307
    1742      444        3     0.00000   50.89246   16.05060   21.51114
    1743      444        2     0.00000   55.54388   23.78473   28.28181
    1744      444        2     0.00000   54.78346   25.10181   28.28181
    1745      444        2     0.00000   53.39794   27.50161   28.28181
    1746      444        2     0.00000   52.64214   28.81069   28.28181
    1747      444        2     0.00000   74.53797   28.89975   28.98282
    1748      444        3     0.00000   73.98446   27.69759   29.74681
    1749      444        2     0.00000   40.92203   11.09677   27.58080
    1750      444        3     0.00000   41.47554   12.29893   26.81681
    1751      444        2     0.00000   55.54388   18.73610   24.71189
    1752      444        2     0.00000   54.78346   18.29707   23.47013
    1753      444        2     0.00000   53.39794   17.49714   21.20759
    1754      444        2     0.00000   52.64214   17.06078   19.97337
    1755      444        2     0.00000   64.70910   24.02764   37.57559
    1756      444        3     0.00000   66.02696   24.78851   37.43569
    1757      444        2     0.00000   50.75090   15.96888   18.98803
    1758      444        3     0.00000   49.43304   15.20801   19.12793
    1759      444        2     0.00000   59.91612   16.21179   28.28181
    1760      444        2     0.00000   60.67654   14.89470   28.28181
    1761      444        2     0.00000   62.06206   12.49491   28.28181
    1762      444        2     0.00000   62.81786   11.18583   28.28181
    1763      444        2     0.00000   73.84290   30.10365   28.98282
    1764      444        3     0.00000   72.52504   30.22537   29.74681
    1765      444        2     0.00000   41.61710    9.89287   27.58080
    1766      444        3     0.00000   42.93496    9.77115   26.81681
    1767      444        2     0.00000   62.10224   19.99826   28.28181
    1768      444        2     0.00000   63.62308   19.99826   28.28181
    1769      444        2     0.00000   66.39412   19.99826   28.28181
    1770      444        2     0.00000   67.90572   19.99826   28.28181
    1771      444        2     0.00000   68.58093   20.98964   28.98282
    1772      444        3     0.00000   67.81659   22.07008   29.74681
    1773      444        2     0.00000   46.87907   19.00688   27.58080
    1774      444        3     0.00000   47.64341   17.92644   26.81681
    1775      444        2     0.00000   57.73000   17.47395   31.85173
    1776      444        2     0.00000   57.73000   16.59589   33.09349
    1777      444        2     0.00000   57.73000   14.99603   35.35603
    1778      444        2     0.00000   57.73000   14.12330   36.59025
    1779      444        2     0.00000   69.27600   32.74035   36.44054
    1780      444        3     0.00000   69.27600   32.10120   35.05247
    1781      444        2     0.00000   46.18400    7.25617   20.12307
    1782      444        3     0.00000   46.18400    7.89531   21.51114
    1783      444        2     0.00000   53.35776   19.99826   28.28181
    1784      444        2     0.00000   51.83692   19.99826   28.28181
    1785      444        2     0.00000   49.06588   19.99826   28.28181
    1786      444        2     0.00000   47.55428   19.99826   28.28181
    1787      444        2     0.00000   69.97107   20.98964   28.98282
    1788      444        3     0.00000   70.73541   22.07008   29.74681
    1789      444        2     0.00000   45.48893   19.00688   27.58080
    1790      444        3     0.00000   44.72459   17.92644   26.81681
    1791      444        2     0.00000   57.73000   22.52257   24.71189
    1792      444        2     0.00000   57.73000   23.40063   23.47013
    1793      444        2     0.00000   57.73000   25.00049   21.20759
    1794      444        2     0.00000   57.73000   25.87321   19.97337
    1795      444        2     0.00000   69.27600   31.93775   37.57559
    1796      444        3     0.00000   69.27600   30.41602   37.43569
    1797      444        2     0.00000   46.18400    8.05876   18.98803
    1798      444        3     0.00000   46.18400    9.58050   19.12793
    1799      444        4     0.00000   59.08435   23.66474   29.21567
    1800      444        4     0.00000   59.08435   17.89564   25.13631
    1801      444        4     0.00000   56.37565   16.33178   27.34794
    1802      444        4     0.00000   56.37565   22.10088   31.42731
    1803      444        4     0.00000   60.22809   20.11985   31.42731
    1804      444        4     0.00000   55.23191   23.00440   27.34794
    1805      444        4     0.00000   55.23191   19.87667   25.13631
    1806      444        4     0.00000   60.22809   16.99212   29.21567
    1807      444        4     0.00000   61.58244   20.65860   27.34794
    1808      444        4     0.00000   56.58625   17.77405   31.42731
    1809      444        4     0.00000   53.87756   19.33792   29.21567
    1810      444        4     0.00000   58.87375   22.22246   25.13631
    1811      444        4     0.00000   61.58244   19.33792   29.21567
    1812      444        4     0.00000   56.58625   22.22246   25.13631
    1813      444        4     0.00000   53.87756   20.65860   27.34794
    1814      444        4     0.00000   58.87375   17.77405   31.42731
    1815      444        4     0.00000   59.08435   22.10088   31.42731
    1816      444        4     0.00000   59.08435   16.33178   27.34794
    1817      444        4     0.00000   56.37565   17.89564   25.13631
    1818      444        4     0.00000   56.37565   23.66474   29.21567
    1819      444        4     0.00000   60.22809   23.00440   27.34794
    1820      444        4     0.00000   55.23191   20.11985   31.42731
    1821      444        4     0.00000   55.23191   16.99212   29.21567
    1822      444        4     0.00000   60.22809   19.87667   25.13631
    1823      444        5     0.00000   57.73000   21.97515   27.58287
    1824      444        5     0.00000   57.73000   18.02136   28.98075
    1825      444        5     0.00000   59.44204   19.00981   27.58287
    1826      444        5     0.00000   56.01796   20.98671   28.98075
    1827      444        5     0.00000   56.01796   19.00981   27.58287
    1828      444        5     0.00000   59.44204   20.98671   28.98075
    1829      444        5     0.00000   57.73000   19.99826   30.37862
    1830      444        5     0.00000   57.73000   19.99826   26.18500
    1831      444        6     0.00000   57.73000   22.00742   29.70250
    1832      444        6     0.00000   57.73000   17.98910   26.86112
    1833      444        6     0.00000   59.46998   18.99368   29.70250
    1834      444        6     0.00000   55.99002   21.00284   26.86112
    1835      444        6     0.00000   59.46998   21.00284   26.86112
    1836      444        6     0.00000   55.99002   18.99368   29.70250
    1837      444        1     0.00000   65.41502   40.78312   10.55666
    1838      444        1     0.00000   50.81395   25.43379    7.04217
    1839      444        1     0.00000   59.77364   39.20859   11.08081
    1840      444        1     0.00000   60.95364   41.25507   11.08270
    1841      444        1     0.00000   72.65667   38.93261   18.11733
    1842      444        1     0.00000   43.57229   29.06014    0.73721
    1843      444        1     0.00000   59.77364   29.81207    4.43647
    1844      444        1     0.00000   60.95364   29.12813    2.50765
    1845      444        1     0.00000   65.89533   43.39089   11.81237
    1846      444        1     0.00000   48.79571   23.71394    8.29788
    1847      444        1     0.00000   55.68636   27.45228    7.77373
    1848      444        1     0.00000   54.50636   25.40579    7.77184
    1849      444        1     0.00000   73.13698   36.87946   16.07727
    1850      444        1     0.00000   41.55405   28.44952    2.77727
    1851      444        1     0.00000   55.68636   36.84879   14.41807
    1852      444        1     0.00000   54.50636   37.53273   16.34689
    1853      444        1     0.00000   64.64605   38.21134   16.07727
    1854      444        1     0.00000   50.04498   29.78141    2.77727
    1855      444        1     0.00000   61.79881   33.34110   14.41807
    1856      444        1     0.00000   62.98112   34.02104   16.34689
    1857      444        1     0.00000   73.90595   41.22708   11.81237
    1858      444        1     0.00000   42.32302   25.87775    8.29788
    1859      444        1     0.00000   53.66119   38.03935    7.77373
    1860      444        1     0.00000   52.47888   40.08451    7.77184
    1861      444        1     0.00000   66.66429   37.60073   18.11733
    1862      444        1     0.00000   49.56467   27.72825    0.73721
    1863      444        1     0.00000   53.66119   33.31977    4.43647
    1864      444        1     0.00000   52.47888   32.63982    2.50765
    1865      444        1     0.00000   71.88771   42.94693   10.55666
    1866      444        1     0.00000   42.80333   23.26997    7.04217
    1867      444        1     0.00000   61.79881   28.62151   11.08081
    1868      444        1     0.00000   62.98112   26.57635   11.08270
    1869      444        1     0.00000   68.02672   35.37159   11.81237
    1870      444        1     0.00000   47.43328   30.40135    8.29788
    1871      444        1     0.00000   63.84245   34.49966    7.77373
    1872      444        1     0.00000   66.20476   34.50100    7.77184
    1873      444        1     0.00000   70.04496   44.89876   16.07727
    1874      444        1     0.00000   46.95296   21.76211    2.77727
    1875      444        1     0.00000   55.70483   29.80141   14.41807
    1876      444        1     0.00000   55.70252   28.43752   16.34689
    1877      444        1     0.00000   70.52528   36.25951   10.55666
    1878      444        1     0.00000   44.93472   31.28928    7.04217
    1879      444        1     0.00000   51.61755   32.16120   11.08081
    1880      444        1     0.00000   49.25524   32.15987   11.08270
    1881      444        1     0.00000   68.50704   43.45622   18.11733
    1882      444        1     0.00000   45.41504   23.20465    0.73721
    1883      444        1     0.00000   59.75517   36.85946    4.43647
    1884      444        1     0.00000   59.75748   38.22334    2.50765
    1885      444        1     0.00000   68.02672   36.25951   10.55666
    1886      444        1     0.00000   47.43328   31.28928    7.04217
    1887      444        1     0.00000   63.84245   32.16120   11.08081
    1888      444        1     0.00000   66.20476   32.15987   11.08270
    1889      444        1     0.00000   70.04496   43.45622   18.11733
    1890      444        1     0.00000   46.95296   23.20465    0.73721
    1891      444        1     0.00000   55.70483   36.85946    4.43647
    1892      444        1     0.00000   55.70252   38.22334    2.50765
    1893      444        1     0.00000   70.52528   35.37159   11.81237
    1894      444        1     0.00000   44.93472   30.40135    8.29788
    1895      444        1     0.00000   51.61755   34.49966    7.77373
    1896      444        1     0.00000   49.25524   34.50100    7.77184
    1897      444        1     0.00000   68.50704   44.89876   16.07727
    1898      444        1     0.00000   45.41504   21.76211    2.77727
    1899      444        1     0.00000   59.75517   29.80141   14.41807
    1900      444        1     0.00000   59.75748   28.43752   16.34689
    1901      444        1     0.00000   65.41502   36.87946   16.07727
    1902      444        1     0.00000   50.81395   28.44952    2.77727
    1903      444        1     0.00000   59.77364   36.84879   14.41807
    1904      444        1     0.00000   60.95364   37.53273   16.34689
    1905      444        1     0.00000   72.65667   43.39089   11.81237
    1906      444        1     0.00000   43.57229   23.71394    8.29788
    1907      444        1     0.00000   59.77364   27.45228    7.77373
    1908      444        1     0.00000   60.95364   25.40579    7.77184
    1909      444        1     0.00000   65.89533   38.93261   18.11733
    1910      444        1     0.00000   48.79571   29.06014    0.73721
    1911      444        1     0.00000   55.68636   29.81207    4.43647
    1912      444        1     0.00000   54.50636   29.12813    2.50765
    1913      444        1     0.00000   73.13698   40.78312   10.55666
    1914      444        1     0.00000   41.55405   25.43379    7.04217
    1915      444        1     0.00000   55.68636   39.20859   11.08081
    1916      444        1     0.00000   54.50636   41.25507   11.08270
    1917      444        1     0.00000   64.64605   41.22708   11.81237
    1918      444        1     0.00000   50.04498   25.87775    8.29788
    1919      444        1     0.00000   61.79881   38.03935    7.77373
    1920      444        1     0.00000   62.98112   40.08451    7.77184
    1921      444        1     0.00000   73.90595   38.21134   16.07727
    1922      444        1     0.00000   42.32302   29.78141    2.77727
    1923      444        1     0.00000   53.66119   33.34110   14.41807
    1924      444        1     0.00000   52.47888   34.02104   16.34689
    1925      444        1     0.00000   66.66429   42.94693   10.55666
    1926      444        1     0.00000   49.56467   23.26997    7.04217
    1927      444        1     0.00000   53.66119   28.62151   11.08081
    1928      444        1     0.00000   52.47888   26.57635   11.08270
    1929      444        1     0.00000   71.88771   37.60073   18.11733
    1930      444        1     0.00000   42.80333   27.72825    0.73721
    1931      444        1     0.00000   61.79881   33.31977    4.43647
    1932      444        1     0.00000   62.98112   32.63982    2.50765
    1933      444        1     0.00000   63.96484   40.29516   10.78291
    1934      444        1     0.00000   51.49516   26.36570    8.07163
    1935      444        1     0.00000   60.64421   31.64791    0.60146
    1936      444        1     0.00000   54.81579   35.01295   18.25308
    1937      444        1     0.00000   54.81579   24.44854   10.78291
    1938      444        1     0.00000   60.64421   42.21232    8.07163
    1939      444        1     0.00000   51.49516   36.93012   15.54180
    1940      444        1     0.00000   63.96484   29.73074    3.31274
    1941      444        1     0.00000   63.96484   36.93012   15.54180
    1942      444        1     0.00000   51.49516   29.73074    3.31274
    1943      444        1     0.00000   51.49516   40.29516   10.78291
    1944      444        1     0.00000   63.96484   26.36570    8.07163
    1945      444        1     0.00000   54.81579   31.64791    0.60146
    1946      444        1     0.00000   60.64421   35.01295   18.25308
    1947      444        1     0.00000   60.64421   24.44854   10.78291
    1948      444        1     0.00000   54.81579   42.21232    8.07163
    1949      444        1     0.00000   66.87905   35.24760   10.78291
    1950      444        1     0.00000   48.58095   31.41326    8.07163
    1951      444        1     0.00000   57.73000   26.13106   15.54180
    1952      444        1     0.00000   57.73000   40.52980    3.31274
    1953      444        1     0.00000   48.58095   35.24760   10.78291
    1954      444        1     0.00000   66.87905   31.41326    8.07163
    1955      444        1     0.00000   57.73000   36.69547    0.60146
    1956      444        1     0.00000   57.73000   29.96539   18.25308
    1957       25        7     0.00000   55.01392   31.76230    8.31843
    1958       26        7     0.00000   57.73012   33.33050   12.75396
    1959       27        7     0.00000   57.73012   36.46689    8.31843
    1960       28        7     0.00000   60.44631   31.76230    8.31843
    1961      444        2     0.00000   60.42253   39.38350   10.40978
    1962      444        2     0.00000   61.12452   40.60180   10.41148
    1963      444        2     0.00000   60.42253   30.38642    4.04788
    1964      444        2     0.00000   61.12452   29.97872    2.89983
    1965      444        2     0.00000   55.03747   27.27736    8.44476
    1966      444        2     0.00000   54.33548   26.05906    8.44306
    1967      444        2     0.00000   55.03747   36.27444   14.80666
    1968      444        2     0.00000   54.33548   36.68214   15.95471
    1969      444        2     0.00000   61.62585   34.19022   14.80666
    1970      444        2     0.00000   62.32993   34.59432   15.95471
    1971      444        2     0.00000   53.83415   38.68876    8.44476
    1972      444        2     0.00000   53.13007   39.90586    8.44306
    1973      444        2     0.00000   53.83415   32.47064    4.04788
    1974      444        2     0.00000   53.13007   32.06654    2.89983
    1975      444        2     0.00000   61.62585   27.97210   10.40978
    1976      444        2     0.00000   62.32993   26.75500   10.41148
    1977      444        2     0.00000   64.31838   34.02517    8.44476
    1978      444        2     0.00000   65.72445   34.02637    8.44306
    1979      444        2     0.00000   56.52668   29.52663   14.80666
    1980      444        2     0.00000   56.52460   28.71483   15.95471
    1981      444        2     0.00000   51.14162   32.63569   10.40978
    1982      444        2     0.00000   49.73555   32.63449   10.41148
    1983      444        2     0.00000   58.93332   37.13423    4.04788
    1984      444        2     0.00000   58.93540   37.94603    2.89983
    1985      444        2     0.00000   64.31838   32.63569   10.40978
    1986      444        2     0.00000   65.72445   32.63449   10.41148
    1987      444        2     0.00000   56.52668   37.13423    4.04788
    1988      444        2     0.00000   56.52460   37.94603    2.89983
    1989      444        2     0.00000   51.14162   34.02517    8.44476
    1990      444        2     0.00000   49.73555   34.02637    8.44306
    1991      444        2     0.00000   58.93332   29.52663   14.80666
    1992      444        2     0.00000   58.93540   28.71483   15.95471
    1993      444        2     0.00000   60.42253   36.27444   14.80666
    1994      444        2     0.00000   61.12452   36.68214   15.95471
    1995      444        2     0.00000   60.42253   27.27736    8.44476
    1996      444        2     0.00000   61.12452   26.05906    8.44306
    1997      444        2     0.00000   55.03747   30.38642    4.04788
    1998      444        2     0.00000   54.33548   29.97872    2.89983
    1999      444        2     0.00000   55.03747   39.38350   10.40978
    2000      444        2     0.00000   54.33548   40.60180   10.41148
    2001      444        2     0.00000   61.62585   38.68876    8.44476
    2002      444        2     0.00000   62.32993   39.90586    8.44306
    2003      444        2     0.00000   53.83415   34.19022   14.80666
    2004      444        2     0.00000   53.13007   34.59432   15.95471
    2005      444        2     0.00000   53.83415   27.97210   10.40978
    2006      444        2     0.00000   53.13007   26.75500   10.41148
    2007      444        2     0.00000   61.62585   32.47064    4.04788
    2008      444        2     0.00000   62.32993   32.06654    2.89983
    2009      444        2     0.00000   59.91612   37.11690    9.42727
    2010      444        2     0.00000   60.67654   38.43399    9.42727
    2011      444        2     0.00000   62.06206   40.83378    9.42727
    2012      444        2     0.00000   62.81786   42.14286    9.42727
    2013      444        2     0.00000   64.01403   42.23192   10.12828
    2014      444        3     0.00000   64.56754   41.02976   10.89227
    2015      444        2     0.00000   51.44597   24.42894    8.72626
    2016      444        3     0.00000   50.89246   25.63110    7.96227
    2017      444        2     0.00000   59.91612   32.06827    5.85735
    2018      444        2     0.00000   60.67654   31.62925    4.61559
    2019      444        2     0.00000   62.06206   30.82932    2.35305
    2020      444        2     0.00000   62.81786   30.39295    1.11883
    2021      444        2     0.00000   73.84290   37.35981   18.72105
    2022      444        3     0.00000   72.52504   38.12068   18.58115
    2023      444        2     0.00000   41.61710   29.30105    0.13349
    2024      444        3     0.00000   42.93496   28.54018    0.27339
    2025      444        2     0.00000   55.54388   29.54396    9.42727
    2026      444        2     0.00000   54.78346   28.22688    9.42727
    2027      444        2     0.00000   53.39794   25.82708    9.42727
    2028      444        2     0.00000   52.64214   24.51800    9.42727
    2029      444        2     0.00000   64.70910   43.43582   10.12828
    2030      444        3     0.00000   66.02696   43.55754   10.89227
    2031      444        2     0.00000   50.75090   23.22504    8.72626
    2032      444        3     0.00000   49.43304   23.10332    7.96227
    2033      444        2     0.00000   55.54388   34.59259   12.99719
    2034      444        2     0.00000   54.78346   35.03162   14.23895
    2035      444        2     0.00000   53.39794   35.83155   16.50149
    2036      444        2     0.00000   52.64214   36.26791   17.73571
    2037      444        2     0.00000   74.53797   36.95852   17.58601
    2038      444        3     0.00000   73.98446   37.27809   16.19793
    2039      444        2     0.00000   40.92203   29.70235    1.26853
    2040      444        3     0.00000   41.47554   29.38277    2.65660
    2041      444        2     0.00000   59.91612   34.59259   12.99719
    2042      444        2     0.00000   60.67654   35.03162   14.23895
    2043      444        2     0.00000   62.06206   35.83155   16.50149
    2044      444        2     0.00000   62.81786   36.26791   17.73571
    2045      444        2     0.00000   64.01403   36.95852   17.58601
    2046      444        3     0.00000   64.56754   37.27809   16.19793
    2047      444        2     0.00000   51.44597   29.70235    1.26853
    2048      444        3     0.00000   50.89246   29.38277    2.65660
    2049      444        2     0.00000   55.54388   37.11690    9.42727
    2050      444        2     0.00000   54.78346   38.43399    9.42727
    2051      444        2     0.00000   53.39794   40.83378    9.42727
    2052      444        2     0.00000   52.64214   42.14286    9.42727
    2053      444        2     0.00000   74.53797   42.23192   10.12828
    2054      444        3     0.00000   73.98446   41.02976   10.89227
    2055      444        2     0.00000   40.92203   24.42894    8.72626
    2056      444        3     0.00000   41.47554   25.63110    7.96227
    2057      444        2     0.00000   55.54388   32.06827    5.85735
    2058      444        2     0.00000   54.78346   31.62925    4.61559
    2059      444        2     0.00000   53.39794   30.82932    2.35305
    2060      444        2     0.00000   52.64214   30.39295    1.11883
    2061      444        2     0.00000   64.70910   37.35981   18.72105
    2062      444        3     0.00000   66.02696   38.12068   18.58115
    2063      444        2     0.00000   50.75090   29.30105    0.13349
    2064      444        3     0.00000   49.43304   28.54018    0.27339
    2065      444        2     0.00000   59.91612   29.54396    9.42727
    2066      444        2     0.00000   60.67654   28.22688    9.42727
    2067      444        2     0.00000   62.06206   25.82708    9.42727
    2068      444        2     0.00000   62.81786   24.51800    9.42727
    2069      444        2     0.00000   73.84290   43.43582   10.12828
    2070      444        3     0.00000   72.52504   43.55754   10.89227
    2071      444        2     0.00000   41.61710   23.22504    8.72626
    2072      444        3     0.00000   42.93496   23.10332    7.96227
    2073      444        2     0.00000   62.10224   33.33043    9.42727
    2074      444        2     0.00000   63.62308   33.33043    9.42727
    2075      444        2     0.00000   66.39412   33.33043    9.42727
    2076      444        2     0.00000   67.90572   33.33043    9.42727
    2077      444        2     0.00000   68.58093   34.32181   10.12828
    2078      444        3     0.00000   67.81659   35.40225   10.89227
    2079      444        2     0.00000   46.87907   32.33905    8.72626
    2080      444        3     0.00000   47.64341   31.25861    7.96227
    2081      444        2     0.00000   57.73000   30.80612   12.99719
    2082      444        2     0.00000   57.73000   29.92806   14.23895
    2083      444        2     0.00000   57.73000   28.32820   16.50149
    2084      444        2     0.00000   57.73000   27.45548   17.73571
    2085      444        2     0.00000   69.27600   46.07252   17.58601
    2086      444        3     0.00000   69.27600   45.43338   16.19793
    2087      444        2     0.00000   46.18400   20.58834    1.26853
    2088      444        3     0.00000   46.18400   21.22748    2.65660
    2089      444        2     0.00000   53.35776   33.33043    9.42727
    2090      444        2     0.00000   51.83692   33.33043    9.42727
    2091      444        2     0.00000   49.06588   33.33043    9.42727
    2092      444        2     0.00000   47.55428   33.33043    9.42727
    2093      444        2     0.00000   69.97107   34.32181   10.12828
    2094      444        3     0.00000   70.73541   35.40225   10.89227
    2095      444        2     0.00000   45.48893   32.33905    8.72626
    2096      444        3     0.00000   44.72459   31.25861    7.96227
    2097      444        2     0.00000   57.73000   35.85474    5.85735
    2098      444        2     0.00000   57.73000   36.73280    4.61559
    2099      444        2     0.00000   57.73000   38.33266    2.35305
    2100      444        2     0.00000   57.73000   39.20539    1.11883
    2101      444        2     0.00000   69.27600   45.26992   18.72105
    2102      444        3     0.00000   69.27600   43.74819   18.58115
    2103      444        2     0.00000   46.18400   21.39094    0.13349
    2104      444        3     0.00000   46.18400   22.91267    0.27339
    2105      444        4     0.00000   59.08435   36.99691   10.36113
    2106      444        4     0.00000   59.08435   31.22781    6.28177
    2107      444        4     0.00000   56.37565   29.66395    8.49340
    2108      444        4     0.00000   56.37565   35.43305   12.57277
    2109      444        4     0.00000   60.22809   33.45202   12.57277
    2110      444        4     0.00000   55.23191   36.33657    8.49340
    2111      444        4     0.00000   55.23191   33.20884    6.28177
    2112      444        4     0.00000   60.22809   30.32429   10.36113
    2113      444        4     0.00000   61.58244   33.99077    8.49340
    2114      444        4     0.00000   56.58625   31.10622   12.57277
    2115      444        4     0.00000   53.87756   32.67009   10.36113
    2116      444        4     0.00000   58.87375   35.55464    6.28177
    2117      444        4     0.00000   61.58244   32.67009   10.36113
    2118      444        4     0.00000   56.58625   35.55464    6.28177
    2119      444        4     0.00000   53.87756   33.99077    8.49340
    2120      444        4     0.00000   58.87375   31.10622   12.57277
    2121      444        4     0.00000   59.08435   35.43305   12.57277
    2122      444        4     0.00000   59.08435   29.66395    8.49340
    2123      444        4     0.00000   56.37565   31.22781    6.28177
    2124      444        4     0.00000   56.37565   36.99691   10.36113
    2125      444        4     0.00000   60.22809   36.33657    8.49340
    2126      444        4     0.00000   55.23191   33.45202   12.57277
    2127      444        4     0.00000   55.23191   30.32429   10.36113
    2128      444        4     0.00000   60.22809   33.20884    6.28177
    2129      444        5     0.00000   57.73000   35.30733    8.72833
    2130      444        5     0.00000   57.73000   31.35354   10.12621
    2131      444        5     0.00000   59.44204   32.34198    8.72833
    2132      444        5     0.00000   56.01796   34.31888   10.12621
    2133      444        5     0.00000   56.01796   32.34198    8.72833
    2134      444        5     0.00000   59.44204   34.31888   10.12621
    2135      444        5     0.00000   57.73000   33.33043   11.52408
    2136      444        5     0.00000   57.73000   33.33043    7.33046
    2137      444        6     0.00000   57.73000   35.33959   10.84796
    2138      444        6     0.00000   57.73000   31.32127    8.00658
    2139      444        6     0.00000   59.46998   32.32585   10.84796
    2140      444        6     0.00000   55.99002   34.33501    8.00658
    2141      444        6     0.00000   59.46998   34.33501    8.00658
    2142      444        6     0.00000   55.99002   32.32585   10.84796
    2143      444        1     0.00000   76.96102   47.44920   29.41120
    2144      444        1     0.00000   62.35995   32.09987   25.89671
    2145      444        1     0.00000   71.31964   45.87467   29.93535
    2146      444        1     0.00000   72.49964   47.92116   29.93724
    2147      444        1     0.00000   84.20267   45.59870   36.97187
    2148      444        1     0.00000   55.11829   35.72622   19.59175
    2149      444        1     0.00000   71.31964   36.47816   23.29101
    2150      444        1     0.00000   72.49964   35.79422   21.36219
    2151      444        1     0.00000   77.44133   50.05697   30.66691
    2152      444        1     0.00000   60.34171   30.38002   27.15242
    2153      444        1     0.00000   67.23236   34.11836   26.62827
    2154      444        1     0.00000   66.05236   32.07187   26.62638
    2155      444        1     0.00000   84.68298   43.54554   34.93180
    2156      444        1     0.00000   53.10005   35.11561   21.63181
    2157      444        1     0.00000   67.23236   43.51488   33.27261
    2158      444        1     0.00000   66.05236   44.19882   35.20142
    2159      444        1     0.00000   76.19205   44.87743   34.93180
    2160      444        1     0.00000   61.59098   36.44749   21.63181
    2161      444        1     0.00000   73.34481   40.00718   33.27261
    2162      444        1     0.00000   74.52712   40.68712   35.20142
    2163      444        1     0.00000   85.45195   47.89316   30.66691
    2164      444        1     0.00000   53.86902   32.54383   27.15242
    2165      444        1     0.00000   65.20719   44.70544   26.62827
    2166      444        1     0.00000   64.02488   46.75060   26.62638
    2167      444        1     0.00000   78.21029   44.26681   36.97187
    2168      444        1     0.00000   61.11067   34.39434   19.59175
    2169      444        1     0.00000   65.20719   39.98585   23.29101
    2170      444        1     0.00000   64.02488   39.30591   21.36219
    2171      444        1     0.00000   83.43371   49.61301   29.41120
    2172      444        1     0.00000   54.34933   29.93606   25.89671
    2173      444        1     0.00000   73.34481   35.28759   29.93535
    2174      444        1     0.00000   74.52712   33.24244   29.93724
    2175      444        1     0.00000   79.57272   42.03767   30.66691
    2176      444        1     0.00000   58.97928   37.06744   27.15242
    2177      444        1     0.00000   75.38845   41.16575   26.62827
    2178      444        1     0.00000   77.75076   41.16708   26.62638
    2179      444        1     0.00000   81.59096   51.56484   34.93180
    2180      444        1     0.00000   58.49896   28.42819   21.63181
    2181      444        1     0.00000   67.25083   36.46749   33.27261
    2182      444        1     0.00000   67.24852   35.10361   35.20142
    2183      444        1     0.00000   82.07128   42.92560   29.41120
    2184      444        1     0.00000   56.48072   37.95536   25.89671
    2185      444        1     0.00000   63.16355   38.82729   29.93535
    2186      444        1     0.00000   60.80124   38.82595   29.93724
    2187      444        1     0.00000   80.05304   50.12230   36.97187
    2188      444        1     0.00000   56.96104   29.87073   19.59175
    2189      444        1     0.00000   71.30117   43.52554   23.29101
    2190      444        1     0.00000   71.30348   44.88942   21.36219
    2191      444        1     0.00000   79.57272   42.92560   29.41120
    2192      444        1     0.00000   58.97928   37.95536   25.89671
    2193      444        1     0.00000   75.38845   38.82729   29.93535
    2194      444        1     0.00000   77.75076   38.82595   29.93724
    2195      444        1     0.00000   81.59096   50.12230   36.97187
    2196      444        1     0.00000   58.49896   29.87073   19.59175
    2197      444        1     0.00000   67.25083   43.52554   23.29101
    2198      444        1     0.00000   67.24852   44.88942   21.36219
    2199      444        1     0.00000   82.07128   42.03767   30.66691
    2200      444        1     0.00000   56.48072   37.06744   27.15242
    2201      444        1     0.00000   63.16355   41.16575   26.62827
    2202      444        1     0.00000   60.80124   41.16708   26.62638
    2203      444        1     0.00000   80.05304   51.56484   34.93180
    2204      444        1     0.00000   56.96104   28.42819   21.63181
    2205      444        1     0.00000   71.30117   36.46749   33.27261
    2206      444        1     0.00000   71.30348   35.10361   35.20142
    2207      444        1     0.00000   76.96102   43.54554   34.93180
    2208      444        1     0.00000   62.35995   35.11561   21.63181
    2209      444        1     0.00000   71.31964   43.51488   33.27261
    2210      444        1     0.00000   72.49964   44.19882   35.20142
    2211      444        1     0.00000   84.20267   50.05697   30.66691
    2212      444        1     0.00000   55.11829   30.38002   27.15242
    2213      444        1     0.00000   71.31964   34.11836   26.62827
    2214      444        1     0.00000   72.49964   32.07187   26.62638
    2215      444        1     0.00000   77.44133   45.59870   36.97187
    2216      444        1     0.00000   60.34171   35.72622   19.59175
    2217      444        1     0.00000   67.23236   36.47816   23.29101
    2218      444        1     0.00000   66.05236   35.79422   21.36219
    2219      444        1     0.00000   84.68298   47.44920   29.41120
    2220      444        1     0.00000   53.10005   32.09987   25.89671
    2221      444        1     0.00000   67.23236   45.87467   29.93535
    2222      444        1     0.00000   66.05236   47.92116   29.93724
    2223      444        1     0.00000   76.19205   47.89316   30.66691
    2224      444        1     0.00000   61.59098   32.54383   27.15242
    2225      444        1     0.00000   73.34481   44.70544   26.62827
    2226      444        1     0.00000   74.52712   46.75060   26.62638
    2227      444        1     0.00000   85.45195   44.87743   34.93180
    2228      444        1     0.00000   53.86902   36.44749   21.63181
    2229      444        1     0.00000   65.20719   40.00718   33.27261
    2230      444        1     0.00000   64.02488   40.68712   35.20142
    2231      444        1     0.00000   78.21029   49.61301   29.41120
    2232      444        1     0.00000   61.11067   29.93606   25.89671
    2233      444        1     0.00000   65.20719   35.28759   29.93535
    2234      444        1     0.00000   64.02488   33.24244   29.93724
    2235      444        1     0.00000   83.43371   44.26681   36.97187
    2236      444        1     0.00000   54.34933   34.39434   19.59175
    2237      444        1     0.00000   73.34481   39.98585   23.29101
    2238      444        1     0.00000   74.52712   39.30591   21.36219
    2239      444        1     0.00000   75.51084   46.96124   29.63745
    2240      444        1     0.00000   63.04116   33.03179   26.92617
    2241      444        1     0.00000   72.19021   38.31400   19.45600
    2242      444        1     0.00000   66.36179   41.67904   37.10762
    2243      444        1     0.00000   66.36179   31.11462   29.63745
    2244      444        1     0.00000   72.19021   48.87841   26.92617
    2245      444        1     0.00000   63.04116   43.59620   34.39634
    2246      444        1     0.00000   75.51084   36.39683   22.16728
    2247      444        1     0.00000   75.51084   43.59620   34.39634
    2248      444        1     0.00000   63.04116   36.39683   22.16728
    2249      444        1     0.00000   63.04116   46.96124   29.63745
    2250      444        1     0.00000   75.51084   33.03179   26.92617
    2251      444        1     0.00000   66.36179   38.31400   19.45600
    2252      444        1     0.00000   72.19021   41.67904   37.10762
    2253      444        1     0.00000   72.19021   31.11462   29.63745
    2254      444        1     0.00000   66.36179   48.87841   26.92617
    2255      444        1     0.00000   78.42505   41.91368   29.63745
    2256      444        1     0.00000   60.12695   38.07935   26.92617
    2257      444        1     0.00000   69.27600   32.79714   34.39634
    2258      444        1     0.00000   69.27600   47.19589   22.16728
    2259      444        1     0.00000   60.12695   41.91368   29.63745
    2260      444        1     0.00000   78.42505   38.07935   26.92617
    2261      444        1     0.00000   69.27600   43.36156   19.45600
    2262      444        1     0.00000   69.27600   36.63148   37.10762
    2263       29        7     0.00000   66.55992   38.42839   27.17297
    2264       30        7     0.00000   69.27612   39.99658   31.60850
    2265       31        7     0.00000   69.27612   43.13298   27.17297
    2266       32        7     0.00000   71.99231   38.42839   27.17297
    2267      444        2     0.00000   71.96853   46.04959   29.26432
    2268      444        2     0.00000   72.67052   47.26788   29.26602
    2269      444        2     0.00000   71.96853   37.05251   22.90242
    2270      444        2     0.00000   72.67052   36.64481   21.75437
    2271      444        2     0.00000   66.58347   33.94344   27.29930
    2272      444        2     0.00000   65.88148   32.72515   27.29760
    2273      444        2     0.00000   66.58347   42.94053   33.66120
    2274      444        2     0.00000   65.88148   43.34823   34.80925
    2275      444        2     0.00000   73.17185   40.85631   33.66120
    2276      444        2     0.00000   73.87593   41.26041   34.80925
    2277      444        2     0.00000   65.38015   45.35485   27.29930
    2278      444        2     0.00000   64.67607   46.57194   27.29760
    2279      444        2     0.00000   65.38015   39.13673   22.90242
    2280      444        2     0.00000   64.67607   38.73263   21.75437
    2281      444        2     0.00000   73.17185   34.63818   29.26432
    2282      444        2     0.00000   73.87593   33.42109   29.26602
    2283      444        2     0.00000   75.86438   40.69126   27.29930
    2284      444        2     0.00000   77.27045   40.69246   27.29760
    2285      444        2     0.00000   68.07268   36.19272   33.66120
    2286      444        2     0.00000   68.07060   35.38092   34.80925
    2287      444        2     0.00000   62.68762   39.30178   29.26432
    2288      444        2     0.00000   61.28155   39.30058   29.26602
    2289      444        2     0.00000   70.47932   43.80032   22.90242
    2290      444        2     0.00000   70.48140   44.61212   21.75437
    2291      444        2     0.00000   75.86438   39.30178   29.26432
    2292      444        2     0.00000   77.27045   39.30058   29.26602
    2293      444        2     0.00000   68.07268   43.80032   22.90242
    2294      444        2     0.00000   68.07060   44.61212   21.75437
    2295      444        2     0.00000   62.68762   40.69126   27.29930
    2296      444        2     0.00000   61.28155   40.69246   27.29760
    2297      444        2     0.00000   70.47932   36.19272   33.66120
    2298      444        2     0.00000   70.48140   35.38092   34.80925
    2299      444        2     0.00000   71.96853   42.94053   33.66120
    2300      444        2     0.00000   72.67052   43.34823   34.80925
    2301      444        2     0.00000   71.96853   33.94344   27.29930
    2302      444        2     0.00000   72.67052   32.72515   27.29760
    2303      444        2     0.00000   66.58347   37.05251   22.90242
    2304      444        2     0.00000   65.88148   36.64481   21.75437
    2305      444        2     0.00000   66.58347   46.04959   29.26432
    2306      444        2     0.00000   65.88148   47.26788   29.26602
    2307      444        2     0.00000   73.17185   45.35485   27.29930
    2308      444        2     0.00000   73.87593   46.57194   27.29760
    2309      444        2     0.00000   65.38015   40.85631   33.66120
    2310      444        2     0.00000   64.67607   41.26041   34.80925
    2311      444        2     0.00000   65.38015   34.63818   29.26432
    2312      444        2     0.00000   64.67607   33.42109   29.26602
    2313      444        2     0.00000   73.17185   39.13673   22.90242
    2314      444        2     0.00000   73.87593   38.73263   21.75437
    2315      444        2     0.00000   71.46212   43.78299   28.28181
    2316      444        2     0.00000   72.22254   45.10007   28.28181
    2317      444        2     0.00000   73.60806   47.49986   28.28181
    2318      444        2     0.00000   74.36386   48.80895   28.28181
    2319      444        2     0.00000   75.56003   48.89801   28.98282
    2320      444        3     0.00000   76.11354   47.69585   29.74681
    2321      444        2     0.00000   62.99197   31.09503   27.58080
    2322      444        3     0.00000   62.43846   32.29719   26.81681
    2323      444        2     0.00000   71.46212   38.73436   24.71189
    2324      444        2     0.00000   72.22254   38.29533   23.47013
    2325      444        2     0.00000   73.60806   37.49540   21.20759
    2326      444        2     0.00000   74.36386   37.05904   19.97337
    2327      444        2     0.00000   85.38890   44.02590   37.57559
    2328      444        3     0.00000   84.07104   44.78677   37.43569
    2329      444        2     0.00000   53.16310   35.96713   18.98803
    2330      444        3     0.00000   54.48096   35.20627   19.12793
    2331      444        2     0.00000   67.08988   36.21005   28.28181
    2332      444        2     0.00000   66.32946   34.89296   28.28181
    2333      444        2     0.00000   64.94394   32.49317   28.28181
    2334      444        2     0.00000   64.18814   31.18408   28.28181
    2335      444        2     0.00000   76.25510   50.10190   28.98282
    2336      444        3     0.00000   77.57296   50.22363   29.74681
    2337      444        2     0.00000   62.29690   29.89113   27.58080
    2338      444        3     0.00000   60.97904   29.76941   26.81681
    2339      444        2     0.00000   67.08988   41.25867   31.85173
    2340      444        2     0.00000   66.32946   41.69770   33.09349
    2341      444        2     0.00000   64.94394   42.49763   35.35603
    2342      444        2     0.00000   64.18814   42.93399   36.59025
    2343      444        2     0.00000   86.08397   43.62460   36.44054
    2344      444        3     0.00000   85.53046   43.94417   35.05247
    2345      444        2     0.00000   52.46803   36.36843   20.12307
    2346      444        3     0.00000   53.02154   36.04886   21.51114
    2347      444        2     0.00000   71.46212   41.25867   31.85173
    2348      444        2     0.00000   72.22254   41.69770   33.09349
    2349      444        2     0.00000   73.60806   42.49763   35.35603
    2350      444        2     0.00000   74.36386   42.93399   36.59025
    2351      444        2     0.00000   75.56003   43.62460   36.44054
    2352      444        3     0.00000   76.11354   43.94417   35.05247
    2353      444        2     0.00000   62.99197   36.36843   20.12307
    2354      444        3     0.00000   62.43846   36.04886   21.51114
    2355      444        2     0.00000   67.08988   43.78299   28.28181
    2356      444        2     0.00000   66.32946   45.10007   28.28181
    2357      444        2     0.00000   64.94394   47.49986   28.28181
    2358      444        2     0.00000   64.18814   48.80895   28.28181
    2359      444        2     0.00000   86.08397   48.89801   28.98282
    2360      444        3     0.00000   85.53046   47.69585   29.74681
    2361      444        2     0.00000   52.46803   31.09503   27.58080
    2362      444        3     0.00000   53.02154   32.29719   26.81681
    2363      444        2     0.00000   67.08988   38.73436   24.71189
    2364      444        2     0.00000   66.32946   38.29533   23.47013
    2365      444        2     0.00000   64.94394   37.49540   21.20759
    2366      444        2     0.00000   64.18814   37.05904   19.97337
    2367      444        2     0.00000   76.25510   44.02590   37.57559
    2368      444        3     0.00000   77.57296   44.78677   37.43569
    2369      444        2     0.00000   62.29690   35.96713   18.98803
    2370      444        3     0.00000   60.97904   35.20627   19.12793
    2371      444        2     0.00000   71.46212   36.21005   28.28181
    2372      444        2     0.00000   72.22254   34.89296   28.28181
    2373      444        2     0.00000   73.60806   32.49317   28.28181
    2374      444        2     0.00000   74.36386   31.18408   28.28181
    2375      444        2     0.00000   85.38890   50.10190   28.98282
    2376      444        3     0.00000   84.07104   50.22363   29.74681
    2377      444        2     0.00000   53.16310   29.89113   27.58080
    2378      444        3     0.00000   54.48096   29.76941   26.81681
    2379      444        2     0.00000   73.64824   39.99652   28.28181
    2380      444        2     0.00000   75.16908   39.99652   28.28181
    2381      444        2     0.00000   77.94012   39.99652   28.28181
    2382      444        2     0.00000   79.45172   39.99652   28.28181
    2383      444        2     0.00000   80.12693   40.98790   28.98282
    2384      444        3     0.00000   79.36259   42.06834   29.74681
    2385      444        2     0.00000   58.42507   39.00514   27.58080
    2386      444        3     0.00000   59.18941   37.92470   26.81681
    2387      444        2     0.00000   69.27600   37.47220   31.85173
    2388      444        2     0.00000   69.27600   36.59415   33.09349
    2389      444        2     0.00000   69.27600   34.99429   35.35603
    2390      444        2     0.00000   69.27600   34.12156   36.59025
    2391      444        2     0.00000   80.82200   52.73861   36.44054
    2392      444        3     0.00000   80.82200   52.09946   35.05247
    2393      444        2     0.00000   57.73000   27.25443   20.12307
    2394      444        3     0.00000   57.73000   27.89357   21.51114
    2395      444        2     0.00000   64.90376   39.99652   28.28181
    2396      444        2     0.00000   63.38292   39.99652   28.28181
    2397      444        2     0.00000   60.61188   39.99652   28.28181
    2398      444        2     0.00000   59.10028   39.99652   28.28181
    2399      444        2     0.00000   81.51707   40.98790   28.98282
    2400      444        3     0.00000   82.28141   42.06834   29.74681
    2401      444        2     0.00000   57.03493   39.00514   27.58080
    2402      444        3     0.00000   56.27059   37.92470   26.81681
    2403      444        2     0.00000   69.27600   42.52083   24.71189
    2404      444        2     0.00000   69.27600   43.39889   23.47013
    2405      444        2     0.00000   69.27600   44.99875   21.20759
    2406      444        2     0.00000   69.27600   45.87147   19.97337
    2407      444        2     0.00000   80.82200   51.93601   37.57559
    2408      444        3     0.00000   80.82200   50.41428   37.43569
    2409      444        2     0.00000   57.73000   28.05702   18.98803
    2410      444        3     0.00000   57.73000   29.57876   19.12793
    2411      444        4     0.00000   70.63035   43.66300   29.21567
    2412      444        4     0.00000   70.63035   37.89390   25.13631
    2413      444        4     0.00000   67.92165   36.33004   27.34794
    2414      444        4     0.00000   67.92165   42.09913   31.42731
    2415      444        4     0.00000   71.77409   40.11811   31.42731
    2416      444        4     0.00000   66.77791   43.00266   27.34794
    2417      444        4     0.00000   66.77791   39.87493   25.13631
    2418      444        4     0.00000   71.77409   36.99038   29.21567
    2419      444        4     0.00000   73.12844   40.65686   27.34794
    2420      444        4     0.00000   68.13225   37.77231   31.42731
    2421      444        4     0.00000   65.42356   39.33617   29.21567
    2422      444        4     0.00000   70.41975   42.22072   25.13631
    2423      444        4     0.00000   73.12844   39.33617   29.21567
    2424      444        4     0.00000   68.13225   42.22072   25.13631
    2425      444        4     0.00000   65.42356   40.65686   27.34794
    2426      444        4     0.00000   70.41975   37.77231   31.42731
    2427      444        4     0.00000   70.63035   42.09913   31.42731
    2428      444        4     0.00000   70.63035   36.33004   27.34794
    2429      444        4     0.00000   67.92165   37.89390   25.13631
    2430      444        4     0.00000   67.92165   43.66300   29.21567
    2431      444        4     0.00000   71.77409   43.00266   27.34794
    2432      444        4     0.00000   66.77791   40.11811   31.42731
    2433      444        4     0.00000   66.77791   36.99038   29.21567
    2434      444        4     0.00000   71.77409   39.87493   25.13631
    2435      444        5     0.00000   69.27600   41.97341   27.58287
    2436      444        5     0.00000   69.27600   38.01962   28.98075
    2437      444        5     0.00000   70.98804   39.00807   27.58287
    2438      444        5     0.00000   67.56396   40.98496   28.98075
    2439      444        5     0.00000   67.56396   39.00807   27.58287
    2440      444        5     0.00000   70.98804   40.98496   28.98075
    2441      444        5     0.00000   69.27600   39.99652   30.37862
    2442      444        5     0.00000   69.27600   39.99652   26.18500
    2443      444        6     0.00000   69.27600   42.00568   29.70250
    2444      444        6     0.00000   69.27600   37.98736   26.86112
    2445      444        6     0.00000   71.01598   38.99194   29.70250
    2446      444        6     0.00000   67.53602   41.00110   26.86112
    2447      444        6     0.00000   71.01598   41.00110   26.86112
    2448      444        6     0.00000   67.53602   38.99194   29.70250

Bonds

       1        1        1      178
       2        1        2      180
       3        2        3      125
       4        2        4      126
       5        1        5      186
       6        1        6      188
       7        2        7      127
       8        2        8      128
       9        1        9      194
      10        1       10      196
      11        2       11      129
      12        2       12      130
      13        1       13      202
      14        1       14      204
      15        2       15      131
      16        2       16      132
      17        1       17      210
      18        1       18      212
      19        2       19      133
      20        2       20      134
      21        1       21      218
      22        1       22      220
      23        2       23      135
      24        2       24      136
      25        1       25      226
      26        1       26      228
      27        2       27      137
      28        2       28      138
      29        1       29      234
      30        1       30      236
      31        2       31      139
      32        2       32      140
      33        1       33      242
      34        1       34      244
      35        2       35      141
      36        2       36      142
      37        1       37      250
      38        1       38      252
      39        2       39      143
      40        2       40      144
      41        1       41      258
      42        1       42      260
      43        2       43      145
      44        2       44      146
      45        1       45      266
      46        1       46      268
      47        2       47      147
      48        2       48      148
      49        1       49      242
      50        1       50      244
      51        2       51      149
      52        2       52      150
      53        1       53      266
      54        1       54      268
      55        2       55      151
      56        2       56      152
      57        1       57      258
      58        1       58      260
      59        2       59      153
      60        2       60      154
      61        1       61      250
      62        1       62      252
      63        2       63      155
      64        2       64      156
      65        1       65      210
      66        1       66      212
      67        2       67      157
      68        2       68      158
      69        1       69      234
      70        1       70      236
      71        2       71      159
      72        2       72      160
      73        1       73      226
      74        1       74      228
      75        2       75      161
      76        2       76      162
      77        1       77      218
      78        1       78      220
      79        2       79      163
      80        2       80      164
      81        1       81      178
      82        1       82      180
      83        2       83      165
      84        2       84      166
      85        1       85      202
      86        1       86      204
      87        2       87      167
      88        2       88      168
      89        1       89      194
      90        1       90      196
      91        2       91      169
      92        2       92      170
      93        1       93      186
      94        1       94      188
      95        2       95      171
      96        2       96      172
      97        1       97      178
      98        1       98      180
      99        1       99      492
     100        1      100      494
     101        1      101      806
     102        1      102      808
     103        1      103     1426
     104        1      104     1428
     105        1      105      210
     106        1      106      212
     107        1      107     1442
     108        1      108     1444
     109        1      109      532
     110        1      110      534
     111        1      111      846
     112        1      112      848
     113        1      113      242
     114        1      114      244
     115        1      115      862
     116        1      116      864
     117        1      117     1482
     118        1      118     1484
     119        1      119      572
     120        1      120      574
     121        3      125      126
     122        3      125      174
     123        3      126      175
     124        3      127      128
     125        3      127      182
     126        3      128      183
     127        3      129      130
     128        3      129      190
     129        3      130      191
     130        3      131      132
     131        3      131      198
     132        3      132      199
     133        3      133      134
     134        3      133      206
     135        3      134      207
     136        3      135      136
     137        3      135      214
     138        3      136      215
     139        3      137      138
     140        3      137      222
     141        3      138      223
     142        3      139      140
     143        3      139      230
     144        3      140      231
     145        3      141      142
     146        3      141      238
     147        3      142      239
     148        3      143      144
     149        3      143      246
     150        3      144      247
     151        3      145      146
     152        3      145      254
     153        3      146      255
     154        3      147      148
     155        3      147      262
     156        3      148      263
     157        3      149      150
     158        3      149      238
     159        3      150      239
     160        3      151      152
     161        3      151      262
     162        3      152      263
     163        3      153      154
     164        3      153      254
     165        3      154      255
     166        3      155      156
     167        3      155      246
     168        3      156      247
     169        3      157      158
     170        3      157      206
     171        3      158      207
     172        3      159      160
     173        3      159      230
     174        3      160      231
     175        3      161      162
     176        3      161      222
     177        3      162      223
     178        3      163      164
     179        3      163      214
     180        3      164      215
     181        3      165      166
     182        3      165      174
     183        3      166      175
     184        3      167      168
     185        3      167      198
     186        3      168      199
     187        3      169      170
     188        3      169      190
     189        3      170      191
     190        3      171      172
     191        3      171      182
     192        3      172      183
     193        4      173      174
     194        5      173      269
     195        5      173      289
     196        4      175      176
     197        3      176      177
     198        3      176      807
     199        6      177      178
     200        3      177      193
     201        6      179      180
     202        3      179      192
     203        3      179      195
     204        4      181      182
     205        5      181      270
     206        5      181      292
     207        4      183      184
     208        3      184      491
     209        3      184     1427
     210        6      185      186
     211        3      185      201
     212        6      187      188
     213        3      187      203
     214        3      187      506
     215        4      189      190
     216        5      189      271
     217        5      189      291
     218        4      191      192
     219        3      192      805
     220        6      193      194
     221        6      195      196
     222        4      197      198
     223        5      197      272
     224        5      197      290
     225        4      199      200
     226        3      200     1425
     227        6      201      202
     228        6      203      204
     229        4      205      206
     230        5      205      273
     231        5      205      285
     232        4      207      208
     233        3      208      209
     234        3      208      533
     235        6      209      210
     236        3      209      225
     237        6      211      212
     238        3      211      224
     239        3      211      227
     240        4      213      214
     241        5      213      274
     242        5      213      288
     243        4      215      216
     244        3      216      847
     245        3      216     1441
     246        6      217      218
     247        3      217      233
     248        6      219      220
     249        3      219      235
     250        3      219     1456
     251        4      221      222
     252        5      221      275
     253        5      221      287
     254        4      223      224
     255        3      224      531
     256        6      225      226
     257        6      227      228
     258        4      229      230
     259        5      229      276
     260        5      229      286
     261        4      231      232
     262        3      232      845
     263        6      233      234
     264        6      235      236
     265        4      237      238
     266        5      237      277
     267        5      237      281
     268        4      239      240
     269        3      240      241
     270        3      240     1483
     271        6      241      242
     272        3      241      257
     273        6      243      244
     274        3      243      256
     275        3      243      259
     276        4      245      246
     277        5      245      278
     278        5      245      284
     279        4      247      248
     280        3      248      573
     281        3      248      861
     282        6      249      250
     283        3      249      265
     284        6      251      252
     285        3      251      267
     286        3      251      876
     287        4      253      254
     288        5      253      279
     289        5      253      283
     290        4      255      256
     291        3      256     1481
     292        6      257      258
     293        6      259      260
     294        4      261      262
     295        5      261      280
     296        5      261      282
     297        4      263      264
     298        3      264      571
     299        6      265      266
     300        6      267      268
     301        7      269      301
     302        7      270      302
     303        7      271      302
     304        7      272      301
     305        7      273      303
     306        7      274      304
     307        7      275      304
     308        7      276      303
     309        7      277      305
     310        7      278      306
     311        7      279      306
     312        7      280      305
     313        7      281      303
     314        7      282      304
     315        7      283      304
     316        7      284      303
     317        7      285      301
     318        7      286      302
     319        7      287      302
     320        7      288      301
     321        7      289      305
     322        7      290      306
     323        7      291      306
     324        7      292      305
     325        7      293      301
     326        7      293      304
     327        7      293      305
     328        7      294      302
     329        7      294      303
     330        7      294      306
     331        7      295      302
     332        7      295      303
     333        7      295      305
     334        7      296      301
     335        7      296      304
     336        7      296      306
     337        7      297      302
     338        7      297      304
     339        7      297      306
     340        7      298      301
     341        7      298      303
     342        7      298      305
     343        7      299      301
     344        7      299      303
     345        7      299      306
     346        7      300      302
     347        7      300      304
     348        7      300      305
     349        1      307      484
     350        1      308      486
     351        2      309      431
     352        2      310      432
     353        1      311      492
     354        1      312      494
     355        2      313      433
     356        2      314      434
     357        1      315      500
     358        1      316      502
     359        2      317      435
     360        2      318      436
     361        1      319      508
     362        1      320      510
     363        2      321      437
     364        2      322      438
     365        1      323      516
     366        1      324      518
     367        2      325      439
     368        2      326      440
     369        1      327      524
     370        1      328      526
     371        2      329      441
     372        2      330      442
     373        1      331      532
     374        1      332      534
     375        2      333      443
     376        2      334      444
     377        1      335      540
     378        1      336      542
     379        2      337      445
     380        2      338      446
     381        1      339      548
     382        1      340      550
     383        2      341      447
     384        2      342      448
     385        1      343      556
     386        1      344      558
     387        2      345      449
     388        2      346      450
     389        1      347      564
     390        1      348      566
     391        2      349      451
     392        2      350      452
     393        1      351      572
     394        1      352      574
     395        2      353      453
     396        2      354      454
     397        1      355      548
     398        1      356      550
     399        2      357      455
     400        2      358      456
     401        1      359      572
     402        1      360      574
     403        2      361      457
     404        2      362      458
     405        1      363      564
     406        1      364      566
     407        2      365      459
     408        2      366      460
     409        1      367      556
     410        1      368      558
     411        2      369      461
     412        2      370      462
     413        1      371      516
     414        1      372      518
     415        2      373      463
     416        2      374      464
     417        1      375      540
     418        1      376      542
     419        2      377      465
     420        2      378      466
     421        1      379      532
     422        1      380      534
     423        2      381      467
     424        2      382      468
     425        1      383      524
     426        1      384      526
     427        2      385      469
     428        2      386      470
     429        1      387      484
     430        1      388      486
     431        2      389      471
     432        2      390      472
     433        1      391      508
     434        1      392      510
     435        2      393      473
     436        2      394      474
     437        1      395      500
     438        1      396      502
     439        2      397      475
     440        2      398      476
     441        1      399      492
     442        1      400      494
     443        2      401      477
     444        2      402      478
     445        1      403      484
     446        1      404      486
     447        1      405      186
     448        1      406      188
     449        1      407     1112
     450        1      408     1114
     451        1      409     1732
     452        1      410     1734
     453        1      411      516
     454        1      412      518
     455        1      413     1748
     456        1      414     1750
     457        1      415      226
     458        1      416      228
     459        1      417     1152
     460        1      418     1154
     461        1      419      548
     462        1      420      550
     463        1      421     1168
     464        1      422     1170
     465        1      423     1788
     466        1      424     1790
     467        1      425      266
     468        1      426      268
     469        3      431      432
     470        3      431      480
     471        3      432      481
     472        3      433      434
     473        3      433      488
     474        3      434      489
     475        3      435      436
     476        3      435      496
     477        3      436      497
     478        3      437      438
     479        3      437      504
     480        3      438      505
     481        3      439      440
     482        3      439      512
     483        3      440      513
     484        3      441      442
     485        3      441      520
     486        3      442      521
     487        3      443      444
     488        3      443      528
     489        3      444      529
     490        3      445      446
     491        3      445      536
     492        3      446      537
     493        3      447      448
     494        3      447      544
     495        3      448      545
     496        3      449      450
     497        3      449      552
     498        3      450      553
     499        3      451      452
     500        3      451      560
     501        3      452      561
     502        3      453      454
     503        3      453      568
     504        3      454      569
     505        3      455      456
     506        3      455      544
     507        3      456      545
     508        3      457      458
     509        3      457      568
     510        3      458      569
     511        3      459      460
     512        3      459      560
     513        3      460      561
     514        3      461      462
     515        3      461      552
     516        3      462      553
     517        3      463      464
     518        3      463      512
     519        3      464      513
     520        3      465      466
     521        3      465      536
     522        3      466      537
     523        3      467      468
     524        3      467      528
     525        3      468      529
     526        3      469      470
     527        3      469      520
     528        3      470      521
     529        3      471      472
     530        3      471      480
     531        3      472      481
     532        3      473      474
     533        3      473      504
     534        3      474      505
     535        3      475      476
     536        3      475      496
     537        3      476      497
     538        3      477      478
     539        3      477      488
     540        3      478      489
     541        4      479      480
     542        5      479      575
     543        5      479      595
     544        4      481      482
     545        3      482      483
     546        3      482     1113
     547        6      483      484
     548        3      483      499
     549        6      485      486
     550        3      485      498
     551        3      485      501
     552        4      487      488
     553        5      487      576
     554        5      487      598
     555        4      489      490
     556        3      490      185
     557        3      490     1733
     558        6      491      492
     559        3      491      507
     560        3      493      200
     561        6      493      494
     562        3      493      509
     563        4      495      496
     564        5      495      577
     565        5      495      597
     566        4      497      498
     567        3      498     1111
     568        6      499      500
     569        6      501      502
     570        4      503      504
     571        5      503      578
     572        5      503      596
     573        4      505      506
     574        3      506     1731
     575        6      507      508
     576        6      509      510
     577        4      511      512
     578        5      511      579
     579        5      511      591
     580        4      513      514
     581        3      514      227
     582        3      514      515
     583        6      515      516
     584        3      515      531
     585        6      517      518
     586        3      517      530
     587        3      517      533
     588        4      519      520
     589        5      519      580
     590        5      519      594
     591        4      521      522
     592        3      522     1153
     593        3      522     1747
     594        6      523      524
     595        3      523      539
     596        6      525      526
     597        3      525      541
     598        3      525     1762
     599        4      527      528
     600        5      527      581
     601        5      527      593
     602        4      529      530
     603        3      530      225
     604        6      531      532
     605        6      533      534
     606        4      535      536
     607        5      535      582
     608        5      535      592
     609        4      537      538
     610        3      538     1151
     611        6      539      540
     612        6      541      542
     613        4      543      544
     614        5      543      583
     615        5      543      587
     616        4      545      546
     617        3      546      547
     618        3      546     1789
     619        6      547      548
     620        3      547      563
     621        6      549      550
     622        3      549      562
     623        3      549      565
     624        4      551      552
     625        5      551      584
     626        5      551      590
     627        4      553      554
     628        3      554      267
     629        3      554     1167
     630        6      555      556
     631        3      555      571
     632        6      557      558
     633        3      557      573
     634        3      557     1182
     635        4      559      560
     636        5      559      585
     637        5      559      589
     638        4      561      562
     639        3      562     1787
     640        6      563      564
     641        6      565      566
     642        4      567      568
     643        5      567      586
     644        5      567      588
     645        4      569      570
     646        3      570      265
     647        6      571      572
     648        6      573      574
     649        7      575      607
     650        7      576      608
     651        7      577      608
     652        7      578      607
     653        7      579      609
     654        7      580      610
     655        7      581      610
     656        7      582      609
     657        7      583      611
     658        7      584      612
     659        7      585      612
     660        7      586      611
     661        7      587      609
     662        7      588      610
     663        7      589      610
     664        7      590      609
     665        7      591      607
     666        7      592      608
     667        7      593      608
     668        7      594      607
     669        7      595      611
     670        7      596      612
     671        7      597      612
     672        7      598      611
     673        7      599      607
     674        7      599      610
     675        7      599      611
     676        7      600      608
     677        7      600      609
     678        7      600      612
     679        7      601      608
     680        7      601      609
     681        7      601      611
     682        7      602      607
     683        7      602      610
     684        7      602      612
     685        7      603      608
     686        7      603      610
     687        7      603      612
     688        7      604      607
     689        7      604      609
     690        7      604      611
     691        7      605      607
     692        7      605      609
     693        7      605      612
     694        7      606      608
     695        7      606      610
     696        7      606      611
     697        1      613      790
     698        1      614      792
     699        2      615      737
     700        2      616      738
     701        1      617      798
     702        1      618      800
     703        2      619      739
     704        2      620      740
     705        1      621      806
     706        1      622      808
     707        2      623      741
     708        2      624      742
     709        1      625      814
     710        1      626      816
     711        2      627      743
     712        2      628      744
     713        1      629      822
     714        1      630      824
     715        2      631      745
     716        2      632      746
     717        1      633      830
     718        1      634      832
     719        2      635      747
     720        2      636      748
     721        1      637      838
     722        1      638      840
     723        2      639      749
     724        2      640      750
     725        1      641      846
     726        1      642      848
     727        2      643      751
     728        2      644      752
     729        1      645      854
     730        1      646      856
     731        2      647      753
     732        2      648      754
     733        1      649      862
     734        1      650      864
     735        2      651      755
     736        2      652      756
     737        1      653      870
     738        1      654      872
     739        2      655      757
     740        2      656      758
     741        1      657      878
     742        1      658      880
     743        2      659      759
     744        2      660      760
     745        1      661      854
     746        1      662      856
     747        2      663      761
     748        2      664      762
     749        1      665      878
     750        1      666      880
     751        2      667      763
     752        2      668      764
     753        1      669      870
     754        1      670      872
     755        2      671      765
     756        2      672      766
     757        1      673      862
     758        1      674      864
     759        2      675      767
     760        2      676      768
     761        1      677      822
     762        1      678      824
     763        2      679      769
     764        2      680      770
     765        1      681      846
     766        1      682      848
     767        2      683      771
     768        2      684      772
     769        1      685      838
     770        1      686      840
     771        2      687      773
     772        2      688      774
     773        1      689      830
     774        1      690      832
     775        2      691      775
     776        2      692      776
     777        1      693      790
     778        1      694      792
     779        2      695      777
     780        2      696      778
     781        1      697      814
     782        1      698      816
     783        2      699      779
     784        2      700      780
     785        1      701      806
     786        1      702      808
     787        2      703      781
     788        2      704      782
     789        1      705      798
     790        1      706      800
     791        2      707      783
     792        2      708      784
     793        1      709      790
     794        1      710      792
     795        1      711     1104
     796        1      712     1106
     797        1      713      194
     798        1      714      196
     799        1      715     2038
     800        1      716     2040
     801        1      717      822
     802        1      718      824
     803        1      719     2054
     804        1      720     2056
     805        1      721     1144
     806        1      722     1146
     807        1      723      234
     808        1      724      236
     809        1      725      854
     810        1      726      856
     811        1      727      250
     812        1      728      252
     813        1      729     2094
     814        1      730     2096
     815        1      731     1184
     816        1      732     1186
     817        3      737      738
     818        3      737      786
     819        3      738      787
     820        3      739      740
     821        3      739      794
     822        3      740      795
     823        3      741      742
     824        3      741      802
     825        3      742      803
     826        3      743      744
     827        3      743      810
     828        3      744      811
     829        3      745      746
     830        3      745      818
     831        3      746      819
     832        3      747      748
     833        3      747      826
     834        3      748      827
     835        3      749      750
     836        3      749      834
     837        3      750      835
     838        3      751      752
     839        3      751      842
     840        3      752      843
     841        3      753      754
     842        3      753      850
     843        3      754      851
     844        3      755      756
     845        3      755      858
     846        3      756      859
     847        3      757      758
     848        3      757      866
     849        3      758      867
     850        3      759      760
     851        3      759      874
     852        3      760      875
     853        3      761      762
     854        3      761      850
     855        3      762      851
     856        3      763      764
     857        3      763      874
     858        3      764      875
     859        3      765      766
     860        3      765      866
     861        3      766      867
     862        3      767      768
     863        3      767      858
     864        3      768      859
     865        3      769      770
     866        3      769      818
     867        3      770      819
     868        3      771      772
     869        3      771      842
     870        3      772      843
     871        3      773      774
     872        3      773      834
     873        3      774      835
     874        3      775      776
     875        3      775      826
     876        3      776      827
     877        3      777      778
     878        3      777      786
     879        3      778      787
     880        3      779      780
     881        3      779      810
     882        3      780      811
     883        3      781      782
     884        3      781      802
     885        3      782      803
     886        3      783      784
     887        3      783      794
     888        3      784      795
     889        4      785      786
     890        5      785      881
     891        5      785      901
     892        4      787      788
     893        3      788      195
     894        3      788      789
     895        6      789      790
     896        3      789      805
     897        6      791      792
     898        3      791      804
     899        3      791      807
     900        4      793      794
     901        5      793      882
     902        5      793      904
     903        4      795      796
     904        3      796     1103
     905        3      796     2039
     906        6      797      798
     907        3      797      813
     908        6      799      800
     909        3      799      815
     910        3      799     1118
     911        4      801      802
     912        5      801      883
     913        5      801      903
     914        4      803      804
     915        3      804      193
     916        6      805      806
     917        6      807      808
     918        4      809      810
     919        5      809      884
     920        5      809      902
     921        4      811      812
     922        3      812     2037
     923        6      813      814
     924        6      815      816
     925        4      817      818
     926        5      817      885
     927        5      817      897
     928        4      819      820
     929        3      820      821
     930        3      820     1145
     931        6      821      822
     932        3      821      837
     933        6      823      824
     934        3      823      836
     935        3      823      839
     936        4      825      826
     937        5      825      886
     938        5      825      900
     939        4      827      828
     940        3      828      235
     941        3      828     2053
     942        6      829      830
     943        3      829      845
     944        6      831      832
     945        3      831      847
     946        3      831     2068
     947        4      833      834
     948        5      833      887
     949        5      833      899
     950        4      835      836
     951        3      836     1143
     952        6      837      838
     953        6      839      840
     954        4      841      842
     955        5      841      888
     956        5      841      898
     957        4      843      844
     958        3      844      233
     959        6      845      846
     960        6      847      848
     961        4      849      850
     962        5      849      889
     963        5      849      893
     964        4      851      852
     965        3      852      853
     966        3      852     2095
     967        6      853      854
     968        3      853      869
     969        6      855      856
     970        3      855      868
     971        3      855      871
     972        4      857      858
     973        5      857      890
     974        5      857      896
     975        4      859      860
     976        3      860      249
     977        3      860     1185
     978        6      861      862
     979        3      861      877
     980        3      863      264
     981        6      863      864
     982        3      863      879
     983        4      865      866
     984        5      865      891
     985        5      865      895
     986        4      867      868
     987        3      868     2093
     988        6      869      870
     989        6      871      872
     990        4      873      874
     991        5      873      892
     992        5      873      894
     993        4      875      876
     994        3      876     1183
     995        6      877      878
     996        6      879      880
     997        7      881      913
     998        7      882      914
     999        7      883      914
    1000        7      884      913
    1001        7      885      915
    1002        7      886      916
    1003        7      887      916
    1004        7      888      915
    1005        7      889      917
    1006        7      890      918
    1007        7      891      918
    1008        7      892      917
    1009        7      893      915
    1010        7      894      916
    1011        7      895      916
    1012        7      896      915
    1013        7      897      913
    1014        7      898      914
    1015        7      899      914
    1016        7      900      913
    1017        7      901      917
    1018        7      902      918
    1019        7      903      918
    1020        7      904      917
    1021        7      905      913
    1022        7      905      916
    1023        7      905      917
    1024        7      906      914
    1025        7      906      915
    1026        7      906      918
    1027        7      907      914
    1028        7      907      915
    1029        7      907      917
    1030        7      908      913
    1031        7      908      916
    1032        7      908      918
    1033        7      909      914
    1034        7      909      916
    1035        7      909      918
    1036        7      910      913
    1037        7      910      915
    1038        7      910      917
    1039        7      911      913
    1040        7      911      915
    1041        7      911      918
    1042        7      912      914
    1043        7      912      916
    1044        7      912      917
    1045        1      919     1096
    1046        1      920     1098
    1047        2      921     1043
    1048        2      922     1044
    1049        1      923     1104
    1050        1      924     1106
    1051        2      925     1045
    1052        2      926     1046
    1053        1      927     1112
    1054        1      928     1114
    1055        2      929     1047
    1056        2      930     1048
    1057        1      931     1120
    1058        1      932     1122
    1059        2      933     1049
    1060        2      934     1050
    1061        1      935     1128
    1062        1      936     1130
    1063        2      937     1051
    1064        2      938     1052
    1065        1      939     1136
    1066        1      940     1138
    1067        2      941     1053
    1068        2      942     1054
    1069        1      943     1144
    1070        1      944     1146
    1071        2      945     1055
    1072        2      946     1056
    1073        1      947     1152
    1074        1      948     1154
    1075        2      949     1057
    1076        2      950     1058
    1077        1      951     1160
    1078        1      952     1162
    1079        2      953     1059
    1080        2      954     1060
    1081        1      955     1168
    1082        1      956     1170
    1083        2      957     1061
    1084        2      958     1062
    1085        1      959     1176
    1086        1      960     1178
    1087        2      961     1063
    1088        2      962     1064
    1089        1      963     1184
    1090        1      964     1186
    1091        2      965     1065
    1092        2      966     1066
    1093        1      967     1160
    1094        1      968     1162
    1095        2      969     1067
    1096        2      970     1068
    1097        1      971     1184
    1098        1      972     1186
    1099        2      973     1069
    1100        2      974     1070
    1101        1      975     1176
    1102        1      976     1178
    1103        2      977     1071
    1104        2      978     1072
    1105        1      979     1168
    1106        1      980     1170
    1107        2      981     1073
    1108        2      982     1074
    1109        1      983     1128
    1110        1      984     1130
    1111        2      985     1075
    1112        2      986     1076
    1113        1      987     1152
    1114        1      988     1154
    1115        2      989     1077
    1116        2      990     1078
    1117        1      991     1144
    1118        1      992     1146
    1119        2      993     1079
    1120        2      994     1080
    1121        1      995     1136
    1122        1      996     1138
    1123        2      997     1081
    1124        2      998     1082
    1125        1      999     1096
    1126        1     1000     1098
    1127        2     1001     1083
    1128        2     1002     1084
    1129        1     1003     1120
    1130        1     1004     1122
    1131        2     1005     1085
    1132        2     1006     1086
    1133        1     1007     1112
    1134        1     1008     1114
    1135        2     1009     1087
    1136        2     1010     1088
    1137        1     1011     1104
    1138        1     1012     1106
    1139        2     1013     1089
    1140        2     1014     1090
    1141        1     1015     1096
    1142        1     1016     1098
    1143        1     1017      798
    1144        1     1018      800
    1145        1     1019      500
    1146        1     1020      502
    1147        1     1021     2344
    1148        1     1022     2346
    1149        1     1023     1128
    1150        1     1024     1130
    1151        1     1025     2360
    1152        1     1026     2362
    1153        1     1027      838
    1154        1     1028      840
    1155        1     1029      540
    1156        1     1030      542
    1157        1     1031     1160
    1158        1     1032     1162
    1159        1     1033      556
    1160        1     1034      558
    1161        1     1035     2400
    1162        1     1036     2402
    1163        1     1037      878
    1164        1     1038      880
    1165        3     1043     1044
    1166        3     1043     1092
    1167        3     1044     1093
    1168        3     1045     1046
    1169        3     1045     1100
    1170        3     1046     1101
    1171        3     1047     1048
    1172        3     1047     1108
    1173        3     1048     1109
    1174        3     1049     1050
    1175        3     1049     1116
    1176        3     1050     1117
    1177        3     1051     1052
    1178        3     1051     1124
    1179        3     1052     1125
    1180        3     1053     1054
    1181        3     1053     1132
    1182        3     1054     1133
    1183        3     1055     1056
    1184        3     1055     1140
    1185        3     1056     1141
    1186        3     1057     1058
    1187        3     1057     1148
    1188        3     1058     1149
    1189        3     1059     1060
    1190        3     1059     1156
    1191        3     1060     1157
    1192        3     1061     1062
    1193        3     1061     1164
    1194        3     1062     1165
    1195        3     1063     1064
    1196        3     1063     1172
    1197        3     1064     1173
    1198        3     1065     1066
    1199        3     1065     1180
    1200        3     1066     1181
    1201        3     1067     1068
    1202        3     1067     1156
    1203        3     1068     1157
    1204        3     1069     1070
    1205        3     1069     1180
    1206        3     1070     1181
    1207        3     1071     1072
    1208        3     1071     1172
    1209        3     1072     1173
    1210        3     1073     1074
    1211        3     1073     1164
    1212        3     1074     1165
    1213        3     1075     1076
    1214        3     1075     1124
    1215        3     1076     1125
    1216        3     1077     1078
    1217        3     1077     1148
    1218        3     1078     1149
    1219        3     1079     1080
    1220        3     1079     1140
    1221        3     1080     1141
    1222        3     1081     1082
    1223        3     1081     1132
    1224        3     1082     1133
    1225        3     1083     1084
    1226        3     1083     1092
    1227        3     1084     1093
    1228        3     1085     1086
    1229        3     1085     1116
    1230        3     1086     1117
    1231        3     1087     1088
    1232        3     1087     1108
    1233        3     1088     1109
    1234        3     1089     1090
    1235        3     1089     1100
    1236        3     1090     1101
    1237        4     1091     1092
    1238        5     1091     1187
    1239        5     1091     1207
    1240        4     1093     1094
    1241        3     1094      501
    1242        3     1094     1095
    1243        6     1095     1096
    1244        3     1095     1111
    1245        6     1097     1098
    1246        3     1097     1110
    1247        3     1097     1113
    1248        4     1099     1100
    1249        5     1099     1188
    1250        5     1099     1210
    1251        4     1101     1102
    1252        3     1102      797
    1253        3     1102     2345
    1254        6     1103     1104
    1255        3     1103     1119
    1256        3     1105      812
    1257        6     1105     1106
    1258        3     1105     1121
    1259        4     1107     1108
    1260        5     1107     1189
    1261        5     1107     1209
    1262        4     1109     1110
    1263        3     1110      499
    1264        6     1111     1112
    1265        6     1113     1114
    1266        4     1115     1116
    1267        5     1115     1190
    1268        5     1115     1208
    1269        4     1117     1118
    1270        3     1118     2343
    1271        6     1119     1120
    1272        6     1121     1122
    1273        4     1123     1124
    1274        5     1123     1191
    1275        5     1123     1203
    1276        4     1125     1126
    1277        3     1126      839
    1278        3     1126     1127
    1279        6     1127     1128
    1280        3     1127     1143
    1281        6     1129     1130
    1282        3     1129     1142
    1283        3     1129     1145
    1284        4     1131     1132
    1285        5     1131     1192
    1286        5     1131     1206
    1287        4     1133     1134
    1288        3     1134      541
    1289        3     1134     2359
    1290        6     1135     1136
    1291        3     1135     1151
    1292        6     1137     1138
    1293        3     1137     1153
    1294        3     1137     2374
    1295        4     1139     1140
    1296        5     1139     1193
    1297        5     1139     1205
    1298        4     1141     1142
    1299        3     1142      837
    1300        6     1143     1144
    1301        6     1145     1146
    1302        4     1147     1148
    1303        5     1147     1194
    1304        5     1147     1204
    1305        4     1149     1150
    1306        3     1150      539
    1307        6     1151     1152
    1308        6     1153     1154
    1309        4     1155     1156
    1310        5     1155     1195
    1311        5     1155     1199
    1312        4     1157     1158
    1313        3     1158     1159
    1314        3     1158     2401
    1315        6     1159     1160
    1316        3     1159     1175
    1317        6     1161     1162
    1318        3     1161     1174
    1319        3     1161     1177
    1320        4     1163     1164
    1321        5     1163     1196
    1322        5     1163     1202
    1323        4     1165     1166
    1324        3     1166      555
    1325        3     1166      879
    1326        6     1167     1168
    1327        3     1167     1183
    1328        3     1169      570
    1329        6     1169     1170
    1330        3     1169     1185
    1331        4     1171     1172
    1332        5     1171     1197
    1333        5     1171     1201
    1334        4     1173     1174
    1335        3     1174     2399
    1336        6     1175     1176
    1337        6     1177     1178
    1338        4     1179     1180
    1339        5     1179     1198
    1340        5     1179     1200
    1341        4     1181     1182
    1342        3     1182      877
    1343        6     1183     1184
    1344        6     1185     1186
    1345        7     1187     1219
    1346        7     1188     1220
    1347        7     1189     1220
    1348        7     1190     1219
    1349        7     1191     1221
    1350        7     1192     1222
    1351        7     1193     1222
    1352        7     1194     1221
    1353        7     1195     1223
    1354        7     1196     1224
    1355        7     1197     1224
    1356        7     1198     1223
    1357        7     1199     1221
    1358        7     1200     1222
    1359        7     1201     1222
    1360        7     1202     1221
    1361        7     1203     1219
    1362        7     1204     1220
    1363        7     1205     1220
    1364        7     1206     1219
    1365        7     1207     1223
    1366        7     1208     1224
    1367        7     1209     1224
    1368        7     1210     1223
    1369        7     1211     1219
    1370        7     1211     1222
    1371        7     1211     1223
    1372        7     1212     1220
    1373        7     1212     1221
    1374        7     1212     1224
    1375        7     1213     1220
    1376        7     1213     1221
    1377        7     1213     1223
    1378        7     1214     1219
    1379        7     1214     1222
    1380        7     1214     1224
    1381        7     1215     1220
    1382        7     1215     1222
    1383        7     1215     1224
    1384        7     1216     1219
    1385        7     1216     1221
    1386        7     1216     1223
    1387        7     1217     1219
    1388        7     1217     1221
    1389        7     1217     1224
    1390        7     1218     1220
    1391        7     1218     1222
    1392        7     1218     1223
    1393        1     1225     1402
    1394        1     1226     1404
    1395        2     1227     1349
    1396        2     1228     1350
    1397        1     1229     1410
    1398        1     1230     1412
    1399        2     1231     1351
    1400        2     1232     1352
    1401        1     1233     1418
    1402        1     1234     1420
    1403        2     1235     1353
    1404        2     1236     1354
    1405        1     1237     1426
    1406        1     1238     1428
    1407        2     1239     1355
    1408        2     1240     1356
    1409        1     1241     1434
    1410        1     1242     1436
    1411        2     1243     1357
    1412        2     1244     1358
    1413        1     1245     1442
    1414        1     1246     1444
    1415        2     1247     1359
    1416        2     1248     1360
    1417        1     1249     1450
    1418        1     1250     1452
    1419        2     1251     1361
    1420        2     1252     1362
    1421        1     1253     1458
    1422        1     1254     1460
    1423        2     1255     1363
    1424        2     1256     1364
    1425        1     1257     1466
    1426        1     1258     1468
    1427        2     1259     1365
    1428        2     1260     1366
    1429        1     1261     1474
    1430        1     1262     1476
    1431        2     1263     1367
    1432        2     1264     1368
    1433        1     1265     1482
    1434        1     1266     1484
    1435        2     1267     1369
    1436        2     1268     1370
    1437        1     1269     1490
    1438        1     1270     1492
    1439        2     1271     1371
    1440        2     1272     1372
    1441        1     1273     1466
    1442        1     1274     1468
    1443        2     1275     1373
    1444        2     1276     1374
    1445        1     1277     1490
    1446        1     1278     1492
    1447        2     1279     1375
    1448        2     1280     1376
    1449        1     1281     1482
    1450        1     1282     1484
    1451        2     1283     1377
    1452        2     1284     1378
    1453        1     1285     1474
    1454        1     1286     1476
    1455        2     1287     1379
    1456        2     1288     1380
    1457        1     1289     1434
    1458        1     1290     1436
    1459        2     1291     1381
    1460        2     1292     1382
    1461        1     1293     1458
    1462        1     1294     1460
    1463        2     1295     1383
    1464        2     1296     1384
    1465        1     1297     1450
    1466        1     1298     1452
    1467        2     1299     1385
    1468        2     1300     1386
    1469        1     1301     1442
    1470        1     1302     1444
    1471        2     1303     1387
    1472        2     1304     1388
    1473        1     1305     1402
    1474        1     1306     1404
    1475        2     1307     1389
    1476        2     1308     1390
    1477        1     1309     1426
    1478        1     1310     1428
    1479        2     1311     1391
    1480        2     1312     1392
    1481        1     1313     1418
    1482        1     1314     1420
    1483        2     1315     1393
    1484        2     1316     1394
    1485        1     1317     1410
    1486        1     1318     1412
    1487        2     1319     1395
    1488        2     1320     1396
    1489        1     1321     1402
    1490        1     1322     1404
    1491        1     1323     1716
    1492        1     1324     1718
    1493        1     1325     2030
    1494        1     1326     2032
    1495        1     1327      202
    1496        1     1328      204
    1497        1     1329     1434
    1498        1     1330     1436
    1499        1     1331      218
    1500        1     1332      220
    1501        1     1333     1756
    1502        1     1334     1758
    1503        1     1335     2070
    1504        1     1336     2072
    1505        1     1337     1466
    1506        1     1338     1468
    1507        1     1339     2086
    1508        1     1340     2088
    1509        1     1341      258
    1510        1     1342      260
    1511        1     1343     1796
    1512        1     1344     1798
    1513        3     1349     1350
    1514        3     1349     1398
    1515        3     1350     1399
    1516        3     1351     1352
    1517        3     1351     1406
    1518        3     1352     1407
    1519        3     1353     1354
    1520        3     1353     1414
    1521        3     1354     1415
    1522        3     1355     1356
    1523        3     1355     1422
    1524        3     1356     1423
    1525        3     1357     1358
    1526        3     1357     1430
    1527        3     1358     1431
    1528        3     1359     1360
    1529        3     1359     1438
    1530        3     1360     1439
    1531        3     1361     1362
    1532        3     1361     1446
    1533        3     1362     1447
    1534        3     1363     1364
    1535        3     1363     1454
    1536        3     1364     1455
    1537        3     1365     1366
    1538        3     1365     1462
    1539        3     1366     1463
    1540        3     1367     1368
    1541        3     1367     1470
    1542        3     1368     1471
    1543        3     1369     1370
    1544        3     1369     1478
    1545        3     1370     1479
    1546        3     1371     1372
    1547        3     1371     1486
    1548        3     1372     1487
    1549        3     1373     1374
    1550        3     1373     1462
    1551        3     1374     1463
    1552        3     1375     1376
    1553        3     1375     1486
    1554        3     1376     1487
    1555        3     1377     1378
    1556        3     1377     1478
    1557        3     1378     1479
    1558        3     1379     1380
    1559        3     1379     1470
    1560        3     1380     1471
    1561        3     1381     1382
    1562        3     1381     1430
    1563        3     1382     1431
    1564        3     1383     1384
    1565        3     1383     1454
    1566        3     1384     1455
    1567        3     1385     1386
    1568        3     1385     1446
    1569        3     1386     1447
    1570        3     1387     1388
    1571        3     1387     1438
    1572        3     1388     1439
    1573        3     1389     1390
    1574        3     1389     1398
    1575        3     1390     1399
    1576        3     1391     1392
    1577        3     1391     1422
    1578        3     1392     1423
    1579        3     1393     1394
    1580        3     1393     1414
    1581        3     1394     1415
    1582        3     1395     1396
    1583        3     1395     1406
    1584        3     1396     1407
    1585        4     1397     1398
    1586        5     1397     1493
    1587        5     1397     1513
    1588        4     1399     1400
    1589        3     1400     1401
    1590        3     1400     2031
    1591        6     1401     1402
    1592        3     1401     1417
    1593        6     1403     1404
    1594        3     1403     1416
    1595        3     1403     1419
    1596        4     1405     1406
    1597        5     1405     1494
    1598        5     1405     1516
    1599        4     1407     1408
    1600        3     1408      203
    1601        3     1408     1715
    1602        6     1409     1410
    1603        3     1409     1425
    1604        6     1411     1412
    1605        3     1411     1427
    1606        3     1411     1730
    1607        4     1413     1414
    1608        5     1413     1495
    1609        5     1413     1515
    1610        4     1415     1416
    1611        3     1416     2029
    1612        6     1417     1418
    1613        6     1419     1420
    1614        4     1421     1422
    1615        5     1421     1496
    1616        5     1421     1514
    1617        4     1423     1424
    1618        3     1424      201
    1619        6     1425     1426
    1620        6     1427     1428
    1621        4     1429     1430
    1622        5     1429     1497
    1623        5     1429     1509
    1624        4     1431     1432
    1625        3     1432     1433
    1626        3     1432     1757
    1627        6     1433     1434
    1628        3     1433     1449
    1629        6     1435     1436
    1630        3     1435     1448
    1631        3     1435     1451
    1632        4     1437     1438
    1633        5     1437     1498
    1634        5     1437     1512
    1635        4     1439     1440
    1636        3     1440      217
    1637        3     1440     2071
    1638        6     1441     1442
    1639        3     1441     1457
    1640        3     1443      232
    1641        6     1443     1444
    1642        3     1443     1459
    1643        4     1445     1446
    1644        5     1445     1499
    1645        5     1445     1511
    1646        4     1447     1448
    1647        3     1448     1755
    1648        6     1449     1450
    1649        6     1451     1452
    1650        4     1453     1454
    1651        5     1453     1500
    1652        5     1453     1510
    1653        4     1455     1456
    1654        3     1456     2069
    1655        6     1457     1458
    1656        6     1459     1460
    1657        4     1461     1462
    1658        5     1461     1501
    1659        5     1461     1505
    1660        4     1463     1464
    1661        3     1464      259
    1662        3     1464     1465
    1663        6     1465     1466
    1664        3     1465     1481
    1665        6     1467     1468
    1666        3     1467     1480
    1667        3     1467     1483
    1668        4     1469     1470
    1669        5     1469     1502
    1670        5     1469     1508
    1671        4     1471     1472
    1672        3     1472     1797
    1673        3     1472     2085
    1674        6     1473     1474
    1675        3     1473     1489
    1676        6     1475     1476
    1677        3     1475     1491
    1678        3     1475     2100
    1679        4     1477     1478
    1680        5     1477     1503
    1681        5     1477     1507
    1682        4     1479     1480
    1683        3     1480      257
    1684        6     1481     1482
    1685        6     1483     1484
    1686        4     1485     1486
    1687        5     1485     1504
    1688        5     1485     1506
    1689        4     1487     1488
    1690        3     1488     1795
    1691        6     1489     1490
    1692        6     1491     1492
    1693        7     1493     1525
    1694        7     1494     1526
    1695        7     1495     1526
    1696        7     1496     1525
    1697        7     1497     1527
    1698        7     1498     1528
    1699        7     1499     1528
    1700        7     1500     1527
    1701        7     1501     1529
    1702        7     1502     1530
    1703        7     1503     1530
    1704        7     1504     1529
    1705        7     1505     1527
    1706        7     1506     1528
    1707        7     1507     1528
    1708        7     1508     1527
    1709        7     1509     1525
    1710        7     1510     1526
    1711        7     1511     1526
    1712        7     1512     1525
    1713        7     1513     1529
    1714        7     1514     1530
    1715        7     1515     1530
    1716        7     1516     1529
    1717        7     1517     1525
    1718        7     1517     1528
    1719        7     1517     1529
    1720        7     1518     1526
    1721        7     1518     1527
    1722        7     1518     1530
    1723        7     1519     1526
    1724        7     1519     1527
    1725        7     1519     1529
    1726        7     1520     1525
    1727        7     1520     1528
    1728        7     1520     1530
    1729        7     1521     1526
    1730        7     1521     1528
    1731        7     1521     1530
    1732        7     1522     1525
    1733        7     1522     1527
    1734        7     1522     1529
    1735        7     1523     1525
    1736        7     1523     1527
    1737        7     1523     1530
    1738        7     1524     1526
    1739        7     1524     1528
    1740        7     1524     1529
    1741        1     1531     1708
    1742        1     1532     1710
    1743        2     1533     1655
    1744        2     1534     1656
    1745        1     1535     1716
    1746        1     1536     1718
    1747        2     1537     1657
    1748        2     1538     1658
    1749        1     1539     1724
    1750        1     1540     1726
    1751        2     1541     1659
    1752        2     1542     1660
    1753        1     1543     1732
    1754        1     1544     1734
    1755        2     1545     1661
    1756        2     1546     1662
    1757        1     1547     1740
    1758        1     1548     1742
    1759        2     1549     1663
    1760        2     1550     1664
    1761        1     1551     1748
    1762        1     1552     1750
    1763        2     1553     1665
    1764        2     1554     1666
    1765        1     1555     1756
    1766        1     1556     1758
    1767        2     1557     1667
    1768        2     1558     1668
    1769        1     1559     1764
    1770        1     1560     1766
    1771        2     1561     1669
    1772        2     1562     1670
    1773        1     1563     1772
    1774        1     1564     1774
    1775        2     1565     1671
    1776        2     1566     1672
    1777        1     1567     1780
    1778        1     1568     1782
    1779        2     1569     1673
    1780        2     1570     1674
    1781        1     1571     1788
    1782        1     1572     1790
    1783        2     1573     1675
    1784        2     1574     1676
    1785        1     1575     1796
    1786        1     1576     1798
    1787        2     1577     1677
    1788        2     1578     1678
    1789        1     1579     1772
    1790        1     1580     1774
    1791        2     1581     1679
    1792        2     1582     1680
    1793        1     1583     1796
    1794        1     1584     1798
    1795        2     1585     1681
    1796        2     1586     1682
    1797        1     1587     1788
    1798        1     1588     1790
    1799        2     1589     1683
    1800        2     1590     1684
    1801        1     1591     1780
    1802        1     1592     1782
    1803        2     1593     1685
    1804        2     1594     1686
    1805        1     1595     1740
    1806        1     1596     1742
    1807        2     1597     1687
    1808        2     1598     1688
    1809        1     1599     1764
    1810        1     1600     1766
    1811        2     1601     1689
    1812        2     1602     1690
    1813        1     1603     1756
    1814        1     1604     1758
    1815        2     1605     1691
    1816        2     1606     1692
    1817        1     1607     1748
    1818        1     1608     1750
    1819        2     1609     1693
    1820        2     1610     1694
    1821        1     1611     1708
    1822        1     1612     1710
    1823        2     1613     1695
    1824        2     1614     1696
    1825        1     1615     1732
    1826        1     1616     1734
    1827        2     1617     1697
    1828        2     1618     1698
    1829        1     1619     1724
    1830        1     1620     1726
    1831        2     1621     1699
    1832        2     1622     1700
    1833        1     1623     1716
    1834        1     1624     1718
    1835        2     1625     1701
    1836        2     1626     1702
    1837        1     1627     1708
    1838        1     1628     1710
    1839        1     1629     1410
    1840        1     1630     1412
    1841        1     1631     2336
    1842        1     1632     2338
    1843        1     1633      508
    1844        1     1634      510
    1845        1     1635     1740
    1846        1     1636     1742
    1847        1     1637      524
    1848        1     1638      526
    1849        1     1639     1450
    1850        1     1640     1452
    1851        1     1641     2376
    1852        1     1642     2378
    1853        1     1643     1772
    1854        1     1644     1774
    1855        1     1645     2392
    1856        1     1646     2394
    1857        1     1647      564
    1858        1     1648      566
    1859        1     1649     1490
    1860        1     1650     1492
    1861        3     1655     1656
    1862        3     1655     1704
    1863        3     1656     1705
    1864        3     1657     1658
    1865        3     1657     1712
    1866        3     1658     1713
    1867        3     1659     1660
    1868        3     1659     1720
    1869        3     1660     1721
    1870        3     1661     1662
    1871        3     1661     1728
    1872        3     1662     1729
    1873        3     1663     1664
    1874        3     1663     1736
    1875        3     1664     1737
    1876        3     1665     1666
    1877        3     1665     1744
    1878        3     1666     1745
    1879        3     1667     1668
    1880        3     1667     1752
    1881        3     1668     1753
    1882        3     1669     1670
    1883        3     1669     1760
    1884        3     1670     1761
    1885        3     1671     1672
    1886        3     1671     1768
    1887        3     1672     1769
    1888        3     1673     1674
    1889        3     1673     1776
    1890        3     1674     1777
    1891        3     1675     1676
    1892        3     1675     1784
    1893        3     1676     1785
    1894        3     1677     1678
    1895        3     1677     1792
    1896        3     1678     1793
    1897        3     1679     1680
    1898        3     1679     1768
    1899        3     1680     1769
    1900        3     1681     1682
    1901        3     1681     1792
    1902        3     1682     1793
    1903        3     1683     1684
    1904        3     1683     1784
    1905        3     1684     1785
    1906        3     1685     1686
    1907        3     1685     1776
    1908        3     1686     1777
    1909        3     1687     1688
    1910        3     1687     1736
    1911        3     1688     1737
    1912        3     1689     1690
    1913        3     1689     1760
    1914        3     1690     1761
    1915        3     1691     1692
    1916        3     1691     1752
    1917        3     1692     1753
    1918        3     1693     1694
    1919        3     1693     1744
    1920        3     1694     1745
    1921        3     1695     1696
    1922        3     1695     1704
    1923        3     1696     1705
    1924        3     1697     1698
    1925        3     1697     1728
    1926        3     1698     1729
    1927        3     1699     1700
    1928        3     1699     1720
    1929        3     1700     1721
    1930        3     1701     1702
    1931        3     1701     1712
    1932        3     1702     1713
    1933        4     1703     1704
    1934        5     1703     1799
    1935        5     1703     1819
    1936        4     1705     1706
    1937        3     1706     1707
    1938        3     1706     2337
    1939        6     1707     1708
    1940        3     1707     1723
    1941        6     1709     1710
    1942        3     1709     1722
    1943        3     1709     1725
    1944        4     1711     1712
    1945        5     1711     1800
    1946        5     1711     1822
    1947        4     1713     1714
    1948        3     1714      509
    1949        3     1714     1409
    1950        6     1715     1716
    1951        3     1715     1731
    1952        3     1717     1424
    1953        6     1717     1718
    1954        3     1717     1733
    1955        4     1719     1720
    1956        5     1719     1801
    1957        5     1719     1821
    1958        4     1721     1722
    1959        3     1722     2335
    1960        6     1723     1724
    1961        6     1725     1726
    1962        4     1727     1728
    1963        5     1727     1802
    1964        5     1727     1820
    1965        4     1729     1730
    1966        3     1730      507
    1967        6     1731     1732
    1968        6     1733     1734
    1969        4     1735     1736
    1970        5     1735     1803
    1971        5     1735     1815
    1972        4     1737     1738
    1973        3     1738     1451
    1974        3     1738     1739
    1975        6     1739     1740
    1976        3     1739     1755
    1977        6     1741     1742
    1978        3     1741     1754
    1979        3     1741     1757
    1980        4     1743     1744
    1981        5     1743     1804
    1982        5     1743     1818
    1983        4     1745     1746
    1984        3     1746      523
    1985        3     1746     2377
    1986        6     1747     1748
    1987        3     1747     1763
    1988        3     1749      538
    1989        6     1749     1750
    1990        3     1749     1765
    1991        4     1751     1752
    1992        5     1751     1805
    1993        5     1751     1817
    1994        4     1753     1754
    1995        3     1754     1449
    1996        6     1755     1756
    1997        6     1757     1758
    1998        4     1759     1760
    1999        5     1759     1806
    2000        5     1759     1816
    2001        4     1761     1762
    2002        3     1762     2375
    2003        6     1763     1764
    2004        6     1765     1766
    2005        4     1767     1768
    2006        5     1767     1807
    2007        5     1767     1811
    2008        4     1769     1770
    2009        3     1770      565
    2010        3     1770     1771
    2011        6     1771     1772
    2012        3     1771     1787
    2013        6     1773     1774
    2014        3     1773     1786
    2015        3     1773     1789
    2016        4     1775     1776
    2017        5     1775     1808
    2018        5     1775     1814
    2019        4     1777     1778
    2020        3     1778     1491
    2021        3     1778     2391
    2022        6     1779     1780
    2023        3     1779     1795
    2024        6     1781     1782
    2025        3     1781     1797
    2026        3     1781     2406
    2027        4     1783     1784
    2028        5     1783     1809
    2029        5     1783     1813
    2030        4     1785     1786
    2031        3     1786      563
    2032        6     1787     1788
    2033        6     1789     1790
    2034        4     1791     1792
    2035        5     1791     1810
    2036        5     1791     1812
    2037        4     1793     1794
    2038        3     1794     1489
    2039        6     1795     1796
    2040        6     1797     1798
    2041        7     1799     1831
    2042        7     1800     1832
    2043        7     1801     1832
    2044        7     1802     1831
    2045        7     1803     1833
    2046        7     1804     1834
    2047        7     1805     1834
    2048        7     1806     1833
    2049        7     1807     1835
    2050        7     1808     1836
    2051        7     1809     1836
    2052        7     1810     1835
    2053        7     1811     1833
    2054        7     1812     1834
    2055        7     1813     1834
    2056        7     1814     1833
    2057        7     1815     1831
    2058        7     1816     1832
    2059        7     1817     1832
    2060        7     1818     1831
    2061        7     1819     1835
    2062        7     1820     1836
    2063        7     1821     1836
    2064        7     1822     1835
    2065        7     1823     1831
    2066        7     1823     1834
    2067        7     1823     1835
    2068        7     1824     1832
    2069        7     1824     1833
    2070        7     1824     1836
    2071        7     1825     1832
    2072        7     1825     1833
    2073        7     1825     1835
    2074        7     1826     1831
    2075        7     1826     1834
    2076        7     1826     1836
    2077        7     1827     1832
    2078        7     1827     1834
    2079        7     1827     1836
    2080        7     1828     1831
    2081        7     1828     1833
    2082        7     1828     1835
    2083        7     1829     1831
    2084        7     1829     1833
    2085        7     1829     1836
    2086        7     1830     1832
    2087        7     1830     1834
    2088        7     1830     1835
    2089        1     1837     2014
    2090        1     1838     2016
    2091        2     1839     1961
    2092        2     1840     1962
    2093        1     1841     2022
    2094        1     1842     2024
    2095        2     1843     1963
    2096        2     1844     1964
    2097        1     1845     2030
    2098        1     1846     2032
    2099        2     1847     1965
    2100        2     1848     1966
    2101        1     1849     2038
    2102        1     1850     2040
    2103        2     1851     1967
    2104        2     1852     1968
    2105        1     1853     2046
    2106        1     1854     2048
    2107        2     1855     1969
    2108        2     1856     1970
    2109        1     1857     2054
    2110        1     1858     2056
    2111        2     1859     1971
    2112        2     1860     1972
    2113        1     1861     2062
    2114        1     1862     2064
    2115        2     1863     1973
    2116        2     1864     1974
    2117        1     1865     2070
    2118        1     1866     2072
    2119        2     1867     1975
    2120        2     1868     1976
    2121        1     1869     2078
    2122        1     1870     2080
    2123        2     1871     1977
    2124        2     1872     1978
    2125        1     1873     2086
    2126        1     1874     2088
    2127        2     1875     1979
    2128        2     1876     1980
    2129        1     1877     2094
    2130        1     1878     2096
    2131        2     1879     1981
    2132        2     1880     1982
    2133        1     1881     2102
    2134        1     1882     2104
    2135        2     1883     1983
    2136        2     1884     1984
    2137        1     1885     2078
    2138        1     1886     2080
    2139        2     1887     1985
    2140        2     1888     1986
    2141        1     1889     2102
    2142        1     1890     2104
    2143        2     1891     1987
    2144        2     1892     1988
    2145        1     1893     2094
    2146        1     1894     2096
    2147        2     1895     1989
    2148        2     1896     1990
    2149        1     1897     2086
    2150        1     1898     2088
    2151        2     1899     1991
    2152        2     1900     1992
    2153        1     1901     2046
    2154        1     1902     2048
    2155        2     1903     1993
    2156        2     1904     1994
    2157        1     1905     2070
    2158        1     1906     2072
    2159        2     1907     1995
    2160        2     1908     1996
    2161        1     1909     2062
    2162        1     1910     2064
    2163        2     1911     1997
    2164        2     1912     1998
    2165        1     1913     2054
    2166        1     1914     2056
    2167        2     1915     1999
    2168        2     1916     2000
    2169        1     1917     2014
    2170        1     1918     2016
    2171        2     1919     2001
    2172        2     1920     2002
    2173        1     1921     2038
    2174        1     1922     2040
    2175        2     1923     2003
    2176        2     1924     2004
    2177        1     1925     2030
    2178        1     1926     2032
    2179        2     1927     2005
    2180        2     1928     2006
    2181        1     1929     2022
    2182        1     1930     2024
    2183        2     1931     2007
    2184        2     1932     2008
    2185        1     1933     2014
    2186        1     1934     2016
    2187        1     1935     2328
    2188        1     1936     2330
    2189        1     1937     1418
    2190        1     1938     1420
    2191        1     1939      814
    2192        1     1940      816
    2193        1     1941     2046
    2194        1     1942     2048
    2195        1     1943      830
    2196        1     1944      832
    2197        1     1945     2368
    2198        1     1946     2370
    2199        1     1947     1458
    2200        1     1948     1460
    2201        1     1949     2078
    2202        1     1950     2080
    2203        1     1951     1474
    2204        1     1952     1476
    2205        1     1953      870
    2206        1     1954      872
    2207        1     1955     2408
    2208        1     1956     2410
    2209        3     1961     1962
    2210        3     1961     2010
    2211        3     1962     2011
    2212        3     1963     1964
    2213        3     1963     2018
    2214        3     1964     2019
    2215        3     1965     1966
    2216        3     1965     2026
    2217        3     1966     2027
    2218        3     1967     1968
    2219        3     1967     2034
    2220        3     1968     2035
    2221        3     1969     1970
    2222        3     1969     2042
    2223        3     1970     2043
    2224        3     1971     1972
    2225        3     1971     2050
    2226        3     1972     2051
    2227        3     1973     1974
    2228        3     1973     2058
    2229        3     1974     2059
    2230        3     1975     1976
    2231        3     1975     2066
    2232        3     1976     2067
    2233        3     1977     1978
    2234        3     1977     2074
    2235        3     1978     2075
    2236        3     1979     1980
    2237        3     1979     2082
    2238        3     1980     2083
    2239        3     1981     1982
    2240        3     1981     2090
    2241        3     1982     2091
    2242        3     1983     1984
    2243        3     1983     2098
    2244        3     1984     2099
    2245        3     1985     1986
    2246        3     1985     2074
    2247        3     1986     2075
    2248        3     1987     1988
    2249        3     1987     2098
    2250        3     1988     2099
    2251        3     1989     1990
    2252        3     1989     2090
    2253        3     1990     2091
    2254        3     1991     1992
    2255        3     1991     2082
    2256        3     1992     2083
    2257        3     1993     1994
    2258        3     1993     2042
    2259        3     1994     2043
    2260        3     1995     1996
    2261        3     1995     2066
    2262        3     1996     2067
    2263        3     1997     1998
    2264        3     1997     2058
    2265        3     1998     2059
    2266        3     1999     2000
    2267        3     1999     2050
    2268        3     2000     2051
    2269        3     2001     2002
    2270        3     2001     2010
    2271        3     2002     2011
    2272        3     2003     2004
    2273        3     2003     2034
    2274        3     2004     2035
    2275        3     2005     2006
    2276        3     2005     2026
    2277        3     2006     2027
    2278        3     2007     2008
    2279        3     2007     2018
    2280        3     2008     2019
    2281        4     2009     2010
    2282        5     2009     2105
    2283        5     2009     2125
    2284        4     2011     2012
    2285        3     2012     1419
    2286        3     2012     2013
    2287        6     2013     2014
    2288        3     2013     2029
    2289        6     2015     2016
    2290        3     2015     2028
    2291        3     2015     2031
    2292        4     2017     2018
    2293        5     2017     2106
    2294        5     2017     2128
    2295        4     2019     2020
    2296        3     2020      815
    2297        3     2020     2327
    2298        6     2021     2022
    2299        3     2021     2037
    2300        6     2023     2024
    2301        3     2023     2039
    2302        3     2023     2342
    2303        4     2025     2026
    2304        5     2025     2107
    2305        5     2025     2127
    2306        4     2027     2028
    2307        3     2028     1417
    2308        6     2029     2030
    2309        6     2031     2032
    2310        4     2033     2034
    2311        5     2033     2108
    2312        5     2033     2126
    2313        4     2035     2036
    2314        3     2036      813
    2315        6     2037     2038
    2316        6     2039     2040
    2317        4     2041     2042
    2318        5     2041     2109
    2319        5     2041     2121
    2320        4     2043     2044
    2321        3     2044     2045
    2322        3     2044     2369
    2323        6     2045     2046
    2324        3     2045     2061
    2325        6     2047     2048
    2326        3     2047     2060
    2327        3     2047     2063
    2328        4     2049     2050
    2329        5     2049     2110
    2330        5     2049     2124
    2331        4     2051     2052
    2332        3     2052      829
    2333        3     2052     1459
    2334        6     2053     2054
    2335        3     2053     2069
    2336        3     2055      844
    2337        6     2055     2056
    2338        3     2055     2071
    2339        4     2057     2058
    2340        5     2057     2111
    2341        5     2057     2123
    2342        4     2059     2060
    2343        3     2060     2367
    2344        6     2061     2062
    2345        6     2063     2064
    2346        4     2065     2066
    2347        5     2065     2112
    2348        5     2065     2122
    2349        4     2067     2068
    2350        3     2068     1457
    2351        6     2069     2070
    2352        6     2071     2072
    2353        4     2073     2074
    2354        5     2073     2113
    2355        5     2073     2117
    2356        4     2075     2076
    2357        3     2076      871
    2358        3     2076     2077
    2359        6     2077     2078
    2360        3     2077     2093
    2361        6     2079     2080
    2362        3     2079     2092
    2363        3     2079     2095
    2364        4     2081     2082
    2365        5     2081     2114
    2366        5     2081     2120
    2367        4     2083     2084
    2368        3     2084     1473
    2369        3     2084     2409
    2370        6     2085     2086
    2371        3     2085     2101
    2372        3     2087     1488
    2373        6     2087     2088
    2374        3     2087     2103
    2375        4     2089     2090
    2376        5     2089     2115
    2377        5     2089     2119
    2378        4     2091     2092
    2379        3     2092      869
    2380        6     2093     2094
    2381        6     2095     2096
    2382        4     2097     2098
    2383        5     2097     2116
    2384        5     2097     2118
    2385        4     2099     2100
    2386        3     2100     2407
    2387        6     2101     2102
    2388        6     2103     2104
    2389        7     2105     2137
    2390        7     2106     2138
    2391        7     2107     2138
    2392        7     2108     2137
    2393        7     2109     2139
    2394        7     2110     2140
    2395        7     2111     2140
    2396        7     2112     2139
    2397        7     2113     2141
    2398        7     2114     2142
    2399        7     2115     2142
    2400        7     2116     2141
    2401        7     2117     2139
    2402        7     2118     2140
    2403        7     2119     2140
    2404        7     2120     2139
    2405        7     2121     2137
    2406        7     2122     2138
    2407        7     2123     2138
    2408        7     2124     2137
    2409        7     2125     2141
    2410        7     2126     2142
    2411        7     2127     2142
    2412        7     2128     2141
    2413        7     2129     2137
    2414        7     2129     2140
    2415        7     2129     2141
    2416        7     2130     2138
    2417        7     2130     2139
    2418        7     2130     2142
    2419        7     2131     2138
    2420        7     2131     2139
    2421        7     2131     2141
    2422        7     2132     2137
    2423        7     2132     2140
    2424        7     2132     2142
    2425        7     2133     2138
    2426        7     2133     2140
    2427        7     2133     2142
    2428        7     2134     2137
    2429        7     2134     2139
    2430        7     2134     2141
    2431        7     2135     2137
    2432        7     2135     2139
    2433        7     2135     2142
    2434        7     2136     2138
    2435        7     2136     2140
    2436        7     2136     2141
    2437        1     2143     2320
    2438        1     2144     2322
    2439        2     2145     2267
    2440        2     2146     2268
    2441        1     2147     2328
    2442        1     2148     2330
    2443        2     2149     2269
    2444        2     2150     2270
    2445        1     2151     2336
    2446        1     2152     2338
    2447        2     2153     2271
    2448        2     2154     2272
    2449        1     2155     2344
    2450        1     2156     2346
    2451        2     2157     2273
    2452        2     2158     2274
    2453        1     2159     2352
    2454        1     2160     2354
    2455        2     2161     2275
    2456        2     2162     2276
    2457        1     2163     2360
    2458        1     2164     2362
    2459        2     2165     2277
    2460        2     2166     2278
    2461        1     2167     2368
    2462        1     2168     2370
    2463        2     2169     2279
    2464        2     2170     2280
    2465        1     2171     2376
    2466        1     2172     2378
    2467        2     2173     2281
    2468        2     2174     2282
    2469        1     2175     2384
    2470        1     2176     2386
    2471        2     2177     2283
    2472        2     2178     2284
    2473        1     2179     2392
    2474        1     2180     2394
    2475        2     2181     2285
    2476        2     2182     2286
    2477        1     2183     2400
    2478        1     2184     2402
    2479        2     2185     2287
    2480        2     2186     2288
    2481        1     2187     2408
    2482        1     2188     2410
    2483        2     2189     2289
    2484        2     2190     2290
    2485        1     2191     2384
    2486        1     2192     2386
    2487        2     2193     2291
    2488        2     2194     2292
    2489        1     2195     2408
    2490        1     2196     2410
    2491        2     2197     2293
    2492        2     2198     2294
    2493        1     2199     2400
    2494        1     2200     2402
    2495        2     2201     2295
    2496        2     2202     2296
    2497        1     2203     2392
    2498        1     2204     2394
    2499        2     2205     2297
    2500        2     2206     2298
    2501        1     2207     2352
    2502        1     2208     2354
    2503        2     2209     2299
    2504        2     2210     2300
    2505        1     2211     2376
    2506        1     2212     2378
    2507        2     2213     2301
    2508        2     2214     2302
    2509        1     2215     2368
    2510        1     2216     2370
    2511        2     2217     2303
    2512        2     2218     2304
    2513        1     2219     2360
    2514        1     2220     2362
    2515        2     2221     2305
    2516        2     2222     2306
    2517        1     2223     2320
    2518        1     2224     2322
    2519        2     2225     2307
    2520        2     2226     2308
    2521        1     2227     2344
    2522        1     2228     2346
    2523        2     2229     2309
    2524        2     2230     2310
    2525        1     2231     2336
    2526        1     2232     2338
    2527        2     2233     2311
    2528        2     2234     2312
    2529        1     2235     2328
    2530        1     2236     2330
    2531        2     2237     2313
    2532        2     2238     2314
    2533        1     2239     2320
    2534        1     2240     2322
    2535        1     2241     2022
    2536        1     2242     2024
    2537        1     2243     1724
    2538        1     2244     1726
    2539        1     2245     1120
    2540        1     2246     1122
    2541        1     2247     2352
    2542        1     2248     2354
    2543        1     2249     1136
    2544        1     2250     1138
    2545        1     2251     2062
    2546        1     2252     2064
    2547        1     2253     1764
    2548        1     2254     1766
    2549        1     2255     2384
    2550        1     2256     2386
    2551        1     2257     1780
    2552        1     2258     1782
    2553        1     2259     1176
    2554        1     2260     1178
    2555        1     2261     2102
    2556        1     2262     2104
    2557        3     2267     2268
    2558        3     2267     2316
    2559        3     2268     2317
    2560        3     2269     2270
    2561        3     2269     2324
    2562        3     2270     2325
    2563        3     2271     2272
    2564        3     2271     2332
    2565        3     2272     2333
    2566        3     2273     2274
    2567        3     2273     2340
    2568        3     2274     2341
    2569        3     2275     2276
    2570        3     2275     2348
    2571        3     2276     2349
    2572        3     2277     2278
    2573        3     2277     2356
    2574        3     2278     2357
    2575        3     2279     2280
    2576        3     2279     2364
    2577        3     2280     2365
    2578        3     2281     2282
    2579        3     2281     2372
    2580        3     2282     2373
    2581        3     2283     2284
    2582        3     2283     2380
    2583        3     2284     2381
    2584        3     2285     2286
    2585        3     2285     2388
    2586        3     2286     2389
    2587        3     2287     2288
    2588        3     2287     2396
    2589        3     2288     2397
    2590        3     2289     2290
    2591        3     2289     2404
    2592        3     2290     2405
    2593        3     2291     2292
    2594        3     2291     2380
    2595        3     2292     2381
    2596        3     2293     2294
    2597        3     2293     2404
    2598        3     2294     2405
    2599        3     2295     2296
    2600        3     2295     2396
    2601        3     2296     2397
    2602        3     2297     2298
    2603        3     2297     2388
    2604        3     2298     2389
    2605        3     2299     2300
    2606        3     2299     2348
    2607        3     2300     2349
    2608        3     2301     2302
    2609        3     2301     2372
    2610        3     2302     2373
    2611        3     2303     2304
    2612        3     2303     2364
    2613        3     2304     2365
    2614        3     2305     2306
    2615        3     2305     2356
    2616        3     2306     2357
    2617        3     2307     2308
    2618        3     2307     2316
    2619        3     2308     2317
    2620        3     2309     2310
    2621        3     2309     2340
    2622        3     2310     2341
    2623        3     2311     2312
    2624        3     2311     2332
    2625        3     2312     2333
    2626        3     2313     2314
    2627        3     2313     2324
    2628        3     2314     2325
    2629        4     2315     2316
    2630        5     2315     2411
    2631        5     2315     2431
    2632        4     2317     2318
    2633        3     2318     1725
    2634        3     2318     2319
    2635        6     2319     2320
    2636        3     2319     2335
    2637        6     2321     2322
    2638        3     2321     2334
    2639        3     2321     2337
    2640        4     2323     2324
    2641        5     2323     2412
    2642        5     2323     2434
    2643        4     2325     2326
    2644        3     2326     1121
    2645        3     2326     2021
    2646        6     2327     2328
    2647        3     2327     2343
    2648        3     2329     2036
    2649        6     2329     2330
    2650        3     2329     2345
    2651        4     2331     2332
    2652        5     2331     2413
    2653        5     2331     2433
    2654        4     2333     2334
    2655        3     2334     1723
    2656        6     2335     2336
    2657        6     2337     2338
    2658        4     2339     2340
    2659        5     2339     2414
    2660        5     2339     2432
    2661        4     2341     2342
    2662        3     2342     1119
    2663        6     2343     2344
    2664        6     2345     2346
    2665        4     2347     2348
    2666        5     2347     2415
    2667        5     2347     2427
    2668        4     2349     2350
    2669        3     2350     2063
    2670        3     2350     2351
    2671        6     2351     2352
    2672        3     2351     2367
    2673        6     2353     2354
    2674        3     2353     2366
    2675        3     2353     2369
    2676        4     2355     2356
    2677        5     2355     2416
    2678        5     2355     2430
    2679        4     2357     2358
    2680        3     2358     1135
    2681        3     2358     1765
    2682        6     2359     2360
    2683        3     2359     2375
    2684        3     2361     1150
    2685        6     2361     2362
    2686        3     2361     2377
    2687        4     2363     2364
    2688        5     2363     2417
    2689        5     2363     2429
    2690        4     2365     2366
    2691        3     2366     2061
    2692        6     2367     2368
    2693        6     2369     2370
    2694        4     2371     2372
    2695        5     2371     2418
    2696        5     2371     2428
    2697        4     2373     2374
    2698        3     2374     1763
    2699        6     2375     2376
    2700        6     2377     2378
    2701        4     2379     2380
    2702        5     2379     2419
    2703        5     2379     2423
    2704        4     2381     2382
    2705        3     2382     1177
    2706        3     2382     2383
    2707        6     2383     2384
    2708        3     2383     2399
    2709        6     2385     2386
    2710        3     2385     2398
    2711        3     2385     2401
    2712        4     2387     2388
    2713        5     2387     2420
    2714        5     2387     2426
    2715        4     2389     2390
    2716        3     2390     1779
    2717        3     2390     2103
    2718        6     2391     2392
    2719        3     2391     2407
    2720        3     2393     1794
    2721        6     2393     2394
    2722        3     2393     2409
    2723        4     2395     2396
    2724        5     2395     2421
    2725        5     2395     2425
    2726        4     2397     2398
    2727        3     2398     1175
    2728        6     2399     2400
    2729        6     2401     2402
    2730        4     2403     2404
    2731        5     2403     2422
    2732        5     2403     2424
    2733        4     2405     2406
    2734        3     2406     2101
    2735        6     2407     2408
    2736        6     2409     2410
    2737        7     2411     2443
    2738        7     2412     2444
    2739        7     2413     2444
    2740        7     2414     2443
    2741        7     2415     2445
    2742        7     2416     2446
    2743        7     2417     2446
    2744        7     2418     2445
    2745        7     2419     2447
    2746        7     2420     2448
    2747        7     2421     2448
    2748        7     2422     2447
    2749        7     2423     2445
    2750        7     2424     2446
    2751        7     2425     2446
    2752        7     2426     2445
    2753        7     2427     2443
    2754        7     2428     2444
    2755        7     2429     2444
    2756        7     2430     2443
    2757        7     2431     2447
    2758        7     2432     2448
    2759        7     2433     2448
    2760        7     2434     2447
    2761        7     2435     2443
    2762        7     2435     2446
    2763        7     2435     2447
    2764        7     2436     2444
    2765        7     2436     2445
    2766        7     2436     2448
    2767        7     2437     2444
    2768        7     2437     2445
    2769        7     2437     2447
    2770        7     2438     2443
    2771        7     2438     2446
    2772        7     2438     2448
    2773        7     2439     2444
    2774        7     2439     2446
    2775        7     2439     2448
    2776        7     2440     2443
    2777        7     2440     2445
    2778        7     2440     2447
    2779        7     2441     2443
    2780        7     2441     2445
    2781        7     2441     2448
    2782        7     2442     2444
    2783        7     2442     2446
    2784        7     2442     2447

Angles

       1        1      126      125        3
       2        2      126      125      174
       3        1        3      125      174
       4        2      125      126      175
       5        1      125      126        4
       6        1      175      126        4
       7        1      128      127        7
       8        2      128      127      182
       9        1        7      127      182
      10        2      127      128      183
      11        1      127      128        8
      12        1      183      128        8
      13        1      130      129       11
      14        2      130      129      190
      15        1       11      129      190
      16        2      129      130      191
      17        1      129      130       12
      18        1      191      130       12
      19        1      132      131       15
      20        2      132      131      198
      21        1       15      131      198
      22        2      131      132      199
      23        1      131      132       16
      24        1      199      132       16
      25        1      134      133       19
      26        2      134      133      206
      27        1       19      133      206
      28        2      133      134      207
      29        1      133      134       20
      30        1      207      134       20
      31        1      136      135       23
      32        2      136      135      214
      33        1       23      135      214
      34        2      135      136      215
      35        1      135      136       24
      36        1      215      136       24
      37        1      138      137       27
      38        2      138      137      222
      39        1       27      137      222
      40        2      137      138      223
      41        1      137      138       28
      42        1      223      138       28
      43        1      140      139       31
      44        2      140      139      230
      45        1       31      139      230
      46        2      139      140      231
      47        1      139      140       32
      48        1      231      140       32
      49        1      142      141       35
      50        2      142      141      238
      51        1       35      141      238
      52        2      141      142      239
      53        1      141      142       36
      54        1      239      142       36
      55        1      144      143       39
      56        2      144      143      246
      57        1       39      143      246
      58        2      143      144      247
      59        1      143      144       40
      60        1      247      144       40
      61        1      146      145       43
      62        2      146      145      254
      63        1       43      145      254
      64        2      145      146      255
      65        1      145      146       44
      66        1      255      146       44
      67        1      148      147       47
      68        2      148      147      262
      69        1       47      147      262
      70        2      147      148      263
      71        1      147      148       48
      72        1      263      148       48
      73        1      150      149       51
      74        2      150      149      238
      75        1       51      149      238
      76        2      149      150      239
      77        1      149      150       52
      78        1      239      150       52
      79        1      152      151       55
      80        2      152      151      262
      81        1       55      151      262
      82        2      151      152      263
      83        1      151      152       56
      84        1      263      152       56
      85        1      154      153       59
      86        2      154      153      254
      87        1       59      153      254
      88        2      153      154      255
      89        1      153      154       60
      90        1      255      154       60
      91        1      156      155       63
      92        2      156      155      246
      93        1       63      155      246
      94        2      155      156      247
      95        1      155      156       64
      96        1      247      156       64
      97        1      158      157       67
      98        2      158      157      206
      99        1       67      157      206
     100        2      157      158      207
     101        1      157      158       68
     102        1      207      158       68
     103        1      160      159       71
     104        2      160      159      230
     105        1       71      159      230
     106        2      159      160      231
     107        1      159      160       72
     108        1      231      160       72
     109        1      162      161       75
     110        2      162      161      222
     111        1       75      161      222
     112        2      161      162      223
     113        1      161      162       76
     114        1      223      162       76
     115        1      164      163       79
     116        2      164      163      214
     117        1       79      163      214
     118        2      163      164      215
     119        1      163      164       80
     120        1      215      164       80
     121        1      166      165       83
     122        2      166      165      174
     123        1       83      165      174
     124        2      165      166      175
     125        1      165      166       84
     126        1      175      166       84
     127        1      168      167       87
     128        2      168      167      198
     129        1       87      167      198
     130        2      167      168      199
     131        1      167      168       88
     132        1      199      168       88
     133        1      170      169       91
     134        2      170      169      190
     135        1       91      169      190
     136        2      169      170      191
     137        1      169      170       92
     138        1      191      170       92
     139        1      172      171       95
     140        2      172      171      182
     141        1       95      171      182
     142        2      171      172      183
     143        1      171      172       96
     144        1      183      172       96
     145        3      174      173      269
     146        3      174      173      289
     147        4      269      173      289
     148        5      173      174      125
     149        5      173      174      165
     150        2      125      174      165
     151        2      126      175      166
     152        5      126      175      176
     153        5      166      175      176
     154        5      175      176      177
     155        5      175      176      807
     156        2      177      176      807
     157        2      176      177      193
     158        6      176      177      178
     159        6      193      177      178
     160        7      177      178        1
     161        7      177      178       81
     162        7      177      178       97
     163        8        1      178       81
     164        8        1      178       97
     165        8       81      178       97
     166        2      192      179      195
     167        6      192      179      180
     168        6      195      179      180
     169        7      179      180        2
     170        7      179      180       82
     171        7      179      180       98
     172        8        2      180       82
     173        8        2      180       98
     174        8       82      180       98
     175        3      182      181      270
     176        3      182      181      292
     177        4      270      181      292
     178        5      181      182      127
     179        5      181      182      171
     180        2      127      182      171
     181        2      128      183      172
     182        5      128      183      184
     183        5      172      183      184
     184        5      183      184      491
     185        5      183      184     1427
     186        2      491      184     1427
     187        2      490      185      201
     188        6      490      185      186
     189        6      201      185      186
     190        7      185      186        5
     191        7      185      186       93
     192        7      185      186      405
     193        8        5      186       93
     194        8        5      186      405
     195        8       93      186      405
     196        2      506      187      203
     197        6      506      187      188
     198        6      203      187      188
     199        7      187      188        6
     200        7      187      188       94
     201        7      187      188      406
     202        8        6      188       94
     203        8        6      188      406
     204        8       94      188      406
     205        3      190      189      271
     206        3      190      189      291
     207        4      271      189      291
     208        5      189      190      129
     209        5      189      190      169
     210        2      129      190      169
     211        2      130      191      170
     212        5      130      191      192
     213        5      170      191      192
     214        5      179      192      191
     215        2      179      192      805
     216        5      191      192      805
     217        2      177      193      804
     218        6      177      193      194
     219        6      804      193      194
     220        7      193      194        9
     221        7      193      194       89
     222        7      193      194      713
     223        8        9      194       89
     224        8        9      194      713
     225        8       89      194      713
     226        2      788      195      179
     227        6      788      195      196
     228        6      179      195      196
     229        7      195      196       10
     230        7      195      196       90
     231        7      195      196      714
     232        8       10      196       90
     233        8       10      196      714
     234        8       90      196      714
     235        3      198      197      272
     236        3      198      197      290
     237        4      272      197      290
     238        5      197      198      131
     239        5      197      198      167
     240        2      131      198      167
     241        2      132      199      168
     242        5      132      199      200
     243        5      168      199      200
     244        5      493      200      199
     245        2      493      200     1425
     246        5      199      200     1425
     247        2      185      201     1424
     248        6      185      201      202
     249        6     1424      201      202
     250        7      201      202       13
     251        7      201      202       85
     252        7      201      202     1327
     253        8       13      202       85
     254        8       13      202     1327
     255        8       85      202     1327
     256        2     1408      203      187
     257        6     1408      203      204
     258        6      187      203      204
     259        7      203      204       14
     260        7      203      204       86
     261        7      203      204     1328
     262        8       14      204       86
     263        8       14      204     1328
     264        8       86      204     1328
     265        3      206      205      273
     266        3      206      205      285
     267        4      273      205      285
     268        5      205      206      133
     269        5      205      206      157
     270        2      133      206      157
     271        2      134      207      158
     272        5      134      207      208
     273        5      158      207      208
     274        5      207      208      209
     275        5      207      208      533
     276        2      209      208      533
     277        2      208      209      225
     278        6      208      209      210
     279        6      225      209      210
     280        7      209      210       17
     281        7      209      210       65
     282        7      209      210      105
     283        8       17      210       65
     284        8       17      210      105
     285        8       65      210      105
     286        2      224      211      227
     287        6      224      211      212
     288        6      227      211      212
     289        7      211      212       18
     290        7      211      212       66
     291        7      211      212      106
     292        8       18      212       66
     293        8       18      212      106
     294        8       66      212      106
     295        3      214      213      274
     296        3      214      213      288
     297        4      274      213      288
     298        5      213      214      135
     299        5      213      214      163
     300        2      135      214      163
     301        2      136      215      164
     302        5      136      215      216
     303        5      164      215      216
     304        5      215      216     1441
     305        5      215      216      847
     306        2     1441      216      847
     307        2     1440      217      233
     308        6     1440      217      218
     309        6      233      217      218
     310        7      217      218       21
     311        7      217      218       77
     312        7      217      218     1331
     313        8       21      218       77
     314        8       21      218     1331
     315        8       77      218     1331
     316        2     1456      219      235
     317        6     1456      219      220
     318        6      235      219      220
     319        7      219      220       22
     320        7      219      220       78
     321        7      219      220     1332
     322        8       22      220       78
     323        8       22      220     1332
     324        8       78      220     1332
     325        3      222      221      275
     326        3      222      221      287
     327        4      275      221      287
     328        5      221      222      137
     329        5      221      222      161
     330        2      137      222      161
     331        2      138      223      162
     332        5      138      223      224
     333        5      162      223      224
     334        5      211      224      223
     335        2      211      224      531
     336        5      223      224      531
     337        2      209      225      530
     338        6      209      225      226
     339        6      530      225      226
     340        7      225      226       25
     341        7      225      226       73
     342        7      225      226      415
     343        8       25      226       73
     344        8       25      226      415
     345        8       73      226      415
     346        2      514      227      211
     347        6      514      227      228
     348        6      211      227      228
     349        7      227      228       26
     350        7      227      228       74
     351        7      227      228      416
     352        8       26      228       74
     353        8       26      228      416
     354        8       74      228      416
     355        3      230      229      276
     356        3      230      229      286
     357        4      276      229      286
     358        5      229      230      139
     359        5      229      230      159
     360        2      139      230      159
     361        2      140      231      160
     362        5      140      231      232
     363        5      160      231      232
     364        5     1443      232      231
     365        2     1443      232      845
     366        5      231      232      845
     367        2      217      233      844
     368        6      217      233      234
     369        6      844      233      234
     370        7      233      234       29
     371        7      233      234       69
     372        7      233      234      723
     373        8       29      234       69
     374        8       29      234      723
     375        8       69      234      723
     376        2      828      235      219
     377        6      828      235      236
     378        6      219      235      236
     379        7      235      236       30
     380        7      235      236       70
     381        7      235      236      724
     382        8       30      236       70
     383        8       30      236      724
     384        8       70      236      724
     385        3      238      237      277
     386        3      238      237      281
     387        4      277      237      281
     388        5      237      238      141
     389        5      237      238      149
     390        2      141      238      149
     391        2      142      239      150
     392        5      142      239      240
     393        5      150      239      240
     394        5      239      240      241
     395        5      239      240     1483
     396        2      241      240     1483
     397        2      240      241      257
     398        6      240      241      242
     399        6      257      241      242
     400        7      241      242       33
     401        7      241      242       49
     402        7      241      242      113
     403        8       33      242       49
     404        8       33      242      113
     405        8       49      242      113
     406        2      256      243      259
     407        6      256      243      244
     408        6      259      243      244
     409        7      243      244       34
     410        7      243      244       50
     411        7      243      244      114
     412        8       34      244       50
     413        8       34      244      114
     414        8       50      244      114
     415        3      246      245      278
     416        3      246      245      284
     417        4      278      245      284
     418        5      245      246      143
     419        5      245      246      155
     420        2      143      246      155
     421        2      144      247      156
     422        5      144      247      248
     423        5      156      247      248
     424        5      247      248      861
     425        5      247      248      573
     426        2      861      248      573
     427        2      860      249      265
     428        6      860      249      250
     429        6      265      249      250
     430        7      249      250       37
     431        7      249      250       61
     432        7      249      250      727
     433        8       37      250       61
     434        8       37      250      727
     435        8       61      250      727
     436        2      876      251      267
     437        6      876      251      252
     438        6      267      251      252
     439        7      251      252       38
     440        7      251      252       62
     441        7      251      252      728
     442        8       38      252       62
     443        8       38      252      728
     444        8       62      252      728
     445        3      254      253      279
     446        3      254      253      283
     447        4      279      253      283
     448        5      253      254      145
     449        5      253      254      153
     450        2      145      254      153
     451        2      146      255      154
     452        5      146      255      256
     453        5      154      255      256
     454        5      243      256      255
     455        2      243      256     1481
     456        5      255      256     1481
     457        2      241      257     1480
     458        6      241      257      258
     459        6     1480      257      258
     460        7      257      258       41
     461        7      257      258       57
     462        7      257      258     1341
     463        8       41      258       57
     464        8       41      258     1341
     465        8       57      258     1341
     466        2     1464      259      243
     467        6     1464      259      260
     468        6      243      259      260
     469        7      259      260       42
     470        7      259      260       58
     471        7      259      260     1342
     472        8       42      260       58
     473        8       42      260     1342
     474        8       58      260     1342
     475        3      262      261      280
     476        3      262      261      282
     477        4      280      261      282
     478        5      261      262      147
     479        5      261      262      151
     480        2      147      262      151
     481        2      148      263      152
     482        5      148      263      264
     483        5      152      263      264
     484        5      863      264      263
     485        2      863      264      571
     486        5      263      264      571
     487        2      249      265      570
     488        6      249      265      266
     489        6      570      265      266
     490        7      265      266       45
     491        7      265      266       53
     492        7      265      266      425
     493        8       45      266       53
     494        8       45      266      425
     495        8       53      266      425
     496        2      554      267      251
     497        6      554      267      268
     498        6      251      267      268
     499        7      267      268       46
     500        7      267      268       54
     501        7      267      268      426
     502        8       46      268       54
     503        8       46      268      426
     504        8       54      268      426
     505        9      173      269      301
     506        9      181      270      302
     507        9      189      271      302
     508        9      197      272      301
     509        9      205      273      303
     510        9      213      274      304
     511        9      221      275      304
     512        9      229      276      303
     513        9      237      277      305
     514        9      245      278      306
     515        9      253      279      306
     516        9      261      280      305
     517        9      237      281      303
     518        9      261      282      304
     519        9      253      283      304
     520        9      245      284      303
     521        9      205      285      301
     522        9      229      286      302
     523        9      221      287      302
     524        9      213      288      301
     525        9      173      289      305
     526        9      197      290      306
     527        9      189      291      306
     528        9      181      292      305
     529       10      301      293      304
     530       10      301      293      305
     531       10      304      293      305
     532       10      302      294      303
     533       10      302      294      306
     534       10      303      294      306
     535       10      302      295      303
     536       10      302      295      305
     537       10      303      295      305
     538       10      301      296      304
     539       10      301      296      306
     540       10      304      296      306
     541       10      302      297      304
     542       10      302      297      306
     543       10      304      297      306
     544       10      301      298      303
     545       10      301      298      305
     546       10      303      298      305
     547       10      301      299      303
     548       10      301      299      306
     549       10      303      299      306
     550       10      302      300      304
     551       10      302      300      305
     552       10      304      300      305
     553       11      296      301      298
     554       11      296      301      299
     555       11      296      301      269
     556       11      296      301      272
     557       11      296      301      285
     558       11      296      301      288
     559       11      296      301      293
     560       11      298      301      299
     561       11      298      301      269
     562       11      298      301      272
     563       11      298      301      285
     564       11      298      301      288
     565       11      298      301      293
     566       11      299      301      269
     567       11      299      301      272
     568       11      299      301      285
     569       11      299      301      288
     570       11      299      301      293
     571       11      269      301      272
     572       11      269      301      285
     573       11      269      301      288
     574       11      269      301      293
     575       11      272      301      285
     576       11      272      301      288
     577       11      272      301      293
     578       11      285      301      288
     579       11      285      301      293
     580       11      288      301      293
     581       11      295      302      297
     582       11      295      302      300
     583       11      295      302      270
     584       11      295      302      271
     585       11      295      302      286
     586       11      295      302      287
     587       11      295      302      294
     588       11      297      302      300
     589       11      297      302      270
     590       11      297      302      271
     591       11      297      302      286
     592       11      297      302      287
     593       11      297      302      294
     594       11      300      302      270
     595       11      300      302      271
     596       11      300      302      286
     597       11      300      302      287
     598       11      300      302      294
     599       11      270      302      271
     600       11      270      302      286
     601       11      270      302      287
     602       11      270      302      294
     603       11      271      302      286
     604       11      271      302      287
     605       11      271      302      294
     606       11      286      302      287
     607       11      286      302      294
     608       11      287      302      294
     609       11      295      303      298
     610       11      295      303      299
     611       11      295      303      273
     612       11      295      303      276
     613       11      295      303      281
     614       11      295      303      284
     615       11      295      303      294
     616       11      298      303      299
     617       11      298      303      273
     618       11      298      303      276
     619       11      298      303      281
     620       11      298      303      284
     621       11      298      303      294
     622       11      299      303      273
     623       11      299      303      276
     624       11      299      303      281
     625       11      299      303      284
     626       11      299      303      294
     627       11      273      303      276
     628       11      273      303      281
     629       11      273      303      284
     630       11      273      303      294
     631       11      276      303      281
     632       11      276      303      284
     633       11      276      303      294
     634       11      281      303      284
     635       11      281      303      294
     636       11      284      303      294
     637       11      296      304      297
     638       11      296      304      300
     639       11      296      304      274
     640       11      296      304      275
     641       11      296      304      282
     642       11      296      304      283
     643       11      296      304      293
     644       11      297      304      300
     645       11      297      304      274
     646       11      297      304      275
     647       11      297      304      282
     648       11      297      304      283
     649       11      297      304      293
     650       11      300      304      274
     651       11      300      304      275
     652       11      300      304      282
     653       11      300      304      283
     654       11      300      304      293
     655       11      274      304      275
     656       11      274      304      282
     657       11      274      304      283
     658       11      274      304      293
     659       11      275      304      282
     660       11      275      304      283
     661       11      275      304      293
     662       11      282      304      283
     663       11      282      304      293
     664       11      283      304      293
     665       11      295      305      298
     666       11      295      305      300
     667       11      295      305      277
     668       11      295      305      280
     669       11      295      305      289
     670       11      295      305      292
     671       11      295      305      293
     672       11      298      305      300
     673       11      298      305      277
     674       11      298      305      280
     675       11      298      305      289
     676       11      298      305      292
     677       11      298      305      293
     678       11      300      305      277
     679       11      300      305      280
     680       11      300      305      289
     681       11      300      305      292
     682       11      300      305      293
     683       11      277      305      280
     684       11      277      305      289
     685       11      277      305      292
     686       11      277      305      293
     687       11      280      305      289
     688       11      280      305      292
     689       11      280      305      293
     690       11      289      305      292
     691       11      289      305      293
     692       11      292      305      293
     693       11      296      306      297
     694       11      296      306      299
     695       11      296      306      278
     696       11      296      306      279
     697       11      296      306      290
     698       11      296      306      291
     699       11      296      306      294
     700       11      297      306      299
     701       11      297      306      278
     702       11      297      306      279
     703       11      297      306      290
     704       11      297      306      291
     705       11      297      306      294
     706       11      299      306      278
     707       11      299      306      279
     708       11      299      306      290
     709       11      299      306      291
     710       11      299      306      294
     711       11      278      306      279
     712       11      278      306      290
     713       11      278      306      291
     714       11      278      306      294
     715       11      279      306      290
     716       11      279      306      291
     717       11      279      306      294
     718       11      290      306      291
     719       11      290      306      294
     720       11      291      306      294
     721        1      432      431      309
     722        2      432      431      480
     723        1      309      431      480
     724        2      431      432      481
     725        1      431      432      310
     726        1      481      432      310
     727        1      434      433      313
     728        2      434      433      488
     729        1      313      433      488
     730        2      433      434      489
     731        1      433      434      314
     732        1      489      434      314
     733        1      436      435      317
     734        2      436      435      496
     735        1      317      435      496
     736        2      435      436      497
     737        1      435      436      318
     738        1      497      436      318
     739        1      438      437      321
     740        2      438      437      504
     741        1      321      437      504
     742        2      437      438      505
     743        1      437      438      322
     744        1      505      438      322
     745        1      440      439      325
     746        2      440      439      512
     747        1      325      439      512
     748        2      439      440      513
     749        1      439      440      326
     750        1      513      440      326
     751        1      442      441      329
     752        2      442      441      520
     753        1      329      441      520
     754        2      441      442      521
     755        1      441      442      330
     756        1      521      442      330
     757        1      444      443      333
     758        2      444      443      528
     759        1      333      443      528
     760        2      443      444      529
     761        1      443      444      334
     762        1      529      444      334
     763        1      446      445      337
     764        2      446      445      536
     765        1      337      445      536
     766        2      445      446      537
     767        1      445      446      338
     768        1      537      446      338
     769        1      448      447      341
     770        2      448      447      544
     771        1      341      447      544
     772        2      447      448      545
     773        1      447      448      342
     774        1      545      448      342
     775        1      450      449      345
     776        2      450      449      552
     777        1      345      449      552
     778        2      449      450      553
     779        1      449      450      346
     780        1      553      450      346
     781        1      452      451      349
     782        2      452      451      560
     783        1      349      451      560
     784        2      451      452      561
     785        1      451      452      350
     786        1      561      452      350
     787        1      454      453      353
     788        2      454      453      568
     789        1      353      453      568
     790        2      453      454      569
     791        1      453      454      354
     792        1      569      454      354
     793        1      456      455      357
     794        2      456      455      544
     795        1      357      455      544
     796        2      455      456      545
     797        1      455      456      358
     798        1      545      456      358
     799        1      458      457      361
     800        2      458      457      568
     801        1      361      457      568
     802        2      457      458      569
     803        1      457      458      362
     804        1      569      458      362
     805        1      460      459      365
     806        2      460      459      560
     807        1      365      459      560
     808        2      459      460      561
     809        1      459      460      366
     810        1      561      460      366
     811        1      462      461      369
     812        2      462      461      552
     813        1      369      461      552
     814        2      461      462      553
     815        1      461      462      370
     816        1      553      462      370
     817        1      464      463      373
     818        2      464      463      512
     819        1      373      463      512
     820        2      463      464      513
     821        1      463      464      374
     822        1      513      464      374
     823        1      466      465      377
     824        2      466      465      536
     825        1      377      465      536
     826        2      465      466      537
     827        1      465      466      378
     828        1      537      466      378
     829        1      468      467      381
     830        2      468      467      528
     831        1      381      467      528
     832        2      467      468      529
     833        1      467      468      382
     834        1      529      468      382
     835        1      470      469      385
     836        2      470      469      520
     837        1      385      469      520
     838        2      469      470      521
     839        1      469      470      386
     840        1      521      470      386
     841        1      472      471      389
     842        2      472      471      480
     843        1      389      471      480
     844        2      471      472      481
     845        1      471      472      390
     846        1      481      472      390
     847        1      474      473      393
     848        2      474      473      504
     849        1      393      473      504
     850        2      473      474      505
     851        1      473      474      394
     852        1      505      474      394
     853        1      476      475      397
     854        2      476      475      496
     855        1      397      475      496
     856        2      475      476      497
     857        1      475      476      398
     858        1      497      476      398
     859        1      478      477      401
     860        2      478      477      488
     861        1      401      477      488
     862        2      477      478      489
     863        1      477      478      402
     864        1      489      478      402
     865        3      480      479      575
     866        3      480      479      595
     867        4      575      479      595
     868        5      479      480      431
     869        5      479      480      471
     870        2      431      480      471
     871        2      432      481      472
     872        5      432      481      482
     873        5      472      481      482
     874        5      481      482      483
     875        5      481      482     1113
     876        2      483      482     1113
     877        2      482      483      499
     878        6      482      483      484
     879        6      499      483      484
     880        7      483      484      307
     881        7      483      484      387
     882        7      483      484      403
     883        8      307      484      387
     884        8      307      484      403
     885        8      387      484      403
     886        2      498      485      501
     887        6      498      485      486
     888        6      501      485      486
     889        7      485      486      308
     890        7      485      486      388
     891        7      485      486      404
     892        8      308      486      388
     893        8      308      486      404
     894        8      388      486      404
     895        3      488      487      576
     896        3      488      487      598
     897        4      576      487      598
     898        5      487      488      433
     899        5      487      488      477
     900        2      433      488      477
     901        2      434      489      478
     902        5      434      489      490
     903        5      478      489      490
     904        5      489      490      185
     905        5      489      490     1733
     906        2      185      490     1733
     907        2      184      491      507
     908        6      184      491      492
     909        6      507      491      492
     910        7      491      492      311
     911        7      491      492      399
     912        7      491      492       99
     913        8      311      492      399
     914        8      311      492       99
     915        8      399      492       99
     916        2      200      493      509
     917        6      200      493      494
     918        6      509      493      494
     919        7      493      494      312
     920        7      493      494      400
     921        7      493      494      100
     922        8      312      494      400
     923        8      312      494      100
     924        8      400      494      100
     925        3      496      495      577
     926        3      496      495      597
     927        4      577      495      597
     928        5      495      496      435
     929        5      495      496      475
     930        2      435      496      475
     931        2      436      497      476
     932        5      436      497      498
     933        5      476      497      498
     934        5      485      498      497
     935        2      485      498     1111
     936        5      497      498     1111
     937        2      483      499     1110
     938        6      483      499      500
     939        6     1110      499      500
     940        7      499      500      315
     941        7      499      500      395
     942        7      499      500     1019
     943        8      315      500      395
     944        8      315      500     1019
     945        8      395      500     1019
     946        2     1094      501      485
     947        6     1094      501      502
     948        6      485      501      502
     949        7      501      502      316
     950        7      501      502      396
     951        7      501      502     1020
     952        8      316      502      396
     953        8      316      502     1020
     954        8      396      502     1020
     955        3      504      503      578
     956        3      504      503      596
     957        4      578      503      596
     958        5      503      504      437
     959        5      503      504      473
     960        2      437      504      473
     961        2      438      505      474
     962        5      438      505      506
     963        5      474      505      506
     964        5      187      506      505
     965        2      187      506     1731
     966        5      505      506     1731
     967        2      491      507     1730
     968        6      491      507      508
     969        6     1730      507      508
     970        7      507      508      319
     971        7      507      508      391
     972        7      507      508     1633
     973        8      319      508      391
     974        8      319      508     1633
     975        8      391      508     1633
     976        2     1714      509      493
     977        6     1714      509      510
     978        6      493      509      510
     979        7      509      510      320
     980        7      509      510      392
     981        7      509      510     1634
     982        8      320      510      392
     983        8      320      510     1634
     984        8      392      510     1634
     985        3      512      511      579
     986        3      512      511      591
     987        4      579      511      591
     988        5      511      512      439
     989        5      511      512      463
     990        2      439      512      463
     991        2      440      513      464
     992        5      440      513      514
     993        5      464      513      514
     994        5      513      514      515
     995        5      513      514      227
     996        2      515      514      227
     997        2      514      515      531
     998        6      514      515      516
     999        6      531      515      516
    1000        7      515      516      323
    1001        7      515      516      371
    1002        7      515      516      411
    1003        8      323      516      371
    1004        8      323      516      411
    1005        8      371      516      411
    1006        2      530      517      533
    1007        6      530      517      518
    1008        6      533      517      518
    1009        7      517      518      324
    1010        7      517      518      372
    1011        7      517      518      412
    1012        8      324      518      372
    1013        8      324      518      412
    1014        8      372      518      412
    1015        3      520      519      580
    1016        3      520      519      594
    1017        4      580      519      594
    1018        5      519      520      441
    1019        5      519      520      469
    1020        2      441      520      469
    1021        2      442      521      470
    1022        5      442      521      522
    1023        5      470      521      522
    1024        5      521      522     1747
    1025        5      521      522     1153
    1026        2     1747      522     1153
    1027        2     1746      523      539
    1028        6     1746      523      524
    1029        6      539      523      524
    1030        7      523      524      327
    1031        7      523      524      383
    1032        7      523      524     1637
    1033        8      327      524      383
    1034        8      327      524     1637
    1035        8      383      524     1637
    1036        2     1762      525      541
    1037        6     1762      525      526
    1038        6      541      525      526
    1039        7      525      526      328
    1040        7      525      526      384
    1041        7      525      526     1638
    1042        8      328      526      384
    1043        8      328      526     1638
    1044        8      384      526     1638
    1045        3      528      527      581
    1046        3      528      527      593
    1047        4      581      527      593
    1048        5      527      528      443
    1049        5      527      528      467
    1050        2      443      528      467
    1051        2      444      529      468
    1052        5      444      529      530
    1053        5      468      529      530
    1054        5      517      530      529
    1055        2      517      530      225
    1056        5      529      530      225
    1057        2      515      531      224
    1058        6      515      531      532
    1059        6      224      531      532
    1060        7      531      532      331
    1061        7      531      532      379
    1062        7      531      532      109
    1063        8      331      532      379
    1064        8      331      532      109
    1065        8      379      532      109
    1066        2      208      533      517
    1067        6      208      533      534
    1068        6      517      533      534
    1069        7      533      534      332
    1070        7      533      534      380
    1071        7      533      534      110
    1072        8      332      534      380
    1073        8      332      534      110
    1074        8      380      534      110
    1075        3      536      535      582
    1076        3      536      535      592
    1077        4      582      535      592
    1078        5      535      536      445
    1079        5      535      536      465
    1080        2      445      536      465
    1081        2      446      537      466
    1082        5      446      537      538
    1083        5      466      537      538
    1084        5     1749      538      537
    1085        2     1749      538     1151
    1086        5      537      538     1151
    1087        2      523      539     1150
    1088        6      523      539      540
    1089        6     1150      539      540
    1090        7      539      540      335
    1091        7      539      540      375
    1092        7      539      540     1029
    1093        8      335      540      375
    1094        8      335      540     1029
    1095        8      375      540     1029
    1096        2     1134      541      525
    1097        6     1134      541      542
    1098        6      525      541      542
    1099        7      541      542      336
    1100        7      541      542      376
    1101        7      541      542     1030
    1102        8      336      542      376
    1103        8      336      542     1030
    1104        8      376      542     1030
    1105        3      544      543      583
    1106        3      544      543      587
    1107        4      583      543      587
    1108        5      543      544      447
    1109        5      543      544      455
    1110        2      447      544      455
    1111        2      448      545      456
    1112        5      448      545      546
    1113        5      456      545      546
    1114        5      545      546      547
    1115        5      545      546     1789
    1116        2      547      546     1789
    1117        2      546      547      563
    1118        6      546      547      548
    1119        6      563      547      548
    1120        7      547      548      339
    1121        7      547      548      355
    1122        7      547      548      419
    1123        8      339      548      355
    1124        8      339      548      419
    1125        8      355      548      419
    1126        2      562      549      565
    1127        6      562      549      550
    1128        6      565      549      550
    1129        7      549      550      340
    1130        7      549      550      356
    1131        7      549      550      420
    1132        8      340      550      356
    1133        8      340      550      420
    1134        8      356      550      420
    1135        3      552      551      584
    1136        3      552      551      590
    1137        4      584      551      590
    1138        5      551      552      449
    1139        5      551      552      461
    1140        2      449      552      461
    1141        2      450      553      462
    1142        5      450      553      554
    1143        5      462      553      554
    1144        5      553      554     1167
    1145        5      553      554      267
    1146        2     1167      554      267
    1147        2     1166      555      571
    1148        6     1166      555      556
    1149        6      571      555      556
    1150        7      555      556      343
    1151        7      555      556      367
    1152        7      555      556     1033
    1153        8      343      556      367
    1154        8      343      556     1033
    1155        8      367      556     1033
    1156        2     1182      557      573
    1157        6     1182      557      558
    1158        6      573      557      558
    1159        7      557      558      344
    1160        7      557      558      368
    1161        7      557      558     1034
    1162        8      344      558      368
    1163        8      344      558     1034
    1164        8      368      558     1034
    1165        3      560      559      585
    1166        3      560      559      589
    1167        4      585      559      589
    1168        5      559      560      451
    1169        5      559      560      459
    1170        2      451      560      459
    1171        2      452      561      460
    1172        5      452      561      562
    1173        5      460      561      562
    1174        5      549      562      561
    1175        2      549      562     1787
    1176        5      561      562     1787
    1177        2      547      563     1786
    1178        6      547      563      564
    1179        6     1786      563      564
    1180        7      563      564      347
    1181        7      563      564      363
    1182        7      563      564     1647
    1183        8      347      564      363
    1184        8      347      564     1647
    1185        8      363      564     1647
    1186        2     1770      565      549
    1187        6     1770      565      566
    1188        6      549      565      566
    1189        7      565      566      348
    1190        7      565      566      364
    1191        7      565      566     1648
    1192        8      348      566      364
    1193        8      348      566     1648
    1194        8      364      566     1648
    1195        3      568      567      586
    1196        3      568      567      588
    1197        4      586      567      588
    1198        5      567      568      453
    1199        5      567      568      457
    1200        2      453      568      457
    1201        2      454      569      458
    1202        5      454      569      570
    1203        5      458      569      570
    1204        5     1169      570      569
    1205        2     1169      570      265
    1206        5      569      570      265
    1207        2      555      571      264
    1208        6      555      571      572
    1209        6      264      571      572
    1210        7      571      572      351
    1211        7      571      572      359
    1212        7      571      572      119
    1213        8      351      572      359
    1214        8      351      572      119
    1215        8      359      572      119
    1216        2      248      573      557
    1217        6      248      573      574
    1218        6      557      573      574
    1219        7      573      574      352
    1220        7      573      574      360
    1221        7      573      574      120
    1222        8      352      574      360
    1223        8      352      574      120
    1224        8      360      574      120
    1225        9      479      575      607
    1226        9      487      576      608
    1227        9      495      577      608
    1228        9      503      578      607
    1229        9      511      579      609
    1230        9      519      580      610
    1231        9      527      581      610
    1232        9      535      582      609
    1233        9      543      583      611
    1234        9      551      584      612
    1235        9      559      585      612
    1236        9      567      586      611
    1237        9      543      587      609
    1238        9      567      588      610
    1239        9      559      589      610
    1240        9      551      590      609
    1241        9      511      591      607
    1242        9      535      592      608
    1243        9      527      593      608
    1244        9      519      594      607
    1245        9      479      595      611
    1246        9      503      596      612
    1247        9      495      597      612
    1248        9      487      598      611
    1249       10      607      599      610
    1250       10      607      599      611
    1251       10      610      599      611
    1252       10      608      600      609
    1253       10      608      600      612
    1254       10      609      600      612
    1255       10      608      601      609
    1256       10      608      601      611
    1257       10      609      601      611
    1258       10      607      602      610
    1259       10      607      602      612
    1260       10      610      602      612
    1261       10      608      603      610
    1262       10      608      603      612
    1263       10      610      603      612
    1264       10      607      604      609
    1265       10      607      604      611
    1266       10      609      604      611
    1267       10      607      605      609
    1268       10      607      605      612
    1269       10      609      605      612
    1270       10      608      606      610
    1271       10      608      606      611
    1272       10      610      606      611
    1273       11      602      607      604
    1274       11      602      607      605
    1275       11      602      607      575
    1276       11      602      607      578
    1277       11      602      607      591
    1278       11      602      607      594
    1279       11      602      607      599
    1280       11      604      607      605
    1281       11      604      607      575
    1282       11      604      607      578
    1283       11      604      607      591
    1284       11      604      607      594
    1285       11      604      607      599
    1286       11      605      607      575
    1287       11      605      607      578
    1288       11      605      607      591
    1289       11      605      607      594
    1290       11      605      607      599
    1291       11      575      607      578
    1292       11      575      607      591
    1293       11      575      607      594
    1294       11      575      607      599
    1295       11      578      607      591
    1296       11      578      607      594
    1297       11      578      607      599
    1298       11      591      607      594
    1299       11      591      607      599
    1300       11      594      607      599
    1301       11      601      608      603
    1302       11      601      608      606
    1303       11      601      608      576
    1304       11      601      608      577
    1305       11      601      608      592
    1306       11      601      608      593
    1307       11      601      608      600
    1308       11      603      608      606
    1309       11      603      608      576
    1310       11      603      608      577
    1311       11      603      608      592
    1312       11      603      608      593
    1313       11      603      608      600
    1314       11      606      608      576
    1315       11      606      608      577
    1316       11      606      608      592
    1317       11      606      608      593
    1318       11      606      608      600
    1319       11      576      608      577
    1320       11      576      608      592
    1321       11      576      608      593
    1322       11      576      608      600
    1323       11      577      608      592
    1324       11      577      608      593
    1325       11      577      608      600
    1326       11      592      608      593
    1327       11      592      608      600
    1328       11      593      608      600
    1329       11      601      609      604
    1330       11      601      609      605
    1331       11      601      609      579
    1332       11      601      609      582
    1333       11      601      609      587
    1334       11      601      609      590
    1335       11      601      609      600
    1336       11      604      609      605
    1337       11      604      609      579
    1338       11      604      609      582
    1339       11      604      609      587
    1340       11      604      609      590
    1341       11      604      609      600
    1342       11      605      609      579
    1343       11      605      609      582
    1344       11      605      609      587
    1345       11      605      609      590
    1346       11      605      609      600
    1347       11      579      609      582
    1348       11      579      609      587
    1349       11      579      609      590
    1350       11      579      609      600
    1351       11      582      609      587
    1352       11      582      609      590
    1353       11      582      609      600
    1354       11      587      609      590
    1355       11      587      609      600
    1356       11      590      609      600
    1357       11      602      610      603
    1358       11      602      610      606
    1359       11      602      610      580
    1360       11      602      610      581
    1361       11      602      610      588
    1362       11      602      610      589
    1363       11      602      610      599
    1364       11      603      610      606
    1365       11      603      610      580
    1366       11      603      610      581
    1367       11      603      610      588
    1368       11      603      610      589
    1369       11      603      610      599
    1370       11      606      610      580
    1371       11      606      610      581
    1372       11      606      610      588
    1373       11      606      610      589
    1374       11      606      610      599
    1375       11      580      610      581
    1376       11      580      610      588
    1377       11      580      610      589
    1378       11      580      610      599
    1379       11      581      610      588
    1380       11      581      610      589
    1381       11      581      610      599
    1382       11      588      610      589
    1383       11      588      610      599
    1384       11      589      610      599
    1385       11      601      611      604
    1386       11      601      611      606
    1387       11      601      611      583
    1388       11      601      611      586
    1389       11      601      611      595
    1390       11      601      611      598
    1391       11      601      611      599
    1392       11      604      611      606
    1393       11      604      611      583
    1394       11      604      611      586
    1395       11      604      611      595
    1396       11      604      611      598
    1397       11      604      611      599
    1398       11      606      611      583
    1399       11      606      611      586
    1400       11      606      611      595
    1401       11      606      611      598
    1402       11      606      611      599
    1403       11      583      611      586
    1404       11      583      611      595
    1405       11      583      611      598
    1406       11      583      611      599
    1407       11      586      611      595
    1408       11      586      611      598
    1409       11      586      611      599
    1410       11      595      611      598
    1411       11      595      611      599
    1412       11      598      611      599
    1413       11      602      612      603
    1414       11      602      612      605
    1415       11      602      612      584
    1416       11      602      612      585
    1417       11      602      612      596
    1418       11      602      612      597
    1419       11      602      612      600
    1420       11      603      612      605
    1421       11      603      612      584
    1422       11      603      612      585
    1423       11      603      612      596
    1424       11      603      612      597
    1425       11      603      612      600
    1426       11      605      612      584
    1427       11      605      612      585
    1428       11      605      612      596
    1429       11      605      612      597
    1430       11      605      612      600
    1431       11      584      612      585
    1432       11      584      612      596
    1433       11      584      612      597
    1434       11      584      612      600
    1435       11      585      612      596
    1436       11      585      612      597
    1437       11      585      612      600
    1438       11      596      612      597
    1439       11      596      612      600
    1440       11      597      612      600
    1441        1      738      737      615
    1442        2      738      737      786
    1443        1      615      737      786
    1444        2      737      738      787
    1445        1      737      738      616
    1446        1      787      738      616
    1447        1      740      739      619
    1448        2      740      739      794
    1449        1      619      739      794
    1450        2      739      740      795
    1451        1      739      740      620
    1452        1      795      740      620
    1453        1      742      741      623
    1454        2      742      741      802
    1455        1      623      741      802
    1456        2      741      742      803
    1457        1      741      742      624
    1458        1      803      742      624
    1459        1      744      743      627
    1460        2      744      743      810
    1461        1      627      743      810
    1462        2      743      744      811
    1463        1      743      744      628
    1464        1      811      744      628
    1465        1      746      745      631
    1466        2      746      745      818
    1467        1      631      745      818
    1468        2      745      746      819
    1469        1      745      746      632
    1470        1      819      746      632
    1471        1      748      747      635
    1472        2      748      747      826
    1473        1      635      747      826
    1474        2      747      748      827
    1475        1      747      748      636
    1476        1      827      748      636
    1477        1      750      749      639
    1478        2      750      749      834
    1479        1      639      749      834
    1480        2      749      750      835
    1481        1      749      750      640
    1482        1      835      750      640
    1483        1      752      751      643
    1484        2      752      751      842
    1485        1      643      751      842
    1486        2      751      752      843
    1487        1      751      752      644
    1488        1      843      752      644
    1489        1      754      753      647
    1490        2      754      753      850
    1491        1      647      753      850
    1492        2      753      754      851
    1493        1      753      754      648
    1494        1      851      754      648
    1495        1      756      755      651
    1496        2      756      755      858
    1497        1      651      755      858
    1498        2      755      756      859
    1499        1      755      756      652
    1500        1      859      756      652
    1501        1      758      757      655
    1502        2      758      757      866
    1503        1      655      757      866
    1504        2      757      758      867
    1505        1      757      758      656
    1506        1      867      758      656
    1507        1      760      759      659
    1508        2      760      759      874
    1509        1      659      759      874
    1510        2      759      760      875
    1511        1      759      760      660
    1512        1      875      760      660
    1513        1      762      761      663
    1514        2      762      761      850
    1515        1      663      761      850
    1516        2      761      762      851
    1517        1      761      762      664
    1518        1      851      762      664
    1519        1      764      763      667
    1520        2      764      763      874
    1521        1      667      763      874
    1522        2      763      764      875
    1523        1      763      764      668
    1524        1      875      764      668
    1525        1      766      765      671
    1526        2      766      765      866
    1527        1      671      765      866
    1528        2      765      766      867
    1529        1      765      766      672
    1530        1      867      766      672
    1531        1      768      767      675
    1532        2      768      767      858
    1533        1      675      767      858
    1534        2      767      768      859
    1535        1      767      768      676
    1536        1      859      768      676
    1537        1      770      769      679
    1538        2      770      769      818
    1539        1      679      769      818
    1540        2      769      770      819
    1541        1      769      770      680
    1542        1      819      770      680
    1543        1      772      771      683
    1544        2      772      771      842
    1545        1      683      771      842
    1546        2      771      772      843
    1547        1      771      772      684
    1548        1      843      772      684
    1549        1      774      773      687
    1550        2      774      773      834
    1551        1      687      773      834
    1552        2      773      774      835
    1553        1      773      774      688
    1554        1      835      774      688
    1555        1      776      775      691
    1556        2      776      775      826
    1557        1      691      775      826
    1558        2      775      776      827
    1559        1      775      776      692
    1560        1      827      776      692
    1561        1      778      777      695
    1562        2      778      777      786
    1563        1      695      777      786
    1564        2      777      778      787
    1565        1      777      778      696
    1566        1      787      778      696
    1567        1      780      779      699
    1568        2      780      779      810
    1569        1      699      779      810
    1570        2      779      780      811
    1571        1      779      780      700
    1572        1      811      780      700
    1573        1      782      781      703
    1574        2      782      781      802
    1575        1      703      781      802
    1576        2      781      782      803
    1577        1      781      782      704
    1578        1      803      782      704
    1579        1      784      783      707
    1580        2      784      783      794
    1581        1      707      783      794
    1582        2      783      784      795
    1583        1      783      784      708
    1584        1      795      784      708
    1585        3      786      785      881
    1586        3      786      785      901
    1587        4      881      785      901
    1588        5      785      786      737
    1589        5      785      786      777
    1590        2      737      786      777
    1591        2      738      787      778
    1592        5      738      787      788
    1593        5      778      787      788
    1594        5      787      788      789
    1595        5      787      788      195
    1596        2      789      788      195
    1597        2      788      789      805
    1598        6      788      789      790
    1599        6      805      789      790
    1600        7      789      790      613
    1601        7      789      790      693
    1602        7      789      790      709
    1603        8      613      790      693
    1604        8      613      790      709
    1605        8      693      790      709
    1606        2      804      791      807
    1607        6      804      791      792
    1608        6      807      791      792
    1609        7      791      792      614
    1610        7      791      792      694
    1611        7      791      792      710
    1612        8      614      792      694
    1613        8      614      792      710
    1614        8      694      792      710
    1615        3      794      793      882
    1616        3      794      793      904
    1617        4      882      793      904
    1618        5      793      794      739
    1619        5      793      794      783
    1620        2      739      794      783
    1621        2      740      795      784
    1622        5      740      795      796
    1623        5      784      795      796
    1624        5      795      796     1103
    1625        5      795      796     2039
    1626        2     1103      796     2039
    1627        2     1102      797      813
    1628        6     1102      797      798
    1629        6      813      797      798
    1630        7      797      798      617
    1631        7      797      798      705
    1632        7      797      798     1017
    1633        8      617      798      705
    1634        8      617      798     1017
    1635        8      705      798     1017
    1636        2     1118      799      815
    1637        6     1118      799      800
    1638        6      815      799      800
    1639        7      799      800      618
    1640        7      799      800      706
    1641        7      799      800     1018
    1642        8      618      800      706
    1643        8      618      800     1018
    1644        8      706      800     1018
    1645        3      802      801      883
    1646        3      802      801      903
    1647        4      883      801      903
    1648        5      801      802      741
    1649        5      801      802      781
    1650        2      741      802      781
    1651        2      742      803      782
    1652        5      742      803      804
    1653        5      782      803      804
    1654        5      791      804      803
    1655        2      791      804      193
    1656        5      803      804      193
    1657        2      789      805      192
    1658        6      789      805      806
    1659        6      192      805      806
    1660        7      805      806      621
    1661        7      805      806      701
    1662        7      805      806      101
    1663        8      621      806      701
    1664        8      621      806      101
    1665        8      701      806      101
    1666        2      176      807      791
    1667        6      176      807      808
    1668        6      791      807      808
    1669        7      807      808      622
    1670        7      807      808      702
    1671        7      807      808      102
    1672        8      622      808      702
    1673        8      622      808      102
    1674        8      702      808      102
    1675        3      810      809      884
    1676        3      810      809      902
    1677        4      884      809      902
    1678        5      809      810      743
    1679        5      809      810      779
    1680        2      743      810      779
    1681        2      744      811      780
    1682        5      744      811      812
    1683        5      780      811      812
    1684        5     1105      812      811
    1685        2     1105      812     2037
    1686        5      811      812     2037
    1687        2      797      813     2036
    1688        6      797      813      814
    1689        6     2036      813      814
    1690        7      813      814      625
    1691        7      813      814      697
    1692        7      813      814     1939
    1693        8      625      814      697
    1694        8      625      814     1939
    1695        8      697      814     1939
    1696        2     2020      815      799
    1697        6     2020      815      816
    1698        6      799      815      816
    1699        7      815      816      626
    1700        7      815      816      698
    1701        7      815      816     1940
    1702        8      626      816      698
    1703        8      626      816     1940
    1704        8      698      816     1940
    1705        3      818      817      885
    1706        3      818      817      897
    1707        4      885      817      897
    1708        5      817      818      745
    1709        5      817      818      769
    1710        2      745      818      769
    1711        2      746      819      770
    1712        5      746      819      820
    1713        5      770      819      820
    1714        5      819      820      821
    1715        5      819      820     1145
    1716        2      821      820     1145
    1717        2      820      821      837
    1718        6      820      821      822
    1719        6      837      821      822
    1720        7      821      822      629
    1721        7      821      822      677
    1722        7      821      822      717
    1723        8      629      822      677
    1724        8      629      822      717
    1725        8      677      822      717
    1726        2      836      823      839
    1727        6      836      823      824
    1728        6      839      823      824
    1729        7      823      824      630
    1730        7      823      824      678
    1731        7      823      824      718
    1732        8      630      824      678
    1733        8      630      824      718
    1734        8      678      824      718
    1735        3      826      825      886
    1736        3      826      825      900
    1737        4      886      825      900
    1738        5      825      826      747
    1739        5      825      826      775
    1740        2      747      826      775
    1741        2      748      827      776
    1742        5      748      827      828
    1743        5      776      827      828
    1744        5      827      828     2053
    1745        5      827      828      235
    1746        2     2053      828      235
    1747        2     2052      829      845
    1748        6     2052      829      830
    1749        6      845      829      830
    1750        7      829      830      633
    1751        7      829      830      689
    1752        7      829      830     1943
    1753        8      633      830      689
    1754        8      633      830     1943
    1755        8      689      830     1943
    1756        2     2068      831      847
    1757        6     2068      831      832
    1758        6      847      831      832
    1759        7      831      832      634
    1760        7      831      832      690
    1761        7      831      832     1944
    1762        8      634      832      690
    1763        8      634      832     1944
    1764        8      690      832     1944
    1765        3      834      833      887
    1766        3      834      833      899
    1767        4      887      833      899
    1768        5      833      834      749
    1769        5      833      834      773
    1770        2      749      834      773
    1771        2      750      835      774
    1772        5      750      835      836
    1773        5      774      835      836
    1774        5      823      836      835
    1775        2      823      836     1143
    1776        5      835      836     1143
    1777        2      821      837     1142
    1778        6      821      837      838
    1779        6     1142      837      838
    1780        7      837      838      637
    1781        7      837      838      685
    1782        7      837      838     1027
    1783        8      637      838      685
    1784        8      637      838     1027
    1785        8      685      838     1027
    1786        2     1126      839      823
    1787        6     1126      839      840
    1788        6      823      839      840
    1789        7      839      840      638
    1790        7      839      840      686
    1791        7      839      840     1028
    1792        8      638      840      686
    1793        8      638      840     1028
    1794        8      686      840     1028
    1795        3      842      841      888
    1796        3      842      841      898
    1797        4      888      841      898
    1798        5      841      842      751
    1799        5      841      842      771
    1800        2      751      842      771
    1801        2      752      843      772
    1802        5      752      843      844
    1803        5      772      843      844
    1804        5     2055      844      843
    1805        2     2055      844      233
    1806        5      843      844      233
    1807        2      829      845      232
    1808        6      829      845      846
    1809        6      232      845      846
    1810        7      845      846      641
    1811        7      845      846      681
    1812        7      845      846      111
    1813        8      641      846      681
    1814        8      641      846      111
    1815        8      681      846      111
    1816        2      216      847      831
    1817        6      216      847      848
    1818        6      831      847      848
    1819        7      847      848      642
    1820        7      847      848      682
    1821        7      847      848      112
    1822        8      642      848      682
    1823        8      642      848      112
    1824        8      682      848      112
    1825        3      850      849      889
    1826        3      850      849      893
    1827        4      889      849      893
    1828        5      849      850      753
    1829        5      849      850      761
    1830        2      753      850      761
    1831        2      754      851      762
    1832        5      754      851      852
    1833        5      762      851      852
    1834        5      851      852      853
    1835        5      851      852     2095
    1836        2      853      852     2095
    1837        2      852      853      869
    1838        6      852      853      854
    1839        6      869      853      854
    1840        7      853      854      645
    1841        7      853      854      661
    1842        7      853      854      725
    1843        8      645      854      661
    1844        8      645      854      725
    1845        8      661      854      725
    1846        2      868      855      871
    1847        6      868      855      856
    1848        6      871      855      856
    1849        7      855      856      646
    1850        7      855      856      662
    1851        7      855      856      726
    1852        8      646      856      662
    1853        8      646      856      726
    1854        8      662      856      726
    1855        3      858      857      890
    1856        3      858      857      896
    1857        4      890      857      896
    1858        5      857      858      755
    1859        5      857      858      767
    1860        2      755      858      767
    1861        2      756      859      768
    1862        5      756      859      860
    1863        5      768      859      860
    1864        5      859      860      249
    1865        5      859      860     1185
    1866        2      249      860     1185
    1867        2      248      861      877
    1868        6      248      861      862
    1869        6      877      861      862
    1870        7      861      862      649
    1871        7      861      862      673
    1872        7      861      862      115
    1873        8      649      862      673
    1874        8      649      862      115
    1875        8      673      862      115
    1876        2      264      863      879
    1877        6      264      863      864
    1878        6      879      863      864
    1879        7      863      864      650
    1880        7      863      864      674
    1881        7      863      864      116
    1882        8      650      864      674
    1883        8      650      864      116
    1884        8      674      864      116
    1885        3      866      865      891
    1886        3      866      865      895
    1887        4      891      865      895
    1888        5      865      866      757
    1889        5      865      866      765
    1890        2      757      866      765
    1891        2      758      867      766
    1892        5      758      867      868
    1893        5      766      867      868
    1894        5      855      868      867
    1895        2      855      868     2093
    1896        5      867      868     2093
    1897        2      853      869     2092
    1898        6      853      869      870
    1899        6     2092      869      870
    1900        7      869      870      653
    1901        7      869      870      669
    1902        7      869      870     1953
    1903        8      653      870      669
    1904        8      653      870     1953
    1905        8      669      870     1953
    1906        2     2076      871      855
    1907        6     2076      871      872
    1908        6      855      871      872
    1909        7      871      872      654
    1910        7      871      872      670
    1911        7      871      872     1954
    1912        8      654      872      670
    1913        8      654      872     1954
    1914        8      670      872     1954
    1915        3      874      873      892
    1916        3      874      873      894
    1917        4      892      873      894
    1918        5      873      874      759
    1919        5      873      874      763
    1920        2      759      874      763
    1921        2      760      875      764
    1922        5      760      875      876
    1923        5      764      875      876
    1924        5      251      876      875
    1925        2      251      876     1183
    1926        5      875      876     1183
    1927        2      861      877     1182
    1928        6      861      877      878
    1929        6     1182      877      878
    1930        7      877      878      657
    1931        7      877      878      665
    1932        7      877      878     1037
    1933        8      657      878      665
    1934        8      657      878     1037
    1935        8      665      878     1037
    1936        2     1166      879      863
    1937        6     1166      879      880
    1938        6      863      879      880
    1939        7      879      880      658
    1940        7      879      880      666
    1941        7      879      880     1038
    1942        8      658      880      666
    1943        8      658      880     1038
    1944        8      666      880     1038
    1945        9      785      881      913
    1946        9      793      882      914
    1947        9      801      883      914
    1948        9      809      884      913
    1949        9      817      885      915
    1950        9      825      886      916
    1951        9      833      887      916
    1952        9      841      888      915
    1953        9      849      889      917
    1954        9      857      890      918
    1955        9      865      891      918
    1956        9      873      892      917
    1957        9      849      893      915
    1958        9      873      894      916
    1959        9      865      895      916
    1960        9      857      896      915
    1961        9      817      897      913
    1962        9      841      898      914
    1963        9      833      899      914
    1964        9      825      900      913
    1965        9      785      901      917
    1966        9      809      902      918
    1967        9      801      903      918
    1968        9      793      904      917
    1969       10      913      905      916
    1970       10      913      905      917
    1971       10      916      905      917
    1972       10      914      906      915
    1973       10      914      906      918
    1974       10      915      906      918
    1975       10      914      907      915
    1976       10      914      907      917
    1977       10      915      907      917
    1978       10      913      908      916
    1979       10      913      908      918
    1980       10      916      908      918
    1981       10      914      909      916
    1982       10      914      909      918
    1983       10      916      909      918
    1984       10      913      910      915
    1985       10      913      910      917
    1986       10      915      910      917
    1987       10      913      911      915
    1988       10      913      911      918
    1989       10      915      911      918
    1990       10      914      912      916
    1991       10      914      912      917
    1992       10      916      912      917
    1993       11      908      913      910
    1994       11      908      913      911
    1995       11      908      913      881
    1996       11      908      913      884
    1997       11      908      913      897
    1998       11      908      913      900
    1999       11      908      913      905
    2000       11      910      913      911
    2001       11      910      913      881
    2002       11      910      913      884
    2003       11      910      913      897
    2004       11      910      913      900
    2005       11      910      913      905
    2006       11      911      913      881
    2007       11      911      913      884
    2008       11      911      913      897
    2009       11      911      913      900
    2010       11      911      913      905
    2011       11      881      913      884
    2012       11      881      913      897
    2013       11      881      913      900
    2014       11      881      913      905
    2015       11      884      913      897
    2016       11      884      913      900
    2017       11      884      913      905
    2018       11      897      913      900
    2019       11      897      913      905
    2020       11      900      913      905
    2021       11      907      914      909
    2022       11      907      914      912
    2023       11      907      914      882
    2024       11      907      914      883
    2025       11      907      914      898
    2026       11      907      914      899
    2027       11      907      914      906
    2028       11      909      914      912
    2029       11      909      914      882
    2030       11      909      914      883
    2031       11      909      914      898
    2032       11      909      914      899
    2033       11      909      914      906
    2034       11      912      914      882
    2035       11      912      914      883
    2036       11      912      914      898
    2037       11      912      914      899
    2038       11      912      914      906
    2039       11      882      914      883
    2040       11      882      914      898
    2041       11      882      914      899
    2042       11      882      914      906
    2043       11      883      914      898
    2044       11      883      914      899
    2045       11      883      914      906
    2046       11      898      914      899
    2047       11      898      914      906
    2048       11      899      914      906
    2049       11      907      915      910
    2050       11      907      915      911
    2051       11      907      915      885
    2052       11      907      915      888
    2053       11      907      915      893
    2054       11      907      915      896
    2055       11      907      915      906
    2056       11      910      915      911
    2057       11      910      915      885
    2058       11      910      915      888
    2059       11      910      915      893
    2060       11      910      915      896
    2061       11      910      915      906
    2062       11      911      915      885
    2063       11      911      915      888
    2064       11      911      915      893
    2065       11      911      915      896
    2066       11      911      915      906
    2067       11      885      915      888
    2068       11      885      915      893
    2069       11      885      915      896
    2070       11      885      915      906
    2071       11      888      915      893
    2072       11      888      915      896
    2073       11      888      915      906
    2074       11      893      915      896
    2075       11      893      915      906
    2076       11      896      915      906
    2077       11      908      916      909
    2078       11      908      916      912
    2079       11      908      916      886
    2080       11      908      916      887
    2081       11      908      916      894
    2082       11      908      916      895
    2083       11      908      916      905
    2084       11      909      916      912
    2085       11      909      916      886
    2086       11      909      916      887
    2087       11      909      916      894
    2088       11      909      916      895
    2089       11      909      916      905
    2090       11      912      916      886
    2091       11      912      916      887
    2092       11      912      916      894
    2093       11      912      916      895
    2094       11      912      916      905
    2095       11      886      916      887
    2096       11      886      916      894
    2097       11      886      916      895
    2098       11      886      916      905
    2099       11      887      916      894
    2100       11      887      916      895
    2101       11      887      916      905
    2102       11      894      916      895
    2103       11      894      916      905
    2104       11      895      916      905
    2105       11      907      917      910
    2106       11      907      917      912
    2107       11      907      917      889
    2108       11      907      917      892
    2109       11      907      917      901
    2110       11      907      917      904
    2111       11      907      917      905
    2112       11      910      917      912
    2113       11      910      917      889
    2114       11      910      917      892
    2115       11      910      917      901
    2116       11      910      917      904
    2117       11      910      917      905
    2118       11      912      917      889
    2119       11      912      917      892
    2120       11      912      917      901
    2121       11      912      917      904
    2122       11      912      917      905
    2123       11      889      917      892
    2124       11      889      917      901
    2125       11      889      917      904
    2126       11      889      917      905
    2127       11      892      917      901
    2128       11      892      917      904
    2129       11      892      917      905
    2130       11      901      917      904
    2131       11      901      917      905
    2132       11      904      917      905
    2133       11      908      918      909
    2134       11      908      918      911
    2135       11      908      918      890
    2136       11      908      918      891
    2137       11      908      918      902
    2138       11      908      918      903
    2139       11      908      918      906
    2140       11      909      918      911
    2141       11      909      918      890
    2142       11      909      918      891
    2143       11      909      918      902
    2144       11      909      918      903
    2145       11      909      918      906
    2146       11      911      918      890
    2147       11      911      918      891
    2148       11      911      918      902
    2149       11      911      918      903
    2150       11      911      918      906
    2151       11      890      918      891
    2152       11      890      918      902
    2153       11      890      918      903
    2154       11      890      918      906
    2155       11      891      918      902
    2156       11      891      918      903
    2157       11      891      918      906
    2158       11      902      918      903
    2159       11      902      918      906
    2160       11      903      918      906
    2161        1     1044     1043      921
    2162        2     1044     1043     1092
    2163        1      921     1043     1092
    2164        2     1043     1044     1093
    2165        1     1043     1044      922
    2166        1     1093     1044      922
    2167        1     1046     1045      925
    2168        2     1046     1045     1100
    2169        1      925     1045     1100
    2170        2     1045     1046     1101
    2171        1     1045     1046      926
    2172        1     1101     1046      926
    2173        1     1048     1047      929
    2174        2     1048     1047     1108
    2175        1      929     1047     1108
    2176        2     1047     1048     1109
    2177        1     1047     1048      930
    2178        1     1109     1048      930
    2179        1     1050     1049      933
    2180        2     1050     1049     1116
    2181        1      933     1049     1116
    2182        2     1049     1050     1117
    2183        1     1049     1050      934
    2184        1     1117     1050      934
    2185        1     1052     1051      937
    2186        2     1052     1051     1124
    2187        1      937     1051     1124
    2188        2     1051     1052     1125
    2189        1     1051     1052      938
    2190        1     1125     1052      938
    2191        1     1054     1053      941
    2192        2     1054     1053     1132
    2193        1      941     1053     1132
    2194        2     1053     1054     1133
    2195        1     1053     1054      942
    2196        1     1133     1054      942
    2197        1     1056     1055      945
    2198        2     1056     1055     1140
    2199        1      945     1055     1140
    2200        2     1055     1056     1141
    2201        1     1055     1056      946
    2202        1     1141     1056      946
    2203        1     1058     1057      949
    2204        2     1058     1057     1148
    2205        1      949     1057     1148
    2206        2     1057     1058     1149
    2207        1     1057     1058      950
    2208        1     1149     1058      950
    2209        1     1060     1059      953
    2210        2     1060     1059     1156
    2211        1      953     1059     1156
    2212        2     1059     1060     1157
    2213        1     1059     1060      954
    2214        1     1157     1060      954
    2215        1     1062     1061      957
    2216        2     1062     1061     1164
    2217        1      957     1061     1164
    2218        2     1061     1062     1165
    2219        1     1061     1062      958
    2220        1     1165     1062      958
    2221        1     1064     1063      961
    2222        2     1064     1063     1172
    2223        1      961     1063     1172
    2224        2     1063     1064     1173
    2225        1     1063     1064      962
    2226        1     1173     1064      962
    2227        1     1066     1065      965
    2228        2     1066     1065     1180
    2229        1      965     1065     1180
    2230        2     1065     1066     1181
    2231        1     1065     1066      966
    2232        1     1181     1066      966
    2233        1     1068     1067      969
    2234        2     1068     1067     1156
    2235        1      969     1067     1156
    2236        2     1067     1068     1157
    2237        1     1067     1068      970
    2238        1     1157     1068      970
    2239        1     1070     1069      973
    2240        2     1070     1069     1180
    2241        1      973     1069     1180
    2242        2     1069     1070     1181
    2243        1     1069     1070      974
    2244        1     1181     1070      974
    2245        1     1072     1071      977
    2246        2     1072     1071     1172
    2247        1      977     1071     1172
    2248        2     1071     1072     1173
    2249        1     1071     1072      978
    2250        1     1173     1072      978
    2251        1     1074     1073      981
    2252        2     1074     1073     1164
    2253        1      981     1073     1164
    2254        2     1073     1074     1165
    2255        1     1073     1074      982
    2256        1     1165     1074      982
    2257        1     1076     1075      985
    2258        2     1076     1075     1124
    2259        1      985     1075     1124
    2260        2     1075     1076     1125
    2261        1     1075     1076      986
    2262        1     1125     1076      986
    2263        1     1078     1077      989
    2264        2     1078     1077     1148
    2265        1      989     1077     1148
    2266        2     1077     1078     1149
    2267        1     1077     1078      990
    2268        1     1149     1078      990
    2269        1     1080     1079      993
    2270        2     1080     1079     1140
    2271        1      993     1079     1140
    2272        2     1079     1080     1141
    2273        1     1079     1080      994
    2274        1     1141     1080      994
    2275        1     1082     1081      997
    2276        2     1082     1081     1132
    2277        1      997     1081     1132
    2278        2     1081     1082     1133
    2279        1     1081     1082      998
    2280        1     1133     1082      998
    2281        1     1084     1083     1001
    2282        2     1084     1083     1092
    2283        1     1001     1083     1092
    2284        2     1083     1084     1093
    2285        1     1083     1084     1002
    2286        1     1093     1084     1002
    2287        1     1086     1085     1005
    2288        2     1086     1085     1116
    2289        1     1005     1085     1116
    2290        2     1085     1086     1117
    2291        1     1085     1086     1006
    2292        1     1117     1086     1006
    2293        1     1088     1087     1009
    2294        2     1088     1087     1108
    2295        1     1009     1087     1108
    2296        2     1087     1088     1109
    2297        1     1087     1088     1010
    2298        1     1109     1088     1010
    2299        1     1090     1089     1013
    2300        2     1090     1089     1100
    2301        1     1013     1089     1100
    2302        2     1089     1090     1101
    2303        1     1089     1090     1014
    2304        1     1101     1090     1014
    2305        3     1092     1091     1187
    2306        3     1092     1091     1207
    2307        4     1187     1091     1207
    2308        5     1091     1092     1043
    2309        5     1091     1092     1083
    2310        2     1043     1092     1083
    2311        2     1044     1093     1084
    2312        5     1044     1093     1094
    2313        5     1084     1093     1094
    2314        5     1093     1094     1095
    2315        5     1093     1094      501
    2316        2     1095     1094      501
    2317        2     1094     1095     1111
    2318        6     1094     1095     1096
    2319        6     1111     1095     1096
    2320        7     1095     1096      919
    2321        7     1095     1096      999
    2322        7     1095     1096     1015
    2323        8      919     1096      999
    2324        8      919     1096     1015
    2325        8      999     1096     1015
    2326        2     1110     1097     1113
    2327        6     1110     1097     1098
    2328        6     1113     1097     1098
    2329        7     1097     1098      920
    2330        7     1097     1098     1000
    2331        7     1097     1098     1016
    2332        8      920     1098     1000
    2333        8      920     1098     1016
    2334        8     1000     1098     1016
    2335        3     1100     1099     1188
    2336        3     1100     1099     1210
    2337        4     1188     1099     1210
    2338        5     1099     1100     1045
    2339        5     1099     1100     1089
    2340        2     1045     1100     1089
    2341        2     1046     1101     1090
    2342        5     1046     1101     1102
    2343        5     1090     1101     1102
    2344        5     1101     1102      797
    2345        5     1101     1102     2345
    2346        2      797     1102     2345
    2347        2      796     1103     1119
    2348        6      796     1103     1104
    2349        6     1119     1103     1104
    2350        7     1103     1104      923
    2351        7     1103     1104     1011
    2352        7     1103     1104      711
    2353        8      923     1104     1011
    2354        8      923     1104      711
    2355        8     1011     1104      711
    2356        2      812     1105     1121
    2357        6      812     1105     1106
    2358        6     1121     1105     1106
    2359        7     1105     1106      924
    2360        7     1105     1106     1012
    2361        7     1105     1106      712
    2362        8      924     1106     1012
    2363        8      924     1106      712
    2364        8     1012     1106      712
    2365        3     1108     1107     1189
    2366        3     1108     1107     1209
    2367        4     1189     1107     1209
    2368        5     1107     1108     1047
    2369        5     1107     1108     1087
    2370        2     1047     1108     1087
    2371        2     1048     1109     1088
    2372        5     1048     1109     1110
    2373        5     1088     1109     1110
    2374        5     1097     1110     1109
    2375        2     1097     1110      499
    2376        5     1109     1110      499
    2377        2     1095     1111      498
    2378        6     1095     1111     1112
    2379        6      498     1111     1112
    2380        7     1111     1112      927
    2381        7     1111     1112     1007
    2382        7     1111     1112      407
    2383        8      927     1112     1007
    2384        8      927     1112      407
    2385        8     1007     1112      407
    2386        2      482     1113     1097
    2387        6      482     1113     1114
    2388        6     1097     1113     1114
    2389        7     1113     1114      928
    2390        7     1113     1114     1008
    2391        7     1113     1114      408
    2392        8      928     1114     1008
    2393        8      928     1114      408
    2394        8     1008     1114      408
    2395        3     1116     1115     1190
    2396        3     1116     1115     1208
    2397        4     1190     1115     1208
    2398        5     1115     1116     1049
    2399        5     1115     1116     1085
    2400        2     1049     1116     1085
    2401        2     1050     1117     1086
    2402        5     1050     1117     1118
    2403        5     1086     1117     1118
    2404        5      799     1118     1117
    2405        2      799     1118     2343
    2406        5     1117     1118     2343
    2407        2     1103     1119     2342
    2408        6     1103     1119     1120
    2409        6     2342     1119     1120
    2410        7     1119     1120      931
    2411        7     1119     1120     1003
    2412        7     1119     1120     2245
    2413        8      931     1120     1003
    2414        8      931     1120     2245
    2415        8     1003     1120     2245
    2416        2     2326     1121     1105
    2417        6     2326     1121     1122
    2418        6     1105     1121     1122
    2419        7     1121     1122      932
    2420        7     1121     1122     1004
    2421        7     1121     1122     2246
    2422        8      932     1122     1004
    2423        8      932     1122     2246
    2424        8     1004     1122     2246
    2425        3     1124     1123     1191
    2426        3     1124     1123     1203
    2427        4     1191     1123     1203
    2428        5     1123     1124     1051
    2429        5     1123     1124     1075
    2430        2     1051     1124     1075
    2431        2     1052     1125     1076
    2432        5     1052     1125     1126
    2433        5     1076     1125     1126
    2434        5     1125     1126     1127
    2435        5     1125     1126      839
    2436        2     1127     1126      839
    2437        2     1126     1127     1143
    2438        6     1126     1127     1128
    2439        6     1143     1127     1128
    2440        7     1127     1128      935
    2441        7     1127     1128      983
    2442        7     1127     1128     1023
    2443        8      935     1128      983
    2444        8      935     1128     1023
    2445        8      983     1128     1023
    2446        2     1142     1129     1145
    2447        6     1142     1129     1130
    2448        6     1145     1129     1130
    2449        7     1129     1130      936
    2450        7     1129     1130      984
    2451        7     1129     1130     1024
    2452        8      936     1130      984
    2453        8      936     1130     1024
    2454        8      984     1130     1024
    2455        3     1132     1131     1192
    2456        3     1132     1131     1206
    2457        4     1192     1131     1206
    2458        5     1131     1132     1053
    2459        5     1131     1132     1081
    2460        2     1053     1132     1081
    2461        2     1054     1133     1082
    2462        5     1054     1133     1134
    2463        5     1082     1133     1134
    2464        5     1133     1134     2359
    2465        5     1133     1134      541
    2466        2     2359     1134      541
    2467        2     2358     1135     1151
    2468        6     2358     1135     1136
    2469        6     1151     1135     1136
    2470        7     1135     1136      939
    2471        7     1135     1136      995
    2472        7     1135     1136     2249
    2473        8      939     1136      995
    2474        8      939     1136     2249
    2475        8      995     1136     2249
    2476        2     2374     1137     1153
    2477        6     2374     1137     1138
    2478        6     1153     1137     1138
    2479        7     1137     1138      940
    2480        7     1137     1138      996
    2481        7     1137     1138     2250
    2482        8      940     1138      996
    2483        8      940     1138     2250
    2484        8      996     1138     2250
    2485        3     1140     1139     1193
    2486        3     1140     1139     1205
    2487        4     1193     1139     1205
    2488        5     1139     1140     1055
    2489        5     1139     1140     1079
    2490        2     1055     1140     1079
    2491        2     1056     1141     1080
    2492        5     1056     1141     1142
    2493        5     1080     1141     1142
    2494        5     1129     1142     1141
    2495        2     1129     1142      837
    2496        5     1141     1142      837
    2497        2     1127     1143      836
    2498        6     1127     1143     1144
    2499        6      836     1143     1144
    2500        7     1143     1144      943
    2501        7     1143     1144      991
    2502        7     1143     1144      721
    2503        8      943     1144      991
    2504        8      943     1144      721
    2505        8      991     1144      721
    2506        2      820     1145     1129
    2507        6      820     1145     1146
    2508        6     1129     1145     1146
    2509        7     1145     1146      944
    2510        7     1145     1146      992
    2511        7     1145     1146      722
    2512        8      944     1146      992
    2513        8      944     1146      722
    2514        8      992     1146      722
    2515        3     1148     1147     1194
    2516        3     1148     1147     1204
    2517        4     1194     1147     1204
    2518        5     1147     1148     1057
    2519        5     1147     1148     1077
    2520        2     1057     1148     1077
    2521        2     1058     1149     1078
    2522        5     1058     1149     1150
    2523        5     1078     1149     1150
    2524        5     2361     1150     1149
    2525        2     2361     1150      539
    2526        5     1149     1150      539
    2527        2     1135     1151      538
    2528        6     1135     1151     1152
    2529        6      538     1151     1152
    2530        7     1151     1152      947
    2531        7     1151     1152      987
    2532        7     1151     1152      417
    2533        8      947     1152      987
    2534        8      947     1152      417
    2535        8      987     1152      417
    2536        2      522     1153     1137
    2537        6      522     1153     1154
    2538        6     1137     1153     1154
    2539        7     1153     1154      948
    2540        7     1153     1154      988
    2541        7     1153     1154      418
    2542        8      948     1154      988
    2543        8      948     1154      418
    2544        8      988     1154      418
    2545        3     1156     1155     1195
    2546        3     1156     1155     1199
    2547        4     1195     1155     1199
    2548        5     1155     1156     1059
    2549        5     1155     1156     1067
    2550        2     1059     1156     1067
    2551        2     1060     1157     1068
    2552        5     1060     1157     1158
    2553        5     1068     1157     1158
    2554        5     1157     1158     1159
    2555        5     1157     1158     2401
    2556        2     1159     1158     2401
    2557        2     1158     1159     1175
    2558        6     1158     1159     1160
    2559        6     1175     1159     1160
    2560        7     1159     1160      951
    2561        7     1159     1160      967
    2562        7     1159     1160     1031
    2563        8      951     1160      967
    2564        8      951     1160     1031
    2565        8      967     1160     1031
    2566        2     1174     1161     1177
    2567        6     1174     1161     1162
    2568        6     1177     1161     1162
    2569        7     1161     1162      952
    2570        7     1161     1162      968
    2571        7     1161     1162     1032
    2572        8      952     1162      968
    2573        8      952     1162     1032
    2574        8      968     1162     1032
    2575        3     1164     1163     1196
    2576        3     1164     1163     1202
    2577        4     1196     1163     1202
    2578        5     1163     1164     1061
    2579        5     1163     1164     1073
    2580        2     1061     1164     1073
    2581        2     1062     1165     1074
    2582        5     1062     1165     1166
    2583        5     1074     1165     1166
    2584        5     1165     1166      555
    2585        5     1165     1166      879
    2586        2      555     1166      879
    2587        2      554     1167     1183
    2588        6      554     1167     1168
    2589        6     1183     1167     1168
    2590        7     1167     1168      955
    2591        7     1167     1168      979
    2592        7     1167     1168      421
    2593        8      955     1168      979
    2594        8      955     1168      421
    2595        8      979     1168      421
    2596        2      570     1169     1185
    2597        6      570     1169     1170
    2598        6     1185     1169     1170
    2599        7     1169     1170      956
    2600        7     1169     1170      980
    2601        7     1169     1170      422
    2602        8      956     1170      980
    2603        8      956     1170      422
    2604        8      980     1170      422
    2605        3     1172     1171     1197
    2606        3     1172     1171     1201
    2607        4     1197     1171     1201
    2608        5     1171     1172     1063
    2609        5     1171     1172     1071
    2610        2     1063     1172     1071
    2611        2     1064     1173     1072
    2612        5     1064     1173     1174
    2613        5     1072     1173     1174
    2614        5     1161     1174     1173
    2615        2     1161     1174     2399
    2616        5     1173     1174     2399
    2617        2     1159     1175     2398
    2618        6     1159     1175     1176
    2619        6     2398     1175     1176
    2620        7     1175     1176      959
    2621        7     1175     1176      975
    2622        7     1175     1176     2259
    2623        8      959     1176      975
    2624        8      959     1176     2259
    2625        8      975     1176     2259
    2626        2     2382     1177     1161
    2627        6     2382     1177     1178
    2628        6     1161     1177     1178
    2629        7     1177     1178      960
    2630        7     1177     1178      976
    2631        7     1177     1178     2260
    2632        8      960     1178      976
    2633        8      960     1178     2260
    2634        8      976     1178     2260
    2635        3     1180     1179     1198
    2636        3     1180     1179     1200
    2637        4     1198     1179     1200
    2638        5     1179     1180     1065
    2639        5     1179     1180     1069
    2640        2     1065     1180     1069
    2641        2     1066     1181     1070
    2642        5     1066     1181     1182
    2643        5     1070     1181     1182
    2644        5      557     1182     1181
    2645        2      557     1182      877
    2646        5     1181     1182      877
    2647        2     1167     1183      876
    2648        6     1167     1183     1184
    2649        6      876     1183     1184
    2650        7     1183     1184      963
    2651        7     1183     1184      971
    2652        7     1183     1184      731
    2653        8      963     1184      971
    2654        8      963     1184      731
    2655        8      971     1184      731
    2656        2      860     1185     1169
    2657        6      860     1185     1186
    2658        6     1169     1185     1186
    2659        7     1185     1186      964
    2660        7     1185     1186      972
    2661        7     1185     1186      732
    2662        8      964     1186      972
    2663        8      964     1186      732
    2664        8      972     1186      732
    2665        9     1091     1187     1219
    2666        9     1099     1188     1220
    2667        9     1107     1189     1220
    2668        9     1115     1190     1219
    2669        9     1123     1191     1221
    2670        9     1131     1192     1222
    2671        9     1139     1193     1222
    2672        9     1147     1194     1221
    2673        9     1155     1195     1223
    2674        9     1163     1196     1224
    2675        9     1171     1197     1224
    2676        9     1179     1198     1223
    2677        9     1155     1199     1221
    2678        9     1179     1200     1222
[truncated: 605,275 more chars]
